# Supplementary material for: Multiplexed screening reveals how cancer-specific alternative polyadenylation shapes tumor growth in vivo
Source: Nat Commun. 2024 Feb 1;15:959. doi: 10.1038/s41467-024-44931-x (PMC10834521; doi:10.1038/s41467-024-44931-x)
Supplement: Supplementary file 2 — Supplementary Data 1 [file 41467_2024_44931_MOESM2_ESM.xls]

## Sheet: summary_pfs
Supplementary Table 1. Kaplan Meier analysis comparing short versus long UTR samples in TCGA
Subtype = TCGA abbreviation cancer subtype; hazard (long-vs-short) = hazard ratio;
pval = p value from cox proportional hazard model; num_patients = number of patients total in analysis
signif = logical indicating if the cox proportion hazard ratio is statistically significant
subtype	hazard (long-vs-short)	se	pval	num_patients	signif
UVM	1.5447	0.3359	0.195531	53	FALSE
UCS	1.3201	0.5433	0.609281	38	FALSE
UCEC	1.006	0.1148	0.958331	363	FALSE
THYM	0.9428	0.2336	0.801035	80	FALSE
TGCT	1.094	0.2172	0.679262	100	FALSE
STAD	0.88	0.1598	0.423682	277	FALSE
SKCM	0.4077	0.1636	4.15711e-08	313	TRUE
SARC	1.2466	0.1988	0.267518	173	FALSE
PRAD	1.1724	0.1128	0.158409	331	FALSE
PCPG	1.2855	0.1974	0.20324	119	FALSE
PAAD	0.874	0.3155	0.669585	119	FALSE
OV	1.4405	0.2041	0.0737527	275	FALSE
MESO	1.9608	1.0337	0.514792	58	FALSE
LUSC	0.8209	0.1478	0.181907	334	FALSE
LUAD	1.2657	0.1394	0.090891	341	FALSE
LIHC	0.96	0.1591	0.797544	247	FALSE
LGG	0.7514	0.1257	0.0229547	344	TRUE
KIRP	1.0992	0.1608	0.556168	193	FALSE
KIRC	1.5543	0.1338	0.000983214	354	TRUE
KICH	1.5808	0.3534	0.195022	44	FALSE
HNSC	0.6787	0.1413	0.00609982	347	TRUE
GBM	1.5354	0.4566	0.347688	107	FALSE
ESCA	1.0858	0.2489	0.740929	123	FALSE
DLBC	1.5289	0.406	0.295736	32	FALSE
COAD	1.2636	0.1384	0.0909488	416	FALSE
CHOL	0.5149	0.8614	0.440995	24	FALSE
CESC	0.9608	0.1603	0.802951	203	FALSE
BRCA	1.1935	0.0814	0.0297869	730	TRUE
BLCA	0.9696	0.1744	0.85953	272	FALSE
ACC	1.8412	0.3498	0.0810039	53	FALSE

## Sheet: summary_os
Supplementary Table 1. Kaplan Meier analysis comparing short versus long UTR samples in TCGA
Subtype = TCGA abbreviation cancer subtype; hazard (long-vs-short) = hazard ratio;
pval = p value; num_patients = number of patients total in analysis
signif = logical indicating if the cox proportion hazard ratio is statistically significant
subtype	hazard (long-vs-short)	se	pval	num_patients	signif
ACC	1.3408	0.346	0.396677	53	FALSE
BLCA	0.9268	0.1717	0.657793	272	FALSE
BRCA	1.1899	0.0809	0.0316515	730	TRUE
CESC	1.0062	0.1604	0.969473	203	FALSE
CHOL	1.4086	0.7245	0.636297	24	FALSE
COAD	1.3373	0.1388	0.0362181	416	TRUE
DLBC	1.683	0.4152	0.209892	32	FALSE
ESCA	0.9932	0.2495	0.978269	123	FALSE
GBM	1.3597	0.4501	0.494764	107	FALSE
HNSC	0.6343	0.1414	0.00128138	347	TRUE
KICH	1.7068	0.3607	0.138359	44	FALSE
KIRC	1.7236	0.1337	4.64965e-05	354	TRUE
KIRP	1.0347	0.1606	0.831924	193	FALSE
LGG	0.704	0.1259	0.00529644	344	TRUE
LIHC	1.049	0.159	0.763417	247	FALSE
LUAD	1.368	0.1405	0.0257572	341	TRUE
LUSC	0.8575	0.1475	0.297029	334	FALSE
MESO	9.76755e+08	17902.5	0.999077	58	FALSE
OV	1.7464	0.204	0.00628302	275	TRUE
PAAD	0.855	0.314	0.617779	119	FALSE
PCPG	1.4101	0.1987	0.0836305	119	FALSE
PRAD	1.1191	0.1127	0.318125	331	FALSE
SARC	1.2281	0.2011	0.306955	173	FALSE
SKCM	0.4394	0.1637	5.09393e-07	313	TRUE
STAD	0.8853	0.1598	0.445524	277	FALSE
TGCT	1.2035	0.2209	0.401696	100	FALSE
THYM	1.0391	0.2331	0.869422	80	FALSE
UCEC	0.9646	0.1147	0.753651	363	FALSE
UCS	1.4285	0.546	0.513624	38	FALSE
UVM	1.224	0.3336	0.544608	53	FALSE
