# Supplementary material for: Multiplexed screening reveals how cancer-specific alternative polyadenylation shapes tumor growth in vivo
Source: Nat Commun. 2024 Feb 1;15:959. doi: 10.1038/s41467-024-44931-x (PMC10834521; doi:10.1038/s41467-024-44931-x)
Supplement: Supplementary file 3 — Supplementary Data 2 [file 41467_2024_44931_MOESM3_ESM.xls]

## Sheet: SKCM_patient_median_utr_summary
Supplementary Table 2. Median 3' UTR per sample from TCGA cutaneous melanoma cohort
patient = TCGA patient identifier; dapars_median = median 3' UTR calculated from DaPars algorithim; dapars_sd = standard deviation of 3' UTR calculated from DaPars algorithim; dapars_bin = tercile of UTR length where 1 indicates short, 2 medium and 3 long
apalyzer_median = median 3' UTR calculated from APAlyzer algorithim; apalyzer_sd = standard deviation of 3' UTR calculated from APAlyzer algorithim; apalyzer_bin = tercile of UTR length where 1 indicates short, 2 medium and 3 long
same = logical indicated if DaPars and APALyzer algorithims sort a specific sample into the same tercile or not
patient	dapars_median	dapars_sd	dapars_bin	apalyzer_median	apalyzer_sd	apalyzer_bin	same
BF-A5EQ	0.72	0.308755	3	-0.757001	2.70538	3	TRUE
BF-A5ES	0.69	0.320713	3	-0.869708	2.77326	2	FALSE
FS-A1ZQ	0.58	0.292038	1	-1.22552	2.56406	1	TRUE
BF-AAP4	0.67	0.315905	2	-0.880246	2.72528	2	TRUE
FS-A1ZD	0.64	0.294173	1	-0.913186	2.41487	2	FALSE
WE-AAA0	0.7	0.310971	3	-0.808756	2.74339	3	TRUE
DA-A1I7	0.63	0.30163	1	-0.988278	2.65059	1	TRUE
D3-A8GN	0.69	0.320782	3	-0.816204	2.7873	3	TRUE
BF-A9VF	0.74	0.320576	3	-0.623691	2.84169	3	TRUE
D3-A51J	0.68	0.306926	2	-0.891841	2.67445	2	TRUE
YD-A9TB	0.72	0.309162	3	-0.700481	2.59671	3	TRUE
FS-A1Z0	0.64	0.293548	1	-0.957636	2.50556	1	TRUE
GN-A26D	0.59	0.290525	1	-1.16277	2.55196	1	TRUE
ER-A2NC	0.63	0.308009	1	-0.95519	2.65774	2	FALSE
EE-A2MC	0.65	0.304517	2	-0.949646	2.55107	2	TRUE
EE-A3AD	0.64	0.286252	1	-0.953044	2.48731	2	FALSE
EE-A182	0.62	0.319023	1	-1.11744	2.86825	1	TRUE
WE-A8K4	0.67	0.314896	2	-0.938024	2.72185	2	TRUE
FS-A4FC	0.64	0.290473	1	-0.937038	2.5181	2	FALSE
BF-A3DM	0.57	0.307806	1	-1.21359	2.65665	1	TRUE
EE-A29T	0.63	0.328279	1	-0.998018	2.80301	1	TRUE
D3-A3C3	0.75	0.335376	3	-0.800621	3.01368	3	TRUE
EB-A42Z	0.69	0.310047	3	-0.815062	2.76175	3	TRUE
D3-A2JE	0.67	0.308886	2	-0.884807	2.70873	2	TRUE
EE-A29S	0.65	0.308698	2	-0.928979	2.72149	2	TRUE
FR-A729	0.67	0.302767	2	-0.898082	2.53932	2	TRUE
D3-A8GS	0.76	0.332872	3	-0.748648	2.89319	3	TRUE
BF-A3DL	0.63	0.316943	1	-1.0467	2.80188	1	TRUE
FS-A4FB	0.69	0.314954	3	-0.875839	2.6639	2	FALSE
EB-A41A	0.73	0.312102	3	-0.68733	2.78009	3	TRUE
DA-A95Y	0.67	0.308743	2	-0.921385	2.68361	2	TRUE
BF-A1PV	0.62	0.297425	1	-1.00327	2.5957	1	TRUE
EE-A29B	0.65	0.310955	2	-0.918321	2.72071	2	TRUE
D3-A3MV	0.63	0.302003	1	-1.02961	2.61372	1	TRUE
FS-A4F4	0.74	0.315194	3	-0.722989	2.68378	3	TRUE
D3-A3C6	0.63	0.305761	1	-0.993354	2.69762	1	TRUE
EE-A2GB	0.63	0.286935	1	-0.974076	2.51754	1	TRUE
W3-A828	0.69	0.310748	3	-0.817368	2.59264	3	TRUE
FS-A1ZJ	0.65	0.288593	2	-0.889708	2.52722	2	TRUE
EB-A6R0	0.64	0.295159	1	-0.974905	2.51309	1	TRUE
ER-A2NF	0.64	0.300515	1	-0.922321	2.6306	2	FALSE
EB-A5SE	0.64	0.298816	1	-0.954826	2.61989	2	FALSE
EE-A2GL	0.67	0.306152	2	-0.864707	2.64174	2	TRUE
EE-A2MP	0.69	0.31271	3	-0.861383	2.71092	3	TRUE
EE-A2ML	0.63	0.292863	1	-1.02331	2.57051	1	TRUE
ER-A195	0.62	0.296293	1	-1.0031	2.51816	1	TRUE
D3-A5GL	0.73	0.321354	3	-0.777729	2.87752	3	TRUE
D9-A4Z5	0.66	0.288518	2	-0.892622	2.39258	2	TRUE
BF-AAP0	0.68	0.323247	3	-0.880981	2.78877	2	FALSE
D3-A1Q5	0.65	0.298122	2	-0.844613	2.34174	3	FALSE
DA-A1HV	0.69	0.304966	3	-0.828222	2.61194	3	TRUE
XV-A9VZ	0.75	0.308064	3	-0.5725	2.67023	3	TRUE
D3-A51F	0.72	0.315131	3	-0.774687	2.6631	3	TRUE
EB-A44R	0.69	0.30439	3	-0.833642	2.57674	3	TRUE
YG-AA3N	0.62	0.300729	1	-1.00306	2.56862	1	TRUE
EE-A29M	0.64	0.312859	1	-1.00477	2.71308	1	TRUE
GN-A267	0.74	0.323266	3	-0.573808	3.02078	3	TRUE
BF-AAP2	0.72	0.312856	3	-0.707846	2.75364	3	TRUE
EE-A2MI	0.66	0.298528	2	-0.871609	2.5481	2	TRUE
FR-A69P	0.65	0.299042	2	-0.909924	2.55924	2	TRUE
EE-A29V	0.63	0.313308	1	-1.06535	2.81515	1	TRUE
EB-A6QY	0.66	0.304658	2	-0.929244	2.61881	2	TRUE
EE-A2MF	0.64	0.294458	1	-0.964928	2.59188	1	TRUE
D3-A1QA	0.61	0.290058	1	-1.10347	2.61814	1	TRUE
FS-A1ZT	0.61	0.286889	1	-1.02401	2.46603	1	TRUE
EE-A3AF	0.62	0.296215	1	-1.07716	2.64641	1	TRUE
BF-AAP1	0.68	0.310919	3	-0.801488	2.66493	3	TRUE
FS-A1ZK	0.59	0.296296	1	-1.17491	2.54753	1	TRUE
FS-A1ZG	0.59	0.291355	1	-1.10758	2.60021	1	TRUE
FS-A1Z3	0.63	0.282622	1	-0.953302	2.42879	2	FALSE
EE-A2MU	0.66	0.316936	2	-0.983788	2.77909	1	FALSE
D9-A1JW	0.59	0.292815	1	-1.15864	2.60553	1	TRUE
BF-A5EO	0.71	0.322993	3	-0.857075	2.81908	3	TRUE
EE-A17Z	0.66	0.310054	2	-0.897394	2.71439	2	TRUE
RP-A693	0.67	0.305117	2	-0.897348	2.53092	2	TRUE
ER-A42K	0.66	0.30151	2	-0.890903	2.56536	2	TRUE
EE-A2MH	0.73	0.316324	3	-0.795221	2.75507	3	TRUE
EB-A85I	0.78	0.334031	3	-0.582509	3.02692	3	TRUE
EE-A20I	0.6	0.298832	1	-1.12883	2.66447	1	TRUE
HR-A2OG	0.675	0.301608	2	-0.884217	2.52899	2	TRUE
RP-A695	0.66	0.313576	2	-0.913997	2.7079	2	TRUE
BF-A3DN	0.62	0.292126	1	-0.982797	2.56828	1	TRUE
EB-A5UN	0.69	0.311013	3	-0.865068	2.64083	2	FALSE
GF-A769	0.63	0.310372	1	-1.06484	2.63401	1	TRUE
D9-A6EA	0.67	0.310478	2	-0.899367	2.70146	2	TRUE
FS-A1ZA	0.6	0.29376	1	-1.09805	2.54902	1	TRUE
DA-A3F8	0.67	0.305279	2	-0.874469	2.66704	2	TRUE
D3-A5GR	0.67	0.297934	2	-0.904646	2.53026	2	TRUE
D3-A1Q8	0.66	0.308002	2	-0.894543	2.63958	2	TRUE
GN-A266	0.64	0.297616	1	-0.926811	2.49917	2	FALSE
BF-AAP6	0.64	0.301478	1	-0.973317	2.6167	1	TRUE
EB-A4XL	0.75	0.305538	3	-0.663295	2.62051	3	TRUE
D3-A1Q4	0.61	0.295396	1	-0.993261	2.50249	1	TRUE
EE-A2MG	0.67	0.312108	2	-0.933751	2.68195	2	TRUE
FS-A1ZY	0.66	0.303537	2	-1.00705	2.65019	1	FALSE
D3-A2JA	0.68	0.311814	3	-0.819056	2.58754	3	TRUE
XV-AAZW	0.75	0.326659	3	-0.636047	2.9108	3	TRUE
EB-A431	0.65	0.291589	2	-0.926193	2.50086	2	TRUE
D3-A8GE	0.7	0.305161	3	-0.752663	2.56222	3	TRUE
EB-A5UL	0.63	0.298466	1	-0.983458	2.54188	1	TRUE
D9-A4Z2	0.66	0.302303	2	-0.87967	2.57224	2	TRUE
D3-A3MO	0.68	0.309966	3	-0.911623	2.61752	2	FALSE
EB-A82B	0.67	0.310455	2	-0.864404	2.65527	2	TRUE
EE-A29E	0.64	0.313028	1	-0.975907	2.78435	1	TRUE
GN-A26C	0.66	0.314288	2	-0.969344	2.74048	1	FALSE
EE-A3JA	0.62	0.311399	1	-0.778648	2.34444	3	FALSE
D3-A2JB	0.69	0.314994	3	-0.837516	2.70915	3	TRUE
EE-A2GJ	0.61	0.292322	1	-1.02891	2.54415	1	TRUE
EE-A29R	0.67	0.30261	2	-0.869632	2.64502	2	TRUE
WE-A8K1	0.71	0.311364	3	-0.779699	2.7042	3	TRUE
FR-A7U9	0.7	0.330229	3	-0.846122	2.89142	3	TRUE
GN-A8LL	0.73	0.328605	3	-0.702102	2.8586	3	TRUE
FR-A728	0.73	0.319562	3	-0.795979	2.79099	3	TRUE
D9-A1X3	0.63	0.282084	1	-0.95711	2.45677	1	TRUE
D3-A2JP	0.77	0.320013	3	-0.665016	2.89988	3	TRUE
D3-A1Q7	0.65	0.29932	2	-0.970307	2.58546	1	FALSE
YD-A89C	0.69	0.313638	3	-0.793176	2.7599	3	TRUE
DA-A3F2	0.69	0.324134	3	-0.823015	2.74364	3	TRUE
EB-A553	0.9	0.35531	3	-0.349686	3.26293	3	TRUE
ER-A19T	0.59	0.290898	1	-1.10193	2.46645	1	TRUE
Z2-A8RT	0.65	0.298818	2	-0.879204	2.5637	2	TRUE
ER-A42L	0.68	0.311634	3	-0.867452	2.736	2	FALSE
EE-A2GN	0.6	0.296474	1	-1.02994	2.5759	1	TRUE
EE-A29G	0.62	0.299395	1	-1.05321	2.52063	1	TRUE
FS-A1YY	0.57	0.30441	1	-1.20052	2.65452	1	TRUE
EE-A2A5	0.61	0.29944	1	-1.05196	2.57244	1	TRUE
D3-A8GO	0.87	0.337307	3	-0.334652	3.12228	3	TRUE
EE-A2MJ	0.66	0.303792	2	-0.912815	2.55578	2	TRUE
FS-A1YW	0.62	0.283589	1	-0.97292	2.40179	1	TRUE
BF-A5ER	0.67	0.315835	2	-0.983061	2.7324	1	FALSE
FS-A4F8	0.72	0.305608	3	-0.726764	2.57289	3	TRUE
D3-A3MR	0.77	0.32795	3	-0.604518	2.98569	3	TRUE
D3-A2JO	0.66	0.301636	2	-0.939949	2.69671	2	TRUE
D3-A5GN	0.67	0.297153	2	-0.902184	2.52581	2	TRUE
GN-A264	0.66	0.29248	2	-0.869715	2.54637	2	TRUE
XV-AAZY	0.71	0.345246	3	-0.860825	3.06082	3	TRUE
D3-A2JN	0.78	0.331665	3	-0.542372	3.05496	3	TRUE
EE-A29C	0.62	0.305602	1	-1.01854	2.59258	1	TRUE
EE-A2GC	0.63	0.294199	1	-0.854239	2.28232	3	FALSE
EB-A430	0.7	0.315809	3	-0.778855	2.9208	3	TRUE
D3-A2J8	0.63	0.320245	1	-1.11919	2.81974	1	TRUE
EB-A44O	0.64	0.287503	1	-0.906712	2.52977	2	FALSE
GN-A26A	0.63	0.30086	1	-0.967289	2.52596	1	TRUE
FS-A1ZH	0.64	0.302025	1	-0.986419	2.49737	1	TRUE
ER-A199	0.65	0.309537	2	-0.955645	2.65088	1	FALSE
DA-A1I2	0.68	0.301366	3	-0.869788	2.65882	2	FALSE
3N-A9WC	0.68	0.301386	3	-0.817997	2.6028	3	TRUE
FS-A4FD	0.68	0.287786	3	-0.83796	2.44385	3	TRUE
FR-A7U8	0.7	0.314902	3	-0.765513	2.71507	3	TRUE
EB-A4IQ	0.68	0.307398	3	-0.878448	2.59289	2	FALSE
EB-A42Y	0.65	0.308959	2	-0.995543	2.69144	1	FALSE
DA-A960	0.86	0.348749	3	-0.327575	3.18465	3	TRUE
EE-A29W	0.62	0.294247	1	-0.999074	2.49329	1	TRUE
EB-A4OY	0.75	0.34019	3	-0.663051	3.01637	3	TRUE
Z2-AA3V	0.65	0.337723	2	-1.13615	2.87698	1	FALSE
ER-A19E	0.65	0.303016	2	-0.933201	2.54224	2	TRUE
XV-A9W2	0.69	0.32623	3	-0.769869	2.85692	3	TRUE
DA-A95Z	0.68	0.319269	3	-0.805762	2.76933	3	TRUE
D3-A3CB	0.64	0.296806	1	-0.955307	2.53158	1	TRUE
EE-A20B	0.62	0.306048	1	-1.01424	2.60917	1	TRUE
EE-A20F	0.66	0.309863	2	-0.992686	2.65227	1	FALSE
D3-A51E	0.68	0.300736	3	-0.934749	2.589	2	FALSE
EE-A29X	0.58	0.302126	1	-1.21152	2.63031	1	TRUE
D3-A8GR	0.8	0.339412	3	-0.387968	3.04172	3	TRUE
QB-AA9O	0.74	0.340796	3	-0.539075	3.14257	3	TRUE
D3-A2JL	0.76	0.338553	3	-0.696676	3.1062	3	TRUE
D3-A2J7	0.65	0.305672	2	-0.916801	2.57048	2	TRUE
D3-A5GU	0.7	0.302505	3	-0.761405	2.57397	3	TRUE
D9-A149	0.62	0.28593	1	-1.03952	2.56197	1	TRUE
D3-A8GM	0.58	0.289831	1	-1.14209	2.56878	1	TRUE
EE-A29P	0.65	0.304628	2	-0.875265	2.56067	2	TRUE
EE-A3JB	0.65	0.300599	2	-0.963042	2.55988	1	FALSE
EE-A181	0.64	0.294891	1	-0.985822	2.5766	1	TRUE
EB-A44N	0.7	0.30582	3	-0.80233	2.55353	3	TRUE
FS-A1ZE	0.63	0.283273	1	-0.904649	2.41298	2	FALSE
FS-A1ZM	0.67	0.296153	2	-0.85715	2.53565	3	FALSE
EE-A2GT	0.63	0.297777	1	-0.969117	2.54351	1	TRUE
D3-A3CE	0.65	0.294539	2	-0.955678	2.48195	1	FALSE
EE-A2GK	0.67	0.305602	2	-0.846043	2.55259	3	FALSE
EE-A3AC	0.6	0.287544	1	-1.05728	2.51288	1	TRUE
D3-A2JD	0.62	0.30979	1	-1.10366	2.68474	1	TRUE
D3-A2JH	0.63	0.306044	1	-1.02321	2.66098	1	TRUE
DA-A1I1	0.62	0.292067	1	-1.00358	2.51931	1	TRUE
EB-A5KH	0.69	0.310955	3	-0.804474	2.63918	3	TRUE
GN-A265	0.69	0.317015	3	-0.884126	2.75457	2	FALSE
EB-A4OZ	0.86	0.351699	3	-0.431042	3.13654	3	TRUE
EB-A5VV	0.74	0.312908	3	-0.609092	2.67683	3	TRUE
EE-A2A1	0.63	0.299982	1	-0.993221	2.66777	1	TRUE
EE-A3J3	0.69	0.306155	3	-0.892227	2.67024	2	FALSE
EE-A3J4	0.65	0.302502	2	-0.878293	2.62496	2	TRUE
EB-A3HV	0.67	0.310514	2	-0.967911	2.69274	1	FALSE
WE-AAA3	0.7	0.303976	3	-0.806122	2.59226	3	TRUE
D3-A3C1	0.74	0.321414	3	-0.667763	2.91126	3	TRUE
EE-A29L	0.6	0.286796	1	-1.02603	2.59805	1	TRUE
DA-A1IB	0.71	0.314138	3	-0.848456	2.65205	3	TRUE
D3-A2JK	0.67	0.336272	2	-0.757021	2.77533	3	FALSE
ER-A19H	0.59	0.289504	1	-1.13079	2.51938	1	TRUE
FR-A726	0.67	0.299474	2	-0.861438	2.51723	2	TRUE
GF-A6C9	0.71	0.32178	3	-0.801861	2.86462	3	TRUE
EB-A5SF	0.67	0.320503	2	-0.890021	2.83275	2	TRUE
EE-A3J5	0.6	0.307468	1	-1.08682	2.66205	1	TRUE
YG-AA3O	0.64	0.285908	1	-0.947383	2.53348	2	FALSE
D3-A51R	0.69	0.306441	3	-0.88689	2.52779	2	FALSE
ER-A197	0.69	0.296206	3	-0.834884	2.50041	3	TRUE
EE-A2M5	0.66	0.317189	2	-1.0285	2.80701	1	FALSE
GF-A4EO	0.67	0.308017	2	-0.887194	2.5469	2	TRUE
ER-A19Q	0.6	0.300418	1	-1.17432	2.68797	1	TRUE
EE-A2MN	0.65	0.286279	2	-0.930295	2.50663	2	TRUE
YG-AA3P	0.68	0.29956	3	-0.774966	2.5404	3	TRUE
FW-A3I3	0.67	0.310633	2	-0.920294	2.59193	2	TRUE
EB-A5UM	0.75	0.314849	3	-0.620708	2.78242	3	TRUE
ER-A1A1	0.64	0.301421	1	-0.966429	2.50596	1	TRUE
EB-A6L9	0.65	0.313319	2	-0.983597	2.683	1	FALSE
EE-A3J7	0.61	0.299816	1	-1.00305	2.57491	1	TRUE
EE-A3J8	0.54	0.303397	1	-0.98453	2.25074	1	TRUE
D9-A1JX	0.66	0.298335	2	-0.934125	2.53842	2	TRUE
EE-A3JE	0.65	0.313543	2	-0.823875	2.43283	3	FALSE
FS-A1ZC	0.66	0.299657	2	-0.918849	2.54203	2	TRUE
GN-A8LK	0.69	0.33159	3	-0.854567	3.00578	3	TRUE
GN-A4U5	0.7	0.315445	3	-0.857859	2.70435	3	TRUE
FR-A8YC	0.66	0.29652	2	-0.841574	2.46494	3	FALSE
GN-A268	0.62	0.294286	1	-0.965343	2.54471	1	TRUE
BF-A1Q0	0.67	0.305663	2	-0.887681	2.63669	2	TRUE
GF-A2C7	0.62	0.299855	1	-1.04307	2.59118	1	TRUE
FR-A2OS	0.63	0.299277	1	-1.0059	2.6043	1	TRUE
DA-A1HW	0.64	0.291191	1	-0.992485	2.54599	1	TRUE
EE-A20C	0.66	0.302278	2	-0.859603	2.55955	3	FALSE
OD-A75X	0.63	0.293175	1	-1.02224	2.56285	1	TRUE
EB-A24C	0.65	0.287804	2	-0.897259	2.51304	2	TRUE
EE-A29Q	0.66	0.311178	2	-0.899367	2.74877	2	TRUE
ER-A19L	0.64	0.287871	1	-0.873635	2.46762	2	FALSE
FR-A8YD	0.65	0.308039	2	-0.967124	2.6266	1	FALSE
DA-A3F3	0.61	0.285331	1	-1.03366	2.51972	1	TRUE
DA-A1I5	0.73	0.322514	3	-0.763689	2.8259	3	TRUE
ER-A19S	0.64	0.296098	1	-0.931871	2.52976	2	FALSE
ER-A194	0.74	0.344148	3	-0.664462	3.03593	3	TRUE
FS-A4F5	0.72	0.301421	3	-0.756517	2.63867	3	TRUE
ER-A19N	0.66	0.305926	2	-0.941027	2.65957	2	TRUE
D9-A6EG	0.64	0.300729	1	-0.952942	2.68916	2	FALSE
RP-A690	0.66	0.297308	2	-0.824507	2.52629	3	FALSE
EB-A5FP	0.67	0.310874	2	-0.963525	2.7344	1	FALSE
YD-A9TA	0.66	0.31463	2	-0.902951	2.6021	2	TRUE
ER-A19P	0.66	0.296009	2	-0.917521	2.46725	2	TRUE
DA-A1IC	0.66	0.303276	2	-0.892186	2.6325	2	TRUE
WE-A8ZY	0.6	0.288721	1	-1.01999	2.52191	1	TRUE
EB-A299	0.71	0.321736	3	-0.785646	2.79532	3	TRUE
QB-A6FS	0.66	0.323106	2	-0.989007	2.8265	1	FALSE
W3-AA1R	0.66	0.321073	2	-0.921819	2.84077	2	TRUE
3N-A9WD	0.74	0.322541	3	-0.657105	2.76077	3	TRUE
WE-A8ZT	0.65	0.295562	2	-0.873786	2.54037	2	TRUE
XV-A9W5	0.71	0.316854	3	-0.724103	2.71355	3	TRUE
D3-A3C7	0.73	0.319622	3	-0.65904	2.84843	3	TRUE
D3-A51G	0.67	0.305421	2	-0.920181	2.56973	2	TRUE
EE-A3AG	0.62	0.310327	1	-1.17336	2.6483	1	TRUE
IH-A3EA	0.7	0.330144	3	-0.691704	2.89889	3	TRUE
EB-A57M	0.66	0.310815	2	-0.915268	2.63412	2	TRUE
GN-A4U3	0.68	0.314899	3	-0.902083	2.7188	2	FALSE
D3-A5GT	0.85	0.327128	3	-0.383086	3.02932	3	TRUE
EE-A2GI	0.68	0.31753	3	-0.933375	2.77725	2	FALSE
HR-A2OH	0.64	0.308694	1	-0.96066	2.63277	1	TRUE
ER-A19A	0.63	0.294204	1	-0.991537	2.57262	1	TRUE
EB-A5VU	0.65	0.298835	2	-0.923161	2.5885	2	TRUE
GN-A8LN	0.71	0.301807	3	-0.758938	2.58553	3	TRUE
D3-A3CC	0.65	0.294828	2	-0.924776	2.54503	2	TRUE
DA-A95V	0.64	0.316057	1	-0.958751	2.73278	1	TRUE
EE-A2ME	0.64	0.294614	1	-0.921508	2.37068	2	FALSE
EB-A5SH	0.65	0.304399	2	-0.911846	2.63109	2	TRUE
Z2-AA3S	0.63	0.296237	1	-0.905111	2.58817	2	FALSE
WE-AA9Y	0.72	0.31286	3	-0.733017	2.65564	3	TRUE
FS-A4F2	0.66	0.302614	2	-0.912861	2.64812	2	TRUE
WE-AAA4	0.67	0.325584	2	-0.965242	2.82931	1	FALSE
D3-A8GK	0.61	0.305182	1	-1.16958	2.63243	1	TRUE
WE-A8ZO	0.63	0.28062	1	-0.97092	2.41399	1	TRUE
RP-A694	0.7	0.310066	3	-0.774393	2.68682	3	TRUE
ER-A3ET	0.66	0.30012	2	-0.896187	2.49785	2	TRUE
EE-A3JH	0.67	0.315756	2	-0.956081	2.66521	1	FALSE
FS-A1YX	0.63	0.300506	1	-1.02311	2.60134	1	TRUE
EB-A51B	0.7	0.30148	3	-0.765717	2.63583	3	TRUE
EB-A1NK	0.63	0.319243	1	-1.10213	2.86571	1	TRUE
EB-A550	0.71	0.309584	3	-0.808678	2.60412	3	TRUE
EB-A44Q	0.65	0.295555	2	-0.93059	2.58043	2	TRUE
D3-A51K	0.82	0.347928	3	-0.518882	3.24485	3	TRUE
W3-AA1O	0.67	0.307817	2	-0.950259	2.66192	2	TRUE
EE-A29N	0.65	0.299527	2	-0.951292	2.6241	2	TRUE
EB-A6QZ	0.71	0.3182	3	-0.796132	2.75713	3	TRUE
EE-A2MK	0.66	0.303125	2	-0.88489	2.59155	2	TRUE
EB-A85J	0.72	0.318413	3	-0.749373	2.78952	3	TRUE
FW-A5DX	0.64	0.282737	1	-0.942778	2.39043	2	FALSE
D3-A8GB	0.87	0.34101	3	-0.512146	3.06519	3	TRUE
FS-A1ZB	0.67	0.312421	2	-0.97295	2.71848	1	FALSE
GN-A263	0.76	0.353095	3	-0.508028	3.15016	3	TRUE
BF-A1PU	0.68	0.306393	3	-0.830135	2.66614	3	TRUE
EE-A2MD	0.575	0.295922	1	-1.17255	2.54577	1	TRUE
EE-A2A6	0.63	0.296548	1	-0.975045	2.56132	1	TRUE
BF-A3DJ	0.68	0.302789	3	-0.827261	2.5925	3	TRUE
GN-A4U9	0.76	0.314833	3	-0.676412	2.74553	3	TRUE
ER-A19C	0.64	0.286461	1	-0.928141	2.50805	2	FALSE
EB-A41B	0.7	0.310674	3	-0.796458	2.74514	3	TRUE
D3-A3MU	0.65	0.301043	2	-0.97917	2.63001	1	FALSE
D3-A1Q1	0.66	0.303984	2	-0.899165	2.63967	2	TRUE
EB-A97M	0.68	0.320256	3	-0.885259	2.76138	2	FALSE
D9-A4Z3	0.65	0.300967	2	-0.922504	2.55929	2	TRUE
W3-AA21	0.75	0.334007	3	-0.743556	3.01036	3	TRUE
D9-A4Z6	0.69	0.301507	3	-0.88183	2.53488	2	FALSE
D3-A51T	0.7	0.298787	3	-0.781699	2.55829	3	TRUE
GN-A262	0.69	0.322334	3	-0.847499	2.88792	3	TRUE
3N-A9WB	0.76	0.327278	3	-0.686141	2.98769	3	TRUE
D3-A2JC	0.62	0.304626	1	-1.06681	2.60236	1	TRUE
BF-AAOX	0.68	0.318116	3	-0.853455	2.75337	3	TRUE
W3-AA1W	0.67	0.313372	2	-0.869582	2.66789	2	TRUE
EE-A3JI	0.65	0.286031	2	-0.865918	2.53272	2	TRUE
ER-A19K	0.63	0.308393	1	-1.01399	2.71393	1	TRUE
EE-A2GM	0.68	0.303737	3	-0.855391	2.66155	3	TRUE
D3-A51N	0.74	0.326439	3	-0.789255	2.80552	3	TRUE
EE-A3AE	0.67	0.296423	2	-0.913618	2.61209	2	TRUE
EB-A24D	0.64	0.287679	1	-0.919113	2.41201	2	FALSE
FW-A5DY	0.67	0.303524	2	-0.8822	2.55978	2	TRUE
EE-A3AB	0.65	0.309115	2	-0.975416	2.58465	1	FALSE
EE-A29A	0.63	0.290353	1	-0.912898	2.45547	2	FALSE
W3-A825	0.71	0.308977	3	-0.770221	2.57141	3	TRUE
FS-A1ZZ	0.63	0.283687	1	-0.974552	2.51891	1	TRUE
EB-A4IS	0.68	0.297911	3	-0.867378	2.55035	2	FALSE
D9-A6EC	0.67	0.322527	2	-0.953586	2.88139	2	TRUE
D3-A8GV	0.67	0.328956	2	-0.957512	2.88731	1	FALSE
BF-AAP7	0.76	0.332208	3	-0.750323	2.79623	3	TRUE
EE-A2GR	0.6	0.284385	1	-1.01293	2.45921	1	TRUE
DA-A95W	0.71	0.313611	3	-0.707097	2.74531	3	TRUE
D3-A8GC	0.6	0.288045	1	-1.05901	2.50807	1	TRUE
WE-A8ZM	0.65	0.289977	2	-0.893779	2.42188	2	TRUE
D3-A5GO	0.76	0.32238	3	-0.681605	2.85987	3	TRUE
D3-A8GP	0.67	0.300049	2	-0.818713	2.58141	3	FALSE
WE-A8ZX	0.71	0.322063	3	-0.852619	2.76184	3	TRUE
W3-AA1Q	0.64	0.303227	1	-0.919444	2.58617	2	FALSE
BF-A1PZ	0.68	0.31038	3	-0.900718	2.74417	2	FALSE
DA-A1I8	0.61	0.310464	1	-1.14219	2.6574	1	TRUE
ER-A196	0.69	0.311777	3	-0.871166	2.58161	2	FALSE
BF-AAP8	0.89	0.331955	3	-0.353545	3.05215	3	TRUE
EE-A29D	0.62	0.302161	1	-1.04634	2.65055	1	TRUE
WE-A8ZQ	0.71	0.313199	3	-0.796557	2.63135	3	TRUE
EE-A17Y	0.65	0.298016	2	-0.924607	2.58951	2	TRUE
ER-A19J	0.64	0.285604	1	-0.933945	2.50769	2	FALSE
FS-A1ZN	0.67	0.299491	2	-0.881452	2.58546	2	TRUE
D3-A8GJ	0.77	0.327138	3	-0.671273	2.92127	3	TRUE
D3-A1Q9	0.65	0.302259	2	-1.00146	2.65641	1	FALSE
EE-A183	0.65	0.309257	2	-0.98364	2.72539	1	FALSE
EE-A20H	0.63	0.291501	1	-1.00867	2.5123	1	TRUE
EE-A2MS	0.69	0.294198	3	-0.795922	2.44713	3	TRUE
BF-AAOU	0.74	0.322502	3	-0.605048	2.79219	3	TRUE
WE-A8ZR	0.61	0.285405	1	-1.04988	2.45431	1	TRUE
D3-A1QB	0.62	0.301662	1	-1.06594	2.65071	1	TRUE
ER-A42H	0.67	0.305876	2	-0.94676	2.65904	2	TRUE
ER-A19G	0.64	0.302686	2	-0.994041	2.62798	1	FALSE
HR-A5NC	0.68	0.306721	3	-0.892166	2.58066	2	FALSE
D3-A8GI	0.65	0.315477	2	-0.973601	2.72696	1	FALSE
EE-A3JD	0.65	0.31079	2	-0.787921	2.46481	3	FALSE
EE-A2GS	0.68	0.313313	3	-0.927065	2.72901	2	FALSE
EB-A82C	0.67	0.312985	2	-0.87146	2.71459	2	TRUE
FS-A4F0	0.65	0.303934	2	-0.949082	2.59536	2	TRUE
EE-A2GE	0.61	0.307797	1	-1.10153	2.59897	1	TRUE
ER-A19O	0.66	0.315214	2	-0.86231	2.68506	2	TRUE
EE-A2GP	0.66	0.290485	2	-0.87915	2.40275	2	TRUE
EE-A2GD	0.63	0.307081	1	-0.983678	2.70527	1	TRUE
FS-A1Z4	0.61	0.297122	1	-1.02799	2.57943	1	TRUE
WE-A8ZN	0.81	0.339656	3	-0.443018	3.08224	3	TRUE
FS-A1ZS	0.6	0.288241	1	-1.03592	2.50438	1	TRUE
ER-A19F	0.58	0.289748	1	-1.11845	2.49742	1	TRUE
EE-A2M7	0.64	0.298045	2	-0.855262	2.54014	3	FALSE
D3-A2JG	0.61	0.310892	1	-1.09663	2.68628	1	TRUE
DA-A1I4	0.67	0.323172	2	-0.962641	2.79536	1	FALSE
D3-A8GD	0.71	0.320112	3	-0.87713	2.75467	2	FALSE
FS-A1ZR	0.66	0.294972	2	-0.875255	2.53993	2	TRUE
W3-AA1V	0.68	0.304368	3	-0.863578	2.58985	2	FALSE
GN-A4U7	0.73	0.335234	3	-0.835452	3.01935	3	TRUE
DA-A1HY	0.64	0.304464	2	-0.930239	2.56826	2	TRUE
EB-A4P0	0.8	0.324978	3	-0.523186	3.06623	3	TRUE
D3-A3BZ	0.7	0.316619	3	-0.900232	2.67898	2	FALSE
EE-A17X	0.63	0.311476	1	-1.09132	2.73913	1	TRUE
EE-A2GH	0.74	0.327299	3	-0.665305	2.9206	3	TRUE
FS-A1Z7	0.68	0.306953	3	-0.82506	2.63134	3	TRUE
D3-A51H	0.77	0.316811	3	-0.58994	2.70397	3	TRUE
D3-A3CF	0.67	0.31318	2	-0.922461	2.72562	2	TRUE
XV-AAZV	0.75	0.330091	3	-0.683321	2.9321	3	TRUE
FS-A4F9	0.65	0.296779	2	-0.92464	2.59807	2	TRUE
LH-A9QB	0.68	0.301095	3	-0.79971	2.57642	3	TRUE
DA-A1I0	0.6	0.33044	1	-1.24091	2.8896	1	TRUE
FS-A1ZU	0.64	0.308673	2	-0.975865	2.69638	1	FALSE
FR-A7UA	0.69	0.30915	3	-0.836005	2.51448	3	TRUE
EE-A2GU	0.6	0.293147	1	-1.13848	2.59413	1	TRUE
EE-A2M6	0.67	0.308004	2	-0.908454	2.71134	2	TRUE
EB-A44P	0.72	0.31	3	-0.745146	2.65395	3	TRUE
WE-A8K5	0.72	0.3177	3	-0.730208	2.86398	3	TRUE
EE-A2A0	0.69	0.338835	3	-0.666051	2.64922	3	TRUE
D3-A8GL	0.6	0.280953	1	-1.04267	2.3961	1	TRUE
BF-A5EP	0.7	0.317471	3	-0.847295	2.78556	3	TRUE
W3-A824	0.75	0.321167	3	-0.657807	2.83614	3	TRUE
D3-A8GQ	0.67	0.302568	2	-0.852133	2.5666	3	FALSE
GN-A4U4	0.64	0.295684	2	-0.952485	2.63916	2	TRUE
FS-A1ZW	0.64	0.318846	2	-0.856105	2.5362	3	FALSE
EE-A2MQ	0.57	0.294203	1	-1.13382	2.5971	1	TRUE
EE-A2MT	0.67	0.310598	2	-0.92653	2.66387	2	TRUE
EE-A29H	0.61	0.307293	1	-1.07856	2.64214	1	TRUE
D3-A2J6	0.58	0.306581	1	-1.25269	2.76477	1	TRUE
D9-A6E9	0.66	0.322248	2	-1.02005	2.7926	1	FALSE
EB-A5SG	0.68	0.317323	3	-0.850574	2.74365	3	TRUE
EE-A3AH	0.67	0.302971	2	-0.930209	2.63115	2	TRUE
D3-A2J9	0.66	0.307459	2	-0.897519	2.71365	2	TRUE
DA-A95X	0.59	0.282752	1	-1.11038	2.46273	1	TRUE
GF-A6C8	0.67	0.319061	2	-0.924036	2.80975	2	TRUE
EE-A3AA	0.61	0.289568	1	-1.04681	2.55256	1	TRUE
WE-A8JZ	0.66	0.291991	2	-0.875866	2.50846	2	TRUE
ER-A19D	0.65	0.293668	2	-0.908083	2.4209	2	TRUE
FS-A1ZP	0.67	0.313943	2	-0.833612	2.57385	3	FALSE
DA-A1IA	0.65	0.311368	2	-1.0164	2.73887	1	FALSE
EB-A551	0.67	0.292261	2	-0.846044	2.44644	3	FALSE
EE-A185	0.61	0.293769	1	-1.10055	2.53321	1	TRUE
EE-A2A2	0.65	0.302069	2	-0.926828	2.60624	2	TRUE
DA-A3F5	0.6	0.309426	1	-1.06075	2.68304	1	TRUE
GN-A4U8	0.8	0.32693	3	-0.676924	2.92947	3	TRUE
FR-A8YE	0.65	0.294572	2	-0.887516	2.4075	2	TRUE
EE-A2M8	0.65	0.297215	2	-0.883851	2.5125	2	TRUE
WE-A8K6	0.71	0.319442	3	-0.759929	2.81538	3	TRUE
D3-A5GS	0.71	0.304962	3	-0.744787	2.58631	3	TRUE
BF-A1PX	0.67	0.322375	2	-0.971618	2.82954	1	FALSE
EE-A2MM	0.65	0.293895	2	-0.95608	2.58071	1	FALSE
