# Supplementary material for: Multiplexed screening reveals how cancer-specific alternative polyadenylation shapes tumor growth in vivo
Source: Nat Commun. 2024 Feb 1;15:959. doi: 10.1038/s41467-024-44931-x (PMC10834521; doi:10.1038/s41467-024-44931-x)
Supplement: Supplementary file 4 — Supplementary Data 3 [file 41467_2024_44931_MOESM4_ESM.xls]

## Sheet: melanA_vs_b16_differential_apa
Supplementary Table 3. Poly(A)-seq analysis of Melen-A and B16-F10 cells
gene_symbol = gene name; RED = relative expression difference defined as log2(distal/proximal reads B16-F10) - log2(distal/proximal reads MelanA)
APAreg = indicated APA regulation where NC is no change, DN is shortening in B16-F10 cells, UP is lengthneing in B16-F10 cells
pvalue = unadjusted p value from a two-sided Student's T-test; p_adj = FDR adjusted pvalue
gene_symbol	RED	pvalue	p_adj	APAreg	strand
0610030E20Rik	-1.2691	0.0616126	0.236319	NC	+
1110004F10Rik	0.386523	0.37366	0.603258	NC	+
1500009L16Rik	-0.591406	0.457515	0.672964	NC	+
1810022K09Rik	-1.0108	0.29291	0.528263	NC	+
1810043G02Rik	-1.49992	0.0205342	0.135152	DN	+
2310022A10Rik	0.0268709	0.969824	0.980804	NC	+
2610507B11Rik	-0.0574877	0.870011	0.931162	NC	+
2810403A07Rik	0.543431	0.285734	0.518812	NC	+
3830406C13Rik	0.290932	0.34529	0.576499	NC	+
9030624J02Rik	-0.0287936	0.949045	0.972642	NC	+
Aacs	0.0901902	0.832229	0.916943	NC	+
Abcc1	-0.681625	0.0237218	0.142056	DN	+
Abcf3	-0.536521	0.227432	0.45351	NC	+
Abhd12	-0.700587	0.182873	0.405711	NC	+
Abhd13	-0.915997	0.044349	0.198755	DN	+
Abhd5	-1.74247	0.00101301	0.0323199	DN	+
Abhd6	-0.999263	0.0261393	0.15229	DN	+
Abi1	1.00226	0.0465843	0.202235	UP	+
Abi2	0.742792	0.0176449	0.124443	UP	+
Acat3	-0.619426	0.0927102	0.290941	NC	+
Acbd4	0.979791	0.0261008	0.15229	UP	+
Acp2	0.180705	0.601016	0.769944	NC	+
Acsl3	1.66597	0.00128918	0.0367554	UP	+
Actr10	0.0890494	0.546486	0.741185	NC	+
Actr8	0.338715	0.370922	0.601737	NC	+
Acvr2b	-0.912542	0.0559734	0.224206	NC	+
Adam10	0.179311	0.609312	0.777598	NC	+
Adam9	-0.713608	0.273236	0.50432	NC	+
Adamts4	0.160162	0.721516	0.854675	NC	+
Add3	-0.250791	0.260681	0.48693	NC	+
Adgra2	-1.27786	0.0438334	0.198349	DN	+
Adgrl1	-1.08421	0.0400198	0.188826	DN	+
Adhfe1	0.575202	0.46647	0.681647	NC	+
Adipor1	-0.25149	0.179471	0.400818	NC	+
Aen	-0.706564	0.213884	0.43557	NC	+
Aes	-0.826973	0.107211	0.309124	NC	+
Afg3l1	0.0469605	0.784934	0.890611	NC	+
Agap1	-0.835631	0.000558615	0.023392	DN	+
Agap3	1.52091	0.0421701	0.195529	UP	+
Agbl5	-0.37813	0.714601	0.851639	NC	+
Agfg1	-0.794262	0.161806	0.385115	NC	+
Agpat5	-0.70131	0.128656	0.343253	NC	+
Ahcyl2	0.466083	0.206712	0.4278	NC	+
Ahdc1	0.608302	0.150478	0.373649	NC	+
Ahi1	1.00262	0.159624	0.383326	NC	+
Ahsa1	-2.19595	0.00288575	0.0552415	DN	+
Ak2	1.60921	0.079575	0.267916	NC	+
Akip1	0.0440138	0.842042	0.920974	NC	+
Akt2	0.129968	0.580219	0.761503	NC	+
Aldh4a1	0.896323	0.0211084	0.13577	UP	+
Alg14	1.38303	0.00342269	0.0581737	UP	+
Alg8	-0.866648	0.232401	0.458641	NC	+
Alkbh7	-0.382936	0.0459567	0.202066	DN	+
Amz2	0.143926	0.552649	0.746889	NC	+
Anapc15	-1.3691	0.0434532	0.198349	DN	+
Angptl2	-1.86681	2.93136e-05	0.00436447	DN	+
Ankrd40	-0.805708	0.000894092	0.0307201	DN	+
Ankrd52	0.565068	0.178579	0.399492	NC	+
Ano6	1.03375	0.127673	0.342849	NC	+
Ano8	1.53344	0.00346373	0.0581737	UP	+
Anp32a	0.0290464	0.923065	0.962937	NC	+
Anp32b	-0.406801	0.128157	0.343253	NC	+
Anp32e	0.572013	0.213417	0.43557	NC	+
Ap1b1	-0.154133	0.772597	0.883352	NC	+
Ap1g1	0.0924965	0.791238	0.893492	NC	+
Ap2a1	-0.526991	0.176109	0.39595	NC	+
Ap2a2	-0.937503	0.0279857	0.157555	DN	+
Ap2b1	-0.044834	0.842904	0.920974	NC	+
Ap2m1	0.244523	0.350752	0.583048	NC	+
Apc	1.06112	0.00212231	0.0474667	UP	+
Aph1a	-0.988273	0.00992638	0.0928542	DN	+
Apold1	0.28884	0.315077	0.545078	NC	+
Arhgap23	-0.217573	0.702983	0.846483	NC	+
Arhgap5	-0.154845	0.590395	0.766105	NC	+
Arhgef2	-0.537795	0.0726767	0.252297	NC	+
Arid1b	-1.21233	0.0461829	0.202066	DN	+
Arid2	-0.220536	0.4413	0.654981	NC	+
Arid3a	-0.324844	0.611604	0.77904	NC	+
Arid5a	-2.22399	0.00958192	0.0927332	DN	+
Arl1	-1.07446	0.023559	0.142056	DN	+
Arl10	0.186476	0.772122	0.883352	NC	+
Arl6ip5	0.967867	0.16423	0.388812	NC	+
Armc10	-0.174906	0.678139	0.827601	NC	+
Arpc1b	0.362332	0.254764	0.480823	NC	+
Arpc2	0.111575	0.883539	0.941131	NC	+
Arpc3	0.3313	0.342011	0.573585	NC	+
Arpc4	-0.849904	0.0653448	0.245961	NC	+
Arpc5	0.307927	0.0676437	0.248356	NC	+
Arpc5l	0.868907	0.0466348	0.202235	UP	+
Arpp19	-2.31423	0.00013426	0.0112443	DN	+
Arv1	-1.75785	0.028137	0.157555	DN	+
Ascc2	-1.57175	0.00249026	0.0505598	DN	+
Asf1a	0.887733	0.29611	0.530929	NC	+
Asf1b	-0.000864752	0.996819	0.998599	NC	+
Ash1l	0.0987186	0.740809	0.870775	NC	+
Asxl2	-0.442546	0.3792	0.605636	NC	+
Atf1	-0.490684	0.133333	0.348276	NC	+
Atf4	0.837908	0.155173	0.377219	NC	+
Atf7ip	-0.379523	0.31135	0.542838	NC	+
Atg4a	-0.462217	0.374659	0.603417	NC	+
Atg5	0.264831	0.352568	0.583261	NC	+
Atg7	-1.1106	0.00126744	0.0367554	DN	+
Atl3	1.33262	0.0217185	0.137928	UP	+
Atmin	-0.474504	0.270836	0.501272	NC	+
Atp11a	0.234391	0.563706	0.749736	NC	+
Atp11b	0.209559	0.696645	0.8448	NC	+
Atp2b1	-0.698043	0.128515	0.343253	NC	+
Atp5a1	0.851521	0.00483458	0.0676624	UP	+
Atp5b	1.01295	0.108781	0.311466	NC	+
Atp5s	-0.684327	0.302764	0.537408	NC	+
Atp6ap1	0.107301	0.775808	0.885505	NC	+
Atp6ap2	0.427126	0.0599344	0.232078	NC	+
Atp6v0a2	0.296528	0.592113	0.767342	NC	+
Atp6v0e	0.168673	0.471275	0.684191	NC	+
Atp6v1b2	-0.902325	0.0222503	0.138474	DN	+
Atp6v1c1	-0.0395248	0.820587	0.911844	NC	+
Atp6v1g1	-1.43422	0.00116317	0.0354238	DN	+
Atp7a	0.0306636	0.946104	0.972642	NC	+
Atxn2	1.14245	0.0561228	0.224206	NC	+
Atxn7l3b	0.44363	0.539354	0.732996	NC	+
B4galt7	0.488646	0.297594	0.531701	NC	+
B9d1	-0.805968	0.174581	0.395718	NC	+
Bace2	-1.85189	0.00484592	0.0676624	DN	+
Bach1	-0.375547	0.286199	0.518953	NC	+
Bad	1.4503	0.0723397	0.252255	NC	+
Banp	0.227902	0.612468	0.779399	NC	+
Baz1b	0.446809	0.217935	0.440854	NC	+
Baz2a	-0.083679	0.846226	0.922655	NC	+
BC005537	-0.188114	0.521154	0.720688	NC	+
BC031181	-0.30053	0.46581	0.681647	NC	+
BC052040	0.381428	0.552952	0.746889	NC	+
Bcas2	-0.762168	0.1327	0.3473	NC	+
Bcl2l13	-0.808903	0.0119455	0.101956	DN	+
Bcl9l	-1.84652	0.00426768	0.0657321	DN	+
Bclaf1	0.147763	0.754748	0.880997	NC	+
Bcr	-0.188568	0.480425	0.691481	NC	+
Bhlhe40	-1.64019	0.027684	0.157189	DN	+
Bicd1	-0.997685	0.033921	0.17379	DN	+
Bicd2	0.846331	0.0223213	0.138474	UP	+
Bin3	-0.333959	0.649237	0.804046	NC	+
Bmi1	1.11451	0.129633	0.343604	NC	+
Bmpr2	0.8701	0.0365157	0.181226	UP	+
Bora	0.0297459	0.965531	0.98016	NC	+
Bpnt1	-0.947385	0.145066	0.364829	NC	+
Brcc3	0.208015	0.613685	0.779547	NC	+
Brd2	-0.43536	0.226694	0.452713	NC	+
Bri3bp	0.103602	0.623306	0.785878	NC	+
Btrc	-0.672359	0.244469	0.468865	NC	+
Bzw1	-1.03172	5.3539e-05	0.00597852	DN	+
C1rl	0.314975	0.483626	0.693907	NC	+
Cab39	-0.856023	0.0018671	0.0474355	DN	+
Cadm1	0.0214151	0.855431	0.927062	NC	+
Cadm4	-0.191966	0.714559	0.851639	NC	+
Cald1	-0.0234661	0.927605	0.962937	NC	+
Calm1	0.170422	0.660043	0.810685	NC	+
Calu	0.831261	0.228447	0.45351	NC	+
Camk2d	-1.31387	0.0439964	0.198349	DN	+
Camk2n1	-0.594005	0.000431448	0.0192713	DN	+
Cap1	0.20703	0.754438	0.880997	NC	+
Capn7	-0.492864	0.409666	0.636011	NC	+
Capza2	0.0991448	0.759365	0.882353	NC	+
Capzb	-0.817286	0.00807518	0.0873329	DN	+
Car13	-0.400029	0.387632	0.610373	NC	+
Casp3	0.0808993	0.702274	0.846483	NC	+
Casp9	0.162255	0.395144	0.618567	NC	+
Cav2	0.942384	0.0591925	0.231248	NC	+
Cbarp	0.520227	0.169788	0.391593	NC	+
Cbfa2t2	-0.0177573	0.97619	0.98427	NC	+
Cbx3	-0.337427	0.50839	0.711943	NC	+
Cc2d1b	-0.470074	0.359322	0.590713	NC	+
Ccdc15	0.690954	0.414106	0.636355	NC	+
Ccdc174	-0.714989	0.137416	0.351989	NC	+
Ccdc50	1.01886	0.0482722	0.204645	UP	+
Ccdc71	0.465922	0.486999	0.6972	NC	+
Ccdc93	-1.42386	0.000158231	0.0124723	DN	+
Ccnjl	-0.494478	0.417806	0.639109	NC	+
Ccpg1	2.3557	0.00042881	0.0192713	UP	+
Cct6a	0.706386	0.00664378	0.0778648	UP	+
Cct7	-0.147283	0.524107	0.723279	NC	+
Cd151	0.268002	0.382597	0.606005	NC	+
Cd164	0.774064	0.195793	0.417112	NC	+
Cd47	-1.12348	0.00189123	0.0474355	DN	+
Cd63	1.44545	0.105154	0.307654	NC	+
Cd72	-0.681938	0.104148	0.307327	NC	+
Cd81	0.0787904	0.80645	0.902793	NC	+
Cd9	-1.45796	0.117627	0.326335	NC	+
Cdc16	-0.791421	0.0403452	0.189693	DN	+
Cdc42bpg	-0.271203	0.187891	0.410402	NC	+
Cdc42se1	0.138819	0.611258	0.77904	NC	+
Cdca5	-0.681049	0.0920437	0.290893	NC	+
Cdipt	-0.455028	0.420311	0.640747	NC	+
Cdk15	-0.369731	0.191663	0.413572	NC	+
Cdk19	0.0892352	0.858168	0.927375	NC	+
Cdk4	1.8281	0.00315985	0.0571099	UP	+
Cdkn1a	0.202741	0.537073	0.732869	NC	+
Cdkn1b	-0.265644	0.383183	0.606216	NC	+
Cds2	-2.71246	8.43799e-06	0.00261589	DN	+
Cebpzos	0.529029	0.311524	0.542838	NC	+
Celf1	0.591242	0.0377712	0.18472	UP	+
Cenpa	-0.869248	0.0595892	0.232078	NC	+
Cep19	0.436836	0.0238675	0.142144	UP	+
Cep295	-0.548757	0.352004	0.583048	NC	+
Cers4	-0.931861	0.0187657	0.130291	DN	+
Cers6	0.642499	0.0711722	0.252255	NC	+
Cggbp1	-0.861068	0.00207356	0.0474667	DN	+
Chchd5	-0.278644	0.290029	0.523772	NC	+
Chd3	0.956519	0.0110799	0.0989807	UP	+
Chd4	0.244191	0.382202	0.606005	NC	+
Chka	0.341137	0.444445	0.658802	NC	+
Chmp5	1.25539	0.0470295	0.202468	UP	+
Chordc1	0.525983	0.159079	0.382703	NC	+
Chpf2	-0.775157	0.172313	0.394325	NC	+
Cit	1.43419	0.00835662	0.0874833	UP	+
Cited2	-0.240244	0.0688998	0.250731	NC	+
Ckap5	-0.516171	0.155392	0.377219	NC	+
Clint1	-0.580696	0.0709216	0.252255	NC	+
Clns1a	-0.77876	0.0175599	0.124443	DN	+
Clpb	-2.04332	8.24168e-05	0.00736257	DN	+
Clstn1	-0.466238	0.228424	0.45351	NC	+
Clvs1	-0.421874	0.390616	0.614349	NC	+
Cmas	0.0997658	0.850668	0.92374	NC	+
Cmip	-0.513803	0.0336678	0.173519	DN	+
Cmtr1	0.0311261	0.9592	0.975951	NC	+
Cnih4	0.189072	0.529607	0.728617	NC	+
Cnn3	0.952951	0.00728552	0.081355	UP	+
Cnot8	0.586596	0.422158	0.642102	NC	+
Cnpy2	-0.414819	0.491703	0.701124	NC	+
Col5a1	0.279679	0.233077	0.4593	NC	+
Commd10	-1.73087	0.0565127	0.224206	NC	+
Copg1	-0.161232	0.722906	0.854675	NC	+
Cops8	-0.254386	0.317871	0.546086	NC	+
Coq5	-1.41288	0.00304248	0.056168	DN	+
Coq9	-1.02934	0.0204973	0.135152	DN	+
Cox14	0.755592	0.0496077	0.209039	UP	+
Cox17	1.31096	0.0136972	0.110568	UP	+
Cox4i1	1.16417	0.0513497	0.21213	NC	+
Cpeb2	0.233223	0.657624	0.80942	NC	+
Cpne2	-0.284852	0.568963	0.75337	NC	+
Cpox	0.729705	0.0750473	0.258518	NC	+
Crbn	-0.4502	0.16787	0.389854	NC	+
Creb3	-0.0749237	0.829214	0.915697	NC	+
Crebbp	-0.206778	0.560006	0.74891	NC	+
Crebzf	-0.664119	0.0139188	0.111627	DN	+
Creg1	0.536343	0.124586	0.336584	NC	+
Cript	0.406895	0.373262	0.603258	NC	+
Crkl	-0.176428	0.310271	0.542065	NC	+
Cs	-0.256229	0.490337	0.700482	NC	+
Csnk1g2	0.503661	0.029002	0.159929	UP	+
Csnk2a1	-0.152134	0.71153	0.851639	NC	+
Cstf1	-1.18596	0.0161302	0.12143	DN	+
Cstf2	-0.727226	0.0130685	0.108837	DN	+
Ctcf	0.935715	0.00787434	0.0872034	UP	+
Ctdnep1	0.482996	0.378832	0.605636	NC	+
Ctdsp2	-0.158343	0.4459	0.660227	NC	+
Ctdspl	0.400081	0.280121	0.512444	NC	+
Ctnna1	-0.34735	0.086042	0.280681	NC	+
Ctnnb1	0.201469	0.503392	0.707813	NC	+
Ctnnbl1	0.154481	0.687776	0.837076	NC	+
Ctsb	-0.433521	0.334751	0.564235	NC	+
Ctsc	-1.5834	0.00453182	0.0667323	DN	+
Cuedc1	0.531388	0.0535363	0.216989	NC	+
Cwc15	-0.30973	0.404557	0.630357	NC	+
Cxxc5	0.186536	0.70868	0.849402	NC	+
Cyb5a	0.235393	0.525679	0.724249	NC	+
Cyb5b	-0.111782	0.646503	0.802142	NC	+
D10Wsu102e	-0.117351	0.641599	0.800505	NC	+
D230025D16Rik	0.0717925	0.772603	0.883352	NC	+
Dag1	-0.594607	0.19299	0.415099	NC	+
Daxx	-0.592028	0.289292	0.523146	NC	+
Dbr1	0.280956	0.538787	0.732996	NC	+
Dbt	0.251491	0.437642	0.653324	NC	+
Dcaf8	-0.206789	0.792808	0.893492	NC	+
Dcbld2	1.20701	0.0305301	0.166302	UP	+
Dcp2	-0.904206	0.193406	0.415326	NC	+
Dcun1d5	-0.967892	0.238459	0.463606	NC	+
Ddah1	-0.0615849	0.85791	0.927375	NC	+
Ddx3x	0.202977	0.493028	0.70208	NC	+
Ddx42	-0.549971	0.0057537	0.0743461	DN	+
Ddx6	0.876003	0.0719649	0.252255	NC	+
Denr	0.627571	0.153719	0.376571	NC	+
Depdc5	-1.16627	0.0306965	0.166531	DN	+
Dgcr6	0.637585	0.0572973	0.225819	NC	+
Dhcr24	0.114158	0.593611	0.768386	NC	+
Dhrs4	0.760355	0.187497	0.410402	NC	+
Dhrs7b	-0.447941	0.491833	0.701124	NC	+
Dhx16	0.325868	0.706423	0.848122	NC	+
Diaph2	-0.687591	0.175711	0.395718	NC	+
Dip2c	-0.0383182	0.910703	0.960899	NC	+
Dlg1	0.212133	0.405945	0.631051	NC	+
Dlgap4	-1.58883	0.000876944	0.0307201	DN	+
Dlx1	0.310986	0.633344	0.794719	NC	+
Dnaja1	0.387687	0.0803465	0.269374	NC	+
Dnaja3	-0.211632	0.618211	0.78225	NC	+
Dnajb1	-0.556564	0.225504	0.451008	NC	+
Dnajb12	-0.817459	0.026881	0.155261	DN	+
Dnajb14	0.0591134	0.825708	0.914129	NC	+
Dnajc10	1.03143	0.0395647	0.188316	UP	+
Dnajc11	0.585277	0.113272	0.317519	NC	+
Dnajc14	1.14472	0.10998	0.312894	NC	+
Dnajc3	-0.364537	0.0746028	0.257649	NC	+
Dnajc5	-0.627949	0.374467	0.603417	NC	+
Dnajc8	-0.754056	0.157233	0.380413	NC	+
Dnase2a	0.531412	0.193861	0.415358	NC	+
Dnmt3a	-0.601269	0.0233584	0.142056	DN	+
Dnph1	-1.15654	0.0222449	0.138474	DN	+
Dnttip1	0.265154	0.434295	0.649504	NC	+
Dock1	0.617607	0.166947	0.389854	NC	+
Dpagt1	-0.30737	0.559125	0.74891	NC	+
Dpf1	-0.881032	0.260682	0.48693	NC	+
Dph5	-1.18941	0.000216537	0.0138171	DN	+
Dpysl2	-0.41239	0.216095	0.438494	NC	+
Drg2	0.413217	0.050956	0.211397	NC	+
Dst	-0.780289	0.130389	0.343604	NC	+
Dstyk	0.660567	0.190295	0.412614	NC	+
Dtd1	-0.218509	0.536216	0.732446	NC	+
Dtna	-0.400486	0.294207	0.529888	NC	+
Dusp18	-0.24652	0.633981	0.794719	NC	+
Dusp19	-0.775696	0.0184227	0.128575	DN	+
Dusp22	0.782331	0.0436706	0.198349	UP	+
Dusp4	-0.867329	0.00280185	0.0548573	DN	+
Dusp6	0.675161	0.150325	0.373649	NC	+
Dync1i2	0.902118	0.09559	0.296866	NC	+
Dync1li1	0.226916	0.600464	0.769944	NC	+
Dynlrb1	-0.0291061	0.93626	0.968047	NC	+
Dzip1l	-0.001427	0.998322	0.998599	NC	+
E2f5	1.11939	0.258424	0.485678	NC	+
Eaf1	-0.364821	0.355909	0.58787	NC	+
Ebna1bp2	-0.400242	0.150575	0.373649	NC	+
Echdc1	-0.653724	0.15534	0.377219	NC	+
Eci1	0.125459	0.616973	0.781422	NC	+
Edem1	-0.812677	0.00641007	0.0778648	DN	+
Edem3	-0.415678	0.31525	0.545078	NC	+
Eef1b2	-0.374835	0.307128	0.54095	NC	+
Eef1g	-0.466681	0.207196	0.4278	NC	+
Eef2	-0.665479	0.245279	0.468865	NC	+
Ehd3	0.715845	0.104583	0.307327	NC	+
Eid1	-0.075166	0.597165	0.769944	NC	+
Eif1	0.690543	0.000209332	0.0138171	UP	+
Eif1ad	-0.436203	0.257003	0.483686	NC	+
Eif1ax	-0.272624	0.426518	0.646532	NC	+
Eif2b5	-0.41659	0.646118	0.802142	NC	+
Eif3f	0.518509	0.229879	0.455677	NC	+
Eif4a2	-0.0974938	0.872639	0.932485	NC	+
Eif4b	-0.222793	0.20139	0.422321	NC	+
Eif4g3	0.576132	0.0325802	0.171419	UP	+
Eif5	0.292441	0.309101	0.54095	NC	+
Eif5a	-0.898291	0.134005	0.348673	NC	+
Elovl6	-0.121577	0.498669	0.70549	NC	+
Elovl7	-0.597705	0.051785	0.212208	NC	+
Elp6	-0.960308	0.078376	0.265685	NC	+
Emb	-0.164604	0.75668	0.881626	NC	+
Emc4	-0.789105	0.175704	0.395718	NC	+
Emd	-0.370156	0.521087	0.720688	NC	+
Eng	-0.138409	0.794678	0.894848	NC	+
Ensa	-0.001427	0.99807	0.998599	NC	+
Eny2	-0.441247	0.465992	0.681647	NC	+
Epm2a	1.34202	0.0508745	0.211397	NC	+
Eps8	1.41235	0.175533	0.395718	NC	+
Ercc6	0.807999	0.369044	0.601605	NC	+
Etnk1	-0.171401	0.516391	0.717061	NC	+
Ets1	0.350336	0.298473	0.531854	NC	+
Evi5l	-1.23071	0.245101	0.468865	NC	+
Exog	-0.662128	0.153212	0.376571	NC	+
Exosc4	-0.567101	0.213882	0.43557	NC	+
Exosc9	-0.666383	0.0382984	0.185964	DN	+
Extl2	-0.0273661	0.929881	0.962937	NC	+
Eya3	1.38126	0.0112765	0.0994115	UP	+
Fabp5	-0.856926	0.00975775	0.0927332	DN	+
Faf1	0.663551	0.163454	0.38766	NC	+
Faf2	-0.796076	0.177122	0.397561	NC	+
Fam104a	0.357152	0.428587	0.647725	NC	+
Fam120a	1.25952	0.153487	0.376571	NC	+
Fam129b	0.637965	0.342577	0.573817	NC	+
Fam136a	-0.434397	0.155389	0.377219	NC	+
Fam160b1	0.577445	0.102917	0.307327	NC	+
Fam171a1	0.334502	0.483663	0.693907	NC	+
Fam174b	1.15696	0.000413317	0.0192713	UP	+
Fam198b	-0.32302	0.393638	0.617653	NC	+
Fam210b	-0.73189	0.0236778	0.142056	DN	+
Fam32a	0.595154	0.128848	0.343253	NC	+
Fam91a1	0.493641	0.167173	0.389854	NC	+
Fam98b	0.875814	0.0166866	0.122857	UP	+
Fancl	0.0576984	0.862536	0.929098	NC	+
Farp2	1.73235	0.000204123	0.0138171	UP	+
Faxc	-0.144567	0.782928	0.889626	NC	+
Fbxl19	0.135765	0.672244	0.823406	NC	+
Fbxo21	-0.90071	0.104443	0.307327	NC	+
Fbxo3	-0.624205	0.296363	0.530929	NC	+
Fbxo30	-0.232053	0.698319	0.8453	NC	+
Fbxo46	0.797823	0.191397	0.413572	NC	+
Fbxw11	0.280129	0.630065	0.792014	NC	+
Fbxw7	0.0495272	0.813378	0.907516	NC	+
Fdft1	-0.807657	0.00808331	0.0873329	DN	+
Fgfr1op2	-0.690054	0.0220422	0.138474	DN	+
Fgfrl1	0.0625808	0.84331	0.920974	NC	+
Fhl3	1.81844	0.00676455	0.0781422	UP	+
Fip1l1	-0.708393	0.0389913	0.188258	DN	+
Fkbp1a	-0.640673	0.0104034	0.0946305	DN	+
Fkbp8	0.212375	0.585245	0.764056	NC	+
Fkbp9	-1.35701	0.151872	0.375182	NC	+
Fktn	0.0968887	0.855803	0.927062	NC	+
Fmn1	-0.904472	0.000637052	0.0251074	DN	+
Fmnl2	-0.126546	0.771763	0.883352	NC	+
Fmr1	-0.0880742	0.855384	0.927062	NC	+
Fnip1	-0.00393763	0.994523	0.998248	NC	+
Foxk2	0.120495	0.578013	0.760096	NC	+
Foxn2	0.517935	0.533711	0.731991	NC	+
Foxo1	-0.158877	0.589063	0.765611	NC	+
Foxo4	0.246168	0.25233	0.477573	NC	+
Foxp2	0.405128	0.399235	0.624242	NC	+
Frmd4a	-0.244078	0.515219	0.71692	NC	+
Frrs1	-0.0186712	0.91588	0.961764	NC	+
Fth1	0.829674	0.00623261	0.0778648	UP	+
Fubp3	-0.401934	0.476574	0.687741	NC	+
Fuca2	0.265034	0.358138	0.589565	NC	+
Fundc2	-0.703866	0.00196141	0.0474355	DN	+
Fus	0.122574	0.538631	0.732996	NC	+
Fut10	-1.94615	0.0046209	0.0673045	DN	+
Fut11	0.313115	0.317565	0.546086	NC	+
Fzd2	-1.05346	0.0390564	0.188258	DN	+
Fzd7	-0.304747	0.19404	0.415358	NC	+
Gabarapl1	-1.28029	0.00378649	0.0596928	DN	+
Gabpa	0.693677	0.160967	0.384485	NC	+
Galnt1	0.348084	0.181944	0.405666	NC	+
Galnt10	-1.28637	0.0514494	0.21213	NC	+
Ganc	0.802407	0.109239	0.312112	NC	+
Gars	0.785846	0.0082573	0.0873329	UP	+
Gas7	-0.29133	0.484621	0.694537	NC	+
Gatad2a	0.827005	0.170139	0.391729	NC	+
Gatad2b	-0.392054	0.099686	0.300854	NC	+
Gba	-0.478804	0.00436918	0.0657832	DN	+
Gcc2	-0.486783	0.366273	0.597815	NC	+
Gclm	-0.293166	0.370468	0.601737	NC	+
Gdi2	0.0456252	0.94334	0.972366	NC	+
Gfm1	-0.610213	0.0562465	0.224206	NC	+
Gid4	-0.119967	0.834641	0.916943	NC	+
Gid8	-0.336268	0.501917	0.707223	NC	+
Gja1	1.16087	0.0926822	0.290941	NC	+
Glb1	-0.61423	0.143985	0.363351	NC	+
Glb1l	-0.694516	0.0674983	0.248356	NC	+
Glcci1	-1.01958	0.223552	0.448445	NC	+
Glmp	-0.435068	0.112033	0.316634	NC	+
Glrx5	-1.25677	0.0651066	0.245755	NC	+
Glt1d1	0.215909	0.696519	0.8448	NC	+
Gmppb	-0.408718	0.137643	0.351989	NC	+
Gmps	-1.39114	7.3012e-05	0.00726346	DN	+
Gnaq	-1.01892	0.157913	0.380581	NC	+
Gnb1	0.638221	0.0768491	0.262698	NC	+
Gng10	0.0971885	0.865025	0.929486	NC	+
Gng11	0.116171	0.416982	0.638578	NC	+
Gng12	-0.0281534	0.898924	0.95222	NC	+
Gnpat	0.307289	0.361734	0.593297	NC	+
Golga2	0.0524818	0.894101	0.95087	NC	+
Golt1b	0.952496	0.0211761	0.13577	UP	+
Gpaa1	-0.232682	0.166038	0.389481	NC	+
Gpatch11	-0.873517	0.0289131	0.159929	DN	+
Gpatch4	-0.111612	0.8495	0.92374	NC	+
Gpc6	1.41182	0.00235283	0.0500443	UP	+
Gphn	-1.61248	0.0115764	0.10073	DN	+
Gpm6a	0.531812	0.174919	0.395718	NC	+
Gpn1	0.0750354	0.810229	0.905511	NC	+
Gpnmb	0.824237	0.250349	0.475841	NC	+
Gpr107	-0.557813	0.0619324	0.236437	NC	+
Gpr180	-0.189017	0.760504	0.882353	NC	+
Gprasp1	0.912203	0.0836894	0.276898	NC	+
Gramd3	-0.10164	0.766337	0.883352	NC	+
Grasp	0.136212	0.760536	0.882353	NC	+
Gse1	-1.13737	0.029848	0.163906	DN	+
Gsk3b	0.238392	0.123947	0.336584	NC	+
Gsn	1.08299	0.0374632	0.183885	UP	+
Gtf2e2	-0.290202	0.717649	0.852526	NC	+
Gtf2h1	-0.855616	0.0869506	0.282116	NC	+
Gtf2h5	-0.434158	0.239069	0.463606	NC	+
Gzf1	0.632018	0.308385	0.54095	NC	+
H1f0	1.80867	0.00282474	0.0548573	UP	+
H2-D1	-0.639808	0.172539	0.394325	NC	+
H2afj	-1.24672	0.0030599	0.056168	DN	+
H2afz	0.499364	0.0643091	0.24343	NC	+
Habp4	-0.47073	0.432675	0.649254	NC	+
Haus2	-0.54472	0.0541552	0.217922	NC	+
Hcn1	0.0438455	0.956983	0.975329	NC	+
Hdgf	3.6514	7.50463e-07	0.00100562	UP	+
Heatr1	-0.764892	0.113738	0.317519	NC	+
Hells	0.217732	0.562993	0.749736	NC	+
Herc2	-0.732293	0.0983714	0.299248	NC	+
Herc3	-0.383201	0.479334	0.690654	NC	+
Hif1an	-0.39952	0.251911	0.477573	NC	+
Hira	0.0874282	0.755422	0.880997	NC	+
Hirip3	-0.582086	0.0396307	0.188316	DN	+
Hist1h2bc	0.110368	0.834356	0.916943	NC	+
Hltf	0.182786	0.779467	0.887414	NC	+
Hmg20a	-0.0792164	0.848279	0.923391	NC	+
Hmga1	0.0619972	0.870877	0.931345	NC	+
Hmgb1	2.3952	0.0318834	0.170895	UP	+
Hmgxb4	-0.15419	0.819119	0.911644	NC	+
Hmox2	-0.555091	0.196922	0.418239	NC	+
Hnrnpa3	0.849884	0.0208808	0.13517	UP	+
Hnrnpf	-1.03193	0.0687304	0.250731	NC	+
Hnrnph1	-0.681728	0.00659994	0.0778648	DN	+
Hnrnph2	-0.0166052	0.979815	0.986838	NC	+
Hnrnpk	-0.761887	0.142041	0.359801	NC	+
Hnrnpul2	1.2073	0.01526	0.118199	UP	+
Hook2	-1.49399	0.0393581	0.188316	DN	+
Hp1bp3	0.233935	0.337889	0.568809	NC	+
Hs6st1	0.492197	0.182257	0.405688	NC	+
Hsbp1	0.791386	0.244385	0.468865	NC	+
Hsd17b4	0.510281	0.439522	0.654399	NC	+
Hspa5	0.202732	0.42442	0.644124	NC	+
Htatip2	0.0786086	0.866364	0.929486	NC	+
Htt	-1.33341	0.0479177	0.204489	DN	+
Huwe1	0.42814	0.404401	0.630357	NC	+
Hypk	-0.841177	2.9207e-05	0.00436447	DN	+
Id2	-0.783529	0.218412	0.440854	NC	+
Idnk	-0.525449	0.558599	0.74891	NC	+
Ier3ip1	-0.624172	0.0617251	0.236319	NC	+
Iffo2	-0.222287	0.441379	0.654981	NC	+
Ifi35	0.0441957	0.941902	0.971631	NC	+
Ifit2	-0.0390422	0.915661	0.961764	NC	+
Ift20	0.522752	0.013214	0.108837	UP	+
Il17ra	0.433703	0.378969	0.605636	NC	+
Il6st	0.328584	0.152399	0.375396	NC	+
Ilf2	-0.255872	0.624011	0.785878	NC	+
Immt	0.934512	0.192501	0.414712	NC	+
Impa2	-0.89904	0.00655923	0.0778648	DN	+
Inafm2	-0.868483	0.160116	0.383821	NC	+
Ing4	0.500094	0.0506103	0.211397	NC	+
Ing5	0.670635	0.135592	0.350085	NC	+
Inpp5e	1.12476	0.0430379	0.198182	UP	+
Insc	0.0443705	0.874245	0.932713	NC	+
Insig1	-0.0781218	0.835604	0.917043	NC	+
Ints10	-1.2478	0.0877672	0.284077	NC	+
Ints9	-0.178599	0.419057	0.640292	NC	+
Ip6k1	1.08686	0.0233793	0.142056	UP	+
Ipmk	0.082835	0.865002	0.929486	NC	+
Ipo7	0.149135	0.743971	0.873338	NC	+
Ireb2	0.00478166	0.993747	0.998217	NC	+
Itgb3	0.0320103	0.954827	0.975329	NC	+
Itm2c	0.193004	0.623532	0.785878	NC	+
Itpripl2	-1.15224	0.0982339	0.299248	NC	+
Iws1	-1.03828	0.00271802	0.0543603	DN	+
Jade1	0.263266	0.324673	0.553514	NC	+
Jagn1	-0.0654705	0.861141	0.928342	NC	+
Jarid2	-0.18649	0.504838	0.709102	NC	+
Jdp2	0.0509409	0.803866	0.900652	NC	+
Jkamp	-0.0380089	0.845449	0.922558	NC	+
Kansl1l	0.409805	0.483465	0.693907	NC	+
Kat2b	-0.335198	0.321375	0.549991	NC	+
Katna1	-0.341962	0.578706	0.760261	NC	+
Kbtbd4	1.46185	0.0905378	0.28749	NC	+
Kdelr1	-0.519906	0.252169	0.477573	NC	+
Kdm4b	-0.758277	0.0540586	0.217922	NC	+
Kdm5b	-0.15446	0.581706	0.761961	NC	+
Kdm5c	-1.70553	0.00639116	0.0778648	DN	+
Khsrp	-0.93441	0.0917282	0.290581	NC	+
Kidins220	-0.298089	0.319098	0.547492	NC	+
Kif11	-0.0597423	0.929621	0.962937	NC	+
Kif1c	-0.246573	0.28187	0.513808	NC	+
Kif3a	-0.890201	0.0694189	0.250731	NC	+
Kif3b	0.264399	0.473021	0.685459	NC	+
Kifc5b	0.355855	0.469734	0.682694	NC	+
Klf6	0.562121	0.0663232	0.248249	NC	+
Klhl23	-0.150999	0.598607	0.769944	NC	+
Klhl24	0.310848	0.424449	0.644124	NC	+
Klhl42	-0.444822	0.322187	0.550678	NC	+
Klhl5	0.286709	0.520842	0.720688	NC	+
Kmt2e	0.197802	0.583214	0.762445	NC	+
Lancl2	0.142371	0.765404	0.883352	NC	+
Lap3	-0.1415	0.635177	0.794719	NC	+
Laptm4a	-2.03707	0.00488505	0.0676624	DN	+
Laptm4b	0.466628	0.11224	0.316634	NC	+
Larp1	-0.199499	0.166158	0.389481	NC	+
Larp1b	0.213228	0.600477	0.769944	NC	+
Larp4	-0.674576	0.0125598	0.10585	DN	+
Larp4b	-0.628562	0.0724258	0.252255	NC	+
Lasp1	0.0521309	0.814894	0.90845	NC	+
Lbh	-0.913513	0.0509418	0.211397	NC	+
Ldah	-0.216726	0.56454	0.749736	NC	+
Leo1	0.388893	0.205392	0.427541	NC	+
Letmd1	0.211963	0.49588	0.704644	NC	+
Lhfpl2	-0.0633546	0.912064	0.961578	NC	+
Limch1	-0.718052	0.0112308	0.0994115	DN	+
Lix1l	-0.749176	0.0893966	0.28632	NC	+
Llph	0.69946	0.223553	0.448445	NC	+
Lmbrd1	-0.644375	0.313637	0.543691	NC	+
Lmnb1	0.0426621	0.914378	0.961764	NC	+
Lmo7	-0.416023	0.205794	0.427541	NC	+
Lpcat1	0.442861	0.304494	0.539711	NC	+
Lpgat1	-0.835362	0.00435153	0.0657832	DN	+
Lpin2	-0.0749151	0.76708	0.883352	NC	+
Lpp	-0.199869	0.197259	0.418239	NC	+
Lrrc58	0.201312	0.525891	0.724249	NC	+
Lrrc8d	-0.30591	0.372015	0.602054	NC	+
Lsm3	1.121	0.00859244	0.0882866	UP	+
Lyl1	-0.939178	0.434006	0.649504	NC	+
Lyrm9	-2.04132	0.000331374	0.0177617	DN	+
Lzic	-0.562541	0.167382	0.389854	NC	+
M6pr	-0.51154	0.350401	0.583048	NC	+
Maea	1.78166	0.00827708	0.0873329	UP	+
Mafk	-0.151087	0.616704	0.781422	NC	+
Man1c1	1.39261	0.167788	0.389854	NC	+
Map2k1	-0.138287	0.791724	0.893492	NC	+
Map3k12	0.441733	0.18703	0.410402	NC	+
Map3k5	-0.870968	0.0815838	0.271593	NC	+
Map3k7	-0.644559	0.0383031	0.185964	DN	+
Map4	0.109304	0.815647	0.908535	NC	+
Mapk1	0.00029012	0.998599	0.998599	NC	+
Mapk1ip1l	-1.01653	0.072057	0.252255	NC	+
Mapk9	-0.0597719	0.822517	0.912048	NC	+
Mapkap1	0.23761	0.587703	0.764585	NC	+
Mapre1	-0.199438	0.757475	0.881626	NC	+
Mapre2	-0.826393	0.0697517	0.251256	NC	+
2022-03-07	0.108522	0.666988	0.818465	NC	+
Marcks	0.580431	0.0343471	0.174337	UP	+
Mars	-0.550354	0.198305	0.41847	NC	+
Mbd1	1.16899	0.0734714	0.254397	NC	+
Mbd2	-0.504198	0.268842	0.498959	NC	+
Mbnl1	0.217849	0.454885	0.669831	NC	+
Mbnl2	-0.805962	0.00503526	0.0688495	DN	+
Mboat1	-0.575713	0.280314	0.512444	NC	+
Mboat2	-0.499958	0.168762	0.390748	NC	+
Mcl1	-0.137313	0.600999	0.769944	NC	+
Med13l	-0.353785	0.329171	0.558341	NC	+
Mef2c	0.0667034	0.724489	0.855344	NC	+
Mest	-0.157484	0.769166	0.883352	NC	+
Mettl1	0.624706	0.0342112	0.174308	UP	+
Mettl16	0.0590419	0.821203	0.911844	NC	+
Mettl9	0.489638	0.204031	0.426524	NC	+
Mff	-0.537149	0.122365	0.335314	NC	+
Mfhas1	0.0453386	0.889622	0.946858	NC	+
Mfsd1	-0.0843961	0.74956	0.877981	NC	+
Mfsd3	0.499488	0.260907	0.48693	NC	+
Mgat2	0.77725	0.0199819	0.133879	UP	+
Mgat4b	-1.50215	0.00443324	0.066006	DN	+
Mgat5	0.138522	0.553478	0.746889	NC	+
Mgll	-0.842472	0.0106263	0.0955652	DN	+
Mgrn1	0.0537519	0.860742	0.928342	NC	+
Mia2	0.104079	0.690694	0.839863	NC	+
Midn	0.459137	0.124521	0.336584	NC	+
Mief2	1.38213	0.0132391	0.108837	UP	+
Mitf	0.227721	0.582789	0.762445	NC	+
Mkln1	-1.35002	0.000284481	0.0165741	DN	+
Mlf2	0.154084	0.714046	0.851639	NC	+
Mllt6	1.02517	0.0266627	0.154667	UP	+
Mlph	-2.63474	2.25956e-05	0.00432545	DN	+
Mlxip	-0.339482	0.594683	0.768386	NC	+
Mmd	0.142819	0.699209	0.845614	NC	+
Mob3c	-0.664892	0.216302	0.438494	NC	+
Mob4	-0.21652	0.430867	0.647725	NC	+
Mon1b	0.886359	0.130369	0.343604	NC	+
Morc3	1.35211	0.0672826	0.248356	NC	+
Mpc2	0.780182	0.123823	0.336584	NC	+
Mpg	-0.0628507	0.757935	0.881626	NC	+
Mpp5	-0.294597	0.413046	0.636355	NC	+
Mpp6	-0.655826	0.124416	0.336584	NC	+
Mre11a	-0.917461	0.00363616	0.0584016	DN	+
Mrfap1	1.14163	0.0221895	0.138474	UP	+
Mrpl16	-0.503648	0.13851	0.352857	NC	+
Mrpl3	-0.128753	0.763752	0.883352	NC	+
Mrpl33	1.62172	0.0334059	0.172834	UP	+
Mrpl51	-0.365407	0.0851709	0.280415	NC	+
Mrpl55	-0.339387	0.499567	0.70549	NC	+
Mrps14	-0.166855	0.5554	0.747608	NC	+
Mrps22	-0.470369	0.102295	0.307327	NC	+
Mrps23	-0.245441	0.450062	0.664921	NC	+
Mrps26	1.31859	0.0197603	0.133458	UP	+
Mrps35	0.601726	0.376943	0.605636	NC	+
Mrps5	0.0389813	0.948797	0.972642	NC	+
Mrps7	-0.391514	0.0783965	0.265685	NC	+
Mrrf	-1.33525	0.00196396	0.0474355	DN	+
Msantd2	-0.0759799	0.834829	0.916943	NC	+
Msantd4	-0.145623	0.730182	0.860549	NC	+
Msl2	0.0452156	0.926122	0.962937	NC	+
Msn	0.601677	0.00973196	0.0927332	UP	+
Mta2	-0.41014	0.0164181	0.122224	DN	+
Mtap	0.0985449	0.274269	0.505106	NC	+
Mtf2	-0.563118	0.0565534	0.224206	NC	+
Mtfr2	-0.0492426	0.917126	0.961764	NC	+
Mtif2	0.0329137	0.901064	0.953733	NC	+
Mtmr14	0.998029	0.206307	0.4278	NC	+
Mtmr2	-0.0664573	0.919871	0.962728	NC	+
Mtmr4	-0.669788	0.213157	0.43557	NC	+
Mtmr6	-0.618442	0.118633	0.327769	NC	+
Mtss1l	-1.08484	0.0172212	0.123009	DN	+
Mtus2	-0.0587328	0.802414	0.899914	NC	+
Mtx3	-1.29112	0.00985678	0.0928542	DN	+
Mul1	-2.14439	0.00217742	0.0478318	DN	+
Mut	-0.134926	0.415805	0.638234	NC	+
Mxi1	-0.205541	0.65477	0.808715	NC	+
Mybl2	0.0564836	0.927403	0.962937	NC	+
Myef2	-1.22537	0.0632383	0.240055	NC	+
Myg1	-0.0766743	0.767766	0.883352	NC	+
Mylk	0.302453	0.282211	0.513808	NC	+
Myo10	-0.136155	0.575161	0.757653	NC	+
Myo5a	0.389696	0.103037	0.307327	NC	+
N6amt1	0.501385	0.0162932	0.121971	UP	+
Naa15	0.319301	0.391796	0.615483	NC	+
Naa20	-0.67669	0.0707331	0.252255	NC	+
Naa50	0.198818	0.57559	0.757653	NC	+
Nadk	0.929361	0.00860765	0.0882866	UP	+
Nadk2	-0.172119	0.769218	0.883352	NC	+
Nans	0.757647	0.0120785	0.102438	UP	+
Nap1l1	-0.380604	0.10368	0.307327	NC	+
Narf	0.22679	0.501439	0.707223	NC	+
Nav2	-0.996305	0.00351647	0.0581737	DN	+
Ncaph2	-1.56158	0.00582562	0.0743461	DN	+
Ncbp2	-0.847105	0.00304485	0.056168	DN	+
Nceh1	0.00182606	0.991334	0.997279	NC	+
Nckipsd	-0.731391	0.0421382	0.195529	DN	+
Ncs1	0.849923	0.378911	0.605636	NC	+
Ndfip1	-0.0123841	0.967047	0.980804	NC	+
Ndfip2	0.295801	0.499262	0.70549	NC	+
Ndufa12	-0.386507	0.23355	0.459479	NC	+
Ndufaf4	0.522657	0.106736	0.309124	NC	+
Ndufaf7	-0.855974	0.0420438	0.195529	DN	+
Ndufb2	-1.3709	0.0471419	0.202468	DN	+
Ndufb3	0.477148	0.296765	0.530929	NC	+
Ndufb5	-1.0191	0.008631	0.0882866	DN	+
Nedd4	-0.0832839	0.327571	0.557037	NC	+
Nedd4l	-1.65062	0.000755267	0.0277151	DN	+
Neu1	-0.54232	0.0062945	0.0778648	DN	+
Nfatc3	0.67478	0.017258	0.123009	UP	+
Nfia	0.873291	0.0974686	0.298874	NC	+
Nfic	-0.552742	0.228108	0.45351	NC	+
Nfkb2	-0.103593	0.70698	0.848122	NC	+
Nfkbie	0.894933	0.172738	0.394325	NC	+
Nfu1	-0.861704	0.0445631	0.199048	DN	+
Nfx1	0.504841	0.447729	0.662203	NC	+
Ngrn	1.07443	0.148914	0.371591	NC	+
Nhlrc2	-1.28204	0.0166079	0.122857	DN	+
Nif3l1	-1.15197	1.23827e-05	0.00276546	DN	+
Nip7	-0.286332	0.468952	0.682298	NC	+
Nipsnap1	0.0508221	0.832407	0.916943	NC	+
Nkap	1.00314	0.160458	0.383953	NC	+
Nktr	0.234333	0.18869	0.410424	NC	+
Nmt1	0.701817	0.157322	0.380413	NC	+
Nol7	-1.13871	0.0525537	0.214701	NC	+
Nolc1	0.737319	0.108729	0.311466	NC	+
Nop58	-1.13411	0.0273048	0.157032	DN	+
Nosip	-0.248929	0.365154	0.597545	NC	+
Npepl1	0.384017	0.19773	0.418393	NC	+
Nprl3	0.0790619	0.700145	0.845983	NC	+
Nptn	0.0729194	0.87421	0.932713	NC	+
Nr4a3	0.391806	0.182662	0.405711	NC	+
Nras	-0.543455	0.0935008	0.292736	NC	+
Nrcam	-0.19941	0.531412	0.730351	NC	+
Nrm	0.798235	0.0230751	0.142056	UP	+
Nrp1	-0.732404	0.35159	0.583048	NC	+
Nrp2	-0.0547648	0.846934	0.922676	NC	+
Nsmf	0.978471	0.039495	0.188316	UP	+
Nubp1	-0.686636	0.0282188	0.157555	DN	+
Nucks1	0.480076	0.186625	0.410402	NC	+
Nudcd2	0.0521049	0.914759	0.961764	NC	+
Nudt16l1	1.26529	0.0275896	0.157189	UP	+
Nudt3	-1.83818	0.0155533	0.118417	DN	+
Numbl	-0.0211621	0.98021	0.986838	NC	+
Nup35	1.25821	0.020693	0.135152	UP	+
Nus1	0.117287	0.792705	0.893492	NC	+
Oaz1	-0.715668	0.000355668	0.0183306	DN	+
Oaz2	0.864536	0.105857	0.308367	NC	+
Ociad1	-1.36297	0.00564461	0.0743461	DN	+
Ogfod2	-0.508446	0.0231387	0.142056	DN	+
Ogg1	-0.349177	0.5362	0.732446	NC	+
Oma1	1.85861	0.0462943	0.202066	UP	+
Opa1	-0.946802	0.00248884	0.0505598	DN	+
Orai1	-0.261764	0.607007	0.775395	NC	+
Oraov1	-0.801412	0.0155218	0.118417	DN	+
Osbpl8	0.338975	0.644945	0.802142	NC	+
Ost4	-0.751436	0.365662	0.597545	NC	+
Otud5	-0.591836	0.199256	0.419158	NC	+
Otud7b	-0.0062826	0.968009	0.980804	NC	+
Oxct1	1.2699	0.011718	0.101304	UP	+
P3h1	0.274462	0.413107	0.636355	NC	+
Pabpn1	0.0587609	0.636119	0.794982	NC	+
Pacrgl	-0.0323704	0.926562	0.962937	NC	+
Pak2	-0.542469	0.197235	0.418239	NC	+
Pam	0.150636	0.755334	0.880997	NC	+
Pank3	0.171252	0.657276	0.80942	NC	+
Paox	-0.988104	0.0602711	0.232078	NC	+
Papd5	0.348415	0.313121	0.543691	NC	+
Papola	-0.635629	0.0905026	0.28749	NC	+
Parva	-1.12372	0.00573427	0.0743461	DN	+
Parvb	-0.0833215	0.812005	0.906739	NC	+
Patl1	-0.189948	0.723285	0.854675	NC	+
Pbx2	0.358376	0.323202	0.551708	NC	+
Pcbp2	0.487493	0.473172	0.685459	NC	+
Pcdh17	-0.833136	0.232241	0.458641	NC	+
Pcif1	-0.10717	0.744292	0.873338	NC	+
Pck2	-1.30797	0.00328421	0.0579059	DN	+
Pcm1	-0.193736	0.636579	0.794982	NC	+
Pcmtd2	-0.250614	0.283602	0.51564	NC	+
Pcyt1a	0.0564021	0.928832	0.962937	NC	+
Pdcd7	1.10203	0.0364314	0.181226	UP	+
Pde4d	-0.252215	0.64559	0.802142	NC	+
Pdia3	1.0269	0.0134389	0.10914	UP	+
Pdia4	-1.41061	0.0691517	0.250731	NC	+
Pdk1	0.00169069	0.995494	0.998475	NC	+
Pdp2	-0.556332	0.387509	0.610373	NC	+
Peg10	-0.817546	0.00817959	0.0873329	DN	+
Peli1	0.472023	0.19452	0.415722	NC	+
Pes1	-1.5405	0.000578005	0.0234705	DN	+
Pet100	-0.407135	0.312405	0.543665	NC	+
Pfdn2	1.19104	0.00684486	0.0783941	UP	+
Pfdn5	0.895046	0.118542	0.327769	NC	+
Pgp	-0.377863	0.065542	0.246012	NC	+
Pgs1	0.406384	0.0885906	0.285364	NC	+
Phax	-0.120465	0.675051	0.825336	NC	+
Phb	-1.24365	0.000460056	0.0198863	DN	+
Phf1	1.69748	0.000315534	0.0176173	UP	+
Phf20l1	-0.0551733	0.833896	0.916943	NC	+
Phf23	0.218468	0.4303	0.647725	NC	+
Phlda1	0.812825	0.0722491	0.252255	NC	+
Pi4k2b	-0.289494	0.677032	0.827004	NC	+
Pias2	-0.928961	0.028749	0.159849	DN	+
Pias3	-0.553692	0.382412	0.606005	NC	+
Picalm	0.811552	0.184019	0.40758	NC	+
Pik3ip1	-0.151507	0.705359	0.847696	NC	+
Pik3r4	0.0592417	0.929879	0.962937	NC	+
Pin1	-2.47149	0.00351223	0.0581737	DN	+
Pip5k1c	-0.866845	0.0479069	0.204489	DN	+
Pitpna	-0.444304	0.00198238	0.0474355	DN	+
Pitpnb	0.0952264	0.705046	0.847696	NC	+
Pitrm1	0.797939	0.0816807	0.271593	NC	+
Pkia	0.250798	0.466293	0.681647	NC	+
Pkm	1.16329	0.00224845	0.0485955	UP	+
Pla2g12a	-0.382414	0.0310621	0.167835	DN	+
Plagl1	0.169305	0.66954	0.820845	NC	+
Plcb4	-0.688008	0.12743	0.342849	NC	+
Plekha1	0.518304	0.0461113	0.202066	UP	+
Plekha8	-1.45416	5.56353e-06	0.00248504	DN	+
Plekhj1	0.730272	0.066798	0.248356	NC	+
Plp1	-0.0238497	0.949193	0.972642	NC	+
Plpp1	-0.294366	0.385692	0.609466	NC	+
Plpp3	-0.776146	0.130264	0.343604	NC	+
Plxnb1	0.124383	0.567318	0.751934	NC	+
Plxnc1	0.498913	0.30838	0.54095	NC	+
Pmp22	-0.184369	0.505668	0.709524	NC	+
Pmpca	-1.37213	0.0170818	0.123009	DN	+
Pnkp	-0.505386	0.137596	0.351989	NC	+
Pnn	0.606189	0.274416	0.505106	NC	+
Pogz	-0.426495	0.488518	0.698628	NC	+
Poldip2	0.0799217	0.791858	0.893492	NC	+
Polr1d	-0.0761017	0.89748	0.951501	NC	+
Polr2b	0.219584	0.586726	0.764056	NC	+
Polr3b	0.610255	0.586369	0.764056	NC	+
Polr3h	-0.220862	0.30923	0.54095	NC	+
Ppan	1.09139	0.204424	0.42668	NC	+
Ppard	0.536725	0.0965924	0.296866	NC	+
Ppfibp1	0.118874	0.867114	0.929547	NC	+
Pphln1	0.51182	0.0806111	0.269374	NC	+
Ppig	-0.376187	0.345469	0.576499	NC	+
Ppm1b	0.889975	0.305012	0.539916	NC	+
Ppm1f	0.37494	0.218453	0.440854	NC	+
Ppp1cb	0.245373	0.377988	0.605636	NC	+
Ppp1r12a	0.360287	0.0895283	0.28632	NC	+
Ppp1r15b	0.557124	0.275465	0.506342	NC	+
Ppp1r21	-0.0571681	0.922231	0.962937	NC	+
Ppp1r26	-0.9112	0.0774032	0.263919	NC	+
Ppp2ca	-0.287244	0.510796	0.713561	NC	+
Ppp2r2d	-0.118865	0.629583	0.792014	NC	+
Ppp2r3c	1.49255	0.0345631	0.174772	UP	+
Ppp2r5c	-0.390629	0.0149943	0.117686	DN	+
Ppp3ca	-0.184531	0.145387	0.364829	NC	+
Ppp4r2	-0.769519	0.00893743	0.0902432	DN	+
Pqlc1	0.267411	0.412989	0.636355	NC	+
Prdx1	-0.0206115	0.949415	0.972642	NC	+
Prdx2	0.776153	0.0517594	0.212208	NC	+
Prep	-1.21766	0.0441105	0.198349	DN	+
Prex2	-0.376233	0.20557	0.427541	NC	+
Prim1	0.412049	0.268265	0.498579	NC	+
Prkacb	-0.953445	0.10747	0.309124	NC	+
Prkar1a	0.180356	0.674529	0.825336	NC	+
Prkce	0.847148	0.019434	0.133458	UP	+
Procr	-1.1367	0.000178604	0.0132961	DN	+
Prpf31	-1.27161	0.0171599	0.123009	DN	+
Prpf4b	0.344263	0.405838	0.631051	NC	+
Prrc1	-0.223092	0.57532	0.757653	NC	+
Psap	0.350665	0.394369	0.618075	NC	+
Psen1	0.160124	0.550359	0.745683	NC	+
Pskh1	1.1381	0.138157	0.352629	NC	+
Psma3	0.0418525	0.897536	0.951501	NC	+
Psma4	-0.0560743	0.771903	0.883352	NC	+
Psmc6	0.175778	0.437825	0.653324	NC	+
Psmd11	-0.604526	0.0531845	0.216618	NC	+
Psmd12	0.252314	0.613748	0.779547	NC	+
Psmd14	-0.710584	0.119134	0.328477	NC	+
Psmd9	-0.674916	0.17754	0.397832	NC	+
Psme4	0.284536	0.715144	0.851639	NC	+
Psrc1	-0.399372	0.382127	0.606005	NC	+
Ptbp1	1.04218	0.0862989	0.280681	NC	+
Pten	0.858572	0.0196742	0.133458	UP	+
Pter	-0.362105	0.224815	0.450303	NC	+
Ptges3	0.59326	0.10103	0.304226	NC	+
Ptgr2	-1.21117	0.130695	0.343604	NC	+
Ptma	1.01999	0.018049	0.126627	UP	+
Ptp4a2	-0.30178	0.190734	0.412898	NC	+
Ptpn1	-0.212922	0.245202	0.468865	NC	+
Ptrh2	-3.16573	0.00362843	0.0584016	DN	+
Pum1	-0.0994459	0.657805	0.80942	NC	+
Pum2	-0.269724	0.0326565	0.171419	DN	+
Pura	-0.41604	0.110555	0.313864	NC	+
Pusl1	-1.18343	0.00573396	0.0743461	DN	+
Pwp1	0.0715728	0.91524	0.961764	NC	+
Pwwp2b	0.229966	0.341853	0.573585	NC	+
Pxn	0.02542	0.957133	0.975329	NC	+
Pycr2	-0.97	0.0101126	0.0928542	DN	+
Pygb	0.554807	0.111112	0.31478	NC	+
Qrich1	0.067354	0.860878	0.928342	NC	+
R3hcc1l	-0.179956	0.728659	0.85951	NC	+
R3hdm2	0.244747	0.467842	0.682298	NC	+
Rab1a	0.509588	0.15108	0.374208	NC	+
Rab21	0.490353	0.104439	0.307327	NC	+
Rab22a	-0.32108	0.375988	0.60483	NC	+
Rab27a	0.440561	0.0925423	0.290941	NC	+
Rab2a	-0.830035	0.0582861	0.229042	NC	+
Rab33b	0.00311114	0.99207	0.997279	NC	+
Rab35	-0.0292752	0.958282	0.975758	NC	+
Rab38	-0.616468	0.019167	0.13239	DN	+
Rab5a	-0.426414	0.497028	0.70478	NC	+
Rab6b	0.440247	0.162783	0.386753	NC	+
Rabep1	0.448824	0.240759	0.465537	NC	+
Rabep2	-1.49254	0.0587817	0.230314	NC	+
Rad23b	0.662678	0.106138	0.308513	NC	+
Rai1	-1.00782	0.0989724	0.300052	NC	+
Ralgapb	0.114	0.73703	0.867094	NC	+
Raly	0.408114	0.460136	0.675336	NC	+
Ran	0.308249	0.298213	0.531854	NC	+
Rap2a	0.268846	0.508559	0.711943	NC	+
Rap2b	-0.402255	0.131933	0.345969	NC	+
Rbbp7	0.765824	0.370893	0.601737	NC	+
Rbm27	-1.65679	0.00489795	0.0676624	DN	+
Rbm8a	-1.16473	0.000375466	0.0186342	DN	+
Rbpj	-0.350197	0.599733	0.769944	NC	+
Rbx1	0.538441	0.0854637	0.280681	NC	+
Rc3h1	-0.881157	0.0355151	0.178911	DN	+
Rcc2	-0.570276	0.140031	0.356056	NC	+
Rcn2	-0.217255	0.681627	0.831101	NC	+
Rdx	1.18969	0.113603	0.317519	NC	+
Repin1	-0.3226	0.586092	0.764056	NC	+
Rfwd2	-0.899532	0.0119179	0.101956	DN	+
Rgma	-0.347285	0.351437	0.583048	NC	+
Rhbdd1	0.323396	0.540045	0.733192	NC	+
Rhbdd2	-0.064746	0.686785	0.836629	NC	+
Rhot1	-0.84783	0.0678346	0.248356	NC	+
Rhou	0.181086	0.4208	0.640763	NC	+
Ric1	1.61186	0.00922367	0.091571	UP	+
Rmi2	-0.580259	0.0785159	0.265685	NC	+
Rnf138	-1.35109	0.165737	0.389481	NC	+
Rnf14	-0.130318	0.780483	0.887816	NC	+
Rnf145	-0.237718	0.302416	0.537408	NC	+
Rnf146	0.226005	0.634045	0.794719	NC	+
Rnf34	1.04726	0.0470479	0.202468	UP	+
Rnf41	0.604907	0.329029	0.558341	NC	+
Rnf8	-0.499022	0.234168	0.459479	NC	+
Rora	-0.0296357	0.947087	0.972642	NC	+
Rpl12	-0.839791	0.00719178	0.081355	DN	+
Rpl14	-0.149753	0.331113	0.560216	NC	+
Rpl17	0.319008	0.247159	0.471746	NC	+
Rpl22	-0.961121	7.58869e-05	0.00726346	DN	+
Rpl26	0.63889	0.0373883	0.183885	UP	+
Rpl31	-0.154484	0.4768	0.687741	NC	+
Rpl36a	0.125028	0.570282	0.754371	NC	+
Rpl4	0.687375	0.043214	0.198311	UP	+
Rpl5	0.00666373	0.969038	0.980804	NC	+
Rpn2	-0.316534	0.438943	0.654265	NC	+
Rps24	0.444207	0.0862325	0.280681	NC	+
Rps27l	2.34326	0.032293	0.171419	UP	+
Rps6ka3	-0.752641	0.000765268	0.0277151	DN	+
Rps9	-0.639219	0.214276	0.435705	NC	+
Rpsa	0.646715	0.256368	0.483169	NC	+
Rragc	-0.180553	0.515939	0.717061	NC	+
Rragd	-0.527937	0.0425197	0.19647	DN	+
Rreb1	0.0237674	0.95535	0.975329	NC	+
Rrm1	0.172538	0.581462	0.761961	NC	+
Rrm2	-1.28741	0.0140783	0.111627	DN	+
Rspry1	-0.289753	0.279844	0.512444	NC	+
Rsrc1	0.592372	0.0938507	0.293147	NC	+
Rtfdc1	-0.257314	0.654817	0.808715	NC	+
Ryk	-0.609435	0.0279296	0.157555	DN	+
S100a10	1.83108	0.0313625	0.168778	UP	+
S100b	-0.523062	0.0674636	0.248356	NC	+
Samd8	0.493014	0.416448	0.63849	NC	+
Samm50	-1.42514	5.00443e-05	0.00597852	DN	+
Sap130	-0.0957386	0.875678	0.9335	NC	+
Sap18	0.138784	0.800205	0.898805	NC	+
Sap30l	-2.39545	3.25111e-06	0.00217825	DN	+
Sar1a	-1.08247	5.01265e-05	0.00597852	DN	+
Saraf	0.597655	0.075429	0.259166	NC	+
Sars2	-0.983136	0.197956	0.418393	NC	+
Sbk1	1.57958	0.003661	0.0584016	UP	+
Scamp2	-0.196199	0.105112	0.307654	NC	+
Scd2	-0.0547426	0.809043	0.904939	NC	+
Sdc2	-0.0362997	0.904615	0.956736	NC	+
Sdcbp	0.381296	0.356579	0.58787	NC	+
Sdf4	-1.13649	0.10361	0.307327	NC	+
Sec22b	0.984247	0.125778	0.33912	NC	+
Sec23ip	-0.127176	0.387511	0.610373	NC	+
Sec62	0.0429439	0.896563	0.951501	NC	+
Sec63	-0.954486	0.00398893	0.0621531	DN	+
Secisbp2l	0.232169	0.773742	0.8839	NC	+
Senp6	-0.541422	0.468336	0.682298	NC	+
Sephs1	-0.553835	0.35667	0.58787	NC	+
2022-09-11	1.17421	0.0819269	0.271738	NC	+
2022-09-02	0.254686	0.555684	0.747608	NC	+
Serbp1	-0.369101	0.136392	0.351473	NC	+
Serf2	-1.02153	0.0438708	0.198349	DN	+
Set	-0.666343	0.0131232	0.108837	DN	+
Setd7	-0.328548	0.552388	0.746889	NC	+
Sf3b1	-0.869296	0.117626	0.326335	NC	+
Sfr1	0.0870854	0.514849	0.71692	NC	+
Sfxn1	0.41563	0.0452986	0.200994	UP	+
Shc1	-0.0302557	0.937055	0.968122	NC	+
Shisa5	-0.0366953	0.917264	0.961764	NC	+
Shmt2	-2.10937	0.000250108	0.0152339	DN	+
Sik3	0.178944	0.783402	0.889626	NC	+
Sike1	-1.10667	0.120612	0.331869	NC	+
Sipa1l1	0.407464	0.329632	0.558417	NC	+
Sirpa	-0.91552	0.0601601	0.232078	NC	+
Sirt2	-0.537963	0.270773	0.501272	NC	+
Ska2	-0.500143	0.0251997	0.148756	DN	+
Skp1a	0.334269	0.411034	0.636011	NC	+
Slc10a7	0.39068	0.468473	0.682298	NC	+
Slc12a7	-0.589829	0.320523	0.549235	NC	+
Slc20a2	-0.489253	0.234883	0.459479	NC	+
Slc23a1	0.431589	0.294879	0.530386	NC	+
Slc25a10	-0.41486	0.381349	0.606005	NC	+
Slc25a26	-0.197535	0.523608	0.723279	NC	+
Slc25a5	-1.52155	0.0704617	0.252255	NC	+
Slc27a4	-0.786679	0.23535	0.459721	NC	+
Slc30a6	1.17004	0.147187	0.368656	NC	+
Slc31a1	0.378781	0.173293	0.394919	NC	+
Slc35b2	0.785386	0.0992212	0.300127	NC	+
Slc35f1	0.341584	0.325718	0.55459	NC	+
Slc39a1	0.355669	0.145385	0.364829	NC	+
Slc41a1	0.29385	0.69207	0.840774	NC	+
Slc4a1ap	-0.570215	0.0571787	0.225819	NC	+
Slc4a3	-1.28688	0.0364148	0.181226	DN	+
Slc4a8	-1.5147	0.00177917	0.0474355	DN	+
Slc52a2	-0.303554	0.440862	0.654981	NC	+
Slc5a3	0.362387	0.532274	0.730786	NC	+
Slc6a8	-0.701491	0.000930912	0.0311856	DN	+
Slk	0.696362	0.234556	0.459479	NC	+
Smarca2	-0.728593	0.0330275	0.172206	DN	+
Smarcal1	-1.18821	0.244275	0.468865	NC	+
Smc6	-0.993547	0.113738	0.317519	NC	+
Smdt1	-1.48372	0.0213491	0.136227	DN	+
Smim11	-0.225707	0.410861	0.636011	NC	+
Smim12	-0.368704	0.207156	0.4278	NC	+
Smim13	-0.810443	0.12099	0.332227	NC	+
Smim20	-2.69381	9.76077e-06	0.00261589	DN	+
Snap29	-0.739364	0.306992	0.54095	NC	+
Snapin	0.214918	0.788788	0.892716	NC	+
Snrk	0.469867	0.430815	0.647725	NC	+
Snrnp48	0.145627	0.535662	0.732446	NC	+
Snrpb2	2.02758	0.00810223	0.0873329	UP	+
Snrpd1	0.457115	0.29673	0.530929	NC	+
Snrpd3	0.108804	0.82864	0.915697	NC	+
Snrpg	0.409614	0.313447	0.543691	NC	+
Sntb2	-0.601682	0.0339798	0.17379	DN	+
Snx10	0.543894	0.0201937	0.134625	UP	+
Snx19	-0.0846117	0.868315	0.930089	NC	+
Snx2	-0.440724	0.453261	0.668174	NC	+
Snx3	-1.69354	0.00472378	0.0676624	DN	+
Snx30	-0.684309	0.0332563	0.172726	DN	+
Sod1	0.402704	0.18607	0.410402	NC	+
Sord	0.0831531	0.838477	0.919412	NC	+
Sox10	0.308351	0.646	0.802142	NC	+
Spast	-1.44513	0.00651318	0.0778648	DN	+
Spata5	-0.261173	0.559647	0.74891	NC	+
Spats2	0.146657	0.716541	0.851965	NC	+
Specc1	0.231122	0.55506	0.747608	NC	+
Speg	0.481964	0.143916	0.363351	NC	+
Spg20	0.0574399	0.715631	0.851639	NC	+
Spg21	0.501005	0.185919	0.410402	NC	+
Spop	-0.356062	0.172413	0.394325	NC	+
Sppl3	-0.0863372	0.658778	0.809874	NC	+
Spred1	-0.326673	0.564348	0.749736	NC	+
Sptan1	-1.0327	0.010117	0.0928542	DN	+
Src	-0.245157	0.645069	0.802142	NC	+
Srebf2	-0.434861	0.134528	0.349333	NC	+
Srp19	0.286662	0.265919	0.495594	NC	+
Srp72	-0.0138141	0.970858	0.981108	NC	+
Srp9	0.0683545	0.796924	0.896623	NC	+
Srpk1	-1.43044	0.0960063	0.296866	NC	+
Srsf1	-0.0803029	0.769749	0.883352	NC	+
Srsf10	0.323207	0.459837	0.675336	NC	+
Srsf2	-0.230792	0.379927	0.606005	NC	+
Srsf3	-0.369349	0.309157	0.54095	NC	+
Srsf4	0.937548	0.169241	0.391005	NC	+
Srsf6	0.4697	0.173902	0.395634	NC	+
Ssb	0.786996	0.271452	0.501718	NC	+
Ssbp1	-0.990556	0.0884184	0.285364	NC	+
Ssbp3	-0.338726	0.106957	0.309124	NC	+
Ssr2	0.243498	0.657121	0.80942	NC	+
Ssx2ip	0.499541	0.369717	0.601737	NC	+
St6gal1	1.0106	0.115931	0.322967	NC	+
Stag1	-0.0331786	0.947502	0.972642	NC	+
Stag2	-0.276608	0.351493	0.583048	NC	+
Stard7	-0.718063	0.0535996	0.216989	NC	+
Stard8	0.461648	0.107501	0.309124	NC	+
Stim2	0.809129	0.280769	0.512575	NC	+
Stk11	-0.777696	0.0963311	0.296866	NC	+
Stk24	0.614546	0.302793	0.537408	NC	+
Stk38l	-1.51071	0.0692511	0.250731	NC	+
Ston1	-0.481139	0.187575	0.410402	NC	+
Stox2	1.90174	0.00895697	0.0902432	UP	+
Strap	1.21403	0.00202016	0.0474667	UP	+
Strn3	0.297392	0.502685	0.707561	NC	+
Stx17	0.12877	0.595212	0.768386	NC	+
Stx3	0.222214	0.31709	0.546086	NC	+
Stx8	0.238679	0.562472	0.749736	NC	+
Stxbp2	-1.36856	0.00319645	0.0571099	DN	+
Styx	0.553923	0.334725	0.564235	NC	+
Sub1	-0.192082	0.731009	0.860766	NC	+
Suclg1	0.16355	0.714926	0.851639	NC	+
Sugt1	-0.982417	0.00922543	0.091571	DN	+
Swap70	0.356938	0.195494	0.417112	NC	+
Syf2	-0.968546	0.0237467	0.142056	DN	+
Syngr1	0.500925	0.381671	0.606005	NC	+
Syngr2	0.360964	0.41384	0.636355	NC	+
Synrg	0.181426	0.604289	0.772659	NC	+
Syt9	0.445655	0.212899	0.43557	NC	+
Sytl2	-0.378616	0.133673	0.348485	NC	+
Taf12	0.455519	0.451023	0.665607	NC	+
Taf15	0.829798	0.0804772	0.269374	NC	+
Tanc1	0.412275	0.365351	0.597545	NC	+
Tango6	-1.19743	0.0599096	0.232078	NC	+
Tatdn2	-0.269129	0.653792	0.808715	NC	+
Tax1bp1	0.603894	0.23715	0.461892	NC	+
Tax1bp3	0.515029	0.00580221	0.0743461	UP	+
Taz	-1.21137	0.0459662	0.202066	DN	+
Tbc1d1	-2.14731	0.0170771	0.123009	DN	+
Tbc1d10a	-0.294756	0.622596	0.785878	NC	+
Tbc1d19	-0.125621	0.777127	0.886256	NC	+
Tbc1d8b	0.141097	0.788189	0.892716	NC	+
Tbc1d9b	0.130768	0.762476	0.883352	NC	+
Tbcc	-0.500121	0.305857	0.540696	NC	+
Tbl1x	-0.685738	0.0072762	0.081355	DN	+
Tbx2	0.378991	0.02494	0.147875	UP	+
Tcaim	-0.184059	0.701549	0.846483	NC	+
Tcf4	0.324387	0.0481389	0.204645	UP	+
Tcp1	0.539592	0.130775	0.343604	NC	+
Tctex1d2	0.254345	0.718851	0.853198	NC	+
Tdp2	-0.215435	0.64848	0.803852	NC	+
Tead2	0.582006	0.16555	0.389481	NC	+
Tef	0.552565	0.0964366	0.296866	NC	+
Tenm4	-0.44635	0.152033	0.375182	NC	+
Terf1	0.254345	0.697634	0.845235	NC	+
Terf2ip	-0.0403888	0.907172	0.958132	NC	+
Tes	-0.732053	0.00157636	0.0440066	DN	+
Tfap2a	1.31834	0.0484122	0.204645	UP	+
Tfdp1	-0.564615	0.556636	0.748136	NC	+
Tfe3	-0.106027	0.750994	0.878892	NC	+
Tfip11	-0.612189	0.188701	0.410424	NC	+
Tfrc	0.553032	0.096591	0.296866	NC	+
Thap1	1.00712	0.123267	0.336412	NC	+
Thumpd3	0.461143	0.12306	0.336412	NC	+
Tia1	-0.214403	0.495228	0.704465	NC	+
Ticrr	-0.143088	0.768556	0.883352	NC	+
Timm10	-0.251802	0.55818	0.74891	NC	+
Timm17b	-0.875701	0.0299679	0.163906	DN	+
Timm22	-0.557613	0.0274994	0.157189	DN	+
Timm8b	0.335919	0.400571	0.6256	NC	+
Tm9sf2	-0.311587	0.42741	0.647152	NC	+
Tm9sf4	0.145928	0.59455	0.768386	NC	+
Tmbim6	0.516238	0.188979	0.410424	NC	+
Tmed10	0.383674	0.619293	0.78288	NC	+
Tmed9	-0.426836	0.338409	0.568969	NC	+
Tmem106a	0.192873	0.703086	0.846483	NC	+
Tmem110	-0.94609	0.0399804	0.188826	DN	+
Tmem123	0.510134	0.135426	0.350085	NC	+
Tmem128	-0.348067	0.239882	0.46451	NC	+
Tmem134	0.0822019	0.842614	0.920974	NC	+
Tmem150a	-0.432173	0.539189	0.732996	NC	+
Tmem159	-0.170863	0.723155	0.854675	NC	+
Tmem160	0.60459	0.0207771	0.135152	UP	+
Tmem167	1.28082	0.0198195	0.133458	UP	+
Tmem175	-0.747571	0.31703	0.546086	NC	+
Tmem176a	-1.32818	0.0034714	0.0581737	DN	+
Tmem18	0.576342	0.22317	0.448445	NC	+
Tmem181a	-0.710957	0.174436	0.395718	NC	+
Tmem2	-0.67474	0.359718	0.590713	NC	+
Tmem218	0.0870296	0.850291	0.92374	NC	+
Tmem234	0.841893	0.0720189	0.252255	NC	+
Tmem248	-0.0223809	0.932009	0.964395	NC	+
Tmem263	-0.0419115	0.925971	0.962937	NC	+
Tmem33	0.610197	0.13008	0.343604	NC	+
Tmem43	0.393641	0.56639	0.751448	NC	+
Tmem59	-0.303606	0.0678006	0.248356	NC	+
Tmem64	0.552869	0.0758485	0.259941	NC	+
Tmem87b	-0.179601	0.434276	0.649504	NC	+
Tmx3	-0.349116	0.20916	0.429869	NC	+
Tnpo2	-1.51647	0.00212537	0.0474667	DN	+
Tnrc6a	0.546693	0.219923	0.443154	NC	+
Top1	-0.0621388	0.821341	0.911844	NC	+
Tor1aip2	0.159681	0.720401	0.854281	NC	+
Tor1b	0.488956	0.019726	0.133458	UP	+
Tpd52l2	-0.792379	0.0327488	0.171419	DN	+
Tpm4	0.758032	0.161687	0.385115	NC	+
Tpp2	-0.663749	0.0207063	0.135152	DN	+
Tpr	0.0690496	0.897109	0.951501	NC	+
Trabd	-0.249179	0.239056	0.463606	NC	+
Trappc5	-0.635923	0.00248404	0.0505598	DN	+
Trim26	-0.0259042	0.955512	0.975329	NC	+
Trim33	-0.612073	0.260668	0.48693	NC	+
Trim37	0.0683554	0.802535	0.899914	NC	+
Trim63	0.0557278	0.86582	0.929486	NC	+
Triobp	0.596132	0.209104	0.429869	NC	+
Trmt2a	-0.907795	0.109846	0.312894	NC	+
Trnt1	-0.958918	0.0857892	0.280681	NC	+
Trp53bp2	0.199769	0.635182	0.794719	NC	+
Tsc22d1	-0.400958	0.13478	0.349333	NC	+
Tspan10	0.0654604	0.797604	0.896635	NC	+
Tspan31	1.08157	0.00968517	0.0927332	UP	+
Tspan4	0.607048	0.332549	0.561937	NC	+
Tspan5	-0.0398515	0.907365	0.958132	NC	+
Tsr3	1.64934	0.00662491	0.0778648	UP	+
Ttc23	-1.8571	0.00112041	0.034915	DN	+
Ttc3	0.156036	0.475297	0.687741	NC	+
Ttc33	-0.631742	0.088819	0.285413	NC	+
Ttl	-0.474335	0.244754	0.468865	NC	+
Tuba1c	0.446794	0.247843	0.471746	NC	+
Tubgcp4	0.250337	0.508986	0.711943	NC	+
Tusc2	-0.746856	0.165739	0.389481	NC	+
Txndc17	0.861643	0.00183666	0.0474355	UP	+
Txnl4a	0.694527	0.201177	0.422321	NC	+
U2af2	0.326137	0.234464	0.459479	NC	+
Uba1	-1.41935	0.00178042	0.0474355	DN	+
Ubac2	0.0112152	0.969427	0.980804	NC	+
Ubap1	-0.361352	0.254387	0.480787	NC	+
Ube2d2a	-0.518172	0.0845045	0.278906	NC	+
Ube2d3	-1.14248	0.0168557	0.123009	DN	+
Ube2f	-0.685159	0.112892	0.317519	NC	+
Ube2g1	0.966665	0.166256	0.389481	NC	+
Ube2g2	-0.208048	0.590587	0.766105	NC	+
Ube2k	-0.661758	0.00954654	0.0927332	DN	+
Ube2n	-0.450446	0.268253	0.498579	NC	+
Ube2r2	0.819008	0.0790649	0.266869	NC	+
Ube3a	0.249005	0.21374	0.43557	NC	+
Ube3c	0.417725	0.499635	0.70549	NC	+
Ubn2	0.0270957	0.920218	0.962728	NC	+
Ubqln2	0.0202508	0.962261	0.978323	NC	+
Ubtd2	-0.158561	0.74694	0.875677	NC	+
Uchl5	-0.38168	0.0325173	0.171419	DN	+
Uhrf1	-0.0148328	0.956531	0.975329	NC	+
Uhrf1bp1l	-0.15229	0.766267	0.883352	NC	+
Umad1	0.301516	0.511208	0.713561	NC	+
Upf2	0.524943	0.413219	0.636355	NC	+
Urm1	-0.995841	0.102734	0.307327	NC	+
Uso1	-0.591675	0.168838	0.390748	NC	+
Usp10	0.052507	0.921416	0.962937	NC	+
Usp14	-1.74364	0.0114898	0.100629	DN	+
Usp16	0.294845	0.420102	0.640747	NC	+
Usp2	-0.0814713	0.858071	0.927375	NC	+
Usp34	-0.22842	0.512276	0.714308	NC	+
Usp45	-0.765865	0.154797	0.377219	NC	+
Usp47	0.126608	0.839135	0.919412	NC	+
Usp8	0.0690525	0.920339	0.962728	NC	+
Utp23	-0.139321	0.787495	0.892716	NC	+
Vamp2	0.557191	0.0668309	0.248356	NC	+
Vbp1	1.07022	0.0151059	0.117686	UP	+
Vdac2	-0.2395	0.157559	0.380413	NC	+
Vezf1	-0.124374	0.496509	0.70478	NC	+
Vim	-0.620665	0.260036	0.48693	NC	+
Vps29	-0.494862	0.0261279	0.15229	DN	+
Vps52	-0.130173	0.519281	0.720328	NC	+
Vps54	-0.580179	0.186372	0.410402	NC	+
Vps72	-0.318387	0.31615	0.54593	NC	+
Vti1a	-1.18073	0.0133849	0.10914	DN	+
Vwa8	0.656551	0.10561	0.308315	NC	+
Wapl	-0.271343	0.562195	0.749736	NC	+
Wdr43	0.054102	0.939097	0.969483	NC	+
Wdr45	0.0203565	0.964972	0.98016	NC	+
Wdr83	-0.170034	0.57391	0.757653	NC	+
Wdr83os	-0.076045	0.822885	0.912048	NC	+
Wee1	0.846309	0.0955385	0.296866	NC	+
Wrap73	-1.23106	0.0724762	0.252255	NC	+
Wsb2	-0.389971	0.247582	0.471746	NC	+
Wwp2	-1.11851	0.0100807	0.0928542	DN	+
Xbp1	0.556321	0.140539	0.356672	NC	+
Xpo1	-0.617066	0.287691	0.520955	NC	+
Xrn2	-1.64307	0.0140496	0.111627	DN	+
Yars	-0.33972	0.34377	0.575096	NC	+
Yipf3	1.27042	0.0362429	0.181226	UP	+
Yipf6	-1.42038	0.015056	0.117686	DN	+
Ylpm1	-0.986437	0.198668	0.418577	NC	+
Yme1l1	1.38736	0.0104517	0.0946305	UP	+
Ypel5	0.422211	0.236408	0.461116	NC	+
Yrdc	-0.625702	0.0322061	0.171419	DN	+
Ywhab	-0.949679	0.00668243	0.0778648	DN	+
Ywhae	-0.877007	0.0702953	0.252255	NC	+
Ywhah	0.338128	0.371651	0.602054	NC	+
Ywhaz	0.83693	0.104145	0.307327	NC	+
Yy1	-0.645807	0.242323	0.467887	NC	+
Zadh2	-0.0316423	0.955503	0.975329	NC	+
Zbtb12	0.249127	0.202516	0.424017	NC	+
Zbtb18	-0.339937	0.308995	0.54095	NC	+
Zbtb7a	-0.474642	0.00974999	0.0927332	DN	+
Zbtb8os	-0.130327	0.829594	0.915697	NC	+
Zbtb9	-1.37701	0.000694382	0.0265849	DN	+
Zc3h14	-0.442931	0.18805	0.410402	NC	+
Zc3h15	1.05488	0.0450401	0.200511	UP	+
Zc3h7b	-1.37202	0.000967112	0.0316081	DN	+
Zfand3	-1.13543	0.00579034	0.0743461	DN	+
Zfand5	-0.422803	0.148797	0.371591	NC	+
Zfp12	0.332392	0.430678	0.647725	NC	+
Zfp148	0.678185	0.050519	0.211397	NC	+
Zfp180	-0.0139649	0.972349	0.981875	NC	+
Zfp212	-1.58474	0.0712673	0.252255	NC	+
Zfp260	0.336256	0.562838	0.749736	NC	+
Zfp266	1.07398	0.098343	0.299248	NC	+
Zfp281	-0.181823	0.600702	0.769944	NC	+
Zfp324	1.33249	0.137459	0.351989	NC	+
Zfp326	-0.831358	0.0903051	0.28749	NC	+
Zfp354a	2.5616	0.00119326	0.0355328	UP	+
Zfp382	-1.11321	0.0155025	0.118417	DN	+
Zfp383	0.0604283	0.925827	0.962937	NC	+
Zfp422	0.268333	0.534244	0.731991	NC	+
Zfp444	-0.238038	0.615035	0.780442	NC	+
Zfp462	-0.205599	0.77884	0.887414	NC	+
Zfp518a	0.853809	0.231742	0.458641	NC	+
Zfp553	-0.836764	0.0159149	0.120486	DN	+
Zfp618	-0.214883	0.431172	0.647725	NC	+
Zfp638	-1.0077	0.0405957	0.190203	DN	+
Zfp651	0.680547	0.0366907	0.181422	UP	+
Zfp687	-0.368933	0.573528	0.757653	NC	+
Zfp827	-0.665795	0.0984837	0.299248	NC	+
Zfp839	0.337622	0.171564	0.394325	NC	+
Zfr	-0.257255	0.27836	0.510962	NC	+
Zfyve27	-0.150742	0.714166	0.851639	NC	+
Zhx2	-0.281675	0.429028	0.647725	NC	+
Zkscan1	0.410667	0.410181	0.636011	NC	+
Zmat2	0.0139605	0.946038	0.972642	NC	+
Zmiz1	-0.98227	0.0630916	0.240055	NC	+
Zmiz2	0.282129	0.603243	0.772059	NC	+
Znrf1	-0.37047	0.209102	0.429869	NC	+
Znrf2	-0.392911	0.476009	0.687741	NC	+
Zranb1	-0.0204956	0.864346	0.929486	NC	+
Zranb2	-0.064688	0.826127	0.914129	NC	+
Zscan25	0.00914265	0.973461	0.982257	NC	+
Zw10	0.149593	0.771991	0.883352	NC	+
1110032A03Rik	-0.982749	0.119843	0.343029	NC	-
1700021F05Rik	0.265117	0.41064	0.638426	NC	-
2010107E04Rik	1.28146	0.0118579	0.104728	UP	-
2510009E07Rik	-0.496278	0.348808	0.585006	NC	-
3110002H16Rik	-0.125293	0.672207	0.82184	NC	-
3110040N11Rik	-0.611962	0.165838	0.399733	NC	-
4930402H24Rik	0.896167	0.223607	0.464315	NC	-
4930430F08Rik	0.495042	0.536659	0.73101	NC	-
4930453N24Rik	-0.771417	0.0549249	0.220774	NC	-
5031439G07Rik	0.0312666	0.932368	0.967421	NC	-
8030462N17Rik	-1.77455	0.0426996	0.201693	DN	-
9130011E15Rik	-0.972991	0.166177	0.399881	NC	-
9430038I01Rik	-0.145229	0.695269	0.836532	NC	-
Aaed1	0.184689	0.647465	0.810057	NC	-
Aamdc	0.113432	0.834049	0.915482	NC	-
Aamp	-0.420359	0.460526	0.672788	NC	-
Aasdhppt	-0.68054	0.0748453	0.268444	NC	-
Abca1	0.677511	0.379413	0.608668	NC	-
Abcb7	0.333959	0.508542	0.715339	NC	-
Abhd17c	1.54962	0.00740645	0.0845864	UP	-
Abi1	-0.306139	0.130091	0.358269	NC	-
Ablim1	0.00470818	0.988066	0.994782	NC	-
Abracl	-0.126741	0.661153	0.815252	NC	-
Acadl	0.176284	0.234986	0.475024	NC	-
Acer3	-1.26523	0.178097	0.414696	NC	-
Acin1	0.179029	0.664411	0.817148	NC	-
Acly	-0.471856	0.137969	0.368595	NC	-
Acot8	0.664919	0.0733699	0.267968	NC	-
Acp1	-0.794441	0.240889	0.479447	NC	-
Actn1	-0.257704	0.407067	0.636705	NC	-
Actr1a	-0.20412	0.375001	0.606803	NC	-
Actr2	-0.428198	0.230048	0.470895	NC	-
Actr3	0.801145	0.220131	0.45929	NC	-
Acyp1	0.661648	0.424273	0.650883	NC	-
Ada	-1.03509	0.100828	0.316662	NC	-
Adam17	-0.475123	0.251407	0.488225	NC	-
Adamts1	-0.0809079	0.62313	0.793526	NC	-
Adcy9	-0.782186	0.0941948	0.303236	NC	-
Adgrl2	0.0248995	0.933545	0.967846	NC	-
Adipor2	0.551414	0.132825	0.362212	NC	-
Ado	-0.159282	0.563403	0.751378	NC	-
Adprm	-0.173652	0.789839	0.891087	NC	-
Adss	-0.507148	0.18268	0.419343	NC	-
Aftph	-0.825932	0.0948936	0.304125	NC	-
Agbl5	-0.0711964	0.754477	0.87292	NC	-
Aggf1	0.359627	0.52054	0.721635	NC	-
Agl	1.8359	0.000416449	0.023092	UP	-
Ago2	0.440674	0.139799	0.369448	NC	-
Agpat3	-0.577131	0.000482341	0.023092	DN	-
Agtrap	-1.24608	0.00057663	0.0251445	DN	-
Ahctf1	-0.165964	0.551026	0.741053	NC	-
Ahcy	0.670278	0.0157084	0.125101	UP	-
Ahsa2	-0.0571288	0.860793	0.929385	NC	-
AI314180	1.76385	0.0230812	0.150289	UP	-
Aip	-0.515253	0.1095	0.327883	NC	-
Ajuba	0.782736	0.135047	0.36392	NC	-
Ak3	0.255949	0.51851	0.720509	NC	-
Akap10	-0.804954	0.071345	0.262572	NC	-
Akap11	0.705288	0.129529	0.35821	NC	-
Akap7	1.2408	0.145213	0.375717	NC	-
Akap8	0.0822848	0.763416	0.876741	NC	-
Akt1	-0.414562	0.0469299	0.209422	DN	-
Alad	-0.910664	0.10961	0.327883	NC	-
Alcam	-0.950367	0.236133	0.476571	NC	-
Aldoa	0.14587	0.832483	0.91446	NC	-
Alg2	0.413266	0.47278	0.682378	NC	-
Alkbh1	-0.705578	0.067843	0.254694	NC	-
Alkbh3	0.22634	0.708621	0.846865	NC	-
Amdhd2	-0.482362	0.464535	0.676359	NC	-
Ammecr1	-0.120579	0.742411	0.866579	NC	-
Amn1	-0.523794	0.465059	0.676359	NC	-
Amotl1	-0.217635	0.412177	0.638452	NC	-
Anapc1	-0.759085	0.0775569	0.27354	NC	-
Ankrd17	-0.146038	0.654467	0.81225	NC	-
Ankrd28	-0.175919	0.309542	0.545204	NC	-
Antxr1	0.0986819	0.767874	0.879429	NC	-
Antxr2	-0.113769	0.745383	0.867798	NC	-
Anxa7	-0.267661	0.369876	0.604145	NC	-
Ap1s1	0.701228	0.175115	0.411749	NC	-
Ap2m1	-1.57563	0.00925588	0.0981366	DN	-
Apaf1	-0.211719	0.448703	0.667561	NC	-
Api5	-1.0296	0.146334	0.375717	NC	-
Aplf	-0.976464	0.15248	0.386301	NC	-
Apln	-0.237615	0.723746	0.855768	NC	-
App	-0.965827	0.0496037	0.212903	DN	-
Appbp2	-0.00890503	0.97232	0.984636	NC	-
Appl1	-1.23758	0.00218198	0.0468638	DN	-
Aptx	-0.842674	0.0188252	0.135447	DN	-
Arcn1	-0.409618	0.280616	0.517498	NC	-
Arf3	-0.508575	0.296081	0.535252	NC	-
Arglu1	0.737417	0.178097	0.414696	NC	-
Arhgap11a	-0.277984	0.177878	0.414696	NC	-
Arhgap28	-1.7213	0.000491678	0.023092	DN	-
Arhgap35	-0.362611	0.297232	0.536659	NC	-
Arhgdia	0.27485	0.194819	0.42931	NC	-
Arhgef10l	0.555217	0.111	0.330019	NC	-
Arid1a	-0.51389	0.208353	0.448832	NC	-
Arid3b	0.0492426	0.9212	0.961979	NC	-
Arl14ep	-0.0648481	0.89979	0.949645	NC	-
Arl5a	0.0380725	0.917844	0.960566	NC	-
Arl6ip1	0.15483	0.654976	0.81225	NC	-
Armc1	-1.05582	0.0336228	0.180534	DN	-
Armc8	0.774383	0.01096	0.101875	UP	-
Asb7	-0.699278	0.0410121	0.200283	DN	-
Asb8	-0.971102	0.134818	0.36392	NC	-
Ash2l	-0.514057	0.306779	0.543663	NC	-
Asl	0.415187	0.313375	0.547265	NC	-
Asrgl1	0.677046	0.0259271	0.15627	UP	-
Atad1	0.343532	0.553955	0.743602	NC	-
Atad2	0.69142	0.0424499	0.201693	UP	-
Ate1	0.341411	0.32202	0.554291	NC	-
Atf2	-0.0308262	0.954816	0.979398	NC	-
Atf5	0.251608	0.393225	0.626635	NC	-
Atg10	-1.40823	0.00546304	0.0778348	DN	-
Atg2b	-0.0325312	0.943374	0.974526	NC	-
Atn1	-1.02776	0.00432149	0.0678536	DN	-
Atp11c	-0.682654	0.209562	0.449419	NC	-
Atp1a1	0.549509	0.406501	0.636512	NC	-
Atp1b3	0.215781	0.365885	0.601037	NC	-
Atp2a2	0.449308	0.213226	0.45122	NC	-
Atp5e	-0.742663	0.056751	0.226218	NC	-
Atp5g3	-0.095218	0.760427	0.874953	NC	-
Atp5o	0.384794	0.460315	0.672788	NC	-
Atp6ap1	-0.00795962	0.989203	0.994782	NC	-
Atp8b2	-1.1111	0.163023	0.396267	NC	-
Atrx	-0.125831	0.810904	0.904567	NC	-
Atxn1l	0.190386	0.596081	0.775552	NC	-
Atxn7l3b	0.0903761	0.575424	0.76162	NC	-
AU022252	-1.19287	0.0204868	0.141357	DN	-
Aurka	-0.102844	0.663326	0.816744	NC	-
AW549877	0.524304	0.29121	0.528438	NC	-
Azin1	0.228516	0.516781	0.720509	NC	-
B3gnt4	-0.0790485	0.81686	0.907692	NC	-
Bace2	-1.38101	0.154055	0.387912	NC	-
Basp1	-0.561185	0.00677273	0.0823485	DN	-
Baz1a	-2.74018	0.00245724	0.051246	DN	-
BC037034	-0.0803988	0.840174	0.919399	NC	-
Bcl2	-0.148594	0.449832	0.667561	NC	-
Becn1	-0.0476233	0.857558	0.927839	NC	-
Bet1	-0.884233	0.106721	0.324604	NC	-
Bet1l	0.447633	0.0947464	0.304125	NC	-
Blzf1	-0.549045	0.291681	0.528625	NC	-
Bnc2	-0.643847	0.0362717	0.189112	DN	-
Bnip3l	0.950568	0.0234746	0.151396	UP	-
Bptf	-0.221222	0.452109	0.669326	NC	-
Braf	-0.374176	0.310928	0.546306	NC	-
Brca1	1.06828	0.0488912	0.211622	UP	-
Brd8	-0.559153	0.0581206	0.227681	NC	-
Brf1	-1.04207	0.00934309	0.0981366	DN	-
Brf2	-0.482466	0.38314	0.61328	NC	-
Bri3	-0.106875	0.883843	0.940128	NC	-
Brix1	-0.100847	0.783139	0.888751	NC	-
Btbd9	-0.792341	0.0545282	0.22041	NC	-
Btf3l4	0.00440534	0.99095	0.994782	NC	-
Bysl	-0.547612	0.116546	0.339837	NC	-
Bzw2	0.204435	0.290377	0.528259	NC	-
C1qtnf6	0.602251	0.219297	0.458675	NC	-
C77080	-0.205989	0.334441	0.568866	NC	-
Calcoco1	0.0246837	0.934607	0.96825	NC	-
Calhm2	-0.605457	0.14609	0.375717	NC	-
Calm2	-0.302202	0.37089	0.604256	NC	-
Calm3	-0.14887	0.576241	0.76162	NC	-
Calr	-1.55445	0.0449462	0.2073	DN	-
Camk2g	-0.483648	0.286678	0.525516	NC	-
Canx	1.72293	0.0342309	0.183116	UP	-
Caprin1	-0.134025	0.633264	0.798656	NC	-
Capza1	1.11655	0.114902	0.336065	NC	-
Capzb	-0.719627	0.136541	0.367258	NC	-
Carhsp1	-0.987681	0.00284757	0.0535615	DN	-
Cars2	-0.166667	0.667173	0.81905	NC	-
Cbarp	2.50194	0.000490899	0.023092	UP	-
Cbll1	0.102236	0.797478	0.896081	NC	-
Cbx5	-0.645004	0.0704308	0.259871	NC	-
Cbx6	0.277762	0.60361	0.781814	NC	-
Cc2d1b	0.0882213	0.876441	0.938453	NC	-
Ccar1	0.0770859	0.821401	0.909158	NC	-
Ccdc15	-0.611889	0.0501558	0.212903	NC	-
Ccdc32	-0.36409	0.216662	0.454485	NC	-
Ccdc85c	1.45364	0.00835741	0.0939498	UP	-
Ccdc86	-0.341311	0.412117	0.638452	NC	-
Ccna2	-1.68261	0.00962688	0.0983149	DN	-
Ccnb1	-1.36747	0.00574553	0.0784921	DN	-
Ccnb2	-0.500623	0.0423477	0.201693	DN	-
Ccnf	-0.305788	0.550926	0.741053	NC	-
Ccng1	-0.479766	0.167956	0.403073	NC	-
Ccni	0.619548	0.0271249	0.160629	UP	-
Ccnl1	0.51608	0.0410351	0.200283	UP	-
Ccnt1	0.97002	0.00379966	0.0628473	UP	-
Ccny	-1.3224	0.026066	0.156287	DN	-
Cct8	-0.784355	0.0457565	0.209027	DN	-
Cd2ap	0.611912	0.155812	0.387912	NC	-
Cd3eap	-0.0643644	0.88106	0.93955	NC	-
Cd44	0.078481	0.65432	0.81225	NC	-
Cd99l2	0.648538	0.276687	0.515741	NC	-
Cdc23	-0.384085	0.226145	0.467562	NC	-
Cdc37	0.917195	0.24064	0.479447	NC	-
Cdc42	0.0843521	0.557981	0.746302	NC	-
Cdc42bpb	0.372917	0.620057	0.791634	NC	-
Cdc42se2	-0.308924	0.146475	0.375717	NC	-
Cdca2	-1.3776	0.0393514	0.197032	DN	-
Cdip1	0.198712	0.540548	0.733128	NC	-
Cdk13	-0.797519	0.319981	0.552777	NC	-
Cdk2	0.40186	0.145007	0.375717	NC	-
Cdk5	-0.00226391	0.996755	0.996755	NC	-
Cdk5rap3	1.04553	0.0173254	0.131911	UP	-
Cdv3	0.413905	0.516794	0.720509	NC	-
Cebpz	0.515094	0.320278	0.552777	NC	-
Cebpzos	-0.448752	0.155808	0.387912	NC	-
Celf1	-0.420093	0.350217	0.586003	NC	-
Celf2	-0.232709	0.354422	0.590977	NC	-
Cenpf	-0.453144	0.266581	0.505146	NC	-
Cenpm	-1.75121	0.00626554	0.0813162	DN	-
Cenpq	-0.323518	0.562204	0.750474	NC	-
Cep131	-0.0257628	0.977313	0.987349	NC	-
Cep350	-0.587897	0.30643	0.543663	NC	-
Cep63	0.149336	0.808315	0.902378	NC	-
Cep85	-0.182945	0.77175	0.881388	NC	-
Cerk	0.212802	0.663498	0.816744	NC	-
Cfap36	0.43414	0.150032	0.382377	NC	-
Chchd2	0.601203	0.0793667	0.275866	NC	-
Chchd3	-0.736189	0.0208443	0.142062	DN	-
Chd8	-0.549818	0.0196491	0.13893	DN	-
Cherp	0.0143775	0.948624	0.978452	NC	-
Chmp2b	0.0500845	0.846555	0.923573	NC	-
Chmp7	0.595466	0.406275	0.636512	NC	-
Chtop	0.042437	0.894734	0.947404	NC	-
Chuk	0.18643	0.683644	0.829839	NC	-
Ciao1	-0.122856	0.717606	0.851382	NC	-
Cisd2	-0.677977	0.0912053	0.297606	NC	-
Ckap2	1.8878	0.0241153	0.151669	UP	-
Ckap4	-0.35744	0.265273	0.504264	NC	-
Clcn4	-0.502032	0.475544	0.683153	NC	-
Clip1	-0.226741	0.565012	0.752183	NC	-
Clk3	0.991952	0.0464563	0.209422	UP	-
Clmn	-0.411803	0.154611	0.387912	NC	-
Clock	-0.502012	0.0970342	0.307228	NC	-
Clptm1	-0.128625	0.800262	0.896169	NC	-
Clstn1	4.15462	1.43602e-06	0.00206643	UP	-
Cmc1	-0.557087	0.314751	0.548337	NC	-
Cnot6	-0.273024	0.118008	0.340307	NC	-
Cnot6l	-0.711934	0.117647	0.340307	NC	-
Cntfr	-1.15504	0.000818639	0.0302057	DN	-
Coa5	1.05609	0.0414205	0.201365	UP	-
Cog1	-0.561952	0.0172945	0.131911	DN	-
Commd6	0.14814	0.532371	0.727523	NC	-
Commd7	-0.474231	0.0220124	0.145302	DN	-
Commd8	-0.450112	0.00701045	0.0823485	DN	-
Comtd1	0.284772	0.52255	0.723518	NC	-
Copg2	0.748599	0.206741	0.446026	NC	-
Cops2	0.505785	0.108888	0.327883	NC	-
Cops5	-0.914344	0.102466	0.318464	NC	-
Coro1c	-0.272182	0.462071	0.673678	NC	-
Coro7	1.11158	0.00283102	0.0535615	UP	-
Cotl1	1.42319	0.0134478	0.113166	UP	-
Cox19	-0.31365	0.363221	0.599333	NC	-
Cox6a1	0.873415	0.162618	0.396267	NC	-
Cox6c	0.546419	0.085363	0.288879	NC	-
Cox7a2l	0.349003	0.280262	0.517498	NC	-
Cpd	-0.665761	0.0361232	0.189023	DN	-
Cpeb3	1.22323	0.0741621	0.268444	NC	-
Cpsf6	0.876899	0.00136443	0.0367154	UP	-
Cradd	-0.98213	0.20943	0.449419	NC	-
Crat	0.341709	0.478056	0.684007	NC	-
Crbn	-0.671938	0.0928571	0.300273	NC	-
Creb3l2	0.257692	0.51095	0.717273	NC	-
Crot	0.504833	0.284248	0.522391	NC	-
Crtc3	-0.0790053	0.801901	0.897306	NC	-
Csk	0.508273	0.211627	0.45049	NC	-
Csnk1d	-0.350881	0.15815	0.390173	NC	-
Csnk1e	-0.697205	0.0180276	0.13372	DN	-
Ctbp1	0.380011	0.182966	0.419343	NC	-
Ctbp2	0.511167	0.0799408	0.277192	NC	-
Ctif	-0.288973	0.42536	0.651857	NC	-
Ctsb	0.396857	0.395769	0.627623	NC	-
Ctsd	1.29548	0.0373888	0.192841	UP	-
Ctsz	0.741894	0.040592	0.200283	UP	-
Cul3	-0.0713029	0.84427	0.922478	NC	-
Cul4b	-0.897117	0.185159	0.422257	NC	-
Cwc25	-0.277133	0.468264	0.678581	NC	-
Cwf19l1	0.0401873	0.855771	0.926602	NC	-
Cyb5d1	-1.7199	0.0227293	0.14867	DN	-
Cycs	-1.06058	0.00112442	0.0367154	DN	-
Cyfip2	-0.341792	0.142539	0.373612	NC	-
Cyhr1	0.137525	0.730048	0.85976	NC	-
Cyp26b1	-0.275226	0.543752	0.736779	NC	-
Cyp2j6	0.658514	0.0725997	0.266364	NC	-
Cyp51	-0.743598	0.227202	0.469072	NC	-
Cyr61	1.06361	0.0885877	0.29337	NC	-
D1Ertd622e	0.686243	0.146082	0.375717	NC	-
D630045J12Rik	0.394027	0.359072	0.594097	NC	-
Dagla	-0.265447	0.656263	0.81225	NC	-
Dbi	0.573045	0.0685806	0.256132	NC	-
Dcaf12	-0.571826	0.02482	0.154615	DN	-
Dcaf5	0.625427	0.0885655	0.29337	NC	-
Dcaf6	0.949082	0.0592382	0.230388	NC	-
Dcakd	0.302806	0.264552	0.503827	NC	-
Dcun1d2	0.194988	0.790151	0.891087	NC	-
Dcxr	-0.368173	0.434569	0.656186	NC	-
Ddb1	2.40406	0.0174786	0.132377	UP	-
Ddit3	-0.11508	0.617706	0.791634	NC	-
Ddit4	-0.0634087	0.87553	0.938453	NC	-
Ddrgk1	-0.0628028	0.885485	0.941073	NC	-
Ddt	1.64721	0.00439934	0.0680715	UP	-
Ddx21	-0.387045	0.139626	0.369448	NC	-
Ddx3x	0.704119	0.190353	0.428666	NC	-
Ddx42	0.773438	0.0936337	0.302105	NC	-
Dennd5a	0.559932	0.0232556	0.150742	UP	-
Derl1	-0.79304	0.00624137	0.0813162	DN	-
Dgcr14	-1.23013	0.00930057	0.0981366	DN	-
Dhps	-0.975438	0.104634	0.323107	NC	-
Dhx40	0.0458184	0.923869	0.964046	NC	-
Dhx9	-0.38715	0.304881	0.542304	NC	-
Diaph1	-0.0950961	0.853239	0.926602	NC	-
Dicer1	-1.45007	0.0282199	0.164406	DN	-
Dis3	-1.09374	0.030108	0.170677	DN	-
Dis3l	0.150216	0.786319	0.88907	NC	-
Dkk3	-0.875902	0.00349527	0.0602636	DN	-
Dld	0.557116	0.27653	0.515741	NC	-
Dnajb4	0.276524	0.569878	0.756238	NC	-
Dnajc1	-1.27727	0.000297618	0.0203939	DN	-
Dnajc18	-1.15332	0.00642986	0.0813162	DN	-
Dnajc7	1.33485	0.0106463	0.101875	UP	-
Dnlz	-0.389824	0.156407	0.388051	NC	-
Dnm1l	0.644329	0.193117	0.429134	NC	-
Doc2a	-0.25699	0.634948	0.79868	NC	-
Dock3	0.510056	0.511412	0.717273	NC	-
Dock5	-1.76107	0.00264118	0.0534627	DN	-
Dock7	0.474905	0.440537	0.661035	NC	-
Dolk	-0.168095	0.533113	0.727846	NC	-
Dolpp1	-0.68103	0.058949	0.229885	NC	-
Dpf2	0.215528	0.584184	0.764362	NC	-
Dpm1	-0.879225	0.0927436	0.300273	NC	-
Dpy19l1	-0.117983	0.694897	0.836532	NC	-
Dpy30	-0.0298652	0.966651	0.983742	NC	-
Dpysl3	-0.802278	0.0610048	0.235351	NC	-
Dusp3	-0.127072	0.696233	0.836604	NC	-
Dync1li2	-0.235029	0.664962	0.817148	NC	-
Dynll1	-0.302666	0.165102	0.398871	NC	-
E130309D02Rik	-0.474715	0.44389	0.66399	NC	-
E2f1	0.18106	0.300237	0.538034	NC	-
Eapp	-1.33926	0.0131223	0.111077	DN	-
Ebp	0.303511	0.194455	0.42931	NC	-
Ebpl	-1.89504	0.00272727	0.0534627	DN	-
Echs1	-0.128062	0.459407	0.672788	NC	-
Ect2	0.529268	0.264693	0.503827	NC	-
Eef1d	1.61153	0.0874953	0.291449	NC	-
Eefsec	-1.00903	0.0452124	0.207861	DN	-
Efhd2	-0.266216	0.570201	0.756238	NC	-
Efna5	-0.530184	0.439399	0.660725	NC	-
Eftud2	2.61344	0.0107627	0.101875	UP	-
Egln2	0.68184	0.128518	0.35821	NC	-
Ehd4	0.382048	0.314024	0.547734	NC	-
Eif1	1.27158	0.0409135	0.200283	UP	-
Eif2s2	0.0607451	0.822602	0.909158	NC	-
Eif3b	-0.0222118	0.949955	0.978452	NC	-
Eif3h	0.111343	0.744011	0.86761	NC	-
Eif3m	-0.988374	0.00877587	0.0956703	DN	-
Eif4a1	-0.321561	0.299754	0.537838	NC	-
Eif4ebp2	0.265043	0.245661	0.48259	NC	-
Eif4g2	0.369322	0.28724	0.525574	NC	-
Eif6	0.937629	0.0015626	0.0395228	UP	-
Elf2	-0.166405	0.478063	0.684007	NC	-
Elmo2	0.511739	0.109985	0.327883	NC	-
Elmsan1	0.383849	0.203687	0.442091	NC	-
Elp3	0.788678	0.0472557	0.209422	UP	-
Emc10	-0.897992	0.00983832	0.0983149	DN	-
Emc3	-0.852123	0.0805993	0.278804	NC	-
Emsy	-0.0258483	0.92595	0.964046	NC	-
Enho	-0.0290475	0.848278	0.924751	NC	-
Enox2	-0.220431	0.766085	0.879103	NC	-
Eogt	-0.236037	0.641396	0.80468	NC	-
Epb41	-0.290283	0.36805	0.603007	NC	-
Epdr1	-1.42561	0.0531659	0.21718	NC	-
Eps8	-0.312606	0.113344	0.334225	NC	-
Eps8l3	-1.92778	0.0394337	0.197032	DN	-
Erc1	0.271128	0.656959	0.81225	NC	-
Erh	-0.544287	0.0515691	0.21635	NC	-
Eri1	0.775904	0.0855195	0.288879	NC	-
Erlec1	0.19641	0.499139	0.703487	NC	-
Ero1l	-0.284056	0.193222	0.429134	NC	-
Erp29	0.305984	0.514328	0.718562	NC	-
Esf1	1.25542	0.155339	0.387912	NC	-
Etf1	-0.152092	0.26266	0.501583	NC	-
Exoc2	-0.113657	0.796127	0.89572	NC	-
Exoc5	0.316174	0.375862	0.606803	NC	-
Exoc7	0.0786553	0.855416	0.926602	NC	-
Exosc1	-0.0958064	0.730706	0.85976	NC	-
Exosc8	0.289612	0.519406	0.720758	NC	-
Ext1	-1.12302	0.0473403	0.209422	DN	-
Extl1	-0.763144	0.17267	0.408965	NC	-
Eya1	0.205805	0.33572	0.569694	NC	-
Ezh1	1.09385	0.178075	0.414696	NC	-
Ezr	1.15617	0.100192	0.315484	NC	-
Fam104a	-0.424163	0.0572426	0.226478	NC	-
Fam114a2	0.132141	0.478187	0.684007	NC	-
Fam118b	0.00668728	0.990288	0.994782	NC	-
Fam120a	0.00933453	0.971734	0.984636	NC	-
Fam122a	0.0367601	0.924712	0.964046	NC	-
Fam122b	0.177024	0.634692	0.79868	NC	-
Fam160a2	-0.987743	0.279386	0.517421	NC	-
Fam204a	1.24554	0.00214952	0.0468638	UP	-
Fam20b	0.586135	0.225803	0.467527	NC	-
Fam3a	-0.553655	0.404102	0.636512	NC	-
Fam3c	-0.89209	0.0020892	0.0465625	DN	-
Fam46a	0.0821726	0.854536	0.926602	NC	-
Fam53b	-0.457802	0.352375	0.588929	NC	-
Fam83h	0.0619536	0.88686	0.941838	NC	-
Fasn	-0.557857	0.234781	0.475024	NC	-
Fastk	0.244718	0.677604	0.826012	NC	-
Fbln5	-0.136092	0.686013	0.830954	NC	-
Fbrsl1	-0.130534	0.618932	0.791634	NC	-
Fbxo11	-0.651148	0.23205	0.473244	NC	-
Fbxo32	-1.23377	0.00534385	0.0768979	DN	-
Fbxo33	0.392702	0.531413	0.727523	NC	-
Fbxo45	0.180911	0.525791	0.726117	NC	-
Fbxw2	-0.75705	0.292049	0.528627	NC	-
Fcgrt	0.118172	0.822167	0.909158	NC	-
Fdft1	0.0887136	0.774477	0.882401	NC	-
Fdx1	0.268405	0.345943	0.581556	NC	-
Fdx1l	0.322498	0.127359	0.357317	NC	-
Fermt2	-0.796487	0.0171192	0.131911	DN	-
Fig4	0.35266	0.410829	0.638426	NC	-
Fign	-0.312528	0.421299	0.647011	NC	-
Fkbp15	0.616054	0.556753	0.745966	NC	-
Fkbp3	1.55344	0.002964	0.0535615	UP	-
Flcn	-0.0440136	0.816455	0.907692	NC	-
Fnbp1l	-0.544476	0.019792	0.13893	DN	-
Fndc3b	-0.733289	0.00433811	0.0678536	DN	-
Foxn2	1.77318	0.0302336	0.170677	UP	-
Foxo3	0.154468	0.652168	0.81138	NC	-
Foxp1	-0.526182	0.0888877	0.29337	NC	-
Foxp4	-0.829899	0.0778932	0.274055	NC	-
Fryl	0.402967	0.372972	0.605081	NC	-
Ftsj3	0.362126	0.407902	0.637319	NC	-
Fuca2	0.480754	0.531971	0.727523	NC	-
Fundc1	-0.906063	0.026835	0.159568	DN	-
Fxn	-0.495596	0.25912	0.499162	NC	-
Fyco1	-0.342076	0.248251	0.485372	NC	-
Fzd9	0.702362	0.433435	0.655746	NC	-
Fzr1	-0.0119013	0.961478	0.983197	NC	-
G6pdx	0.696417	0.238307	0.47761	NC	-
Gabpb1	0.765954	0.119425	0.34302	NC	-
Gak	-0.403735	0.447883	0.667561	NC	-
Gas2l3	0.970504	0.0900439	0.295155	NC	-
Gcc1	-0.0811994	0.745032	0.867798	NC	-
Gdf11	0.0276391	0.92896	0.965179	NC	-
Gdpd1	0.674951	0.0344094	0.183389	UP	-
Gemin5	0.760345	0.105155	0.323208	NC	-
Gfer	-1.18485	0.0113276	0.103043	DN	-
Gfod2	-0.202851	0.503633	0.709127	NC	-
Ggact	0.817641	0.200187	0.435808	NC	-
Ggnbp2	-0.569025	0.162391	0.396267	NC	-
Ginm1	-1.06959	0.0532242	0.21718	NC	-
Gjb2	-0.318065	0.615148	0.791061	NC	-
Glg1	0.111528	0.11859	0.341301	NC	-
Glo1	-1.609	0.0056761	0.0784921	DN	-
Glod4	0.474715	0.357365	0.594097	NC	-
Gls	0.358139	0.247859	0.485372	NC	-
Gltp	-0.0533049	0.92519	0.964046	NC	-
Glyr1	0.0096466	0.975626	0.986596	NC	-
Gmfb	0.0900791	0.879974	0.93955	NC	-
Gnai2	1.31625	0.0349648	0.184979	UP	-
Gnaq	0.273111	0.523176	0.723518	NC	-
Gnb4	-0.46372	0.0379945	0.193507	DN	-
Gng7	0.259634	0.194099	0.42931	NC	-
Gnl3l	-0.130447	0.668218	0.81905	NC	-
Gnpda1	-0.00936267	0.989533	0.994782	NC	-
Gnptg	0.779124	0.0503642	0.213159	NC	-
Golim4	-0.745652	0.122595	0.34659	NC	-
Gopc	-0.253493	0.650185	0.810057	NC	-
Gorasp1	-2.0434	0.0101699	0.0995543	DN	-
Got1	-0.237639	0.6383	0.802195	NC	-
Gpat4	0.371556	0.311314	0.546318	NC	-
Gpatch8	-0.119877	0.756981	0.873869	NC	-
Gpbp1	-0.0660539	0.820638	0.909158	NC	-
Gpd1l	-1.01967	0.205597	0.444226	NC	-
Gpnmb	-0.0766473	0.887817	0.94216	NC	-
Gpsm2	0.688627	0.138063	0.368595	NC	-
Gpx8	1.98655	0.00210324	0.0465625	UP	-
Gramd1b	-0.098904	0.831749	0.91446	NC	-
Grb2	0.480916	0.178431	0.414802	NC	-
Grsf1	0.831695	0.0784166	0.274553	NC	-
Gspt1	0.51826	0.140505	0.369627	NC	-
Gtf2e1	-0.226954	0.737173	0.862433	NC	-
Gtf2f2	-0.956848	0.192864	0.429134	NC	-
Gtf3c3	-0.674669	0.208693	0.448893	NC	-
Gtf3c6	0.168097	0.518293	0.720509	NC	-
Gyg	-0.707849	0.106832	0.324604	NC	-
H2afy	0.140919	0.436258	0.658045	NC	-
H3f3b	-0.042969	0.883943	0.940128	NC	-
H6pd	0.118724	0.658795	0.813739	NC	-
Hadha	-0.055224	0.926529	0.964046	NC	-
Hars	0.46445	0.531956	0.727523	NC	-
Hbegf	-0.147925	0.650169	0.810057	NC	-
Hcfc1	-0.464985	0.382575	0.613057	NC	-
Hdac1	0.0169959	0.968663	0.984397	NC	-
Hdac4	0.0395279	0.916028	0.960566	NC	-
Hdac7	1.98328	0.00662865	0.0822295	UP	-
Hdgf	0.603422	0.220229	0.45929	NC	-
Hdlbp	-1.34186	0.000354219	0.0221618	DN	-
Hectd1	0.45953	0.139995	0.369448	NC	-
Hes6	0.711626	0.0532637	0.21718	NC	-
Hexb	1.43141	0.0957263	0.305433	NC	-
Hgsnat	0.47029	0.299583	0.537838	NC	-
Higd1a	-4.37894	7.82168e-06	0.0037518	DN	-
Hinfp	0.610045	0.0577021	0.227057	NC	-
Hip1	-0.106898	0.86068	0.929385	NC	-
Hipk2	-0.213219	0.376465	0.606803	NC	-
Hipk3	-0.590147	0.204206	0.442548	NC	-
Hjurp	-1.90497	0.000431831	0.023092	DN	-
Hk2	0.521257	0.154462	0.387912	NC	-
Hmbox1	-0.231068	0.648239	0.810057	NC	-
Hmga2	-1.97299	0.0012698	0.0367154	DN	-
Hmgb1	0.261378	0.486713	0.693445	NC	-
Hmgn1	-1.02424	0.00698683	0.0823485	DN	-
Hmgn3	0.44121	0.413475	0.639775	NC	-
Hnrnpa2b1	0.527237	0.0841449	0.286612	NC	-
Hnrnpab	0.645538	0.00523903	0.0761511	UP	-
Hnrnpd	0.665119	0.0295225	0.169932	UP	-
Hnrnpdl	-0.335996	0.319952	0.552777	NC	-
Hnrnpf	0.646214	0.247987	0.485372	NC	-
Hnrnph3	-0.999323	0.317379	0.550915	NC	-
Hnrnpk	0.113558	0.821171	0.909158	NC	-
Hnrnpll	-1.20385	0.0107765	0.101875	DN	-
Hook3	-1.55439	0.00128458	0.0367154	DN	-
Hras	-1.68681	0.000646594	0.0265842	DN	-
Hsd17b11	-0.410836	0.409591	0.638426	NC	-
Hsdl1	0.598848	0.154475	0.387912	NC	-
Hsp90aa1	-0.636068	0.0526233	0.21718	NC	-
Hsp90ab1	0.157284	0.739486	0.864436	NC	-
Hsp90b1	0.432354	0.467586	0.678283	NC	-
Hspa13	0.406378	0.157286	0.388891	NC	-
Hspa4	-1.95874	0.000137143	0.0171328	DN	-
Hspa9	0.44436	0.108541	0.327883	NC	-
Hus1	-0.139071	0.77349	0.882257	NC	-
Iars2	1.68475	0.0484293	0.211181	UP	-
Iba57	0.20581	0.668153	0.81905	NC	-
Id2	0.210404	0.46532	0.676359	NC	-
Ide	-0.954824	0.0697488	0.258017	NC	-
Idh1	0.251395	0.474729	0.683134	NC	-
Iffo2	0.151148	0.855004	0.926602	NC	-
Ift172	0.146975	0.677916	0.826012	NC	-
Ift80	0.453863	0.288494	0.52683	NC	-
Igf2bp1	0.140531	0.598432	0.777499	NC	-
Igf2bp3	-0.630588	0.0424598	0.201693	DN	-
Igf2r	-0.172429	0.797693	0.896081	NC	-
Ikbkb	-0.291137	0.472425	0.682378	NC	-
Impa1	0.427327	0.426282	0.65245	NC	-
Impad1	0.0642179	0.846531	0.923573	NC	-
Incenp	-0.710057	0.104868	0.323138	NC	-
Inip	-0.855233	0.0289354	0.167221	DN	-
Ino80e	0.236174	0.619925	0.791634	NC	-
Inpp5e	-0.113128	0.900516	0.949645	NC	-
Inppl1	0.498909	0.466229	0.676996	NC	-
Insig2	0.642182	0.0347328	0.18443	UP	-
Ints2	-0.777321	0.101772	0.31699	NC	-
Ipo13	-0.0254978	0.932462	0.967421	NC	-
Ipo8	-0.767884	0.0899167	0.295155	NC	-
Ipo9	-0.325772	0.398194	0.630364	NC	-
Iqgap1	0.817074	0.0599422	0.232498	NC	-
Irf2bpl	0.944764	0.00974187	0.0983149	UP	-
Irs2	-0.415224	0.0771334	0.272715	NC	-
Isca1	-0.946925	0.0216496	0.143941	DN	-
Ist1	0.8031	0.192328	0.429134	NC	-
Isy1	-0.221262	0.703425	0.843523	NC	-
Itfg1	0.19082	0.408673	0.637831	NC	-
Itga1	1.85911	0.00445877	0.0682571	UP	-
Itm2b	-0.190197	0.320404	0.552777	NC	-
Itpr2	-0.460682	0.189277	0.426911	NC	-
Itpripl2	-0.0143292	0.969876	0.984636	NC	-
Jmjd8	-0.202441	0.540301	0.733128	NC	-
Jmy	-0.035105	0.956757	0.979977	NC	-
Jun	-0.817676	0.0157355	0.125101	DN	-
Kansl3	-0.351648	0.0308295	0.172621	DN	-
Katnal1	-0.397855	0.428707	0.652832	NC	-
Kbtbd2	-0.129663	0.821836	0.909158	NC	-
Kcmf1	0.00953517	0.956823	0.979977	NC	-
Kcnab2	1.41094	0.0500459	0.212903	NC	-
Kctd1	-0.34252	0.13691	0.367562	NC	-
Kctd15	0.453392	0.229199	0.470895	NC	-
Kctd3	-0.147262	0.854278	0.926602	NC	-
Kctd5	-0.468211	0.245634	0.48259	NC	-
Kdm2a	-0.130116	0.689818	0.833271	NC	-
Kdm2b	0.55798	0.449989	0.667561	NC	-
Kdm4a	0.21333	0.530918	0.727523	NC	-
Kdm6b	-0.238439	0.599907	0.778419	NC	-
Kdsr	-1.31786	0.0113855	0.103043	DN	-
Keap1	0.0580196	0.908067	0.954816	NC	-
Khdrbs1	-0.644978	0.349976	0.586003	NC	-
Khsrp	0.562371	0.0446035	0.206381	UP	-
Kif1c	-0.624242	0.110054	0.327883	NC	-
Kif23	-0.584736	0.0675228	0.254359	NC	-
Kif24	-1.36818	0.0149629	0.122138	DN	-
Kif5b	-0.146141	0.585356	0.764362	NC	-
Klf7	-0.169334	0.339612	0.573022	NC	-
Klhl2	-0.608639	0.120237	0.343295	NC	-
Klhl20	-0.310376	0.431577	0.653725	NC	-
Klhl24	0.470608	0.539247	0.732744	NC	-
Klhl26	-0.316921	0.430133	0.653602	NC	-
Klhl28	0.592913	0.183349	0.419458	NC	-
Kmt2d	-0.545274	0.242425	0.480514	NC	-
Kmt2e	0.605298	0.182708	0.419343	NC	-
Kpnb1	-0.130794	0.583958	0.764362	NC	-
Kras	-0.27744	0.492564	0.699014	NC	-
L3mbtl3	0.268589	0.0251931	0.155592	UP	-
Lamtor1	-0.821101	0.256971	0.49635	NC	-
Lamtor2	0.593234	0.229629	0.470895	NC	-
Larp4b	-0.0225872	0.963333	0.983197	NC	-
Lemd2	0.0875043	0.873764	0.938319	NC	-
Leng9	0.105298	0.791551	0.891967	NC	-
Leprotl1	-0.757781	0.0366547	0.190419	DN	-
Letmd1	1.29389	0.00855992	0.0940284	UP	-
Lgalsl	0.277725	0.415078	0.640877	NC	-
Limch1	1.00752	0.101169	0.316662	NC	-
Limd2	-0.433022	0.290036	0.528259	NC	-
Limk2	-0.351874	0.528688	0.727523	NC	-
Lipa	-0.421473	0.433822	0.655746	NC	-
Litaf	-0.375851	0.0472298	0.209422	DN	-
Llgl1	-1.00004	0.169457	0.405738	NC	-
Lman1	0.282002	0.538291	0.732137	NC	-
Lman2l	-0.230725	0.450908	0.668236	NC	-
Lmf2	0.639201	0.245823	0.48259	NC	-
Lmna	0.118434	0.576945	0.76162	NC	-
Lmo4	-0.906203	0.0866978	0.291449	NC	-
Lmtk2	-0.509462	0.224612	0.465729	NC	-
Lonrf1	-0.0167022	0.966108	0.983742	NC	-
Lrig2	-1.20573	0.000817925	0.0302057	DN	-
Lrp1	-0.593377	0.405547	0.636512	NC	-
Lrp6	0.363984	0.274007	0.513406	NC	-
Lrrc1	-0.770263	0.119905	0.343029	NC	-
Lrrc28	-0.678374	0.253396	0.491424	NC	-
Lrrc41	1.43381	0.0634567	0.242502	NC	-
Lrrc57	-0.435646	0.529703	0.727523	NC	-
Lrrc75a	0.0441556	0.853472	0.926602	NC	-
Lrrk1	-0.887641	0.195164	0.42931	NC	-
Lsm12	-0.229488	0.482617	0.688291	NC	-
Lsm14a	-0.33977	0.498294	0.702986	NC	-
Lsm6	-0.210354	0.327496	0.559035	NC	-
Ltn1	0.0331805	0.938433	0.97126	NC	-
Luc7l2	-0.36991	0.45684	0.672495	NC	-
Lxn	0.0310051	0.938863	0.97126	NC	-
Lyl1	-0.773474	0.0918841	0.29901	NC	-
Macf1	-0.0310666	0.827014	0.912633	NC	-
Maf	0.190374	0.567922	0.754607	NC	-
Magi1	0.772221	0.109945	0.327883	NC	-
Magi3	-0.553952	0.34007	0.573022	NC	-
Magt1	0.312959	0.270895	0.511573	NC	-
Mak16	-0.174918	0.550769	0.741053	NC	-
Maml3	-0.785906	0.00137205	0.0367154	DN	-
Man2a2	-0.3421	0.358776	0.594097	NC	-
Manf	0.00692221	0.986503	0.994102	NC	-
Map2k1	-0.19409	0.428618	0.652832	NC	-
Map2k5	0.840124	0.00137778	0.0367154	UP	-
Map4k5	-0.530734	0.0520606	0.217146	NC	-
Map7d1	-0.999656	0.138335	0.368637	NC	-
[truncated: 784 more rows]

## Sheet: polyaseq_quant_fwd
gene_symbol	b16a.fwd_areads	b16a.fwd_aRPKM	b16a.fwd_creads	b16a.fwd_cRPKM	b16a.fwd_3UTR_RE	b16b.fwd_areads	b16b.fwd_aRPKM	b16b.fwd_creads	b16b.fwd_cRPKM	b16b.fwd_3UTR_RE	b16c.fwd_areads	b16c.fwd_aRPKM	b16c.fwd_creads	b16c.fwd_cRPKM	b16c.fwd_3UTR_RE	b16d.fwd_areads	b16d.fwd_aRPKM	b16d.fwd_creads	b16d.fwd_cRPKM	b16d.fwd_3UTR_RE	b16e.fwd_areads	b16e.fwd_aRPKM	b16e.fwd_creads	b16e.fwd_cRPKM	b16e.fwd_3UTR_RE	b16f.fwd_areads	b16f.fwd_aRPKM	b16f.fwd_creads	b16f.fwd_cRPKM	b16f.fwd_3UTR_RE	melaa.fwd_areads	melaa.fwd_aRPKM	melaa.fwd_creads	melaa.fwd_cRPKM	melaa.fwd_3UTR_RE	melab.fwd_areads	melab.fwd_aRPKM	melab.fwd_creads	melab.fwd_cRPKM	melab.fwd_3UTR_RE	melac.fwd_areads	melac.fwd_aRPKM	melac.fwd_creads	melac.fwd_cRPKM	melac.fwd_3UTR_RE	melad.fwd_areads	melad.fwd_aRPKM	melad.fwd_creads	melad.fwd_cRPKM
0610009O20Rik	1	0.441151	84	78.507	-7.47541	0	0	52	74.2925	#NAME?	0	0	49	57.3478	#NAME?	0	0	41	51.3858	#NAME?	1	0.585246	54	66.9537	-6.83798	4	1.92526	73	74.4381	-5.27291	2	1.43042	54	81.822	-5.83798	8	5.83625	76	117.463	-4.33102	1	0.742926	48	75.5491	-6.66805	5	3.05954	63	81.6712
0610010F05Rik	0	0	4	2.94723	#NAME?	0	0	2	2.25266	#NAME?	0	0	1	0.922667	#NAME?	0	0	3	2.96418	#NAME?	0	0	6	5.86485	#NAME?	0	0	0	0	NA	0	0	2	2.38908	#NAME?	0	0	1	1.21846	#NAME?	0	0	1	1.24083	#NAME?	0	0	2	2.04401
0610030E20Rik	36	13.0364	8	17.5903	-0.43223	41	22.6962	5	16.806	0.433469	37	16.7784	7	19.274	-0.200057	40	19.4244	6	17.6915	0.13481	31	14.8926	4	11.668	0.352041	38	15.0136	6	14.3939	0.0608099	47	27.5932	4	14.259	0.952434	42	25.1514	6	21.8168	0.2052	54	32.9313	2	7.4058	2.15273	46	23.1054	9	27.4489
0610037L13Rik	0	0	53	388.452	#NAME?	1	70.9588	26	291.305	-2.03747	0	0	37	339.59	#NAME?	0	0	34	334.173	#NAME?	0	0	19	184.743	#NAME?	1	50.6451	31	247.895	-2.29123	0	0	18	213.886	#NAME?	0	0	25	303.012	#NAME?	0	0	22	271.546	#NAME?	0	0	30	304.988
1110004E09Rik	0	0	0	0	NA	0	0	0	0	NA	0	0	0	0	NA	0	0	0	0	NA	0	0	0	0	NA	0	0	0	0	NA	1	1.24964	0	0	Inf	0	0	0	0	NA	0	0	0	0	NA	0	0	0	0
1110004F10Rik	83	144.479	7	86.863	0.734043	48	127.726	11	208.661	-0.708111	43	93.7315	17	264.166	-1.49484	67	156.398	16	266.248	-0.767552	54	124.701	20	329.244	-1.40068	71	134.843	11	148.927	-0.143326	24	67.7304	10	201.18	-1.57061	25	71.9652	9	184.687	-1.35971	25	73.2866	11	229.873	-1.64922	47	113.481	9	154.91
1110008F13Rik	172	695.384	1	7.32929	6.56799	97	599.488	1	11.204	5.74164	137	693.599	1	9.17811	6.23976	112	607.218	0	0	Inf	115	616.802	0	0	Inf	152	670.476	1	7.9966	6.38966	82	537.474	0	0	Inf	83	554.922	0	0	Inf	67	456.173	1	12.343	5.20782	95	532.744	0	0
1110008P14Rik	51	31.8004	1	4.93429	2.68813	39	37.174	1	7.54287	2.30111	54	42.1645	0	0	Inf	30	25.085	2	13.2338	0.922595	42	34.7427	0	0	Inf	48	32.6548	1	5.38354	2.60067	26	26.2835	0	0	Inf	21	21.654	2	16.3197	0.408022	29	30.4522	0	0	Inf	30	25.9467	0	0
1110017D15Rik	0	0	0	0	NA	0	0	0	0	NA	0	0	0	0	NA	0	0	0	0	NA	0	0	0	0	NA	0	0	0	0	NA	0	0	0	0	NA	0	0	0	0	NA	0	0	0	0	NA	0	0	0	0
1110032A03Rik	0	0	0	0	NA	1	0.81701	0	0	Inf	1	0.669278	0	0	Inf	0	0	0	0	NA	0	0	0	0	NA	0	0	0	0	NA	0	0	0	0	NA	0	0	0	0	NA	1	0.900065	0	0	Inf	2	1.48267	0	0
1110032F04Rik	0	0	0	0	NA	0	0	0	0	NA	0	0	0	0	NA	0	0	0	0	NA	0	0	0	0	NA	0	0	0	0	NA	0	0	0	0	NA	0	0	0	0	NA	0	0	0	0	NA	0	0	0	0
1110038F14Rik	19	280.151	1	4.21989	6.05286	5	112.699	0	0	Inf	9	166.178	1	5.28437	4.97485	8	158.183	4	22.6356	2.80493	8	156.488	1	5.59826	4.80493	18	289.571	0	0	Inf	5	119.524	0	0	Inf	2	48.767	3	20.9353	1.21997	0	0	0	0	NA	4	81.8084	0	0
1110059G10Rik	1	0.442396	4	19.5829	-5.46811	0	0	0	0	NA	0	0	0	0	NA	0	0	6	39.3912	#NAME?	0	0	5	32.4743	#NAME?	0	0	4	21.3659	#NAME?	0	0	2	15.8743	#NAME?	0	0	0	0	NA	0	0	2	16.4895	#NAME?	0	0	3	20.3722
1110065P20Rik	0	0	0	0	NA	0	0	0	0	NA	1	3.2629	0	0	Inf	2	6.98832	0	0	Inf	0	0	0	0	NA	1	2.84287	0	0	Inf	0	0	0	0	NA	0	0	0	0	NA	1	4.38805	0	0	Inf	3	10.8426	0	0
1190002N15Rik	0	0	0	0	NA	0	0	0	0	NA	0	0	0	0	NA	0	0	0	0	NA	0	0	0	0	NA	0	0	0	0	NA	0	0	0	0	NA	0	0	1	0.856446	#NAME?	0	0	1	0.872171	#NAME?	0	0	0	0
1500009L16Rik	4	10.6665	3	1.39411	2.93566	5	20.3818	2	1.42076	3.84255	1	3.33927	4	2.32771	0.520623	1	3.57594	3	1.86951	0.93566	3	10.6129	6	3.69896	1.52062	2	5.8188	3	1.52104	1.93566	5	21.6161	7	5.27378	2.0352	7	30.8685	2	1.53697	4.32798	3	13.4723	3	2.34778	2.52062	4	14.7951	6	3.86747
1500015O10Rik	0	0	1	7.55005	#NAME?	0	0	0	0	NA	0	0	1	9.45456	#NAME?	0	0	1	10.1247	#NAME?	0	0	0	0	NA	0	0	0	0	NA	0	0	0	0	NA	0	0	0	0	NA	0	0	0	0	NA	0	0	0	0
1600012H06Rik	62	44.7095	4	49.636	-0.150805	43	47.4012	1	18.9692	1.32126	41	37.024	2	31.0784	0.252551	21	20.3076	2	33.281	-0.712683	32	30.6133	2	32.9244	-0.105001	49	38.5521	2	27.0776	0.509709	50	58.4555	0	0	Inf	48	57.2409	1	20.5208	1.47996	40	48.5766	1	20.8976	1.21693	52	52.0128	2	34.4243
1600014C10Rik	20	9.96271	0	0	Inf	20	15.2296	0	0	Inf	23	14.3472	0	0	Inf	18	12.024	0	0	Inf	18	11.8952	0	0	Inf	17	9.23931	0	0	Inf	28	22.6127	0	0	Inf	36	29.6556	0	0	Inf	16	13.4223	0	0	Inf	42	29.0199	0	0
1700001L19Rik	0	0	0	0	NA	0	0	0	0	NA	0	0	0	0	NA	0	0	0	0	NA	0	0	0	0	NA	0	0	0	0	NA	0	0	0	0	NA	0	0	0	0	NA	0	0	0	0	NA	0	0	0	0
1700001O22Rik	0	0	0	0	NA	0	0	0	0	NA	0	0	0	0	NA	0	0	0	0	NA	0	0	0	0	NA	0	0	0	0	NA	0	0	0	0	NA	0	0	0	0	NA	0	0	0	0	NA	0	0	0	0
1700003E16Rik	0	0	0	0	NA	0	0	0	0	NA	0	0	0	0	NA	0	0	0	0	NA	0	0	2	32.9244	#NAME?	0	0	1	13.5388	#NAME?	0	0	0	0	NA	0	0	0	0	NA	0	0	0	0	NA	0	0	1	17.2122
1700007K09Rik	0	0	0	0	NA	0	0	0	0	NA	0	0	0	0	NA	0	0	0	0	NA	0	0	0	0	NA	0	0	0	0	NA	0	0	0	0	NA	0	0	0	0	NA	0	0	0	0	NA	0	0	0	0
1700011H14Rik	0	0	0	0	NA	0	0	0	0	NA	0	0	0	0	NA	0	0	0	0	NA	0	0	0	0	NA	0	0	0	0	NA	0	0	0	0	NA	0	0	0	0	NA	0	0	0	0	NA	0	0	0	0
1700011I03Rik	0	0	0	0	NA	0	0	0	0	NA	0	0	0	0	NA	0	0	0	0	NA	0	0	0	0	NA	0	0	0	0	NA	0	0	0	0	NA	0	0	0	0	NA	0	0	0	0	NA	0	0	0	0
1700013F07Rik	0	0	0	0	NA	0	0	0	0	NA	0	0	0	0	NA	0	0	0	0	NA	0	0	0	0	NA	0	0	1	13.5388	#NAME?	0	0	0	0	NA	0	0	0	0	NA	0	0	0	0	NA	0	0	0	0
1700015F17Rik	0	0	0	0	NA	0	0	0	0	NA	0	0	0	0	NA	0	0	0	0	NA	0	0	0	0	NA	0	0	0	0	NA	0	0	1	0.158867	#NAME?	0	0	0	0	NA	0	0	0	0	NA	0	0	0	0
1700016K19Rik	0	0	0	0	NA	0	0	0	0	NA	0	0	0	0	NA	0	0	0	0	NA	0	0	0	0	NA	0	0	0	0	NA	0	0	0	0	NA	0	0	0	0	NA	0	0	0	0	NA	0	0	0	0
1700017B05Rik	0	0	0	0	NA	0	0	0	0	NA	0	0	0	0	NA	0	0	0	0	NA	0	0	0	0	NA	0	0	0	0	NA	0	0	0	0	NA	0	0	0	0	NA	0	0	0	0	NA	0	0	0	0
1700019D03Rik	1	0.436997	0	0	Inf	1	0.668023	0	0	Inf	1	0.547231	0	0	Inf	1	0.586015	0	0	Inf	1	0.579737	0	0	Inf	1	0.476785	0	0	Inf	3	2.12543	0	0	Inf	1	0.722664	0	0	Inf	1	0.735932	0	0	Inf	2	1.21229	0	0
1700020D05Rik	0	0	0	0	NA	0	0	2	0.504779	#NAME?	0	0	3	0.620257	#NAME?	0	0	2	0.442812	#NAME?	0	0	2	0.438067	#NAME?	0	0	1	0.180137	#NAME?	0	0	0	0	NA	0	0	1	0.273034	#NAME?	0	0	3	0.83414	#NAME?	0	0	1	0.229012
1700020L24Rik	0	0	0	0	NA	0	0	1	6.10156	#NAME?	0	0	0	0	NA	0	0	0	0	NA	0	0	0	0	NA	0	0	0	0	NA	0	0	1	6.47106	#NAME?	0	0	1	6.60063	#NAME?	0	0	0	0	NA	0	0	1	5.5364
1700021F05Rik	0	0	0	0	NA	0	0	0	0	NA	0	0	0	0	NA	0	0	0	0	NA	0	0	0	0	NA	0	0	0	0	NA	0	0	0	0	NA	0	0	0	0	NA	0	0	0	0	NA	0	0	0	0
1700023F06Rik	0	0	0	0	NA	0	0	0	0	NA	0	0	0	0	NA	0	0	0	0	NA	0	0	0	0	NA	0	0	0	0	NA	0	0	0	0	NA	0	0	0	0	NA	0	0	0	0	NA	0	0	0	0
1700025G04Rik	0	0	0	0	NA	0	0	0	0	NA	0	0	0	0	NA	0	0	0	0	NA	1	0.19085	0	0	Inf	0	0	0	0	NA	0	0	0	0	NA	0	0	0	0	NA	3	0.726809	0	0	Inf	2	0.399088	0	0
1700029I15Rik	2	4.03642	2	24.818	-2.62024	1	3.08517	0	0	Inf	2	5.05461	1	15.5392	-1.62024	3	8.11929	1	16.6405	-1.03528	2	5.35486	0	0	Inf	3	6.60589	2	27.0776	-2.03528	1	3.272	0	0	Inf	1	3.33752	0	0	Inf	1	3.3988	1	20.8976	-2.62024	3	8.39821	2	34.4243
1700037H04Rik	14	36.0294	0	0	Inf	7	27.5384	0	0	Inf	14	45.1179	0	0	Inf	6	20.7067	0	0	Inf	12	40.9696	0	0	Inf	9	25.2706	0	0	Inf	1	4.17231	0	0	Inf	1	4.25585	0	0	Inf	1	4.33399	0	0	Inf	0	0	0	0
1700056E22Rik	0	0	0	0	NA	0	0	0	0	NA	0	0	0	0	NA	0	0	0	0	NA	0	0	0	0	NA	0	0	0	0	NA	0	0	0	0	NA	0	0	0	0	NA	0	0	0	0	NA	0	0	0	0
1700066M21Rik	0	0	15	10.1073	#NAME?	0	0	10	10.3005	#NAME?	0	0	11	9.28174	#NAME?	1	1.18526	9	8.13238	-2.77848	1	1.17256	9	8.04525	-2.77848	0	0	6	4.41103	#NAME?	0	0	8	8.73941	#NAME?	0	0	8	8.9144	#NAME?	0	0	11	12.4824	#NAME?	0	0	5	4.6732
1700088E04Rik	2	8.64351	1	2.52175	1.77719	1	6.60651	4	15.4196	-1.22281	1	5.41192	7	22.105	-2.03016	0	0	6	20.29	#NAME?	0	0	7	23.4181	#NAME?	1	4.71524	6	16.5081	-1.80777	1	7.0066	10	40.8836	-2.54474	1	7.14689	7	29.1915	-2.03016	1	7.27811	11	46.7147	-2.68224	2	11.9892	4	13.9914
1700093K21Rik	0	0	0	0	NA	0	0	0	0	NA	0	0	0	0	NA	0	0	0	0	NA	0	0	0	0	NA	0	0	0	0	NA	0	0	0	0	NA	0	0	0	0	NA	0	0	0	0	NA	0	0	0	0
1700094D03Rik	1	0.507002	2	9.42337	-4.21618	2	1.55007	2	14.4052	-3.21618	4	2.53957	1	5.90021	-1.21618	3	2.03967	1	6.31839	-1.63122	3	2.01782	1	6.25069	-1.63122	0	0	0	0	NA	1	0.821971	1	7.63877	-3.21618	1	0.83843	1	7.79173	-3.21618	0	0	0	0	NA	0	0	0	0
1700102P08Rik	0	0	0	0	NA	0	0	0	0	NA	0	0	0	0	NA	0	0	0	0	NA	0	0	0	0	NA	0	0	0	0	NA	0	0	0	0	NA	0	0	0	0	NA	0	0	0	0	NA	0	0	0	0
1700123O20Rik	0	0	24	59.0951	#NAME?	0	0	16	60.2244	#NAME?	0	0	17	52.418	#NAME?	0	0	17	56.1331	#NAME?	0	0	13	42.4654	#NAME?	0	0	18	48.3566	#NAME?	0	0	11	43.9117	#NAME?	0	0	16	65.1505	#NAME?	0	0	16	66.3467	#NAME?	0	0	19	64.8922
1810009A15Rik	0	0	0	0	NA	0	0	0	0	NA	0	0	0	0	NA	0	0	0	0	NA	0	0	0	0	NA	0	0	0	0	NA	0	0	0	0	NA	0	0	0	0	NA	0	0	0	0	NA	0	0	0	0
1810010H24Rik	1	3.3965	1	4.16382	-0.293857	1	5.19211	0	0	Inf	2	8.50654	0	0	Inf	1	4.55472	0	0	Inf	2	9.01184	0	0	Inf	3	11.1172	0	0	Inf	2	11.0131	0	0	Inf	2	11.2336	0	0	Inf	2	11.4399	0	0	Inf	1	4.71119	0	0
1810011H11Rik	0	0	0	0	NA	0	0	0	0	NA	0	0	0	0	NA	0	0	0	0	NA	0	0	0	0	NA	0	0	0	0	NA	0	0	0	0	NA	0	0	0	0	NA	0	0	0	0	NA	0	0	0	0
1810013L24Rik	54	23.4588	0	0	Inf	57	37.8529	0	0	Inf	62	33.7284	0	0	Inf	30	17.4769	1	16.6405	0.0707465	40	23.0528	3	49.3867	-1.09918	73	34.6002	0	0	Inf	44	30.9893	2	40.2359	-0.376713	32	22.989	0	0	Inf	34	24.8742	0	0	Inf	50	30.1288	0	0
1810022K09Rik	24	939.982	75	930.675	0.0143553	12	718.458	23	436.291	0.719612	13	637.592	40	621.567	0.0367231	15	787.824	54	898.588	-0.189785	11	571.548	39	642.027	-0.167759	15	640.977	51	690.479	-0.107323	13	825.465	27	543.185	0.603764	5	323.844	33	677.186	-1.06425	13	857.453	6	125.385	2.77369	5	271.63	39	671.275
1810030O07Rik	0	0	0	0	NA	2	0.916036	0	0	Inf	1	0.375199	0	0	Inf	2	0.803582	0	0	Inf	0	0	0	0	NA	3	0.980697	0	0	Inf	0	0	0	0	NA	0	0	0	0	NA	0	0	0	0	NA	0	0	0	0
1810041L15Rik	0	0	0	0	NA	0	0	0	0	NA	0	0	0	0	NA	0	0	0	0	NA	0	0	0	0	NA	0	0	0	0	NA	0	0	1	0.0903755	#NAME?	0	0	0	0	NA	0	0	0	0	NA	0	0	2	0.154644
1810043G02Rik	38	15.7336	11	52.6198	-1.74175	19	12.0257	8	58.5004	-2.28232	28	14.5176	7	41.9321	-1.53025	19	10.5494	7	44.904	-2.08968	28	15.38	11	69.8074	-2.18233	34	15.3592	9	46.9724	-1.61271	24	16.1103	4	31.0216	-0.945287	24	16.4329	4	31.6427	-0.945287	30	20.9183	2	16.1119	0.376641	25	14.3577	7	46.4466
1810055G02Rik	24	231.38	0	0	Inf	33	486.341	0	0	Inf	26	313.891	0	0	Inf	12	155.141	0	0	Inf	23	294.167	0	0	Inf	32	336.595	0	0	Inf	17	265.712	0	0	Inf	24	382.634	0	0	Inf	26	422.131	0	0	Inf	22	294.196	0	0
2010107E04Rik	0	0	0	0	NA	0	0	0	0	NA	1	5.64553	0	0	Inf	0	0	0	0	NA	2	11.9618	0	0	Inf	0	0	0	0	NA	0	0	0	0	NA	0	0	0	0	NA	0	0	0	0	NA	0	0	0	0
2010111I01Rik	0	0	6	0.275836	#NAME?	0	0	3	0.210831	#NAME?	0	0	5	0.287847	#NAME?	0	0	7	0.431547	#NAME?	0	0	2	0.121978	#NAME?	0	0	11	0.551742	#NAME?	0	0	22	1.63972	#NAME?	0	0	18	1.36845	#NAME?	0	0	13	1.00647	#NAME?	0	0	22	1.40288
2010300C02Rik	0	0	0	0	NA	0	0	0	0	NA	0	0	0	0	NA	0	0	0	0	NA	0	0	0	0	NA	0	0	0	0	NA	0	0	0	0	NA	0	0	0	0	NA	0	0	0	0	NA	0	0	0	0
2200002D01Rik	3	0.47052	1	12.409	-4.72099	1	0.239756	0	0	Inf	2	0.392806	1	15.5392	-5.30595	6	1.26194	2	33.281	-4.72099	2	0.416139	6	98.7733	-7.89091	5	0.855599	1	13.5388	-3.98402	4	1.0171	0	0	Inf	7	1.81557	2	41.0416	-4.49859	1	0.264129	1	20.8976	-6.30595	3	0.652645	2	34.4243
2210016F16Rik	3	1.92422	0	0	Inf	2	1.96099	0	0	Inf	2	1.6064	0	0	Inf	3	2.58039	0	0	Inf	3	2.55274	0	0	Inf	1	0.699805	0	0	Inf	0	0	0	0	NA	0	0	0	0	NA	0	0	0	0	NA	0	0	0	0
2210016L21Rik	1	1.65126	32	38.8247	-4.55533	0	0	18	33.3843	#NAME?	2	4.13559	29	44.0603	-3.41331	1	2.21435	17	27.659	-3.64279	1	2.19063	27	43.4584	-4.31022	0	0	29	38.3883	#NAME?	1	2.67709	23	45.241	-4.07889	0	0	20	40.1278	#NAME?	0	0	31	63.34	#NAME?	1	2.29042	28	47.121
2210408I21Rik	2	2.49912	0	0	Inf	0	0	0	0	NA	0	0	0	0	NA	2	3.35133	0	0	Inf	1	1.65771	1	11.8763	-2.84082	3	4.08999	1	9.76728	-1.25586	1	2.02584	0	0	Inf	2	4.1328	0	0	Inf	0	0	0	0	NA	0	0	0	0
2300009A05Rik	0	0	0	0	NA	0	0	0	0	NA	0	0	1	15.5392	#NAME?	0	0	1	16.6405	#NAME?	0	0	0	0	NA	0	0	0	0	NA	0	0	0	0	NA	0	0	0	0	NA	0	0	0	0	NA	0	0	0	0
2310009A05Rik	0	0	0	0	NA	0	0	3	56.9076	#NAME?	0	0	3	46.6175	#NAME?	0	0	6	99.8431	#NAME?	0	0	2	32.9244	#NAME?	0	0	4	54.1552	#NAME?	2	9.51716	2	40.2359	-2.07988	1	4.85386	11	225.729	-5.53931	0	0	4	83.5902	#NAME?	0	0	5	86.0608
2310009B15Rik	0	0	0	0	NA	0	0	0	0	NA	0	0	1	15.5392	#NAME?	0	0	1	16.6405	#NAME?	0	0	1	16.4622	#NAME?	0	0	0	0	NA	0	0	0	0	NA	0	0	0	0	NA	0	0	0	0	NA	0	0	0	0
2310022A10Rik	26	7.50484	4	28.6471	-1.93249	16	7.05993	13	142.323	-4.33337	19	6.86773	8	71.7466	-3.38501	13	5.03201	8	76.8316	-3.93249	23	8.8074	3	28.5032	-1.69433	25	7.87321	6	46.8829	-2.57404	5	2.33984	5	58.0547	-4.63293	7	3.34136	2	23.6868	-2.82558	7	3.40271	1	12.0609	-1.82558	6	2.40225	1	9.93388
2310022B05Rik	1	0.641079	1	6.36197	-3.3109	0	0	0	0	NA	0	0	0	0	NA	2	1.71938	0	0	Inf	1	0.850478	0	0	Inf	1	0.699447	1	6.94121	-3.3109	3	3.11803	1	10.3143	-1.72594	5	5.30076	0	0	Inf	1	1.07962	0	0	Inf	1	0.889222	0	0
2310030G06Rik	0	0	0	0	NA	0	0	0	0	NA	1	2.268	0	0	Inf	1	2.42875	0	0	Inf	0	0	0	0	NA	0	0	1	11.3952	#NAME?	0	0	0	0	NA	0	0	0	0	NA	0	0	0	0	NA	0	0	0	0
2310035C23Rik	7	7.25055	0	0	Inf	1	1.58338	0	0	Inf	4	5.18829	0	0	Inf	3	4.16701	0	0	Inf	8	10.993	0	0	Inf	3	3.39029	0	0	Inf	3	5.0378	0	0	Inf	6	10.2774	0	0	Inf	4	6.97737	0	0	Inf	10	14.3672	0	0
2310057M21Rik	1	2.32525	3	13.1008	-2.4942	2	7.10905	1	6.67557	0.0907655	0	0	0	0	NA	1	3.11817	5	29.2803	-3.23116	3	9.25427	0	0	Inf	3	7.61086	2	9.52905	-0.324272	1	3.76978	1	7.07984	-0.909235	0	0	0	0	NA	3	11.7476	0	0	Inf	3	9.67586	2	12.1145
2310061I04Rik	18	219.025	0	0	Inf	17	316.215	0	0	Inf	17	259.037	0	0	Inf	16	261.078	1	9.49544	4.78111	12	193.711	1	9.3937	4.36607	14	185.863	0	0	Inf	11	217	0	0	Inf	14	281.712	0	0	Inf	8	163.934	0	0	Inf	12	202.535	0	0
2410004B18Rik	34	182.105	1	7.16176	4.66831	22	180.126	1	10.9479	4.04028	30	201.212	1	8.96833	4.48774	16	114.919	1	9.60395	3.58085	25	177.637	2	19.0021	3.2247	29	169.466	1	7.81382	4.43883	11	95.5173	1	11.6109	3.04028	20	177.145	0	0	Inf	13	117.259	0	0	Inf	13	96.5794	1	9.93388
2410015M20Rik	33	30.6591	0	0	Inf	31	44.0271	0	0	Inf	24	27.9221	1	12.7598	1.1298	14	17.4423	0	0	Inf	24	29.5807	0	0	Inf	33	33.4506	0	0	Inf	12	18.0748	0	0	Inf	13	19.9732	0	0	Inf	21	32.8567	0	0	Inf	15	19.3302	0	0
2410089E03Rik	4	40.758	1	6.88631	2.56528	3	46.729	1	10.5269	2.15024	5	63.7991	1	8.62339	2.88721	4	54.6567	1	9.23457	2.56528	6	81.1066	1	9.13563	3.15024	4	44.4689	0	0	Inf	4	66.0785	0	0	Inf	4	67.4016	0	0	Inf	2	34.3196	1	11.597	1.56528	1	14.1336	0	0
2410131K14Rik	47	12.5759	0	0	Inf	39	15.9521	1	8.47738	0.912056	30	10.052	0	0	Inf	36	12.9174	1	7.43669	0.796579	35	12.424	0	0	Inf	42	12.2612	1	6.05052	1.01897	41	17.7857	0	0	Inf	34	15.0445	1	9.17079	0.714116	35	15.7713	0	0	Inf	44	16.3302	0	0
2510002D24Rik	0	0	0	0	NA	1	1.53517	0	0	Inf	0	0	0	0	NA	0	0	0	0	NA	0	0	0	0	NA	1	1.09569	0	0	Inf	0	0	1	2.24026	#NAME?	0	0	0	0	NA	0	0	0	0	NA	0	0	1	1.91668
2510009E07Rik	3	1.9936	0	0	Inf	2	2.0317	0	0	Inf	3	2.49649	1	0.690478	1.85423	2	1.78228	1	0.739416	1.26927	4	3.52637	0	0	Inf	1	0.725036	0	0	Inf	8	8.61893	0	0	Inf	2	2.19788	0	0	Inf	4	4.47646	0	0	Inf	5	4.60877	1	0.764817
2510039O18Rik	25	80.9631	4	16.1197	2.32844	22	108.914	1	6.16041	4.14401	15	60.8317	3	15.1395	2.00651	5	21.7144	0	0	Inf	4	17.1854	0	0	Inf	9	31.8004	1	4.39684	2.85451	12	63.0051	1	6.53348	3.26954	6	32.1333	5	33.3215	-0.0523846	10	54.5388	1	6.78667	3.00651	12	53.9048	0	0
2610002M06Rik	0	0	1	3.16492	#NAME?	0	0	1	4.8381	#NAME?	0	0	0	0	NA	0	0	0	0	NA	2	1.70619	0	0	Inf	0	0	0	0	NA	0	0	0	0	NA	0	0	0	0	NA	0	0	0	0	NA	0	0	0	0
2610301B20Rik	28	43.9757	1	2.17211	4.33954	17	40.8147	0	0	Inf	16	31.4678	1	2.72003	3.53218	18	37.9103	0	0	Inf	24	50.0055	0	0	Inf	25	42.8389	2	4.73975	3.17604	13	33.1013	0	0	Inf	16	41.5559	0	0	Inf	17	44.9638	0	0	Inf	13	28.3203	0	0
2610507B11Rik	192	564.872	2	7.35078	6.26388	173	778.049	6	33.7107	4.52858	188	692.624	5	23.0126	4.91158	174	686.48	8	39.4297	4.12186	173	675.222	4	19.5036	5.11355	229	735.068	6	24.0601	4.93316	134	639.146	4	23.8348	4.74501	116	564.37	3	18.234	4.95194	196	971.099	4	24.7584	5.29363	144	587.638	4	20.3921
2610528J11Rik	0	0	0	0	NA	0	0	0	0	NA	0	0	0	0	NA	0	0	0	0	NA	0	0	0	0	NA	0	0	0	0	NA	0	0	0	0	NA	0	0	0	0	NA	0	0	0	0	NA	0	0	0	0
2700049A03Rik	5	120.51	0	0	Inf	3	110.532	0	0	Inf	1	30.1819	0	0	Inf	2	64.642	0	0	Inf	0	0	0	0	NA	1	26.2965	0	0	Inf	0	0	0	0	NA	1	39.8577	0	0	Inf	0	0	0	0	NA	2	66.8627	0	0
2700081O15Rik	20	14.4224	0	0	Inf	18	19.8423	0	0	Inf	28	25.2847	1	1.47229	4.10213	23	22.2416	0	0	Inf	26	24.8733	0	0	Inf	23	18.0959	0	0	Inf	22	25.7204	0	0	Inf	23	27.4279	0	0	Inf	28	34.0036	0	0	Inf	32	32.0079	1	1.6308
2810004N23Rik	1	7.16176	0	0	Inf	0	0	0	0	NA	0	0	0	0	NA	0	0	0	0	NA	0	0	0	0	NA	0	0	1	4.46869	#NAME?	0	0	0	0	NA	0	0	0	0	NA	0	0	0	0	NA	0	0	0	0
2810403A07Rik	62	559.03	1	1.41138	8.62967	43	592.685	2	4.31506	7.10174	55	621.008	4	7.06963	6.45683	45	544.109	4	7.57068	6.16733	48	574.164	4	7.48957	6.26044	66	649.278	7	10.7792	5.91251	21	306.98	3	6.86457	5.48283	23	342.948	1	2.33401	7.19904	28	425.168	2	4.75372	6.48283	36	450.241	3	5.87307
2810459M11Rik	0	0	0	0	NA	0	0	0	0	NA	0	0	0	0	NA	0	0	0	0	NA	0	0	0	0	NA	0	0	0	0	NA	0	0	0	0	NA	0	0	0	0	NA	0	0	0	0	NA	0	0	0	0
2810474O19Rik	3	0.632452	4	5.50905	-3.12278	1	0.322269	3	6.31612	-4.2927	0	0	1	1.72468	#NAME?	1	0.282707	0	0	Inf	2	0.559356	1	1.82713	-1.70774	3	0.690035	3	4.50797	-2.70774	0	0	4	8.93149	#NAME?	0	0	1	2.27758	#NAME?	0	0	3	6.9582	#NAME?	0	0	1	1.91036
2900011O08Rik	0	0	0	0	NA	0	0	0	0	NA	0	0	0	0	NA	0	0	0	0	NA	0	0	0	0	NA	0	0	0	0	NA	0	0	0	0	NA	0	0	1	1.89106	#NAME?	0	0	0	0	NA	0	0	0	0
2900026A02Rik	0	0	0	0	NA	0	0	0	0	NA	0	0	0	0	NA	0	0	0	0	NA	0	0	0	0	NA	0	0	0	0	NA	0	0	0	0	NA	0	0	0	0	NA	0	0	0	0	NA	0	0	0	0
3110002H16Rik	0	0	0	0	NA	2	0.440333	1	18.9692	-5.42892	2	0.360712	0	0	Inf	1	0.193139	0	0	Inf	0	0	1	16.4622	#NAME?	1	0.157138	1	13.5388	-6.42892	3	0.700499	1	20.118	-4.84396	0	0	1	20.5208	#NAME?	0	0	2	41.7951	#NAME?	3	0.599321	0	0
3110035E14Rik	0	0	0	0	NA	0	0	0	0	NA	0	0	0	0	NA	0	0	0	0	NA	0	0	0	0	NA	0	0	0	0	NA	0	0	0	0	NA	0	0	0	0	NA	0	0	0	0	NA	0	0	0	0
3110040N11Rik	0	0	0	0	NA	1	0.16542	0	0	Inf	1	0.135508	0	0	Inf	1	0.145112	0	0	Inf	0	0	1	2.18774	#NAME?	0	0	0	0	NA	1	0.175437	0	0	Inf	1	0.17895	0	0	Inf	1	0.182236	0	0	Inf	1	0.150097	1	2.28741
3110043O21Rik	0	0	0	0	NA	0	0	0	0	NA	0	0	0	0	NA	1	5.03201	0	0	Inf	0	0	0	0	NA	0	0	0	0	NA	0	0	1	1.27313	#NAME?	0	0	0	0	NA	0	0	0	0	NA	1	5.20488	1	1.08924
3110062M04Rik	3	9.56724	0	0	Inf	1	4.87503	0	0	Inf	2	7.98706	0	0	Inf	4	17.1063	0	0	Inf	1	4.23075	0	0	Inf	3	10.4383	0	0	Inf	33	170.619	0	0	Inf	40	210.952	0	0	Inf	23	123.524	0	0	Inf	54	238.868	0	0
3632451O06Rik	0	0	0	0	NA	0	0	0	0	NA	0	0	0	0	NA	0	0	0	0	NA	0	0	0	0	NA	0	0	0	0	NA	0	0	0	0	NA	0	0	0	0	NA	0	0	0	0	NA	3	14.6909	0	0
3830406C13Rik	24	9.29812	108	127.696	-3.77963	9	5.33014	52	93.987	-4.14022	12	5.82179	86	127.333	-4.451	9	4.6758	81	128.43	-4.77963	18	9.25141	70	109.8	-3.56906	17	7.18582	82	105.781	-3.87979	17	10.6778	121	231.945	-4.4411	15	9.6102	108	211.17	-4.4577	25	16.3111	83	165.268	-3.34088	18	9.67287	126	206.643
4430402I18Rik	0	0	0	0	NA	0	0	0	0	NA	0	0	0	0	NA	0	0	0	0	NA	0	0	0	0	NA	0	0	0	0	NA	1	4.28674	0	0	Inf	1	4.37257	0	0	Inf	0	0	1	0.510807	#NAME?	0	0	0	0
4833427G06Rik	0	0	0	0	NA	0	0	0	0	NA	0	0	0	0	NA	0	0	0	0	NA	0	0	0	0	NA	0	0	0	0	NA	0	0	0	0	NA	0	0	0	0	NA	0	0	0	0	NA	0	0	0	0
4833439L19Rik	16	15.8022	0	0	Inf	11	16.6074	0	0	Inf	15	18.5515	0	0	Inf	13	17.2175	0	0	Inf	19	24.8944	0	0	Inf	21	22.6287	0	0	Inf	21	33.625	0	0	Inf	8	13.066	0	0	Inf	4	6.65296	0	0	Inf	11	15.0691	0	0
4921507P07Rik	0	0	0	0	NA	0	0	0	0	NA	0	0	0	0	NA	0	0	0	0	NA	0	0	0	0	NA	0	0	0	0	NA	0	0	0	0	NA	0	0	0	0	NA	0	0	0	0	NA	0	0	0	0
4921524J17Rik	0	0	0	0	NA	0	0	1	2.39187	#NAME?	0	0	1	1.95937	#NAME?	0	0	2	4.19648	#NAME?	0	0	0	0	NA	1	11.7881	3	5.12142	1.20271	0	0	2	5.07344	#NAME?	0	0	0	0	NA	0	0	0	0	NA	0	0	0	0
4922502D21Rik	0	0	0	0	NA	0	0	0	0	NA	0	0	0	0	NA	0	0	0	0	NA	0	0	0	0	NA	0	0	0	0	NA	0	0	0	0	NA	0	0	0	0	NA	0	0	0	0	NA	0	0	0	0
4930402H24Rik	0	0	0	0	NA	0	0	0	0	NA	0	0	1	0.543817	#NAME?	0	0	0	0	NA	0	0	1	0.576121	#NAME?	0	0	0	0	NA	0	0	0	0	NA	0	0	0	0	NA	0	0	0	0	NA	0	0	0	0
4930426D05Rik	0	0	0	0	NA	0	0	0	0	NA	0	0	0	0	NA	0	0	0	0	NA	0	0	0	0	NA	0	0	0	0	NA	0	0	0	0	NA	0	0	0	0	NA	0	0	0	0	NA	0	0	0	0
4930430F08Rik	0	0	9	9.14824	#NAME?	3	5.23944	9	13.9846	-1.41635	2	2.86136	7	8.91014	-1.63875	3	4.59624	10	13.6309	-1.56836	2	3.03133	7	9.43941	-1.63875	3	3.73952	2	2.21803	0.753572	0	0	1	1.64794	#NAME?	1	1.88933	5	8.4047	-2.15332	0	0	3	5.13541	#NAME?	0	0	1	1.40992
4930432K21Rik	8	75.387	0	0	Inf	6	86.4311	0	0	Inf	13	153.406	0	0	Inf	8	101.094	0	0	Inf	6	75.0083	0	0	Inf	9	92.5321	0	0	Inf	0	0	0	0	NA	0	0	0	0	NA	1	15.8696	0	0	Inf	4	52.2836	0	0
4930447C04Rik	0	0	0	0	NA	0	0	0	0	NA	0	0	0	0	NA	0	0	0	0	NA	0	0	0	0	NA	0	0	0	0	NA	0	0	0	0	NA	0	0	0	0	NA	0	0	0	0	NA	0	0	0	0
4930451G09Rik	0	0	0	0	NA	0	0	0	0	NA	0	0	1	1.28014	#NAME?	0	0	0	0	NA	0	0	0	0	NA	0	0	0	0	NA	0	0	0	0	NA	0	0	0	0	NA	0	0	0	0	NA	0	0	1	1.41797
4930452B06Rik	0	0	0	0	NA	0	0	0	0	NA	0	0	0	0	NA	0	0	0	0	NA	0	0	0	0	NA	0	0	0	0	NA	0	0	0	0	NA	0	0	0	0	NA	0	0	0	0	NA	0	0	0	0
4930453N24Rik	2	4.04946	1	3.13327	0.370061	1	3.09514	3	14.3692	-2.2149	1	2.53547	2	7.84729	-1.62994	0	0	1	4.20173	#NAME?	4	10.7443	4	16.6268	-0.629939	1	2.20908	2	6.83709	-1.62994	0	0	0	0	NA	0	0	0	0	NA	0	0	0	0	NA	0	0	2	8.69215
4930503B20Rik	0	0	0	0	NA	0	0	0	0	NA	0	0	0	0	NA	0	0	0	0	NA	0	0	0	0	NA	0	0	0	0	NA	0	0	0	0	NA	0	0	0	0	NA	0	0	0	0	NA	1	1.54802	0	0
4930503L19Rik	1	1.78789	0	0	Inf	1	2.73308	0	0	Inf	0	0	0	0	NA	1	2.39756	0	0	Inf	0	0	0	0	NA	0	0	0	0	NA	0	0	0	0	NA	0	0	0	0	NA	0	0	0	0	NA	0	0	0	0
4930505A04Rik	0	0	0	0	NA	0	0	0	0	NA	0	0	0	0	NA	0	0	0	0	NA	0	0	0	0	NA	0	0	0	0	NA	0	0	0	0	NA	0	0	0	0	NA	0	0	0	0	NA	0	0	0	0
4930523C07Rik	0	0	0	0	NA	0	0	0	0	NA	0	0	0	0	NA	0	0	0	0	NA	0	0	0	0	NA	0	0	0	0	NA	9	7.23387	4	6.94671	0.0584371	9	7.37871	1	1.77145	2.05844	4	3.33964	4	7.21591	-1.11149	5	3.43835	5	7.42918
4930524B15Rik	0	0	0	0	NA	0	0	0	0	NA	0	0	0	0	NA	0	0	0	0	NA	0	0	0	0	NA	0	0	0	0	NA	0	0	0	0	NA	0	0	0	0	NA	0	0	0	0	NA	0	0	0	0
4930539E08Rik	0	0	0	0	NA	0	0	0	0	NA	0	0	0	0	NA	1	0.778098	0	0	Inf	0	0	0	0	NA	0	0	0	0	NA	0	0	0	0	NA	0	0	0	0	NA	0	0	0	0	NA	0	0	0	0
4930544D05Rik	0	0	0	0	NA	0	0	0	0	NA	0	0	0	0	NA	0	0	0	0	NA	0	0	0	0	NA	0	0	0	0	NA	0	0	0	0	NA	0	0	0	0	NA	0	0	0	0	NA	0	0	0	0
4930550C14Rik	0	0	0	0	NA	0	0	0	0	NA	0	0	0	0	NA	0	0	0	0	NA	0	0	0	0	NA	0	0	0	0	NA	0	0	0	0	NA	0	0	0	0	NA	0	0	0	0	NA	0	0	0	0
4930558K02Rik	0	0	0	0	NA	0	0	0	0	NA	0	0	0	0	NA	0	0	0	0	NA	0	0	0	0	NA	0	0	0	0	NA	0	0	0	0	NA	0	0	0	0	NA	0	0	0	0	NA	0	0	0	0
4930562C15Rik	0	0	0	0	NA	0	0	0	0	NA	0	0	0	0	NA	0	0	0	0	NA	0	0	0	0	NA	0	0	0	0	NA	0	0	0	0	NA	0	0	0	0	NA	0	0	0	0	NA	0	0	0	0
4930579G24Rik	4	4.95379	5	11.9136	-1.266	6	11.359	4	14.5695	-0.359112	3	4.65254	2	5.96752	-0.359112	3	4.98229	3	9.5857	-0.944075	5	8.21484	3	9.48299	-0.207109	3	4.05361	7	18.1976	-2.16647	2	4.01564	1	3.86295	0.0559254	1	2.04802	1	3.9403	-0.944075	3	6.25688	0	0	Inf	1	1.71782	2	6.61
4931406P16Rik	3	3.19722	1	1.19591	1.41871	0	0	0	0	NA	4	5.33829	1	1.49757	1.83375	0	0	3	4.81114	#NAME?	3	4.24154	0	0	Inf	5	5.81385	1	1.30479	2.15568	0	0	2	3.8777	#NAME?	1	1.76241	1	1.97767	-0.166249	0	0	0	0	NA	1	1.47826	0	0
4931414P19Rik	0	0	0	0	NA	0	0	0	0	NA	0	0	0	0	NA	0	0	0	0	NA	0	0	0	0	NA	0	0	0	0	NA	0	0	0	0	NA	0	0	0	0	NA	0	0	0	0	NA	0	0	0	0
4931428F04Rik	12	10.0533	0	0	Inf	5	6.40337	0	0	Inf	7	7.34372	0	0	Inf	8	8.98766	0	0	Inf	6	6.66852	0	0	Inf	9	8.22645	0	0	Inf	10	13.5823	0	0	Inf	9	12.4688	0	0	Inf	6	8.46519	0	0	Inf	13	15.1067	0	0
4932438A13Rik	0	0	6	15.7649	#NAME?	0	0	5	20.0827	#NAME?	0	0	5	16.4513	#NAME?	0	0	4	14.0939	#NAME?	1	3.63826	5	17.4286	-2.26013	1	2.99216	6	17.2002	-2.52317	0	0	7	29.8184	#NAME?	0	0	3	13.0352	#NAME?	0	0	8	35.3988	#NAME?	0	0	6	21.867
4933427D14Rik	0	0	0	0	NA	0	0	0	0	NA	0	0	0	0	NA	0	0	0	0	NA	0	0	1	1.38557	#NAME?	0	0	0	0	NA	0	0	0	0	NA	0	0	0	0	NA	0	0	0	0	NA	0	0	0	0
4933430I17Rik	0	0	0	0	NA	0	0	0	0	NA	0	0	0	0	NA	0	0	1	7.21327	#NAME?	0	0	2	14.272	#NAME?	0	0	0	0	NA	0	0	3	26.162	#NAME?	0	0	0	0	NA	0	0	0	0	NA	0	0	0	0
5031439G07Rik	17	5.02151	3	3.61531	0.473999	7	3.16079	0	0	Inf	5	1.84947	0	0	Inf	8	3.16887	0	0	Inf	11	4.31052	2	3.19747	0.43093	9	2.90049	5	6.57413	-1.1805	4	1.91554	0	0	Inf	2	0.97695	0	0	Inf	3	1.49233	0	0	Inf	7	2.86802	1	1.67157
5330417C22Rik	2	1.00951	0	0	Inf	0	0	0	0	NA	1	0.632081	0	0	Inf	1	0.67688	0	0	Inf	1	0.669627	0	0	Inf	0	0	1	6.07742	#NAME?	1	0.81833	0	0	Inf	0	0	0	0	NA	0	0	0	0	NA	0	0	0	0
5730409E04Rik	0	0	58	36.4553	#NAME?	0	0	50	48.0413	#NAME?	0	0	52	40.9287	#NAME?	0	0	65	54.7869	#NAME?	0	0	48	40.0245	#NAME?	0	0	70	48.0037	#NAME?	0	0	41	41.7796	#NAME?	0	0	48	49.8921	#NAME?	0	0	42	44.4571	#NAME?	0	0	56	48.8225
5730455P16Rik	0	0	0	0	NA	0	0	1	16.3751	#NAME?	0	0	0	0	NA	0	0	0	0	NA	0	0	0	0	NA	0	0	1	11.6873	#NAME?	0	0	0	0	NA	0	0	0	0	NA	0	0	0	0	NA	0	0	1	14.8584
5730559C18Rik	0	0	0	0	NA	0	0	0	0	NA	0	0	0	0	NA	0	0	0	0	NA	0	0	0	0	NA	0	0	0	0	NA	0	0	0	0	NA	0	0	0	0	NA	0	0	0	0	NA	0	0	0	0
6030419C18Rik	0	0	0	0	NA	0	0	0	0	NA	0	0	0	0	NA	0	0	0	0	NA	0	0	0	0	NA	0	0	0	0	NA	1	0.549314	0	0	Inf	3	1.68094	0	0	Inf	2	1.1412	0	0	Inf	1	0.469973	2	34.4243
6030458C11Rik	1	2.73648	0	0	Inf	3	12.5495	0	0	Inf	3	10.2803	0	0	Inf	5	18.3482	0	0	Inf	0	0	0	0	NA	3	8.95689	0	0	Inf	3	13.3095	0	0	Inf	1	4.52533	1	9.68504	-1.09774	0	0	0	0	NA	0	0	0	0
6330403K07Rik	1	1.04182	1	1.15194	-0.144958	0	0	0	0	NA	0	0	0	0	NA	1	1.39708	0	0	Inf	1	1.38212	1	1.5282	-0.144958	0	0	0	0	NA	0	0	1	1.86757	#NAME?	1	1.72286	0	0	Inf	1	1.75449	1	1.93994	-0.144958	1	1.44508	0	0
6430548M08Rik	21	6.7193	0	0	Inf	11	5.38034	0	0	Inf	24	9.61628	0	0	Inf	15	6.43615	0	0	Inf	12	5.09375	2	26.184	-2.36189	27	9.42566	0	0	Inf	39	20.2309	0	0	Inf	47	24.8691	0	0	Inf	60	32.3307	0	0	Inf	53	23.5223	0	0
6430571L13Rik	0	0	1	0.752286	#NAME?	0	0	0	0	NA	0	0	2	1.8841	#NAME?	0	0	1	1.00882	#NAME?	0	0	0	0	NA	0	0	0	0	NA	0	0	0	0	NA	0	0	0	0	NA	0	0	1	1.2669	#NAME?	0	0	0	0
6430573F11Rik	0	0	0	0	NA	0	0	0	0	NA	0	0	0	0	NA	0	0	0	0	NA	0	0	0	0	NA	0	0	0	0	NA	0	0	0	0	NA	0	0	0	0	NA	0	0	0	0	NA	0	0	0	0
8030462N17Rik	13	4.66047	0	0	Inf	16	8.76837	0	0	Inf	17	7.6318	0	0	Inf	12	5.76897	0	0	Inf	15	7.13394	0	0	Inf	24	9.38731	0	0	Inf	12	6.97453	0	0	Inf	6	3.55709	0	0	Inf	8	4.82987	0	0	Inf	7	3.48084	0	0
8430408G22Rik	0	0	0	0	NA	0	0	0	0	NA	0	0	0	0	NA	0	0	0	0	NA	0	0	0	0	NA	1	1.20903	0	0	Inf	3	5.38969	0	0	Inf	4	7.33015	0	0	Inf	0	0	0	0	NA	2	3.07415	0	0
9030624J02Rik	8	3.34327	16	103.366	-4.95035	3	1.91653	12	118.509	-5.95035	2	1.04665	9	72.8099	-6.12028	3	1.68125	10	86.6336	-5.68732	5	2.77206	5	42.8527	-3.95035	3	1.36787	9	63.4369	-5.53532	6	4.06518	9	94.264	-4.53532	5	3.45548	12	128.202	-5.21339	7	4.9265	15	163.195	-5.04989	4	2.31868	20	179.219
9130011E15Rik	0	0	1	1.68682	#NAME?	0	0	0	0	NA	0	0	0	0	NA	0	0	0	0	NA	0	0	0	0	NA	0	0	0	0	NA	0	0	0	0	NA	0	0	0	0	NA	0	0	0	0	NA	0	0	0	0
9130023H24Rik	0	0	2	3.09841	#NAME?	0	0	0	0	NA	0	0	0	0	NA	0	0	1	2.07749	#NAME?	0	0	1	2.05523	#NAME?	0	0	0	0	NA	0	0	2	5.02327	#NAME?	0	0	1	2.56193	#NAME?	0	0	0	0	NA	0	0	1	2.14886
9130401M01Rik	0	0	0	0	NA	0	0	0	0	NA	0	0	0	0	NA	0	0	0	0	NA	0	0	1	16.4622	#NAME?	0	0	0	0	NA	0	0	0	0	NA	0	0	0	0	NA	0	0	0	0	NA	0	0	0	0
9230110C19Rik	0	0	2	5.16828	#NAME?	2	0.897792	1	3.95029	-2.1375	0	0	0	0	NA	2	0.787578	1	3.46534	-2.1375	2	0.77914	2	6.85643	-3.1375	2	0.640777	0	0	Inf	4	1.90432	1	4.18951	-1.1375	4	1.94245	0	0	Inf	0	0	0	0	NA	1	0.407317	1	3.58439
9330159F19Rik	3	1.15229	0	0	Inf	2	1.17431	0	0	Inf	4	1.92394	0	0	Inf	3	1.54523	0	0	Inf	5	2.54779	0	0	Inf	5	2.09534	0	0	Inf	0	0	0	0	NA	1	0.635182	0	0	Inf	1	0.646844	0	0	Inf	0	0	0	0
9330182L06Rik	7	6.7642	1	0.981448	2.78493	4	5.90868	0	0	Inf	7	8.47047	0	0	Inf	4	5.18332	1	1.31613	1.97758	7	8.97363	1	1.30202	2.78493	6	6.32576	0	0	Inf	4	6.2665	0	0	Inf	2	3.19599	0	0	Inf	3	4.882	0	0	Inf	5	6.70173	0	0
9430015G10Rik	82	81.2421	0	0	Inf	77	116.619	1	3.94216	4.88668	70	86.8474	0	0	Inf	53	70.4163	1	3.45821	4.34781	59	77.5481	1	3.42116	4.50253	70	75.6674	2	5.62724	3.74917	56	89.9503	0	0	Inf	45	73.7288	1	4.26461	4.11174	55	91.7675	0	0	Inf	47	64.5899	0	0
9430038I01Rik	7	10.0265	0	0	Inf	7	15.3271	0	0	Inf	8	14.3493	0	0	Inf	9	17.2871	0	0	Inf	9	17.1019	0	0	Inf	14	21.8787	0	0	Inf	8	18.5775	0	0	Inf	7	16.5808	0	0	Inf	9	21.7096	0	0	Inf	6	11.9207	0	0
9530068E07Rik	44	36.7392	0	0	Inf	45	57.4384	0	0	Inf	30	31.3682	1	10.2579	1.61257	26	29.1126	0	0	Inf	32	35.447	1	10.8672	1.70568	33	30.0632	2	17.8748	0.750074	20	27.0741	2	26.561	0.0276077	16	22.093	0	0	Inf	25	35.1541	1	13.7951	1.34954	25	28.9545	1	11.3623
9930012K11Rik	0	0	0	0	NA	0	0	0	0	NA	0	0	0	0	NA	0	0	0	0	NA	0	0	0	0	NA	0	0	0	0	NA	0	0	0	0	NA	0	0	0	0	NA	0	0	0	0	NA	0	0	0	0
9930021J03Rik	0	0	0	0	NA	0	0	0	0	NA	0	0	1	2.73902	#NAME?	0	0	0	0	NA	0	0	0	0	NA	0	0	0	0	NA	0	0	0	0	NA	0	0	0	0	NA	0	0	0	0	NA	0	0	1	3.03391
A130010J15Rik	35	18.867	3	10.0802	0.904337	32	26.3692	2	10.2729	1.36002	17	11.4756	3	12.623	-0.137483	17	12.2889	2	9.01175	0.44748	26	18.5935	1	4.4576	2.06046	26	15.2916	2	7.332	1.06046	31	27.0922	0	0	Inf	23	20.5031	4	22.2263	-0.116421	26	23.603	2	11.3172	1.06046	30	22.4313	1	4.66067
A2m	0	0	0	0	NA	0	0	0	0	NA	0	0	0	0	NA	0	0	0	0	NA	0	0	0	0	NA	0	0	0	0	NA	0	0	0	0	NA	0	0	0	0	NA	0	0	0	0	NA	0	0	0	0
A430005L14Rik	23	182.444	0	0	Inf	20	242.518	0	0	Inf	21	208.599	1	9.45456	4.46358	21	223.383	0	0	Inf	20	210.466	1	10.0162	4.39319	21	181.745	2	16.4749	3.46358	11	141.462	1	12.2404	3.53069	12	157.413	1	12.4855	3.65622	14	187.02	1	12.7148	3.87861	18	198.049	0	0
A430057M04Rik	0	0	0	0	NA	0	0	0	0	NA	3	2.91179	0	0	Inf	0	0	0	0	NA	0	0	0	0	NA	0	0	0	0	NA	1	1.25659	0	0	Inf	0	0	0	0	NA	0	0	0	0	NA	0	0	0	0
A430105I19Rik	0	0	1	0.40998	#NAME?	0	0	0	0	NA	0	0	0	0	NA	0	0	0	0	NA	1	2.21102	0	0	Inf	0	0	0	0	NA	0	0	0	0	NA	0	0	0	0	NA	0	0	0	0	NA	0	0	1	0.568672
A4galt	0	0	0	0	NA	0	0	0	0	NA	0	0	0	0	NA	0	0	0	0	NA	0	0	0	0	NA	0	0	0	0	NA	0	0	0	0	NA	0	0	0	0	NA	0	0	0	0	NA	0	0	0	0
A530016L24Rik	1	0.266152	0	0	Inf	0	0	0	0	NA	1	0.333289	0	0	Inf	0	0	1	1.65749	#NAME?	0	0	0	0	NA	2	0.580768	0	0	Inf	0	0	0	0	NA	0	0	0	0	NA	0	0	0	0	NA	0	0	0	0
A830010M20Rik	1	1.24707	0	0	Inf	1	1.90636	0	0	Inf	0	0	2	2.93356	#NAME?	0	0	0	0	NA	1	1.65441	2	3.10782	-0.909585	2	2.72123	1	1.27796	1.09042	1	2.0218	0	0	Inf	0	0	1	1.93701	#NAME?	1	2.10015	1	1.97257	0.0904153	2	3.45956	0	0
A930018P22Rik	0	0	0	0	NA	0	0	0	0	NA	0	0	0	0	NA	0	0	0	0	NA	0	0	0	0	NA	0	0	0	0	NA	0	0	0	0	NA	0	0	1	18.3416	#NAME?	0	0	0	0	NA	0	0	0	0
AA467197	0	0	0	0	NA	0	0	0	0	NA	0	0	0	0	NA	0	0	0	0	NA	0	0	0	0	NA	0	0	0	0	NA	0	0	0	0	NA	0	0	0	0	NA	0	0	0	0	NA	0	0	0	0
AA986860	0	0	7	11.5436	#NAME?	0	0	6	15.1254	#NAME?	0	0	3	6.19523	#NAME?	0	0	2	4.42287	#NAME?	0	0	3	6.56323	#NAME?	0	0	2	3.59847	#NAME?	0	0	10	26.7357	#NAME?	0	0	7	19.0897	#NAME?	0	0	3	8.33153	#NAME?	0	0	13	29.7363
Aacs	40	651.069	4	5.13125	6.98736	36	895.74	2	3.92198	7.83535	47	957.98	2	3.21281	8.22002	33	720.297	3	5.16077	7.12486	33	712.579	3	5.10548	7.12486	53	941.21	3	4.19883	7.80839	53	1398.59	8	16.638	6.39335	38	1022.84	4	8.48556	6.91336	65	1781.72	3	6.48102	8.10283	63	1422.35	5	8.89677
Aadat	0	0	0	0	NA	0	0	0	0	NA	0	0	0	0	NA	0	0	0	0	NA	0	0	0	0	NA	0	0	0	0	NA	0	0	0	0	NA	0	0	0	0	NA	0	0	0	0	NA	0	0	0	0
Aaed1	3	2.85275	1	1.28809	1.14712	0	0	0	0	NA	1	1.19079	0	0	Inf	1	1.27518	0	0	Inf	1	1.26152	0	0	Inf	2	2.07499	1	1.40536	0.562161	2	3.08333	0	0	Inf	0	0	0	0	NA	0	0	0	0	NA	2	2.63798	0	0
Aagab	81	67.409	1	11.8237	2.51126	61	77.6024	0	0	Inf	62	64.6124	0	0	Inf	57	63.6119	0	0	Inf	50	55.202	0	0	Inf	62	56.2948	2	25.8003	1.12561	51	68.8098	0	0	Inf	54	74.3163	0	0	Inf	41	57.4613	0	0	Inf	64	73.8775	0	0
Aak1	268	29.5623	4	1.09771	4.75119	189	31.8696	4	1.67803	4.24734	193	26.6595	2	0.687303	5.27756	158	23.3717	0	0	Inf	193	28.2431	3	1.09219	4.6926	243	29.2451	3	0.898239	5.02495	179	32.0113	0	0	Inf	161	29.3688	4	1.81528	4.01602	202	37.5244	0	0	Inf	226	34.5789	4	1.5226
Aamdc	0	0	0	0	NA	0	0	0	0	NA	0	0	0	0	NA	1	0.226021	0	0	Inf	0	0	0	0	NA	0	0	0	0	NA	0	0	0	0	NA	0	0	0	0	NA	0	0	0	0	NA	0	0	0	0
Aamp	0	0	8	32.6595	#NAME?	0	0	3	18.722	#NAME?	0	0	1	5.11224	#NAME?	0	0	7	38.322	#NAME?	0	0	4	21.6636	#NAME?	0	0	5	22.2707	#NAME?	0	0	3	19.8558	#NAME?	0	0	1	6.75114	#NAME?	0	0	1	6.87509	#NAME?	0	0	6	33.9758
Aar2	2	0.249738	173	192.389	-9.5894	1	0.190883	120	203.999	-10.0617	4	0.625469	130	181.038	-8.17714	2	0.334899	114	170.008	-8.98766	5	0.828278	114	168.186	-7.66573	0	0	162	196.559	#NAME?	6	1.21465	189	340.756	-8.13205	2	0.412992	108	198.616	-8.90966	11	2.31316	164	307.14	-7.05289	9	1.55882	125	192.816
Aard	0	0	0	0	NA	0	0	0	0	NA	0	0	0	0	NA	0	0	0	0	NA	0	0	0	0	NA	0	0	0	0	NA	0	0	0	0	NA	0	0	0	0	NA	0	0	0	0	NA	0	0	0	0
Aars	144	1542.53	0	0	Inf	74	1211.76	0	0	Inf	92	1234.1	0	0	Inf	84	1206.65	2	13.4455	6.48774	90	1278.99	3	19.9522	6.00231	114	1332.36	0	0	Inf	50	868.339	0	0	Inf	49	868.012	2	16.5808	5.71013	69	1244.74	2	16.8852	6.20394	63	936.077	1	6.95372
Aars2	11	9.22167	0	0	Inf	4	5.12612	0	0	Inf	7	7.34863	0	0	Inf	7	7.86946	0	0	Inf	7	7.78514	0	0	Inf	13	11.8906	0	0	Inf	5	6.7957	0	0	Inf	1	1.38635	0	0	Inf	0	0	0	0	NA	3	3.48849	0	0
Aarsd1	0	0	0	0	NA	0	0	0	0	NA	0	0	0	0	NA	0	0	0	0	NA	0	0	0	0	NA	0	0	0	0	NA	0	0	0	0	NA	0	0	0	0	NA	0	0	0	0	NA	0	0	0	0
Aasdhppt	1	0.700172	0	0	Inf	1	1.07033	0	0	Inf	0	0	0	0	NA	1	0.938934	2	33.281	-5.14753	2	1.85775	0	0	Inf	0	0	1	13.5388	#NAME?	0	0	0	0	NA	1	1.15788	0	0	Inf	1	1.17914	0	0	Inf	0	0	0	0
Aass	0	0	0	0	NA	0	0	0	0	NA	0	0	0	0	NA	0	0	0	0	NA	0	0	0	0	NA	0	0	0	0	NA	0	0	0	0	NA	0	0	0	0	NA	0	0	0	0	NA	0	0	0	0
Aatk	0	0	0	0	NA	0	0	0	0	NA	0	0	0	0	NA	0	0	0	0	NA	0	0	0	0	NA	0	0	0	0	NA	0	0	0	0	NA	0	0	0	0	NA	0	0	0	0	NA	0	0	0	0
Abat	0	0	5	2.15864	#NAME?	1	46.729	2	1.31994	5.14578	0	0	5	2.70316	#NAME?	0	0	5	2.89475	#NAME?	0	0	6	3.43648	#NAME?	0	0	4	1.88415	#NAME?	0	0	2	1.39987	#NAME?	2	101.102	5	3.56975	4.82385	0	0	7	5.08941	#NAME?	0	0	4	2.39536
Abca1	0	0	0	0	NA	0	0	0	0	NA	0	0	1	0.512559	#NAME?	0	0	1	0.548887	#NAME?	0	0	2	1.08601	#NAME?	0	0	1	0.446577	#NAME?	0	0	0	0	NA	0	0	2	1.35376	#NAME?	0	0	0	0	NA	0	0	3	1.70323
Abca13	0	0	0	0	NA	0	0	0	0	NA	0	0	0	0	NA	0	0	0	0	NA	0	0	0	0	NA	0	0	0	0	NA	0	0	0	0	NA	0	0	0	0	NA	0	0	0	0	NA	1	1.29637	0	0
Abca3	32	61.4179	1	8.35539	2.87788	28	82.1514	1	12.7726	2.68523	26	62.4899	1	10.463	2.57832	23	59.1974	0	0	Inf	33	84.0254	2	22.1691	1.92227	32	67.0098	3	27.3484	1.29292	18	56.0099	4	54.1844	0.0478045	39	123.785	1	13.8173	3.16328	49	158.38	1	14.071	3.49259	40	106.489	0	0
Abca5	2	0.871867	0	0	Inf	0	0	0	0	NA	1	0.545898	0	0	Inf	0	0	0	0	NA	0	0	0	0	NA	0	0	0	0	NA	3	2.12026	1	9.5395	-2.16967	1	0.720904	0	0	Inf	0	0	0	0	NA	0	0	0	0
Abca8b	0	0	0	0	NA	0	0	0	0	NA	0	0	0	0	NA	1	0.808803	0	0	Inf	0	0	0	0	NA	0	0	0	0	NA	0	0	0	0	NA	0	0	0	0	NA	0	0	0	0	NA	0	0	0	0
Abcb10	6	4.82971	0	0	Inf	0	0	0	0	NA	5	5.04	0	0	Inf	2	2.15889	0	0	Inf	7	7.47514	0	0	Inf	5	4.3912	0	0	Inf	8	10.4401	0	0	Inf	3	3.99345	0	0	Inf	1	1.35559	0	0	Inf	6	6.69915	0	0
Abcb4	0	0	0	0	NA	0	0	0	0	NA	0	0	0	0	NA	0	0	0	0	NA	0	0	0	0	NA	0	0	0	0	NA	0	0	0	0	NA	0	0	0	0	NA	0	0	0	0	NA	0	0	0	0
Abcb6	1	10.6213	0	0	Inf	0	0	0	0	NA	0	0	0	0	NA	0	0	0	0	NA	0	0	0	0	NA	1	11.5883	0	0	Inf	0	0	0	0	NA	0	0	0	0	NA	0	0	0	0	NA	0	0	0	0
Abcb7	9	6.52765	0	0	Inf	6	6.65239	2	2.18584	1.60569	6	5.4495	1	0.895298	2.60569	6	5.83574	3	2.87626	1.02072	5	4.81101	8	7.58784	-0.657349	12	9.49596	6	4.68027	1.02072	2	2.35175	3	3.47732	-0.56424	5	5.9971	0	0	Inf	2	2.44289	0	0	Inf	4	4.02414	0	0
Abcc1	11	33.2202	75	105.143	-1.66222	3	13.8498	40	85.7221	-2.6298	6	22.6909	63	110.599	-2.28515	6	24.2992	59	110.918	-2.19052	7	28.0453	59	109.73	-1.96812	5	16.4749	56	85.6549	-2.37826	6	29.3771	62	140.916	-2.26207	8	39.9537	47	108.962	-1.44743	8	40.6873	50	118.045	-1.53669	16	67.0238	61	118.618
Abcc10	0	0	1	4.83903	#NAME?	0	0	0	0	NA	0	0	0	0	NA	1	1.6657	0	0	Inf	0	0	1	6.41963	#NAME?	0	0	0	0	NA	0	0	0	0	NA	0	0	0	0	NA	1	2.09183	0	0	Inf	0	0	0	0
Abcc12	0	0	0	0	NA	0	0	0	0	NA	0	0	0	0	NA	0	0	0	0	NA	0	0	0	0	NA	0	0	0	0	NA	0	0	0	0	NA	0	0	0	0	NA	0	0	0	0	NA	0	0	0	0
Abcc2	0	0	0	0	NA	0	0	0	0	NA	0	0	0	0	NA	0	0	0	0	NA	0	0	0	0	NA	0	0	0	0	NA	0	0	0	0	NA	0	0	0	0	NA	1	2.14715	0	0	Inf	0	0	0	0
Abcc3	0	0	0	0	NA	0	0	0	0	NA	0	0	0	0	NA	0	0	0	0	NA	0	0	0	0	NA	0	0	0	0	NA	0	0	1	7.93716	#NAME?	0	0	0	0	NA	1	17.8869	0	0	Inf	1	14.7324	0	0
Abcc4	1	0.873386	0	0	Inf	0	0	0	0	NA	0	0	0	0	NA	0	0	0	0	NA	1	1.15867	0	0	Inf	0	0	0	0	NA	1	1.41597	0	0	Inf	1	1.44432	0	0	Inf	3	4.41252	0	0	Inf	1	1.21145	1	8.31784
Abcc5	6	7.95752	0	0	Inf	3	6.08219	0	0	Inf	4	6.6432	0	0	Inf	1	1.77851	0	0	Inf	4	7.03782	0	0	Inf	4	5.78801	0	0	Inf	3	6.45052	0	0	Inf	3	6.57968	0	0	Inf	1	2.2335	0	0	Inf	3	5.51882	0	0
Abcc6	0	0	0	0	NA	0	0	0	0	NA	0	0	0	0	NA	0	0	0	0	NA	0	0	0	0	NA	0	0	0	0	NA	0	0	0	0	NA	0	0	0	0	NA	0	0	0	0	NA	0	0	0	0
Abcc9	0	0	0	0	NA	0	0	0	0	NA	0	0	0	0	NA	0	0	0	0	NA	0	0	0	0	NA	0	0	1	1.10633	#NAME?	0	0	0	0	NA	0	0	0	0	NA	0	0	0	0	NA	0	0	0	0
Abcd1	14	21.2941	0	0	Inf	13	30.2264	0	0	Inf	17	32.3796	0	0	Inf	12	24.4761	0	0	Inf	7	14.1247	0	0	Inf	13	21.5734	0	0	Inf	15	36.9887	0	0	Inf	14	35.2141	0	0	Inf	12	30.7377	0	0	Inf	24	50.6339	0	0
Abcd2	0	0	0	0	NA	0	0	0	0	NA	0	0	0	0	NA	0	0	0	0	NA	0	0	0	0	NA	0	0	0	0	NA	0	0	0	0	NA	0	0	0	0	NA	0	0	0	0	NA	0	0	0	0
Abcd3	2	2.33826	0	0	Inf	3	5.36163	0	0	Inf	4	5.85618	0	0	Inf	3	4.70343	0	0	Inf	4	6.20405	0	0	Inf	5	6.37788	1	5.40482	0.238832	3	5.68632	0	0	Inf	5	9.66697	0	0	Inf	1	1.96889	0	0	Inf	3	4.86501	0	0
Abcd4	1	1.54348	0	0	Inf	1	2.35947	0	0	Inf	2	3.86566	0	0	Inf	2	4.13964	0	0	Inf	2	4.09528	0	0	Inf	1	1.68401	0	0	Inf	0	0	0	0	NA	0	0	0	0	NA	0	0	0	0	NA	0	0	0	0
Abce1	10	8.31658	0	0	Inf	7	8.89928	0	0	Inf	8	8.33156	0	0	Inf	15	16.7289	0	0	Inf	9	9.92977	0	0	Inf	11	9.98116	0	0	Inf	3	4.04495	0	0	Inf	2	2.75063	0	0	Inf	1	1.40057	0	0	Inf	5	5.76785	0	0
Abcf1	2	2.42419	0	0	Inf	0	0	0	0	NA	1	1.51785	0	0	Inf	1	1.62543	0	0	Inf	1	1.60801	0	0	Inf	0	0	0	0	NA	0	0	0	0	NA	0	0	0	0	NA	0	0	1	7.70311	#NAME?	1	1.68127	0	0
Abcf2	0	0	1	2.40097	#NAME?	0	0	0	0	NA	0	0	1	3.00662	#NAME?	0	0	0	0	NA	0	0	0	0	NA	1	1.52955	1	2.61958	-0.776225	0	0	3	11.6777	#NAME?	1	2.31834	0	0	Inf	0	0	0	0	NA	0	0	0	0
Abcf3	26	41.2481	27	111.314	-1.43223	11	26.6769	19	119.743	-2.16628	12	23.8399	20	103.254	-2.11475	11	23.402	11	60.8145	-1.37778	12	25.256	18	98.4484	-1.96274	8	13.8473	22	98.9579	-2.83721	15	38.5806	9	60.1553	-0.640816	7	18.3648	15	102.266	-2.47732	22	58.7777	10	69.4294	-0.240278	16	35.2087	17	97.2148
Abcg1	0	0	0	0	NA	0	0	0	0	NA	0	0	0	0	NA	0	0	0	0	NA	0	0	0	0	NA	0	0	0	0	NA	1	0.640174	0	0	Inf	3	1.95898	0	0	Inf	1	0.664982	0	0	Inf	1	0.547709	0	0
Abcg2	0	0	6	74.454	#NAME?	0	0	16	303.507	#NAME?	0	0	5	77.6959	#NAME?	0	0	11	183.046	#NAME?	0	0	4	65.8489	#NAME?	0	0	8	108.31	#NAME?	0	0	10	201.18	#NAME?	0	0	7	143.645	#NAME?	0	0	3	62.6927	#NAME?	0	0	8	137.697
Abcg5	0	0	0	0	NA	0	0	0	0	NA	0	0	0	0	NA	0	0	0	0	NA	0	0	0	0	NA	0	0	0	0	NA	0	0	0	0	NA	0	0	0	0	NA	0	0	0	0	NA	0	0	0	0
Abhd1	2	3.24691	2	24.818	-2.93425	0	0	0	0	NA	1	2.03298	0	0	Inf	1	2.17706	1	16.6405	-2.93425	1	2.15374	1	16.4622	-2.93425	1	1.77127	2	27.0776	-3.93425	1	2.63201	0	0	Inf	2	5.36943	1	20.5208	-1.93425	1	2.73401	0	0	Inf	1	2.25185	0	0
Abhd10	0	0	1	6.49383	#NAME?	0	0	0	0	NA	1	0.376911	1	8.1319	-4.4313	0	0	5	43.5412	#NAME?	0	0	2	17.2299	#NAME?	0	0	1	7.08507	#NAME?	0	0	0	0	NA	0	0	0	0	NA	0	0	0	0	NA	0	0	0	0
Abhd11	0	0	37	305.082	#NAME?	0	0	13	163.859	#NAME?	0	0	23	237.484	#NAME?	1	0.576171	20	221.144	-8.58427	1	0.569998	17	185.958	-8.3498	1	0.468776	26	233.901	-8.96278	0	0	15	200.518	#NAME?	0	0	8	109.084	#NAME?	0	0	8	111.087	#NAME?	0	0	17	194.43
Abhd12	70	10.6406	2	5.00323	1.08865	60	13.9422	4	15.2965	-0.133746	89	16.9414	3	9.39795	0.850134	54	11.0076	3	10.064	0.129288	68	13.7129	5	16.5937	-0.275102	95	15.7556	5	13.6469	0.207291	104	25.63	5	20.2786	0.337875	76	19.1046	1	4.13692	2.20729	103	26.3672	4	16.8515	0.645864	90	18.9762	1	3.46992
Abhd13	26	10.4879	19	37.6786	-1.84501	17	10.4828	6	18.1888	-0.795025	10	5.05136	20	49.6664	-3.29753	13	7.03218	11	29.2526	-2.05652	15	8.02712	14	36.8316	-2.19799	24	10.5626	13	28.1273	-1.413	32	20.9273	12	38.5806	-0.882488	19	12.6744	9	29.5149	-1.21952	23	15.6244	10	33.3964	-1.09589	22	12.3094	6	16.5041
Abhd14a	0	0	0	0	NA	0	0	0	0	NA	0	0	0	0	NA	0	0	1	12.9284	#NAME?	0	0	0	0	NA	0	0	0	0	NA	0	0	0	0	NA	0	0	0	0	NA	0	0	0	0	NA	0	0	0	0
Abhd14b	40	76.655	0	0	Inf	22	64.4489	0	0	Inf	35	83.9924	0	0	Inf	22	56.537	0	0	Inf	34	86.4393	0	0	Inf	44	91.9976	0	0	Inf	76	236.124	0	0	Inf	65	205.992	1	19.1907	3.42411	51	164.592	0	0	Inf	102	271.131	0	0
Abhd15	0	0	0	0	NA	0	0	0	0	NA	0	0	2	8.59976	#NAME?	1	1.99134	0	0	Inf	0	0	0	0	NA	1	1.62016	0	0	Inf	0	0	0	0	NA	0	0	0	0	NA	0	0	0	0	NA	0	0	0	0
Abhd16a	0	0	5	30.4201	#NAME?	0	0	9	83.7039	#NAME?	0	0	10	76.1872	#NAME?	0	0	11	89.7457	#NAME?	0	0	11	88.7841	#NAME?	0	0	9	59.7416	#NAME?	0	0	14	138.091	#NAME?	0	0	8	80.4893	#NAME?	0	0	13	133.197	#NAME?	0	0	13	109.707
Abhd17a	0	0	0	0	NA	0	0	0	0	NA	0	0	0	0	NA	0	0	0	0	NA	0	0	0	0	NA	0	0	0	0	NA	1	2.99692	0	0	Inf	0	0	0	0	NA	1	3.11306	0	0	Inf	0	0	0	0
Abhd17b	56	96.1442	0	0	Inf	56	146.972	0	0	Inf	50	107.497	0	0	Inf	37	85.1858	1	2.84863	4.90227	49	111.605	0	0	Inf	57	106.771	1	2.31766	5.52571	75	208.758	1	3.44392	5.92164	52	147.637	1	3.51288	5.39326	51	147.457	0	0	Inf	49	116.689	2	5.89298
Abhd17c	79	279.693	1	1.43399	7.60766	34	184.012	1	2.19209	6.39135	70	310.345	1	1.79572	7.43317	55	261.124	0	0	Inf	64	300.598	0	0	Inf	88	339.923	0	0	Inf	52	298.473	0	0	Inf	38	222.482	0	0	Inf	31	184.831	0	0	Inf	51	250.452	0	0
Abhd18	6	3.10225	0	0	Inf	9	7.11345	0	0	Inf	1	0.647466	0	0	Inf	8	5.54684	2	10.4068	-0.907784	2	1.37185	0	0	Inf	6	3.3847	2	8.46699	-1.32282	3	2.51474	0	0	Inf	3	2.5651	0	0	Inf	3	2.61219	0	0	Inf	1	0.717174	0	0
Abhd2	36	8.93271	0	0	Inf	21	7.96548	0	0	Inf	25	7.76805	0	0	Inf	18	5.9894	0	0	Inf	23	7.57112	1	5.46936	0.469136	35	9.47528	1	4.49809	1.07486	58	23.3322	1	6.68393	1.80356	47	19.2857	1	6.81776	1.50016	71	29.6687	2	13.8859	1.09532	57	19.618	1	5.71852
Abhd3	0	0	0	0	NA	0	0	0	0	NA	0	0	0	0	NA	1	3.66963	0	0	Inf	0	0	0	0	NA	0	0	0	0	NA	0	0	0	0	NA	1	4.52533	0	0	Inf	0	0	0	0	NA	0	0	0	0
Abhd4	3	8.39269	117	112.022	-3.73851	3	12.8296	86	125.872	-3.29441	3	10.5098	81	97.1169	-3.20799	3	11.2546	88	112.988	-3.32757	0	0	68	86.3732	#NAME?	0	0	95	99.2397	#NAME?	1	4.53552	180	279.407	-5.94496	1	4.62634	167	264.419	-5.83681	3	14.1338	149	240.25	-4.08731	3	11.6413	239	317.406
Abhd5	67	22.2677	54	303.492	-3.76863	38	19.3062	34	292.109	-3.91937	53	22.0581	52	365.972	-4.05235	44	19.6103	45	339.153	-4.11225	46	20.282	47	350.431	-4.11086	76	27.5587	56	343.388	-3.63926	120	64.6591	40	364.469	-2.49487	137	75.2973	49	455.414	-2.59651	128	71.6424	29	274.48	-1.93781	158	72.8379	62	483.33
Abhd6	9	52.2212	27	36.9829	0.497778	7	62.089	10	20.9387	1.56817	7	50.862	18	30.8746	0.72017	5	38.9049	24	44.0837	-0.180294	4	30.7905	16	29.0743	0.0827404	13	82.2983	18	26.9	1.61326	27	253.989	63	139.902	0.860348	41	393.41	39	88.3403	2.15489	36	351.776	39	89.9623	1.96726	31	249.497	56	106.396
Abhd8	0	0	0	0	NA	0	0	0	0	NA	0	0	0	0	NA	0	0	0	0	NA	0	0	0	0	NA	0	0	0	0	NA	0	0	0	0	NA	0	0	0	0	NA	0	0	0	0	NA	0	0	0	0
Abi1	25	21.8651	20	68.1146	-1.63933	8	10.6958	9	46.856	-2.13119	12	13.1427	17	72.5021	-2.46376	14	16.4199	6	27.4026	-0.738869	26	30.1673	19	85.8451	-1.50875	26	24.8101	20	74.3162	-1.58275	4	5.67177	17	93.8656	-4.04872	14	20.2487	13	73.2168	-1.85435	6	8.83735	17	97.503	-3.46376	16	19.4102	17	80.3079
Abi2	57	39.8208	23	21.2425	0.906569	65	69.4163	28	39.532	0.812254	47	41.1173	20	23.1313	0.829902	62	58.0841	17	21.0551	1.46397	53	49.1206	19	23.28	1.07723	49	37.3487	16	16.1228	1.21195	22	24.9176	9	13.4762	0.886747	14	16.1741	16	24.4374	-0.595404	28	32.9422	15	23.3307	0.497705	22	21.3185	16	20.4973
Abi3	0	0	1	3.57068	#NAME?	0	0	0	0	NA	0	0	0	0	NA	0	0	0	0	NA	0	0	0	0	NA	0	0	0	0	NA	0	0	1	5.78893	#NAME?	0	0	0	0	NA	0	0	0	0	NA	0	0	0	0
Abi3bp	0	0	0	0	NA	0	0	0	0	NA	0	0	0	0	NA	0	0	0	0	NA	0	0	0	0	NA	0	0	0	0	NA	0	0	0	0	NA	0	0	0	0	NA	0	0	0	0	NA	0	0	0	0
Abl1	24	8.3438	3	2.35437	1.82537	7	3.72017	2	2.39936	0.63272	17	7.40105	3	2.94826	1.32787	12	5.59454	5	5.26203	0.0883995	11	5.07338	1	1.04113	2.2848	14	5.31036	3	2.56873	1.04776	7	3.94546	5	6.36166	-0.689208	12	6.89908	0	0	Inf	9	5.26931	4	5.28655	-0.00470995	9	4.34004	2	2.17712
Abl2	144	26.32	2	24.818	0.0847747	89	24.8672	0	0	Inf	119	27.2372	2	31.0784	-0.190333	126	30.8834	2	33.281	-0.10787	102	24.7329	0	0	Inf	134	26.7222	4	54.1552	-1.01906	71	21.0392	2	40.2359	-0.935403	54	16.3221	0	0	Inf	59	18.1608	2	41.7951	-1.20251	98	24.8456	1	17.2122
Ablim1	6	2.15345	2	2.50662	-0.219091	1	0.548651	1	1.91589	-1.80405	1	0.449444	1	1.56946	-1.80405	4	1.92519	2	3.36138	-0.804054	5	2.38071	0	0	Inf	2	0.783172	1	1.36742	-0.804054	12	6.98252	0	0	Inf	9	5.34175	1	2.0726	1.36587	6	3.62655	1	2.11065	0.780909	6	2.98699	3	5.21529
Ablim2	0	0	0	0	NA	0	0	0	0	NA	0	0	0	0	NA	0	0	0	0	NA	0	0	0	0	NA	0	0	0	0	NA	2	4.79791	0	0	Inf	0	0	0	0	NA	0	0	0	0	NA	0	0	0	0
Ablim3	0	0	0	0	NA	0	0	0	0	NA	0	0	0	0	NA	0	0	0	0	NA	0	0	0	0	NA	0	0	0	0	NA	0	0	0	0	NA	0	0	0	0	NA	0	0	0	0	NA	0	0	0	0
Abr	3	1.8368	0	0	Inf	1	0.93595	0	0	Inf	1	0.766711	0	0	Inf	4	3.28421	0	0	Inf	4	3.24902	0	0	Inf	5	3.34006	0	0	Inf	3	2.97789	0	0	Inf	0	0	0	0	NA	3	3.09329	0	0	Inf	4	3.39703	0	0
Abracl	0	0	0	0	NA	2	11.937	1	18.9692	-0.668218	0	0	0	0	NA	1	5.2358	0	0	Inf	0	0	0	0	NA	0	0	0	0	NA	1	6.32995	0	0	Inf	0	0	0	0	NA	0	0	0	0	NA	0	0	0	0
Abt1	1	5.82934	1	5.77562	0.0133584	0	0	0	0	NA	0	0	1	7.23252	#NAME?	0	0	1	7.74512	#NAME?	0	0	0	0	NA	1	6.36009	0	0	Inf	0	0	0	0	NA	0	0	0	0	NA	0	0	0	0	NA	0	0	0	0
Abtb1	0	0	0	0	NA	0	0	0	0	NA	0	0	0	0	NA	0	0	0	0	NA	0	0	0	0	NA	0	0	0	0	NA	0	0	0	0	NA	0	0	0	0	NA	0	0	0	0	NA	0	0	0	0
Acaa2	0	0	70	324.932	#NAME?	0	0	32	227.068	#NAME?	0	0	53	308.079	#NAME?	0	0	44	273.891	#NAME?	0	0	53	326.379	#NAME?	0	0	71	359.58	#NAME?	0	0	24	180.615	#NAME?	0	0	31	237.965	#NAME?	0	0	31	242.334	#NAME?	0	0	48	309.054
Acaca	0	0	25	15.913	#NAME?	0	0	24	23.3526	#NAME?	0	0	35	27.8979	#NAME?	0	0	22	18.7787	#NAME?	0	0	18	15.1998	#NAME?	0	0	31	21.5287	#NAME?	0	0	40	41.2781	#NAME?	0	0	20	21.0523	#NAME?	0	0	32	34.3021	#NAME?	0	0	31	27.3699
Acacb	2	3.40111	0	0	Inf	1	2.59958	0	0	Inf	4	8.51808	0	0	Inf	0	0	0	0	NA	3	6.76805	0	0	Inf	3	5.56615	0	0	Inf	1	2.75701	0	0	Inf	1	2.81221	0	0	Inf	1	2.86384	0	0	Inf	0	0	0	0
Acad11	8	10.8747	0	0	Inf	5	10.3899	0	0	Inf	13	22.129	0	0	Inf	5	9.11438	0	0	Inf	9	16.2301	0	0	Inf	10	14.831	0	0	Inf	7	15.4267	0	0	Inf	6	13.4876	0	0	Inf	8	18.3137	0	0	Inf	6	11.313	0	0
Acad12	0	0	0	0	NA	0	0	0	0	NA	0	0	0	0	NA	0	0	0	0	NA	0	0	0	0	NA	0	0	0	0	NA	1	1.22331	0	0	Inf	0	0	0	0	NA	0	0	0	0	NA	0	0	0	0
Acad8	0	0	0	0	NA	0	0	0	0	NA	0	0	0	0	NA	1	6.39046	0	0	Inf	1	6.32199	1	3.44241	0.87696	1	5.19931	0	0	Inf	0	0	0	0	NA	0	0	1	4.2911	#NAME?	0	0	0	0	NA	0	0	0	0
Acadl	0	0	0	0	NA	0	0	0	0	NA	1	0.444731	0	0	Inf	1	0.476252	0	0	Inf	0	0	0	0	NA	2	0.774961	0	0	Inf	0	0	0	0	NA	0	0	0	0	NA	0	0	0	0	NA	0	0	0	0
Acadm	0	0	3	6.539	#NAME?	0	0	1	3.33198	#NAME?	0	0	0	0	NA	0	0	1	2.92294	#NAME?	0	0	0	0	NA	0	0	0	0	NA	0	0	0	0	NA	0	0	0	0	NA	0	0	1	3.6707	#NAME?	0	0	2	6.04671
Acads	3	7.51985	0	0	Inf	0	0	0	0	NA	2	6.27783	0	0	Inf	5	16.8069	0	0	Inf	0	0	0	0	NA	2	5.46967	0	0	Inf	0	0	0	0	NA	0	0	0	0	NA	0	0	0	0	NA	0	0	0	0
Acadsb	9	30.4037	0	0	Inf	4	20.6565	0	0	Inf	6	25.3821	0	0	Inf	7	31.7112	1	5.17136	2.61638	4	17.9265	0	0	Inf	8	29.4861	0	0	Inf	4	21.9074	0	0	Inf	8	44.6922	1	6.37723	2.80902	14	79.6473	0	0	Inf	9	42.1721	0	0
Acadvl	0	0	0	0	NA	0	0	0	0	NA	0	0	0	0	NA	0	0	0	0	NA	0	0	2	32.9244	#NAME?	0	0	0	0	NA	0	0	0	0	NA	0	0	0	0	NA	0	0	0	0	NA	0	0	0	0
Acan	0	0	0	0	NA	0	0	0	0	NA	0	0	0	0	NA	0	0	0	0	NA	0	0	0	0	NA	0	0	0	0	NA	0	0	0	0	NA	0	0	0	0	NA	0	0	0	0	NA	0	0	0	0
Acap2	8	3.08412	3	5.25864	-0.769831	2	1.17865	1	2.67956	-1.18487	7	3.37933	2	4.39009	-0.377513	7	3.61884	1	2.35062	0.622487	8	4.0915	1	2.32543	0.815132	6	2.52369	0	0	Inf	50	31.2506	1	2.84184	3.45899	6	3.82516	0	0	Inf	7	4.54462	0	0	Inf	7	3.74316	0	0
Acap3	4	11.4719	22	21.3412	-0.895531	1	4.38418	7	10.3802	-1.24345	0	0	25	30.3688	#NAME?	0	0	14	18.2118	#NAME?	3	11.4143	18	23.1643	-1.02106	0	0	29	30.6928	#NAME?	8	37.1975	17	26.7357	0.476438	2	9.48558	14	22.4585	-1.24345	4	19.3195	9	14.7027	0.393976	4	15.9124	35	47.0937
Acat1	0	0	0	0	NA	0	0	0	0	NA	0	0	0	0	NA	0	0	1	9.77147	#NAME?	0	0	0	0	NA	1	47.1524	0	0	Inf	0	0	0	0	NA	2	142.938	0	0	Inf	0	0	0	0	NA	1	59.9458	0	0
Acat3	135	234.995	399	2074.98	-3.14239	85	226.181	251	1995.39	-3.14112	100	217.98	363	2363.95	-3.43893	90	210.087	326	2273.47	-3.43584	80	184.743	328	2262.91	-3.61459	81	153.835	440	2496.53	-4.02047	30	84.6631	74	623.907	-2.88153	41	118.023	84	722.4	-2.61373	38	111.396	97	849.516	-2.93095	36	86.9215	123	887.248
Acbd3	29	20.2823	0	0	Inf	21	22.4518	0	0	Inf	16	14.013	0	0	Inf	27	25.3229	0	0	Inf	16	14.8454	0	0	Inf	23	17.5506	0	0	Inf	30	34.0164	0	0	Inf	29	33.5409	0	0	Inf	28	32.979	0	0	Inf	28	27.163	0	0
Acbd4	9	2.75318	64	148.54	-5.75361	14	6.54685	43	152.562	-4.54245	11	4.21382	41	119.162	-4.82166	23	9.43518	55	171.182	-4.18133	16	6.49328	57	175.506	-4.75643	17	5.67394	58	146.871	-4.69405	4	1.98381	47	176.852	-6.47813	5	2.52941	54	207.26	-6.3565	6	3.09102	46	179.796	-5.86214	15	6.36476	73	235.01
Acbd5	5	3.26553	1	12.409	-1.926	3	2.99514	0	0	Inf	12	9.81422	1	15.5392	-0.662965	13	11.3856	0	0	Inf	4	3.46573	0	0	Inf	9	6.41311	1	13.5388	-1.078	10	10.5884	0	0	Inf	10	10.8004	0	0	Inf	11	12.0986	0	0	Inf	12	10.8708	0	0
Acbd6	25	489.574	0	0	Inf	10	299.358	0	0	Inf	11	269.75	0	0	Inf	11	288.869	2	33.281	3.11764	18	467.63	1	16.4622	4.82814	25	534.148	4	54.1552	3.30207	7	222.241	4	80.4718	1.46557	8	259.075	1	20.5208	3.65821	11	362.769	4	83.5902	2.11764	8	217.304	4	68.8487
Accs	1	0.558018	0	0	Inf	0	0	0	0	NA	0	0	0	0	NA	1	0.748305	0	0	Inf	0	0	0	0	NA	2	1.21765	0	0	Inf	0	0	1	8.83441	#NAME?	0	0	1	9.0113	#NAME?	1	0.939739	0	0	Inf	1	0.774011	0	0
Acd	0	0	0	0	NA	0	0	0	0	NA	0	0	0	0	NA	0	0	0	0	NA	0	0	0	0	NA	0	0	0	0	NA	0	0	0	0	NA	0	0	0	0	NA	1	0.916878	0	0	Inf	0	0	0	0
Ace	0	0	1	5.52118	#NAME?	0	0	0	0	NA	0	0	1	6.91391	#NAME?	0	0	2	14.8079	#NAME?	0	0	2	14.6492	#NAME?	0	0	0	0	NA	0	0	0	0	NA	0	0	0	0	NA	0	0	0	0	NA	0	0	0	0
Ace2	0	0	0	0	NA	0	0	0	0	NA	0	0	0	0	NA	0	0	0	0	NA	0	0	0	0	NA	0	0	0	0	NA	2	5.94997	0	0	Inf	2	6.0691	2	32.8984	-2.43846	0	0	1	16.7512	#NAME?	0	0	1	13.7971
Acer3	0	0	0	0	NA	0	0	0	0	NA	0	0	0	0	NA	0	0	0	0	NA	0	0	0	0	NA	1	1.3123	0	0	Inf	0	0	0	0	NA	1	1.98906	0	0	Inf	0	0	0	0	NA	0	0	0	0
Ache	0	0	8	44.761	#NAME?	0	0	2	17.1061	#NAME?	0	0	9	63.0585	#NAME?	0	0	7	52.5216	#NAME?	0	0	10	74.227	#NAME?	0	0	12	73.2546	#NAME?	0	0	1	9.07104	#NAME?	0	0	1	9.25267	#NAME?	0	0	1	9.42256	#NAME?	0	0	0	0
Acin1	0	0	0	0	NA	0	0	0	0	NA	2	7.67461	0	0	Inf	2	8.21854	1	10.5043	-0.354029	3	12.1957	0	0	Inf	4	13.3733	0	0	Inf	2	9.93601	0	0	Inf	0	0	0	0	NA	1	5.16052	0	0	Inf	0	0	0	0
Ackr1	0	0	0	0	NA	0	0	0	0	NA	0	0	0	0	NA	0	0	0	0	NA	0	0	0	0	NA	0	0	0	0	NA	0	0	0	0	NA	0	0	0	0	NA	0	0	0	0	NA	0	0	0	0
Ackr3	0	0	0	0	NA	0	0	0	0	NA	0	0	0	0	NA	0	0	0	0	NA	1	4.69685	0	0	Inf	1	3.86276	0	0	Inf	0	0	0	0	NA	0	0	0	0	NA	0	0	0	0	NA	0	0	0	0
Acly	0	0	46	81.0861	#NAME?	0	0	27	72.7553	#NAME?	1	8.76792	35	77.2588	-3.13939	0	0	24	56.7322	#NAME?	0	0	34	79.5095	#NAME?	0	0	47	90.3919	#NAME?	0	0	17	48.583	#NAME?	0	0	9	26.2354	#NAME?	0	0	10	29.6857	#NAME?	0	0	14	34.2307
Aco1	26	79.8677	1	4.72947	4.07786	19	89.2203	2	14.4595	2.62535	13	50.0072	0	0	Inf	23	94.7449	0	0	Inf	18	73.3537	0	0	Inf	24	80.4364	1	5.16007	3.96239	21	104.584	0	0	Inf	23	116.838	1	7.82113	3.90099	16	82.7707	0	0	Inf	31	132.087	0	0
Aco2	456	3342.16	1	6.2045	9.07325	264	2957.86	0	0	Inf	313	2872.75	1	7.76959	8.53038	281	2761.84	0	0	Inf	299	2907.27	0	0	Inf	367	2934.75	0	0	Inf	192	2281.45	0	0	Inf	179	2169.56	0	0	Inf	175	2160.03	0	0	Inf	273	2775.39	0	0
Acot11	0	0	0	0	NA	0	0	0	0	NA	0	0	0	0	NA	0	0	0	0	NA	0	0	0	0	NA	0	0	0	0	NA	2	1.37617	0	0	Inf	0	0	0	0	NA	1	0.714749	0	0	Inf	1	0.588699	0	0
Acot12	0	0	0	0	NA	0	0	0	0	NA	0	0	0	0	NA	0	0	0	0	NA	0	0	0	0	NA	0	0	0	0	NA	0	0	0	0	NA	0	0	0	0	NA	0	0	0	0	NA	0	0	0	0
Acot13	1	2.1911	0	0	Inf	1	3.34946	0	0	Inf	0	0	0	0	NA	1	2.93827	0	0	Inf	1	2.90679	0	0	Inf	1	2.39059	0	0	Inf	0	0	0	0	NA	0	0	0	0	NA	1	3.68995	0	0	Inf	1	3.03921	0	0
Acot7	184	1635.52	0	0	Inf	90	1222.91	1	13.9846	6.45033	148	1647.37	0	0	Inf	123	1466.14	0	0	Inf	115	1356.09	0	0	Inf	161	1561.38	0	0	Inf	61	879.055	1	14.8315	5.88922	80	1175.94	0	0	Inf	72	1077.78	0	0	Inf	94	1158.95	0	0
Acot8	6	2.26025	0	0	Inf	6	3.45516	0	0	Inf	6	2.8304	1	12.5557	-2.14926	7	3.53617	1	13.4455	-1.92687	6	2.99853	0	0	Inf	6	2.46604	0	0	Inf	10	6.10734	1	16.2553	-1.41229	7	4.36074	0	0	Inf	6	3.80641	1	16.8852	-2.14926	4	2.09009	1	13.9074
Acot9	0	0	37	215.686	#NAME?	0	0	23	204.956	#NAME?	0	0	27	197.095	#NAME?	0	0	32	250.15	#NAME?	0	0	21	162.402	#NAME?	0	0	28	178.082	#NAME?	0	0	31	292.974	#NAME?	0	0	28	269.92	#NAME?	0	0	21	206.157	#NAME?	0	0	34	274.914
Acox1	4	6.06195	0	0	Inf	1	2.31667	0	0	Inf	1	1.89777	0	0	Inf	3	6.09683	0	0	Inf	0	0	0	0	NA	2	3.30694	0	0	Inf	2	4.91394	0	0	Inf	0	0	0	0	NA	1	2.55218	0	0	Inf	5	10.5105	0	0
Acox3	36	32.8139	2	8.52591	1.94438	32	44.588	0	0	Inf	33	37.667	0	0	Inf	24	29.3357	0	0	Inf	24	29.0214	0	0	Inf	43	42.7629	0	0	Inf	71	104.921	0	0	Inf	57	85.9186	0	0	Inf	54	82.8911	0	0	Inf	81	102.409	0	0
Acp1	1	0.769373	0	0	Inf	1	1.17611	4	8.33901	-2.82585	0	0	1	1.70779	#NAME?	1	1.03173	1	1.82883	-0.82585	1	1.02068	2	3.61846	-1.82585	0	0	3	4.46383	#NAME?	2	2.49468	1	2.211	0.17415	0	0	1	2.25528	#NAME?	0	0	0	0	NA	1	1.06718	0	0
Acp2	7	15.4729	19	32.3985	-1.06618	5	16.895	14	36.4931	-1.11103	4	11.072	18	38.4357	-1.79553	4	11.8567	18	41.1598	-1.79553	6	17.5945	16	36.1945	-1.04064	8	19.2934	23	42.79	-1.14917	6	21.5017	16	44.2321	-1.04064	3	10.9661	21	59.2171	-2.43296	5	18.6125	13	37.3313	-1.00412	8	24.5281	24	56.765
Acp7	0	0	0	0	NA	0	0	0	0	NA	0	0	0	0	NA	0	0	0	0	NA	0	0	0	0	NA	0	0	0	0	NA	0	0	0	0	NA	0	0	0	0	NA	0	0	0	0	NA	0	0	1	2.80392
Acr	0	0	0	0	NA	0	0	0	0	NA	0	0	0	0	NA	0	0	0	0	NA	0	0	0	0	NA	0	0	0	0	NA	0	0	0	0	NA	0	0	0	0	NA	0	0	0	0	NA	0	0	0	0
Acrbp	1	25.0662	0	0	Inf	1	38.3178	0	0	Inf	1	31.3891	0	0	Inf	1	33.6138	0	0	Inf	2	66.5074	0	0	Inf	3	82.0451	0	0	Inf	1	40.6383	0	0	Inf	0	0	0	0	NA	0	0	0	0	NA	3	104.306	0	0
Acsbg1	0	0	0	0	NA	0	0	0	0	NA	0	0	0	0	NA	0	0	0	0	NA	0	0	0	0	NA	0	0	0	0	NA	0	0	0	0	NA	0	0	0	0	NA	0	0	0	0	NA	0	0	0	0
Acsbg2	0	0	0	0	NA	0	0	0	0	NA	0	0	0	0	NA	0	0	0	0	NA	0	0	0	0	NA	0	0	0	0	NA	0	0	0	0	NA	0	0	0	0	NA	0	0	0	0	NA	0	0	0	0
Acsl1	5	4.66956	1	5.64553	-0.273825	4	5.71055	0	0	Inf	5	5.84746	0	0	Inf	11	13.7762	0	0	Inf	8	9.91168	0	0	Inf	9	9.17047	0	0	Inf	6	9.08456	1	9.15276	-0.0107906	9	13.8997	0	0	Inf	8	12.5821	2	19.0149	-0.595753	6	7.77241	0	0
Acsl3	30	84.1147	2	20.8885	2.00965	17	72.8638	2	31.9315	1.19022	19	66.7107	3	39.2364	0.765725	17	63.9189	1	14.0058	2.19022	18	66.9537	3	41.5671	0.687722	26	79.5366	2	22.7903	1.8032	11	50.0023	3	50.7978	-0.0227713	14	64.9136	7	120.902	-0.89724	8	37.7746	4	70.3551	-0.89724	13	50.5583	2	28.9738
Acsl4	19	8.81958	0	0	Inf	3	2.12877	0	0	Inf	11	6.39408	0	0	Inf	10	6.22479	0	0	Inf	12	7.38971	0	0	Inf	15	7.59677	0	0	Inf	13	9.78329	0	0	Inf	15	11.5144	0	0	Inf	15	11.7259	0	0	Inf	14	9.01408	0	0
Acsl5	0	0	2	2.31238	#NAME?	0	0	1	1.76742	#NAME?	0	0	1	1.44784	#NAME?	0	0	3	4.65136	#NAME?	0	0	0	0	NA	0	0	0	0	NA	0	0	2	3.74892	#NAME?	1	62.806	3	5.73598	3.45279	0	0	0	0	NA	0	0	2	3.20743
Acsl6	0	0	0	0	NA	0	0	0	0	NA	0	0	0	0	NA	0	0	0	0	NA	0	0	1	4.90467	#NAME?	0	0	0	0	NA	0	0	0	0	NA	0	0	0	0	NA	0	0	0	0	NA	0	0	0	0
Acsm3	0	0	0	0	NA	0	0	0	0	NA	0	0	0	0	NA	0	0	0	0	NA	0	0	0	0	NA	0	0	0	0	NA	0	0	0	0	NA	0	0	0	0	NA	0	0	0	0	NA	0	0	0	0
Acss1	0	0	1	0.849701	#NAME?	0	0	0	0	NA	0	0	0	0	NA	0	0	0	0	NA	0	0	1	1.12724	#NAME?	0	0	0	0	NA	0	0	0	0	NA	0	0	0	0	NA	0	0	0	0	NA	0	0	0	0
Acss2	2	9.18175	0	0	Inf	4	28.0716	0	0	Inf	3	17.2468	0	0	Inf	2	12.3128	0	0	Inf	4	24.3617	0	0	Inf	1	5.00886	0	0	Inf	1	7.44291	0	0	Inf	0	0	0	0	NA	0	0	0	0	NA	0	0	0	0
Acta2	0	0	0	0	NA	0	0	0	0	NA	0	0	0	0	NA	0	0	0	0	NA	0	0	0	0	NA	0	0	0	0	NA	0	0	3	41.7516	#NAME?	0	0	0	0	NA	0	0	2	28.9131	#NAME?	0	0	0	0
Actb	1377	2985.82	0	0	Inf	942	3122.43	0	0	Inf	1011	2745.19	2	31.0784	6.46485	1178	3425.36	1	16.6405	7.68541	1208	3474.95	0	0	Inf	1444	3416.18	0	0	Inf	1009	3547.06	0	0	Inf	663	2377.39	1	20.5208	6.85615	969	3538.45	1	20.8976	7.40364	1003	3016.69	0	0
Actc1	0	0	0	0	NA	0	0	0	0	NA	0	0	0	0	NA	0	0	0	0	NA	0	0	0	0	NA	0	0	0	0	NA	0	0	0	0	NA	0	0	0	0	NA	0	0	0	0	NA	0	0	0	0
Actg2	0	0	0	0	NA	0	0	0	0	NA	0	0	0	0	NA	0	0	0	0	NA	0	0	0	0	NA	0	0	0	0	NA	0	0	0	0	NA	0	0	0	0	NA	0	0	0	0	NA	0	0	0	0
Actl6a	915	1225.19	3	17.9044	6.09655	622	1273.17	7	63.863	4.3173	728	1220.69	2	14.9472	6.35168	633	1136.62	2	16.0066	6.14994	743	1319.84	6	47.5053	4.79614	1002	1463.84	4	26.0461	5.81255	293	636.058	4	38.7031	4.03864	230	509.292	4	39.4781	3.68937	224	505.114	3	30.1522	4.06627	305	566.475	0	0
Actn1	11	23.8932	2	12.5331	0.93086	8	26.5634	0	0	Inf	11	29.9203	0	0	Inf	12	34.9537	0	0	Inf	9	25.9344	0	0	Inf	11	26.0686	0	0	Inf	14	49.3012	0	0	Inf	9	32.3282	0	0	Inf	7	25.6058	0	0	Inf	10	30.1288	0	0
Actn2	0	0	0	0	NA	0	0	0	0	NA	0	0	0	0	NA	0	0	0	0	NA	0	0	0	0	NA	0	0	0	0	NA	0	0	0	0	NA	0	0	0	0	NA	0	0	0	0	NA	0	0	0	0
Actn3	0	0	0	0	NA	0	0	0	0	NA	0	0	0	0	NA	0	0	0	0	NA	0	0	0	0	NA	0	0	0	0	NA	0	0	0	0	NA	0	0	0	0	NA	0	0	0	0	NA	0	0	0	0
Actn4	4	6.73822	0	0	Inf	5	12.8756	0	0	Inf	6	12.6569	2	13.4717	-0.0900102	4	9.03598	1	7.21327	0.325027	3	6.70437	0	0	Inf	7	12.8655	0	0	Inf	6	16.3864	1	8.72066	0.90999	3	8.35725	1	8.89527	-0.0900102	3	8.5107	1	9.0586	-0.0900102	6	14.0196	0	0
Actr10	176	221.914	253	3139.48	-3.82245	94	181.181	129	2447.03	-3.75553	152	239.997	209	3247.69	-3.75832	149	251.935	158	2629.2	-3.3835	137	229.163	194	3193.67	-3.80077	158	217.356	230	3113.92	-3.8406	73	149.225	81	1629.55	-3.44892	66	137.617	88	1805.83	-3.71393	49	104.046	79	1650.91	-3.98796	80	139.914	99	1704
Actr1a	6	4.94077	0	0	Inf	0	0	0	0	NA	4	4.12472	0	0	Inf	2	2.20853	1	16.6405	-2.91354	6	6.5546	0	0	Inf	5	4.49218	0	0	Inf	4	5.34011	0	0	Inf	2	2.72352	0	0	Inf	0	0	0	0	NA	2	2.2844	0	0
Actr1b	2	59.6814	0	0	Inf	0	0	4	9.16693	#NAME?	2	74.7361	2	3.75468	4.31504	0	0	2	4.02079	#NAME?	1	39.5877	5	9.94429	1.99311	1	32.5576	8	13.0853	1.31504	1	48.3789	3	7.29155	2.73008	0	0	2	4.95837	#NAME?	2	100.507	0	0	Inf	1	41.3912	1	2.07946
Actr2	12	6.91163	3	17.8196	-1.36636	3	2.64139	0	0	Inf	6	4.32755	2	14.8764	-1.7814	2	1.54475	2	15.9307	-3.36636	4	3.05641	1	7.88002	-1.36636	4	2.51364	2	12.9613	-2.36636	3	2.80135	1	9.62992	-1.7814	3	2.85744	1	9.82274	-1.7814	5	4.84985	1	10.0031	-1.04444	2	1.59782	0	0
Actr3	34	40.391	0	0	Inf	16	29.0561	0	0	Inf	37	55.0426	0	0	Inf	51	81.2467	0	0	Inf	42	66.1922	0	0	Inf	44	57.0298	0	0	Inf	49	94.3732	0	0	Inf	19	37.3264	0	0	Inf	6	12.0037	0	0	Inf	34	56.0252	0	0
Actr3b	33	117.165	2	6.41079	4.19189	31	168.251	1	4.89997	5.1017	26	115.597	2	8.02791	3.84794	26	123.79	0	0	Inf	30	141.305	0	0	Inf	48	185.938	1	3.49723	5.73246	2	11.5123	0	0	Inf	3	17.6142	0	0	Inf	1	5.97919	0	0	Inf	0	0	0	0
Actr6	0	0	0	0	NA	0	0	0	0	NA	0	0	0	0	NA	0	0	0	0	NA	0	0	2	7.19777	#NAME?	0	0	0	0	NA	0	0	0	0	NA	0	0	0	0	NA	0	0	0	0	NA	0	0	0	0
Actr8	28	11.2911	52	645.268	-5.83664	19	11.7123	31	588.045	-5.64983	21	10.6044	30	466.175	-5.45813	28	15.1414	25	416.013	-4.78006	28	14.9791	24	395.093	-4.72117	26	11.4392	23	311.392	-4.76668	19	12.4216	25	502.949	-5.33949	21	14.004	29	595.103	-5.40922	19	12.903	26	543.336	-5.39607	29	16.2209	31	533.577
Actrt3	0	0	0	0	NA	0	0	0	0	NA	0	0	0	0	NA	0	0	0	0	NA	0	0	0	0	NA	0	0	0	0	NA	0	0	0	0	NA	0	0	0	0	NA	0	0	0	0	NA	0	0	0	0
Acvr1	0	0	10	11.9705	#NAME?	0	0	9	16.469	#NAME?	0	0	12	17.988	#NAME?	0	0	15	24.0787	#NAME?	0	0	16	25.4087	#NAME?	0	0	19	24.8147	#NAME?	0	0	19	36.8733	#NAME?	0	0	5	9.8978	#NAME?	0	0	4	8.06362	#NAME?	0	0	19	31.5474
Acvr1b	1	0.870958	1	0.906225	-0.0572654	1	1.3314	1	1.38531	-0.0572654	6	6.54395	0	0	Inf	2	2.33592	0	0	Inf	0	0	0	0	NA	1	0.950256	0	0	Inf	5	7.06016	0	0	Inf	1	1.44031	2	2.99725	-1.05727	3	4.40025	2	3.05228	0.527697	4	4.83233	2	2.514
Acvr1c	0	0	0	0	NA	0	0	0	0	NA	0	0	0	0	NA	0	0	0	0	NA	0	0	0	0	NA	0	0	0	0	NA	0	0	0	0	NA	0	0	0	0	NA	0	0	0	0	NA	0	0	0	0
Acvr2a	7	2.91661	2	5.31063	-0.864591	5	3.18466	1	4.05909	-0.350018	10	5.21761	1	3.32512	0.649982	4	2.23496	2	7.12158	-1.67195	10	5.52754	3	10.5679	-0.93498	8	3.63675	1	2.89707	0.328054	7	4.72852	3	12.9147	-1.44955	8	5.51223	0	0	Inf	7	4.91176	3	13.4152	-1.44955	10	5.77935	0	0
Acvr2b	3	0.440272	18	167.108	-8.56817	4	0.897372	10	141.918	-7.30513	4	0.735109	18	209.261	-8.15313	4	0.787209	12	149.395	-7.56817	3	0.584081	16	197.059	-8.39824	10	1.60119	14	141.806	-6.46863	9	2.14136	13	195.666	-6.51372	10	2.42693	23	353.109	-7.18484	8	1.97719	28	437.765	-7.79056	13	2.64632	21	270.422
Acvrl1	24	17.7042	57	440.979	-4.63855	17	19.1702	39	461.232	-4.58856	18	16.6276	55	532.84	-5.00205	23	22.7522	44	456.484	-4.32649	23	22.5084	42	431.066	-4.25938	25	20.1209	52	438.924	-4.4472	0	0	0	0	NA	0	0	1	12.7938	#NAME?	0	0	0	0	NA	1	1.02321	0	0
Acy1	0	0	1	12.409	#NAME?	0	0	0	0	NA	0	0	0	0	NA	0	0	0	0	NA	0	0	1	16.4622	#NAME?	0	0	1	13.5388	#NAME?	0	0	1	20.118	#NAME?	0	0	0	0	NA	0	0	1	20.8976	#NAME?	0	0	3	51.6365
Acy3	0	0	36	322.279	#NAME?	0	0	30	410.548	#NAME?	0	0	35	392.364	#NAME?	0	0	30	360.148	#NAME?	0	0	23	273.155	#NAME?	0	0	64	625.106	#NAME?	0	0	42	609.574	#NAME?	0	0	33	488.541	#NAME?	0	0	17	256.294	#NAME?	0	0	45	558.781
Acyp1	0	0	0	0	NA	0	0	0	0	NA	0	0	0	0	NA	0	0	0	0	NA	0	0	0	0	NA	0	0	0	0	NA	0	0	0	0	NA	0	0	0	0	NA	0	0	0	0	NA	0	0	0	0
Acyp2	0	0	0	0	NA	0	0	0	0	NA	0	0	0	0	NA	0	0	0	0	NA	0	0	0	0	NA	0	0	0	0	NA	0	0	0	0	NA	0	0	0	0	NA	0	0	0	0	NA	0	0	0	0
Ada	92	38.0292	0	0	Inf	75	47.3917	0	0	Inf	73	37.7871	0	0	Inf	65	36.0307	0	0	Inf	66	36.193	0	0	Inf	95	42.8446	0	0	Inf	42	28.1466	0	0	Inf	85	58.1039	0	0	Inf	70	48.7288	0	0	Inf	78	44.7221	0	0
Adal	0	0	17	5.23624	#NAME?	0	0	3	1.41255	#NAME?	0	0	10	3.85711	#NAME?	0	0	13	5.36962	#NAME?	0	0	3	1.22587	#NAME?	1	0.664763	13	4.36875	-2.71631	0	0	11	5.49301	#NAME?	2	2.01517	8	4.07491	-1.01587	0	0	12	6.22459	#NAME?	1	0.845128	6	2.56342
Adam10	12	2.46512	8	19.2817	-2.9675	11	3.45431	9	33.1596	-3.26296	16	4.11593	9	27.1637	-2.72239	10	2.75478	6	19.3926	-2.8155	11	2.99779	5	15.9874	-2.41496	23	5.155	7	18.4076	-1.83626	110	36.6351	79	308.695	-3.07488	61	20.7226	53	211.246	-3.34965	71	24.5626	44	178.594	-2.86215	82	23.3652	53	177.186
Adam11	0	0	0	0	NA	0	0	1	2.15027	#NAME?	1	1.2791	0	0	Inf	0	0	1	1.8863	#NAME?	2	2.71016	0	0	Inf	1	1.11444	1	1.5347	-0.461638	0	0	0	0	NA	1	1.68916	0	0	Inf	1	1.72017	0	0	Inf	2	2.83363	2	3.9022
Adam12	3	0.81702	0	0	Inf	3	1.24895	0	0	Inf	0	0	0	0	NA	0	0	0	0	NA	1	0.361296	0	0	Inf	2	0.594271	0	0	Inf	3	1.32458	0	0	Inf	1	0.450369	0	0	Inf	1	0.458638	0	0	Inf	0	0	0	0
Adam15	0	0	1	4.67653	#NAME?	0	0	0	0	NA	0	0	0	0	NA	0	0	0	0	NA	0	0	1	6.20405	#NAME?	0	0	0	0	NA	0	0	1	7.58177	#NAME?	0	0	0	0	NA	0	0	0	0	NA	0	0	1	6.48668
Adam17	5	15.0638	6	6.37816	1.23987	2	9.211	1	1.62501	2.50291	0	0	2	2.66235	#NAME?	2	8.08025	0	0	Inf	3	11.9905	3	4.23075	1.50291	2	6.57413	1	1.15981	2.50291	1	4.88441	0	0	Inf	1	4.98221	1	1.75793	1.50291	1	5.07369	0	0	Inf	1	4.17892	0	0
Adam19	0	0	4	1.43276	#NAME?	0	0	0	0	NA	0	0	3	1.34563	#NAME?	0	0	0	0	NA	0	0	5	2.37594	#NAME?	0	0	5	1.95401	#NAME?	0	0	7	4.06499	#NAME?	0	0	9	5.33106	#NAME?	0	0	10	6.03216	#NAME?	0	0	4	1.98734
Adam22	0	0	0	0	NA	0	0	0	0	NA	1	0.258815	1	5.77006	-4.47859	1	0.277159	0	0	Inf	0	0	0	0	NA	0	0	0	0	NA	0	0	0	0	NA	1	0.341787	0	0	Inf	0	0	0	0	NA	1	0.28668	0	0
Adam23	0	0	1	4.87669	#NAME?	3	1.70605	3	22.3645	-3.71248	0	0	2	12.2137	#NAME?	0	0	1	6.53966	#NAME?	1	0.493525	2	12.9392	-4.71248	1	0.405883	1	5.32069	-3.71248	33	19.903	77	608.783	-4.93487	29	17.8407	60	483.875	-4.76139	61	38.216	48	394.208	-3.36671	38	19.6083	61	412.623
Adam32	0	0	0	0	NA	0	0	0	0	NA	0	0	0	0	NA	0	0	0	0	NA	0	0	0	0	NA	0	0	0	0	NA	0	0	0	0	NA	0	0	0	0	NA	0	0	0	0	NA	0	0	0	0
Adam9	1	1.23236	16	64.0669	-5.70009	2	3.76773	6	36.7263	-3.28505	1	1.54322	10	50.1424	-5.02201	3	4.95779	12	64.4355	-3.70009	1	1.63489	13	69.0572	-5.40052	1	1.34456	9	39.3187	-4.87001	1	1.99795	6	38.9504	-4.28505	1	2.03795	12	79.4607	-5.28505	3	6.22612	5	33.7165	-2.43705	1	1.70937	11	61.0949
Adamts1	2	2.34263	0	0	Inf	0	0	0	0	NA	3	4.40035	0	0	Inf	2	3.14148	2	5.18732	-0.723545	0	0	0	0	NA	0	0	0	0	NA	4	7.59594	2	6.27134	0.276455	1	1.93701	0	0	Inf	2	3.94515	0	0	Inf	1	1.6247	1	2.68276
Adamts12	2	1.48058	6	4.03426	-1.44614	4	4.52661	2	2.05567	1.13882	3	2.78108	0	0	Inf	1	0.99273	1	0.901659	0.13882	4	3.92837	2	1.784	1.13882	2	1.61538	3	2.20078	-0.446143	0	0	1	1.09008	#NAME?	1	1.22422	0	0	Inf	0	0	0	0	NA	1	1.02683	0	0
Adamts14	1	0.202016	0	0	Inf	0	0	0	0	NA	0	0	0	0	NA	0	0	0	0	NA	0	0	0	0	NA	0	0	0	0	NA	0	0	0	0	NA	0	0	0	0	NA	0	0	0	0	NA	0	0	0	0
Adamts15	0	0	0	0	NA	0	0	0	0	NA	0	0	0	0	NA	0	0	0	0	NA	0	0	0	0	NA	0	0	0	0	NA	0	0	0	0	NA	0	0	0	0	NA	0	0	0	0	NA	0	0	0	0
Adamts16	0	0	0	0	NA	0	0	0	0	NA	0	0	0	0	NA	0	0	0	0	NA	0	0	0	0	NA	0	0	0	0	NA	0	0	0	0	NA	0	0	0	0	NA	0	0	0	0	NA	0	0	0	0
Adamts17	0	0	0	0	NA	0	0	0	0	NA	0	0	0	0	NA	0	0	1	0.65652	#NAME?	0	0	0	0	NA	0	0	0	0	NA	0	0	3	2.38115	#NAME?	0	0	1	0.809609	#NAME?	0	0	1	0.824474	#NAME?	0	0	0	0
Adamts18	0	0	0	0	NA	0	0	0	0	NA	0	0	0	0	NA	0	0	0	0	NA	0	0	0	0	NA	0	0	0	0	NA	0	0	0	0	NA	0	0	0	0	NA	0	0	0	0	NA	0	0	0	0
Adamts2	0	0	0	0	NA	0	0	0	0	NA	0	0	0	0	NA	0	0	0	0	NA	0	0	0	0	NA	0	0	0	0	NA	2	1.15417	0	0	Inf	1	0.588639	0	0	Inf	1	0.599447	0	0	Inf	2	0.987463	0	0
Adamts20	0	0	0	0	NA	0	0	0	0	NA	0	0	0	0	NA	0	0	0	0	NA	0	0	0	0	NA	0	0	0	0	NA	0	0	0	0	NA	0	0	0	0	NA	0	0	0	0	NA	0	0	0	0
Adamts4	104	55.6313	12	20.379	1.44881	60	49.0624	12	31.1527	0.655264	86	57.607	10	21.2664	1.43767	105	75.3191	7	15.9415	2.24023	75	53.2229	11	24.7826	1.10272	110	64.1981	5	9.26435	2.79277	41	35.5563	6	16.5196	1.10593	31	27.4224	6	16.8504	0.70257	36	32.43	5	14.2998	1.18133	43	31.9046	3	7.06678
Adamts5	1	0.207467	0	0	Inf	0	0	0	0	NA	0	0	0	0	NA	1	0.278214	0	0	Inf	0	0	1	3.82226	#NAME?	0	0	0	0	NA	0	0	0	0	NA	0	0	0	0	NA	0	0	0	0	NA	0	0	0	0
Adamts6	1	0.513862	0	0	Inf	2	1.57104	0	0	Inf	1	0.643484	0	0	Inf	1	0.689091	0	0	Inf	0	0	0	0	NA	0	0	0	0	NA	2	1.66619	0	0	Inf	0	0	0	0	NA	0	0	0	0	NA	0	0	1	3.14363
Adamts7	0	0	0	0	NA	0	0	0	0	NA	0	0	0	0	NA	0	0	0	0	NA	0	0	0	0	NA	0	0	0	0	NA	0	0	0	0	NA	0	0	0	0	NA	0	0	0	0	NA	0	0	0	0
Adamts9	0	0	0	0	NA	0	0	0	0	NA	0	0	0	0	NA	0	0	0	0	NA	0	0	0	0	NA	0	0	0	0	NA	1	2.97063	0	0	Inf	0	0	0	0	NA	2	6.1715	0	0	Inf	1	2.54156	0	0
Adamtsl1	0	0	0	0	NA	0	0	0	0	NA	0	0	0	0	NA	0	0	0	0	NA	0	0	0	0	NA	0	0	0	0	NA	0	0	0	0	NA	1	0.874146	0	0	Inf	0	0	0	0	NA	0	0	0	0
Adamtsl4	4	10.6213	0	0	Inf	2	8.11817	0	0	Inf	1	3.32512	0	0	Inf	3	10.6824	0	0	Inf	2	7.04527	0	0	Inf	5	14.4854	0	0	Inf	5	21.5245	0	0	Inf	0	0	0	0	NA	1	4.47172	0	0	Inf	2	7.36622	0	0
Adap1	0	0	0	0	NA	0	0	0	0	NA	0	0	0	0	NA	0	0	0	0	NA	0	0	0	0	NA	0	0	0	0	NA	0	0	0	0	NA	0	0	0	0	NA	0	0	0	0	NA	0	0	0	0
Adar	107	65.8664	2	10.5764	2.63869	77	72.4575	2	16.1678	2.16401	55	42.3969	0	0	Inf	42	34.6705	1	7.09153	2.28954	75	61.2482	1	7.01555	3.12604	102	68.5052	2	11.5394	2.56965	43	42.9137	0	0	Inf	48	48.8628	0	0	Inf	49	50.7967	1	8.90571	2.51193	59	50.3769	0	0
Adarb1	1	0.490916	0	0	Inf	0	0	0	0	NA	0	0	0	0	NA	0	0	0	0	NA	0	0	0	0	NA	0	0	0	0	NA	0	0	0	0	NA	0	0	0	0	NA	0	0	0	0	NA	0	0	0	0
Adat1	0	0	0	0	NA	0	0	0	0	NA	0	0	0	0	NA	0	0	0	0	NA	0	0	0	0	NA	0	0	0	0	NA	0	0	0	0	NA	0	0	0	0	NA	0	0	0	0	NA	0	0	0	0
Adat2	31	9.00825	0	0	Inf	16	7.1074	0	0	Inf	33	12.0084	0	0	Inf	26	10.1317	0	0	Inf	23	8.86662	0	0	Inf	28	8.87728	0	0	Inf	20	9.42227	0	0	Inf	10	4.80547	0	0	Inf	12	5.87244	0	0	Inf	13	5.23987	0	0
Adck2	1	44.761	0	0	Inf	0	0	0	0	NA	0	0	1	7.2998	#NAME?	0	0	1	7.81717	#NAME?	0	0	1	7.73342	#NAME?	1	48.8364	0	0	Inf	0	0	1	9.45076	#NAME?	0	0	0	0	NA	0	0	1	9.81699	#NAME?	0	0	1	8.08572
Adck5	0	0	26	195.126	#NAME?	0	0	11	126.196	#NAME?	0	0	33	310.132	#NAME?	2	124.496	19	191.216	-0.619111	0	0	17	169.255	#NAME?	0	0	21	171.951	#NAME?	0	0	10	121.671	#NAME?	0	0	14	173.751	#NAME?	0	0	11	139.025	#NAME?	1	64.3863	16	166.556
Adcy1	0	0	0	0	NA	0	0	0	0	NA	0	0	0	0	NA	0	0	0	0	NA	0	0	0	0	NA	0	0	0	0	NA	10	3.61036	4	2.56798	0.491511	8	2.94613	6	3.9291	-0.415379	19	7.12552	5	3.33437	1.09558	17	5.25112	5	2.74633
Adcy2	0	0	0	0	NA	0	0	0	0	NA	0	0	0	0	NA	0	0	0	0	NA	0	0	0	0	NA	0	0	0	0	NA	0	0	0	0	NA	0	0	0	0	NA	0	0	0	0	NA	1	4.95279	0	0
Adcy4	0	0	0	0	NA	0	0	0	0	NA	0	0	0	0	NA	0	0	0	0	NA	0	0	0	0	NA	0	0	0	0	NA	0	0	0	0	NA	0	0	0	0	NA	0	0	0	0	NA	0	0	0	0
Adcy5	0	0	0	0	NA	0	0	0	0	NA	0	0	0	0	NA	0	0	0	0	NA	0	0	0	0	NA	0	0	0	0	NA	0	0	0	0	NA	0	0	0	0	NA	0	0	1	3.21256	#NAME?	0	0	0	0
Adcy6	0	0	0	0	NA	0	0	0	0	NA	0	0	0	0	NA	0	0	0	0	NA	0	0	0	0	NA	0	0	0	0	NA	0	0	0	0	NA	0	0	0	0	NA	0	0	0	0	NA	0	0	0	0
Adcy7	45	33.6911	1	2.66095	3.66235	37	42.3464	0	0	Inf	37	34.6893	0	0	Inf	29	29.1159	0	0	Inf	19	18.8716	1	3.53012	2.41843	47	38.3923	3	8.70967	2.14013	41	49.7661	0	0	Inf	59	73.0486	1	4.40042	4.05314	64	80.694	1	4.48122	4.1705	68	70.6172	1	3.69093
Adcy8	0	0	0	0	NA	0	0	0	0	NA	0	0	0	0	NA	0	0	0	0	NA	0	0	0	0	NA	0	0	0	0	NA	0	0	0	0	NA	0	0	0	0	NA	0	0	0	0	NA	0	0	0	0
Adcy9	0	0	0	0	NA	0	0	0	0	NA	2	1.2271	0	0	Inf	1	0.657034	0	0	Inf	0	0	0	0	NA	1	0.534565	0	0	Inf	1	0.794337	0	0	Inf	0	0	0	0	NA	0	0	0	0	NA	2	1.35921	0	0
Adcyap1r1	0	0	0	0	NA	0	0	0	0	NA	2	0.774658	0	0	Inf	0	0	0	0	NA	0	0	0	0	NA	0	0	0	0	NA	0	0	0	0	NA	0	0	0	0	NA	0	0	0	0	NA	0	0	0	0
Add1	127	113.612	0	0	Inf	85	116.239	0	0	Inf	113	126.587	1	13.3005	3.25058	85	101.969	0	0	Inf	91	107.997	1	14.0905	2.9382	136	132.74	0	0	Inf	283	410.444	2	34.4392	3.57506	243	359.487	2	35.1288	3.35521	274	412.79	1	17.8869	4.52843	305	378.459	2	29.4649
Add2	0	0	0	0	NA	0	0	0	0	NA	0	0	0	0	NA	0	0	0	0	NA	0	0	0	0	NA	0	0	0	0	NA	0	0	0	0	NA	0	0	0	0	NA	0	0	0	0	NA	0	0	0	0
Add3	108	104.281	15	30.6682	1.76567	71	104.798	12	37.5052	1.48245	105	126.959	14	35.844	1.82456	96	124.304	23	63.0602	0.979069	92	117.848	12	32.5485	1.85627	92	96.9203	13	28.9991	1.74079	378	591.728	77	255.232	1.21312	239	381.626	36	121.719	1.64861	256	416.277	33	113.624	1.87327	376	503.582	39	110.602
Adgra1	0	0	0	0	NA	0	0	0	0	NA	0	0	0	0	NA	0	0	0	0	NA	0	0	0	0	NA	0	0	0	0	NA	0	0	0	0	NA	0	0	0	0	NA	0	0	0	0	NA	0	0	0	0
Adgra2	4	47.7451	2	1.90472	4.6477	3	54.7397	2	2.91168	4.23266	6	89.6833	2	2.38519	5.23266	2	32.0132	3	3.83136	3.06274	4	63.3404	2	2.52688	4.6477	2	26.0461	1	1.03907	4.6477	7	135.461	5	7.72004	4.13313	10	197.39	1	1.57492	6.96963	14	281.42	3	4.81152	5.87009	14	231.791	3	3.96298
Adgra3	0	0	1	3.95366	#NAME?	0	0	2	12.0876	#NAME?	0	0	3	14.8529	#NAME?	0	0	2	10.6037	#NAME?	0	0	0	0	NA	0	0	3	12.9409	#NAME?	0	0	2	12.8196	#NAME?	0	0	1	6.53817	#NAME?	0	0	0	0	NA	0	0	3	16.452
Adgrb3	0	0	0	0	NA	0	0	0	0	NA	0	0	0	0	NA	0	0	0	0	NA	0	0	0	0	NA	0	0	0	0	NA	0	0	0	0	NA	0	0	0	0	NA	0	0	0	0	NA	0	0	0	0
Adgrd1	0	0	0	0	NA	1	0.970562	0	0	Inf	0	0	0	0	NA	0	0	1	16.6405	#NAME?	0	0	0	0	NA	0	0	0	0	NA	0	0	0	0	NA	0	0	0	0	NA	0	0	0	0	NA	0	0	0	0
Adgre5	204	1739.29	0	0	Inf	90	1172.99	0	0	Inf	139	1484.04	0	0	Inf	120	1371.99	0	0	Inf	126	1425.16	0	0	Inf	134	1246.49	0	0	Inf	35	483.789	0	0	Inf	30	422.979	0	0	Inf	31	445.104	0	0	Inf	40	473.042	0	0
Adgrf5	0	0	0	0	NA	0	0	0	0	NA	0	0	0	0	NA	0	0	0	0	NA	0	0	0	0	NA	0	0	0	0	NA	24	38.2478	0	0	Inf	15	24.3835	0	0	Inf	27	44.6962	0	0	Inf	27	36.8138	0	0
Adgrg1	206	3148.56	2	2.21042	10.4762	120	2803.74	2	3.37899	9.69654	192	3674.83	1	1.384	11.3746	183	3750.81	1	1.48209	11.3054	187	3791.73	0	0	Inf	221	3685.36	1	1.20584	11.5776	40	991.177	3	5.37543	7.52662	46	1162.68	0	0	Inf	40	1029.59	0	0	Inf	92	1950.43	0	0
Adgrg2	0	0	0	0	NA	0	0	0	0	NA	0	0	0	0	NA	0	0	0	0	NA	0	0	0	0	NA	0	0	0	0	NA	0	0	0	0	NA	0	0	0	0	NA	0	0	1	1.46066	#NAME?	0	0	0	0
Adgrg3	0	0	0	0	NA	0	0	0	0	NA	1	4.29988	0	0	Inf	2	9.20927	0	0	Inf	1	4.5553	1	4.5553	0	1	3.74635	1	3.74635	0	0	0	0	0	NA	0	0	0	0	NA	0	0	0	0	NA	0	0	0	0
Adgrg6	0	0	0	0	NA	0	0	0	0	NA	0	0	0	0	NA	0	0	0	0	NA	0	0	0	0	NA	0	0	0	0	NA	0	0	0	0	NA	0	0	0	0	NA	0	0	0	0	NA	0	0	0	0
Adgrg7	0	0	0	0	NA	0	0	0	0	NA	0	0	0	0	NA	0	0	0	0	NA	0	0	0	0	NA	0	0	0	0	NA	0	0	0	0	NA	0	0	0	0	NA	0	0	0	0	NA	0	0	0	0
Adgrl1	30	23.9638	43	41.5835	-0.795154	33	40.2959	31	45.8276	-0.185582	24	24.007	40	48.44	-1.01275	27	28.922	39	50.5764	-0.806294	19	20.1345	48	61.5809	-1.61281	32	27.8887	48	50.6451	-0.860742	40	51.8015	41	64.2812	-0.311404	43	56.8016	35	55.973	0.0212021	69	92.8203	41	66.7722	0.475193	37	40.9955	59	79.1414
Adgrl2	4	8.31382	9	15.71	-0.918099	1	3.17726	9	24.0153	-2.9181	1	2.60275	10	21.8587	-3.0701	2	5.57443	9	21.0672	-1.9181	1	2.75735	10	23.1572	-3.0701	2	4.53538	19	36.1852	-2.9961	1	3.36967	8	22.6397	-2.74817	0	0	2	5.77326	#NAME?	0	0	2	5.87926	#NAME?	0	0	6	14.5273
Adgrv1	0	0	0	0	NA	0	0	0	0	NA	0	0	0	0	NA	0	0	0	0	NA	0	0	0	0	NA	0	0	0	0	NA	0	0	0	0	NA	0	0	0	0	NA	0	0	0	0	NA	0	0	0	0
Adh5	1	6.96283	75	451.914	-6.02023	1	10.6438	45	414.495	-5.28327	1	8.71921	44	332.001	-5.25084	0	0	52	420.173	#NAME?	0	0	49	391.69	#NAME?	0	0	60	394.448	#NAME?	0	0	36	351.677	#NAME?	0	0	39	388.612	#NAME?	0	0	32	324.716	#NAME?	0	0	39	325.955
Adhfe1	9	144.613	5	16.1509	3.16251	2	49.1254	6	29.6271	0.729548	9	181.091	3	12.135	3.89947	1	21.5473	4	17.3267	0.314511	4	85.2659	1	4.28527	4.31451	5	87.655	7	24.6699	1.82908	4	104.201	5	26.1844	1.99258	8	212.574	10	53.4175	1.99258	3	81.179	9	48.9584	0.729548	3	66.8627	7	31.3634
Adipoq	0	0	0	0	NA	1	0.72407	0	0	Inf	0	0	0	0	NA	0	0	0	0	NA	0	0	0	0	NA	0	0	0	0	NA	0	0	0	0	NA	0	0	0	0	NA	0	0	0	0	NA	1	0.657003	0	0
Adipor1	136	278.969	20	248.18	0.168718	102	319.837	16	303.507	0.0756083	129	331.358	13	202.009	0.71397	108	297.078	20	332.81	-0.163858	106	288.453	14	230.471	0.323748	137	306.606	20	270.776	0.179287	96	319.253	14	281.651	0.18079	95	322.254	8	164.166	0.973039	97	335.079	11	229.873	0.543664	141	401.176	17	292.607
Adipor2	8	4.0841	0	0	Inf	7	5.46282	0	0	Inf	10	6.3929	0	0	Inf	4	2.7384	0	0	Inf	12	8.12717	0	0	Inf	9	5.01294	0	0	Inf	2	1.65533	0	0	Inf	5	4.22118	0	0	Inf	3	2.57921	0	0	Inf	5	3.54059	0	0
Adk	119	383.403	2	10.273	5.22193	85	418.639	4	31.408	3.7365	105	423.632	3	19.2966	4.45639	95	410.452	1	6.88808	5.89697	111	474.442	3	20.4428	4.53656	121	425.341	0	0	Inf	67	349.97	4	33.3101	3.3932	65	346.321	4	33.977	3.34948	70	379.809	3	25.9507	3.87143	86	384.331	2	14.2494
Adm	245	1190.16	0	0	Inf	211	1566.87	0	0	Inf	178	1082.8	0	0	Inf	149	970.632	0	0	Inf	204	1314.68	0	0	Inf	224	1187.22	0	0	Inf	1	7.87563	0	0	Inf	0	0	0	0	NA	0	0	0	0	NA	0	0	0	0
Adnp	0	0	16	18.9895	#NAME?	0	0	8	14.5143	#NAME?	0	0	13	19.321	#NAME?	0	0	5	7.95782	#NAME?	0	0	14	22.0432	#NAME?	0	0	14	18.1287	#NAME?	0	0	10	19.2416	#NAME?	0	0	6	11.7761	#NAME?	0	0	5	9.99362	#NAME?	0	0	15	24.6936
Adnp2	0	0	0	0	NA	0	0	0	0	NA	0	0	0	0	NA	0	0	0	0	NA	1	1.46106	0	0	Inf	0	0	0	0	NA	0	0	0	0	NA	0	0	0	0	NA	0	0	0	0	NA	0	0	0	0
Ado	8	5.2194	5	6.5756	-0.333237	1	0.997339	7	14.0726	-3.81866	3	2.451	4	6.58744	-1.42635	3	2.62471	0	0	Inf	7	6.05872	2	3.48937	0.796046	9	6.40644	3	4.30457	0.573653	2	2.11547	7	14.9249	-2.81866	4	4.31567	1	2.17482	0.988691	5	5.49363	5	11.0737	-1.01131	2	1.80992	3	5.47249
Adora1	0	0	0	0	NA	0	0	0	0	NA	0	0	0	0	NA	0	0	0	0	NA	0	0	0	0	NA	0	0	0	0	NA	0	0	0	0	NA	0	0	0	0	NA	0	0	0	0	NA	0	0	0	0
Adora2b	0	0	2	6.44375	#NAME?	1	5.71907	1	4.92516	0.215609	0	0	0	0	NA	0	0	0	0	NA	0	0	1	4.27425	#NAME?	0	0	0	0	NA	0	0	0	0	NA	0	0	0	0	NA	0	0	0	0	NA	0	0	0	0
Adora3	0	0	0	0	NA	0	0	0	0	NA	0	0	0	0	NA	0	0	0	0	NA	0	0	0	0	NA	0	0	0	0	NA	0	0	0	0	NA	0	0	0	0	NA	0	0	0	0	NA	0	0	0	0
Adpgk	6	10.6063	3	17.8196	-0.748543	7	18.9157	0	0	Inf	8	17.709	1	7.43819	1.25146	6	14.2231	6	47.7922	-1.74854	7	16.4158	5	39.4001	-1.26312	5	9.64329	5	32.4033	-1.74854	3	8.59766	1	9.62992	-0.16358	5	14.6164	2	19.6455	-0.426615	4	11.9078	0	0	Inf	7	17.1636	0	0
Adprhl1	0	0	0	0	NA	0	0	0	0	NA	0	0	0	0	NA	0	0	0	0	NA	0	0	0	0	NA	0	0	0	0	NA	0	0	0	0	NA	0	0	0	0	NA	0	0	0	0	NA	0	0	0	0
Adprhl2	0	0	0	0	NA	0	0	0	0	NA	0	0	0	0	NA	0	0	0	0	NA	0	0	0	0	NA	0	0	0	0	NA	0	0	0	0	NA	0	0	0	0	NA	0	0	0	0	NA	0	0	0	0
Adprm	61	19.0796	1	12.409	0.620642	40	19.1254	0	0	Inf	35	13.7088	0	0	Inf	19	7.96934	0	0	Inf	26	10.7886	0	0	Inf	52	17.7454	0	0	Inf	52	26.3687	0	0	Inf	54	27.9312	0	0	Inf	38	20.0162	0	0	Inf	47	20.3909	0	0
Adra1b	0	0	0	0	NA	0	0	0	0	NA	0	0	0	0	NA	0	0	0	0	NA	0	0	0	0	NA	0	0	0	0	NA	0	0	0	0	NA	0	0	0	0	NA	0	0	0	0	NA	0	0	0	0
Adra1d	0	0	0	0	NA	0	0	0	0	NA	0	0	0	0	NA	0	0	0	0	NA	0	0	0	0	NA	0	0	0	0	NA	4	3.06126	0	0	Inf	0	0	0	0	NA	4	3.17989	0	0	Inf	2	1.30955	0	0
Adra2a	0	0	0	0	NA	0	0	0	0	NA	0	0	0	0	NA	0	0	0	0	NA	0	0	1	3.62241	#NAME?	0	0	1	2.97913	#NAME?	0	0	0	0	NA	0	0	0	0	NA	0	0	1	4.59837	#NAME?	0	0	0	0
Adra2c	0	0	0	0	NA	0	0	0	0	NA	0	0	0	0	NA	0	0	0	0	NA	0	0	0	0	NA	0	0	0	0	NA	0	0	0	0	NA	0	0	0	0	NA	0	0	0	0	NA	0	0	0	0
Adrb1	2	0.0764492	0	0	Inf	0	0	0	0	NA	1	0.0478668	0	0	Inf	1	0.0512594	0	0	Inf	0	0	0	0	NA	2	0.0834097	0	0	Inf	5	0.309856	17	25.049	-6.33701	0	0	11	16.5327	#NAME?	3	0.193118	22	33.6725	-7.44594	1	0.0530203	30	37.8193
Adrb2	0	0	0	0	NA	0	0	0	0	NA	0	0	0	0	NA	0	0	0	0	NA	0	0	0	0	NA	0	0	0	0	NA	0	0	0	0	NA	0	0	0	0	NA	0	0	0	0	NA	0	0	0	0
Adsl	101	148.573	0	0	Inf	64	143.917	2	37.9384	1.9235	76	139.999	3	46.6175	1.58647	74	145.976	0	0	Inf	71	138.557	0	0	Inf	107	171.73	1	13.5388	3.66497	33	78.7009	2	40.2359	0.967896	31	75.4115	0	0	Inf	30	74.3188	0	0	Inf	34	69.3739	0	0
Adss	6	11.4632	0	0	Inf	2	5.84112	0	0	Inf	3	7.1774	0	0	Inf	4	10.2481	0	0	Inf	1	2.53458	0	0	Inf	2	4.16896	0	0	Inf	5	15.4871	0	0	Inf	1	3.15945	0	0	Inf	0	0	0	0	NA	1	2.65004	0	0
Adssl1	8	61.5121	0	0	Inf	5	58.7696	0	0	Inf	9	86.6571	0	0	Inf	5	51.555	0	0	Inf	7	71.4036	0	0	Inf	11	92.2798	0	0	Inf	0	0	0	0	NA	0	0	0	0	NA	0	0	0	0	NA	0	0	0	0
Adtrp	0	0	0	0	NA	0	0	0	0	NA	0	0	0	0	NA	0	0	0	0	NA	0	0	0	0	NA	0	0	0	0	NA	0	0	0	0	NA	0	0	0	0	NA	0	0	0	0	NA	0	0	0	0
Aebp1	3	4.20103	138	720.653	-7.42242	0	0	101	806.27	#NAME?	0	0	132	863.201	#NAME?	2	3.75574	122	854.352	-7.82959	3	5.57324	99	685.857	-6.94325	3	4.58353	126	717.895	-7.29117	1	2.27029	133	1126.02	-8.95414	4	9.26301	161	1390.37	-7.22977	3	7.07481	152	1336.75	-7.56182	3	5.82714	184	1332.8
Aen	13	5.62022	55	70.9177	-3.65745	4	2.64352	47	92.6407	-5.13112	12	6.49655	44	71.0454	-3.451	7	4.05824	61	105.476	-4.69991	4	2.29415	49	83.8185	-5.19124	8	3.77349	69	97.0698	-4.68505	6	4.20541	7	14.6331	-1.79892	2	1.42987	16	34.1169	-4.57653	2	1.45612	14	30.4004	-4.38388	5	2.99833	20	35.7701
Aes	481	926.024	35	434.315	1.09231	395	1162.48	14	265.569	2.13005	374	901.654	31	481.715	0.904396	307	792.584	34	565.778	0.48633	359	916.903	25	411.556	1.15568	426	894.808	31	419.703	1.09221	407	1270.34	37	744.364	0.771129	530	1687.37	28	574.582	1.55419	556	1802.65	7	146.283	3.62328	476	1271.11	26	447.516
Afap1	102	31.832	0	0	Inf	71	33.8715	1	10.4124	1.70177	69	26.9653	0	0	Inf	70	29.2949	0	0	Inf	87	36.0193	0	0	Inf	104	35.4112	1	7.43162	2.25246	164	82.9765	0	0	Inf	190	98.0562	0	0	Inf	245	128.762	0	0	Inf	256	110.816	2	18.896
Afap1l1	0	0	0	0	NA	0	0	0	0	NA	0	0	0	0	NA	0	0	0	0	NA	0	0	0	0	NA	0	0	0	0	NA	0	0	0	0	NA	0	0	0	0	NA	0	0	0	0	NA	0	0	0	0
Afap1l2	0	0	0	0	NA	0	0	0	0	NA	0	0	0	0	NA	0	0	0	0	NA	0	0	0	0	NA	0	0	0	0	NA	0	0	1	2.07975	#NAME?	0	0	0	0	NA	0	0	0	0	NA	0	0	0	0
Aff1	50	15.0313	0	0	Inf	31	14.2462	0	0	Inf	36	13.5525	0	0	Inf	34	13.7068	0	0	Inf	45	17.9469	0	0	Inf	30	9.8399	0	0	Inf	58	28.2684	1	6.12022	2.20753	41	20.383	0	0	Inf	71	35.9454	2	12.7148	1.4993	94	39.197	1	5.23623
Aff2	0	0	0	0	NA	2	1.0438	0	0	Inf	0	0	0	0	NA	0	0	0	0	NA	1	0.452924	0	0	Inf	1	0.372492	0	0	Inf	0	0	0	0	NA	0	0	0	0	NA	1	0.574953	0	0	Inf	0	0	0	0
Aff3	15	3.66965	0	0	Inf	13	4.86171	0	0	Inf	23	7.04617	0	0	Inf	23	7.54556	0	0	Inf	14	4.54374	0	0	Inf	13	3.46993	0	0	Inf	17	6.74264	1	4.3049	0.647333	28	11.3279	0	0	Inf	11	4.53195	0	0	Inf	25	8.48345	0	0
Aff4	82	18.1864	1	10.532	0.788079	60	20.3421	1	16.0999	0.337418	59	16.3861	0	0	Inf	66	19.6294	2	28.2469	-0.525079	49	14.4172	0	0	Inf	64	15.4866	1	11.4909	0.430527	88	31.6419	6	102.449	-1.695	65	23.8398	1	17.4168	0.452895	100	37.3501	0	0	Inf	83	25.5335	0	0
Afg3l1	34	25.2593	144	1597.14	-5.98253	26	29.5276	100	1695.48	-5.84348	29	26.9794	96	1333.34	-5.62705	29	28.8916	85	1264.24	-5.45148	35	34.4955	103	1515.54	-5.45728	37	29.9908	129	1561.04	-5.70184	23	27.7024	64	1150.82	-5.3765	19	23.3428	72	1320.59	-5.82206	25	31.2782	91	1699.73	-5.764	27	27.8231	93	1430.74
Afg3l2	1	5.13651	1	3.49111	0.557103	0	0	0	0	NA	0	0	1	4.37175	#NAME?	0	0	0	0	NA	0	0	1	4.63143	#NAME?	0	0	1	3.80897	#NAME?	0	0	0	0	NA	0	0	1	5.77326	#NAME?	0	0	0	0	NA	0	0	0	0
Afp	0	0	0	0	NA	0	0	0	0	NA	0	0	0	0	NA	0	0	1	4.41127	#NAME?	0	0	1	4.364	#NAME?	0	0	1	3.58902	#NAME?	0	0	0	0	NA	0	0	0	0	NA	0	0	1	5.53977	#NAME?	0	0	0	0
Aftph	6	11.8051	0	0	Inf	5	15.0384	0	0	Inf	2	4.92765	0	0	Inf	2	5.2769	0	0	Inf	3	7.83054	0	0	Inf	3	6.43996	0	0	Inf	6	19.1389	0	0	Inf	1	3.25369	0	0	Inf	1	3.31343	0	0	Inf	2	5.45818	0	0
Aga	0	0	34	289.881	#NAME?	0	0	11	143.366	#NAME?	0	0	12	128.119	#NAME?	0	0	15	171.499	#NAME?	0	0	28	316.702	#NAME?	0	0	28	260.461	#NAME?	0	0	1	13.8225	#NAME?	0	0	2	28.1986	#NAME?	0	0	1	14.3582	#NAME?	0	0	1	11.826
Agap1	43	11.8994	38	25.6466	-1.10788	38	16.075	23	23.7294	-0.561853	33	11.4357	22	18.5935	-0.701256	46	17.0704	22	19.9113	-0.222088	47	17.2546	31	27.7562	-0.685826	47	14.1905	31	22.8271	-0.685826	79	35.443	24	26.2606	0.4326	56	25.6272	20	22.322	0.199208	53	24.6996	24	27.2782	-0.143261	67	25.7175	30	28.0845
Agap2	0	0	0	0	NA	0	0	0	0	NA	0	0	0	0	NA	0	0	0	0	NA	0	0	0	0	NA	0	0	0	0	NA	0	0	0	0	NA	0	0	0	0	NA	0	0	0	0	NA	0	0	0	0
Agap3	68	1671.08	2	6.51069	8.00375	30	1126.99	4	19.9053	5.82318	76	2338.8	1	4.07651	9.16422	58	1911.38	2	8.73087	7.77427	64	2086.51	1	4.31866	8.91629	65	1742.79	1	3.55174	8.93866	46	1832.71	2	10.5554	7.43985	39	1584.93	9	48.4504	5.03177	43	1779.57	2	10.9644	7.34255	61	2079.3	5	22.577
Agbl5	3	1.04413	95	120.755	-6.85363	2	1.06409	107	207.911	-7.61021	5	2.1792	105	167.133	-6.26106	3	1.40019	166	282.956	-7.65881	2	0.923457	143	241.14	-8.02861	4	1.51893	144	199.704	-7.03866	2	1.12853	100	206.076	-7.51259	1	0.575562	129	271.162	-8.87997	1	0.58613	39	83.4843	-7.15414	2	0.965526	132	232.731
Agfg1	57	12.1494	12	148.908	-3.61546	36	11.7299	6	113.815	-3.27843	35	9.34201	8	124.313	-3.73411	38	10.8616	4	66.5621	-2.61546	29	8.20031	10	164.622	-4.32734	49	11.3952	13	176.004	-3.94912	24	8.29352	2	40.2359	-2.27843	19	6.69717	6	123.125	-4.20042	30	10.7686	3	62.6927	-2.54146	32	9.46084	9	154.91
Agfg2	10	22.1433	1	1.6891	3.71255	3	10.1549	0	0	Inf	4	11.0916	0	0	Inf	4	11.8777	0	0	Inf	2	5.87521	0	0	Inf	4	9.66374	0	0	Inf	5	17.9498	0	0	Inf	3	10.9855	0	0	Inf	6	22.3744	0	0	Inf	8	24.5714	0	0
Aggf1	19	18.2334	0	0	Inf	10	14.6699	0	0	Inf	15	18.0259	0	0	Inf	28	36.0332	0	0	Inf	17	21.6429	0	0	Inf	18	18.8465	0	0	Inf	10	15.5583	0	0	Inf	4	6.34793	0	0	Inf	7	11.3128	0	0	Inf	10	13.3111	0	0
Agk	3	0.969553	7	9.73714	-3.32811	2	0.988081	9	19.1376	-4.27564	3	1.21412	4	6.96762	-2.52075	0	0	6	11.1922	#NAME?	2	0.857496	4	7.38151	-3.10571	2	0.705218	9	13.659	-4.27564	5	2.6198	6	13.5311	-2.36875	3	1.60335	3	6.901	-2.10571	6	3.26558	3	7.0277	-1.10571	0	0	5	9.64722
Agl	0	0	1	0.708484	#NAME?	0	0	1	1.08303	#NAME?	0	0	1	0.8872	#NAME?	0	0	1	0.95008	#NAME?	1	0.543716	2	1.8798	-1.78965	1	0.447161	0	0	Inf	1	0.664458	4	4.59449	-2.78965	0	0	0	0	NA	1	0.690207	1	1.19313	-0.789654	1	0.568486	1	0.982718
Agmo	0	0	0	0	NA	0	0	0	0	NA	0	0	0	0	NA	0	0	0	0	NA	0	0	0	0	NA	0	0	0	0	NA	0	0	0	0	NA	0	0	0	0	NA	0	0	0	0	NA	0	0	0	0
Ago1	1	0.165497	0	0	Inf	0	0	0	0	NA	3	0.621731	0	0	Inf	2	0.443864	0	0	Inf	4	0.878217	0	0	Inf	2	0.36113	0	0	Inf	1	0.26831	0	0	Inf	4	1.09473	0	0	Inf	2	0.557415	0	0	Inf	0	0	0	0
Ago2	122	14.2249	2	8.82612	0.68857	71	12.655	1	6.74609	0.907579	81	11.8268	2	11.0525	0.0976823	79	12.3523	1	5.91793	1.06161	74	11.4465	0	0	Inf	71	9.03216	1	4.81485	0.907579	124	23.4401	0	0	Inf	67	12.9188	0	0	Inf	130	25.5266	0	0	Inf	93	15.0408	1	6.12123
Ago3	1	0.101763	0	0	Inf	0	0	0	0	NA	2	0.254865	0	0	Inf	2	0.272928	0	0	Inf	0	0	0	0	NA	1	0.111028	0	0	Inf	2	0.329963	0	0	Inf	2	0.33657	0	0	Inf	3	0.514125	0	0	Inf	0	0	0	0
Ago4	0	0	0	0	NA	0	0	0	0	NA	0	0	0	0	NA	0	0	0	0	NA	0	0	0	0	NA	0	0	0	0	NA	0	0	0	0	NA	0	0	0	0	NA	0	0	0	0	NA	0	0	0	0
Agpat1	102	146.94	0	0	Inf	68	149.748	0	0	Inf	77	138.906	0	0	Inf	77	148.751	0	0	Inf	70	133.779	0	0	Inf	116	182.322	1	11.5883	3.97575	73	170.494	1	17.2196	3.3076	76	181.055	1	17.5644	3.3657	87	211.065	0	0	Inf	90	179.837	2	29.4649
Agpat2	0	0	0	0	NA	0	0	0	0	NA	0	0	0	0	NA	0	0	0	0	NA	0	0	0	0	NA	0	0	0	0	NA	0	0	0	0	NA	0	0	0	0	NA	0	0	0	0	NA	0	0	0	0
Agpat3	19	5.45791	1	8.4683	-0.633724	10	4.39122	0	0	Inf	20	7.19439	1	10.6044	-0.559723	26	10.0156	0	0	Inf	20	7.62175	1	11.2344	-0.559723	31	9.71579	0	0	Inf	25	11.6429	0	0	Inf	11	5.22544	1	14.004	-1.42222	5	2.41881	1	14.2612	-2.55972	24	9.56275	1	11.7461
Agpat4	418	1371.42	4	27.5452	5.63772	400	2006.17	1	10.5269	7.57422	350	1437.98	3	25.8702	5.79661	287	1262.72	1	9.23457	7.09527	358	1558.22	2	18.2713	6.41418	389	1392.48	3	22.5399	5.94903	325	1728.72	2	22.3287	6.27466	408	2213.67	5	56.9395	5.28086	450	2486.37	2	23.194	6.74415	424	1929.57	4	38.2072
Agpat5	108	31.1883	262	3251.16	-6.7038	90	39.7304	144	2731.56	-6.10334	74	26.7603	176	2734.9	-6.67525	92	35.6276	176	2928.73	-6.36114	52	19.9216	208	3424.14	-7.42527	86	27.0963	314	4251.18	-7.29362	40	18.7273	102	2052.03	-6.77577	52	24.833	84	1723.75	-6.11715	52	25.2889	64	1337.44	-5.72483	36	14.4201	109	1876.13
Agps	57	13.7066	2	24.818	-0.85652	38	13.9685	5	94.846	-2.76341	36	10.8405	2	31.0784	-1.51948	27	8.70658	1	16.6405	-0.934522	25	7.97527	2	32.9244	-2.04555	38	9.96967	4	54.1552	-2.44148	39	15.2043	5	100.59	-2.72594	15	5.96489	1	20.5208	-1.78252	28	11.3389	0	0	Inf	32	10.6734	2	34.4243
Agrn	3	3.30398	0	0	Inf	0	0	0	0	NA	0	0	1	15.5392	#NAME?	0	0	0	0	NA	0	0	0	0	NA	2	2.4032	0	0	Inf	3	5.35654	0	0	Inf	5	9.10632	0	0	Inf	7	12.9829	0	0	Inf	11	16.8038	0	0
Agt	0	0	0	0	NA	0	0	0	0	NA	0	0	0	0	NA	0	0	0	0	NA	0	0	0	0	NA	0	0	0	0	NA	0	0	0	0	NA	0	0	0	0	NA	0	0	0	0	NA	0	0	0	0
Agtpbp1	0	0	0	0	NA	0	0	0	0	NA	0	0	0	0	NA	0	0	1	16.6405	#NAME?	0	0	1	16.4622	#NAME?	0	0	2	27.0776	#NAME?	0	0	0	0	NA	0	0	1	20.5208	#NAME?	0	0	0	0	NA	0	0	0	0
Agtr2	0	0	0	0	NA	0	0	0	0	NA	0	0	0	0	NA	0	0	0	0	NA	0	0	0	0	NA	0	0	0	0	NA	0	0	0	0	NA	0	0	0	0	NA	0	0	0	0	NA	0	0	0	0
Agtrap	2	0.866742	0	0	Inf	0	0	0	0	NA	0	0	0	0	NA	0	0	0	0	NA	1	0.574925	1	3.155	-2.45619	3	1.41848	1	2.59472	-0.87123	0	0	1	3.85562	#NAME?	1	0.716666	0	0	Inf	4	2.9193	0	0	Inf	0	0	0	0
Ahctf1	3	3.07435	0	0	Inf	1	1.56655	0	0	Inf	3	3.84985	0	0	Inf	1	1.37424	1	6.91643	-2.3314	1	1.35951	0	0	Inf	2	2.23617	0	0	Inf	1	1.66142	0	0	Inf	0	0	0	0	NA	1	1.7258	0	0	Inf	0	0	0	0
Ahcy	8	4.42474	2	3.46218	0.353914	7	5.91846	0	0	Inf	10	6.92611	3	6.50328	0.0908793	5	3.7085	1	2.3214	0.675842	4	2.93501	1	2.29653	0.353914	6	3.6207	0	0	Inf	0	0	2	5.61302	#NAME?	0	0	2	5.72541	#NAME?	0	0	0	0	NA	0	0	0	0
Ahcyl1	19	12.409	0	0	Inf	14	13.9773	0	0	Inf	4	3.27141	0	0	Inf	12	10.5098	0	0	Inf	14	12.1301	0	0	Inf	12	8.55082	0	0	Inf	13	13.7649	0	0	Inf	10	10.8004	0	0	Inf	9	9.89884	0	0	Inf	10	9.05904	0	0
Ahcyl2	73	29.5515	4	29.4896	0.00302574	38	23.5154	5	56.3497	-1.2608	60	30.4158	4	36.9284	-0.279908	60	32.5716	4	39.5457	-0.279908	46	24.704	2	19.561	0.336763	70	30.9171	5	40.2182	-0.379444	53	34.784	4	47.8097	-0.458878	59	39.4972	9	109.726	-1.47408	71	48.4032	11	136.572	-1.49648	79	44.3591	4	40.9042
Ahdc1	41	180.301	24	2.69892	6.06188	31	208.395	21	3.61002	5.85117	32	176.22	23	3.2389	5.76573	20	117.943	25	3.77006	4.96736	42	245.027	21	3.13292	6.28929	29	139.141	33	4.04888	5.10288	40	285.181	31	5.6518	5.65702	41	298.163	35	6.50883	5.51756	28	207.362	51	9.65844	4.42422	39	237.89	42	6.55128
Ahi1	106	128.856	28	111.76	0.205358	59	109.639	6	36.6093	1.58247	93	141.571	4	19.9931	2.82395	85	138.563	22	117.755	0.234751	75	120.952	14	74.1324	0.706256	99	131.304	20	87.0967	0.592221	53	104.453	41	265.314	-1.34484	51	102.524	6	39.6038	1.37225	45	92.1236	12	80.6619	0.191683	83	139.951	18	99.6552
Ahnak	0	0	5	18.8751	#NAME?	0	0	0	0	NA	0	0	6	28.3637	#NAME?	0	0	4	20.2493	#NAME?	0	0	5	25.0404	#NAME?	0	0	7	28.8311	#NAME?	5	10.7737	51	312.131	-4.85657	6	13.1873	37	230.982	-4.13057	4	8.95293	45	286.082	-4.99793	9	16.5916	73	382.245
Ahr	0	0	0	0	NA	0	0	0	0	NA	0	0	0	0	NA	0	0	0	0	NA	0	0	0	0	NA	0	0	0	0	NA	0	0	0	0	NA	0	0	0	0	NA	0	0	0	0	NA	0	0	0	0
Ahsa1	1	0.268145	1741	9245.81	-15.0735	3	1.22971	950	7712.26	-12.6146	1	0.335785	1236	8219.7	-14.5793	3	1.07875	1199	8538.77	-12.9505	2	0.711461	1162	8186.61	-13.4902	2	0.585117	1488	8621.69	-13.847	2	0.869454	267	2298.82	-11.3685	1	0.443432	278	2441.45	-12.4267	1	0.451573	224	2003.33	-12.1152	2	0.743872	385	2836
Ahsa2	113	46.9731	0	0	Inf	77	48.9298	0	0	Inf	100	52.055	0	0	Inf	97	54.072	0	0	Inf	91	50.1838	0	0	Inf	84	38.0972	0	0	Inf	61	41.11	0	0	Inf	66	45.3703	0	0	Inf	61	42.7031	0	0	Inf	74	42.6679	0	0
Ahsg	0	0	0	0	NA	0	0	0	0	NA	0	0	0	0	NA	0	0	0	0	NA	0	0	0	0	NA	0	0	0	0	NA	0	0	0	0	NA	0	0	0	0	NA	0	0	0	0	NA	0	0	0	0
AI314180	5	2.14461	0	0	Inf	7	4.58974	0	0	Inf	5	2.68559	1	15.5392	-2.5326	9	5.17667	0	0	Inf	4	2.27609	0	0	Inf	3	1.40392	1	13.5388	-3.26957	6	4.17231	0	0	Inf	1	0.709308	0	0	Inf	3	2.16699	0	0	Inf	5	2.97472	0	0
AI413582	125	1437.28	0	0	Inf	83	1458.89	0	0	Inf	72	1036.71	1	8.57627	6.91744	71	1094.76	0	0	Inf	78	1189.81	0	0	Inf	87	1091.43	0	0	Inf	11	205.055	0	0	Inf	13	247.191	0	0	Inf	12	232.365	0	0	Inf	15	239.233	0	0
AI464131	0	0	2	1.33686	#NAME?	0	0	0	0	NA	0	0	0	0	NA	0	0	1	0.896369	#NAME?	0	0	0	0	NA	0	0	0	0	NA	0	0	0	0	NA	0	0	0	0	NA	0	0	0	0	NA	0	0	0	0
AI467606	0	0	0	0	NA	0	0	0	0	NA	0	0	0	0	NA	0	0	0	0	NA	0	0	0	0	NA	0	0	0	0	NA	0	0	1	1.92598	#NAME?	0	0	0	0	NA	1	23.194	1	2.00062	3.53523	0	0	1	1.6478
AI593442	0	0	0	0	NA	0	0	0	0	NA	0	0	0	0	NA	0	0	0	0	NA	0	0	0	0	NA	0	0	0	0	NA	0	0	0	0	NA	0	0	0	0	NA	0	0	0	0	NA	0	0	0	0
AI597479	71	27.8426	0	0	Inf	60	35.9679	0	0	Inf	61	29.9552	0	0	Inf	47	24.7161	0	0	Inf	48	24.9715	0	0	Inf	60	25.6712	0	0	Inf	28	17.8015	0	0	Inf	24	15.5639	0	0	Inf	19	12.5477	0	0	Inf	33	17.95	0	0
AI661453	0	0	0	0	NA	0	0	0	0	NA	0	0	0	0	NA	1	2.82469	0	0	Inf	0	0	0	0	NA	0	0	0	0	NA	0	0	0	0	NA	0	0	0	0	NA	0	0	0	0	NA	0	0	0	0
AI837181	0	0	53	112.777	#NAME?	0	0	24	78.0668	#NAME?	0	0	37	98.5907	#NAME?	0	0	33	94.1644	#NAME?	0	0	36	101.624	#NAME?	0	0	37	85.899	#NAME?	0	0	35	120.742	#NAME?	0	0	45	158.348	#NAME?	0	0	36	129.004	#NAME?	0	0	60	177.09
AI846148	0	0	1	2.32094	#NAME?	1	1.50266	0	0	Inf	0	0	0	0	NA	0	0	1	3.11239	#NAME?	0	0	3	9.23714	#NAME?	0	0	2	5.06451	#NAME?	0	0	1	3.7628	#NAME?	0	0	0	0	NA	0	0	1	3.90862	#NAME?	0	0	2	6.43863
Aif1	0	0	0	0	NA	0	0	0	0	NA	0	0	0	0	NA	0	0	0	0	NA	0	0	0	0	NA	0	0	0	0	NA	0	0	0	0	NA	0	0	0	0	NA	0	0	0	0	NA	0	0	0	0
Aif1l	77	42.271	0	0	Inf	53	44.4775	0	0	Inf	57	39.1849	0	0	Inf	66	48.5877	0	0	Inf	59	42.9691	0	0	Inf	92	55.104	0	0	Inf	71	63.1913	2	23.7651	1.41088	67	60.8253	0	0	Inf	89	82.2813	0	0	Inf	110	83.7614	1	10.1663
Aifm1	7	58.1004	0	0	Inf	4	50.752	0	0	Inf	2	20.7875	0	0	Inf	5	55.6521	0	0	Inf	1	11.0112	0	0	Inf	2	18.1115	0	0	Inf	2	26.9128	0	0	Inf	2	27.4516	0	0	Inf	0	0	0	0	NA	0	0	0	0
Aig1	3	11.2911	0	0	Inf	0	0	0	0	NA	0	0	0	0	NA	0	0	0	0	NA	2	9.98609	0	0	Inf	4	16.4254	0	0	Inf	1	6.10184	0	0	Inf	0	0	0	0	NA	0	0	0	0	NA	1	5.22051	0	0
Aimp1	0	0	0	0	NA	0	0	0	0	NA	0	0	0	0	NA	0	0	0	0	NA	0	0	0	0	NA	0	0	0	0	NA	0	0	0	0	NA	0	0	0	0	NA	0	0	0	0	NA	0	0	0	0
Aimp2	18	300.794	0	0	Inf	18	459.813	0	0	Inf	22	460.374	0	0	Inf	20	448.185	0	0	Inf	13	288.199	0	0	Inf	23	419.342	0	0	Inf	13	352.198	0	0	Inf	11	303.981	0	0	Inf	4	112.568	0	0	Inf	12	278.149	0	0
Aip	3	5.31063	1	9.71557	-0.871416	10	27.0606	0	0	Inf	6	13.3005	0	0	Inf	9	21.3647	1	13.0286	0.713547	9	21.1358	1	12.889	0.713547	6	11.5883	0	0	Inf	21	60.2686	0	0	Inf	19	55.6206	0	0	Inf	33	98.3779	0	0	Inf	30	73.6622	0	0
Ajap1	0	0	0	0	NA	0	0	0	0	NA	0	0	0	0	NA	0	0	0	0	NA	0	0	0	0	NA	0	0	0	0	NA	0	0	0	0	NA	0	0	0	0	NA	0	0	0	0	NA	0	0	0	0
Ajuba	1	4.3069	2	2.18919	0.976257	1	6.58381	0	0	Inf	1	5.39332	1	1.3707	1.97626	0	0	0	0	NA	1	5.71369	1	1.45213	1.97626	3	14.0971	1	1.19425	3.56122	0	0	1	1.7746	#NAME?	4	28.4893	0	0	Inf	3	21.7593	0	0	Inf	0	0	0	0
Ak1	123	115.301	0	0	Inf	90	128.968	0	0	Inf	95	111.517	0	0	Inf	61	76.6808	0	0	Inf	70	87.0515	0	0	Inf	97	99.2069	0	0	Inf	9	13.6778	0	0	Inf	7	10.8513	0	0	Inf	6	9.47189	0	0	Inf	11	14.3027	0	0
Ak2	224	364.599	8	51.6828	2.81855	176	437.917	9	88.8814	2.3007	223	454.531	10	80.8999	2.49017	180	392.889	14	121.287	1.6957	188	405.954	9	77.1348	2.39586	248	440.415	8	56.3884	2.96539	140	369.439	8	83.7902	2.14048	131	352.611	11	117.518	1.58519	117	320.71	44	478.705	-0.577869	139	313.82	7	62.7268
Ak3	7	4.81513	0	0	Inf	0	0	1	11.0109	#NAME?	6	5.16835	0	0	Inf	0	0	0	0	NA	3	2.73768	0	0	Inf	8	6.00403	0	0	Inf	10	11.1521	0	0	Inf	0	0	0	0	NA	3	3.47528	0	0	Inf	5	4.77066	0	0
Ak4	0	0	67	25.2243	#NAME?	0	0	47	27.0492	#NAME?	0	0	22	10.3719	#NAME?	0	0	39	19.6897	#NAME?	0	0	29	14.4842	#NAME?	0	0	54	22.181	#NAME?	0	0	1	0.610367	#NAME?	0	0	0	0	NA	0	0	0	0	NA	0	0	0	0
Ak5	1	6.05463	0	0	Inf	0	0	0	0	NA	1	7.58192	0	0	Inf	0	0	0	0	NA	0	0	0	0	NA	0	0	0	0	NA	0	0	0	0	NA	0	0	0	0	NA	0	0	0	0	NA	1	8.39821	0	0
Ak6	5	76.4213	23	92.3913	-0.273784	3	70.0935	18	110.532	-0.657112	2	38.2794	31	155.94	-2.02635	0	0	29	156.218	#NAME?	2	40.5533	29	154.544	-1.93013	1	16.6758	28	122.717	-2.8795	3	74.3383	21	136.763	-0.879505	0	0	15	99.6442	#NAME?	3	77.219	11	74.4141	0.0533811	0	0	13	72.4345
Ak8	0	0	0	0	NA	0	0	0	0	NA	0	0	0	0	NA	1	18.6744	0	0	Inf	0	0	0	0	NA	1	15.1935	0	0	Inf	4	90.3073	0	0	Inf	2	46.0578	0	0	Inf	5	117.259	0	0	Inf	0	0	0	0
Akap1	4	5.72287	0	0	Inf	1	2.18709	0	0	Inf	0	0	0	0	NA	0	0	0	0	NA	1	1.89804	0	0	Inf	2	3.12196	0	0	Inf	1	2.31954	0	0	Inf	1	2.36598	0	0	Inf	0	0	0	0	NA	1	1.98451	0	0
Akap10	2	0.384746	0	0	Inf	1	0.294073	0	0	Inf	1	0.240899	0	0	Inf	1	0.257973	0	0	Inf	1	0.255209	0	0	Inf	0	0	1	1.05186	#NAME?	0	0	0	0	NA	0	0	0	0	NA	0	0	0	0	NA	0	0	0	0
Akap11	2	0.803661	0	0	Inf	0	0	0	0	NA	2	1.00638	0	0	Inf	0	0	0	0	NA	1	0.533083	0	0	Inf	2	0.876831	0	0	Inf	1	0.651463	0	0	Inf	2	1.32902	0	0	Inf	2	1.35342	0	0	Inf	2	1.11473	0	0
Akap12	34	114.243	4	4.29583	4.73302	35	179.775	0	0	Inf	19	79.9455	1	1.34486	5.89348	14	63.0823	2	2.88036	4.45291	20	89.152	2	2.8495	4.96749	29	106.314	1	1.17174	6.50354	15	81.7123	0	0	Inf	16	88.9051	1	1.77601	5.64556	34	192.392	1	1.80861	6.73302	21	97.874	1	1.48966
Akap13	2	0.75387	0	0	Inf	3	1.72862	0	0	Inf	6	2.8321	0	0	Inf	3	1.51641	0	0	Inf	4	2.00022	0	0	Inf	4	1.64501	0	0	Inf	13	7.94432	2	6.12945	0.374166	9	5.61004	1	3.12609	0.843651	15	9.52174	0	0	Inf	14	7.3197	0	0
Akap2	0	0	0	0	NA	0	0	0	0	NA	0	0	0	0	NA	0	0	0	0	NA	0	0	0	0	NA	0	0	0	0	NA	0	0	0	0	NA	0	0	0	0	NA	0	0	0	0	NA	0	0	0	0
Akap3	0	0	0	0	NA	1	12.2031	0	0	Inf	0	0	0	0	NA	0	0	0	0	NA	0	0	0	0	NA	0	0	0	0	NA	0	0	0	0	NA	0	0	0	0	NA	0	0	0	0	NA	0	0	0	0
Akap5	0	0	0	0	NA	0	0	0	0	NA	0	0	0	0	NA	3	1.92446	0	0	Inf	2	1.26922	0	0	Inf	1	0.521915	0	0	Inf	2	1.55108	0	0	Inf	0	0	0	0	NA	0	0	0	0	NA	0	0	0	0
Akap6	11	1.85226	2	0.461539	2.00477	8	2.05926	0	0	Inf	10	2.10864	0	0	Inf	12	2.7097	0	0	Inf	7	1.56372	0	0	Inf	11	2.02091	0	0	Inf	13	3.54895	0	0	Inf	10	2.78463	0	0	Inf	12	3.40291	0	0	Inf	10	2.33566	0	0
Akap7	6	5.14002	0	0	Inf	5	6.54781	0	0	Inf	6	6.4366	0	0	Inf	3	3.4464	0	0	Inf	2	2.27298	0	0	Inf	1	0.934667	0	0	Inf	4	5.55547	0	0	Inf	3	4.25003	0	0	Inf	5	7.21344	0	0	Inf	3	3.56479	0	0
Akap8	8	7.55574	10	48.5779	-2.68465	2	2.88755	2	14.8519	-2.36273	3	3.54813	2	12.1663	-1.77776	3	3.79961	6	39.0859	-3.36273	3	3.75889	10	64.4451	-4.09969	3	3.09138	10	53.0007	-4.09969	1	1.53121	2	15.7513	-3.36273	1	1.56187	0	0	Inf	2	3.18109	0	0	Inf	2	2.62009	1	6.7381
Akap9	3	8.12079	0	0	Inf	5	20.6899	2	37.9384	-0.874729	10	33.8976	1	15.5392	1.12527	9	32.67	1	16.6405	0.973268	5	17.9556	1	16.4622	0.125271	9	26.5805	1	13.5388	0.973268	9	39.4972	0	0	Inf	5	22.3823	0	0	Inf	4	18.2346	0	0	Inf	7	26.2829	0	0
Akip1	42	237.112	17	210.953	0.16865	22	189.863	10	189.692	0.00129914	37	261.576	17	264.166	-0.0142139	29	219.55	15	249.608	-0.185114	31	232.177	16	263.396	-0.182008	51	314.137	12	162.466	0.951258	16	146.444	6	120.708	0.278833	12	112.032	4	82.0831	0.448758	13	123.597	8	167.18	-0.435765	16	125.292	7	120.485
Akirin1	0	0	0	0	NA	0	0	0	0	NA	2	2.19045	0	0	Inf	0	0	0	0	NA	1	1.16028	0	0	Inf	2	1.90847	0	0	Inf	0	0	0	0	NA	0	0	0	0	NA	0	0	0	0	NA	0	0	0	0
Akirin2	107	299.339	1	4.1777	6.16293	58	248.039	0	0	Inf	71	248.731	0	0	Inf	49	183.826	1	5.60231	5.03617	74	274.64	1	5.54228	5.63092	82	250.286	0	0	Inf	93	421.803	2	13.5461	4.96062	46	212.812	0	0	Inf	59	277.965	2	14.071	4.30411	75	291.032	0	0
Akna	0	0	1	1.43893	#NAME?	0	0	0	0	NA	0	0	6	10.8114	#NAME?	0	0	2	3.85922	#NAME?	0	0	1	1.90894	#NAME?	0	0	2	3.13988	#NAME?	0	0	0	0	NA	0	0	0	0	NA	0	0	1	2.42325	#NAME?	0	0	3	5.9877
Akr1a1	0	0	0	0	NA	0	0	1	18.9692	#NAME?	0	0	4	62.1567	#NAME?	0	0	1	16.6405	#NAME?	0	0	2	32.9244	#NAME?	0	0	4	54.1552	#NAME?	0	0	1	20.118	#NAME?	2	1.90935	3	61.5623	-5.0109	0	0	1	20.8976	#NAME?	0	0	3	51.6365
Akr1b8	84	1385.24	0	0	Inf	56	1411.71	0	0	Inf	83	1714.01	0	0	Inf	60	1326.86	0	0	Inf	62	1356.4	0	0	Inf	91	1637.3	0	0	Inf	6	160.414	0	0	Inf	4	109.084	0	0	Inf	5	138.859	0	0	Inf	6	137.244	0	0
Akr1c18	0	0	0	0	NA	0	0	0	0	NA	0	0	0	0	NA	0	0	0	0	NA	0	0	0	0	NA	0	0	0	0	NA	0	0	0	0	NA	0	0	0	0	NA	0	0	0	0	NA	0	0	0	0
Akr7a5	0	0	0	0	NA	0	0	0	0	NA	0	0	0	0	NA	0	0	0	0	NA	0	0	0	0	NA	0	0	0	0	NA	0	0	0	0	NA	0	0	0	0	NA	0	0	0	0	NA	0	0	0	0
Akt1	290	1207.51	9	22.6048	5.73926	280	1782.22	6	23.0367	6.2736	303	1579.89	7	22.0164	6.1651	490	2736.01	6	20.2087	7.08095	345	1905.73	7	23.3242	6.35237	329	1494.62	10	27.4032	5.76929	156	1053.08	0	0	Inf	100	688.571	1	4.15351	7.37313	23	161.279	6	25.3786	2.66788	167	964.51	3	10.4515
Akt1s1	191	668.665	4	15.331	5.44676	125	668.956	1	5.85899	6.83512	108	473.468	1	4.79956	6.62422	88	413.131	5	25.6987	4.00683	87	404.06	2	10.1693	5.31227	116	443.074	2	8.36342	5.72731	88	499.465	7	43.4966	3.52141	101	584.728	5	31.6911	4.20561	93	548.298	4	25.8184	4.40849	111	539.01	5	26.5815
Akt2	141	1235.78	16	16.1457	6.25813	97	1299.59	12	18.511	6.13353	88	965.82	12	15.1638	5.99305	70	822.716	12	16.2386	5.6629	87	1011.56	15	20.0807	5.65463	122	1166.61	18	19.8177	5.87939	132	1875.61	38	62.168	4.91504	118	1710.26	17	28.3689	5.91376	121	1785.94	18	30.5892	5.86752	169	2054.51	17	23.7949
Akt3	51	7.30583	0	0	Inf	35	7.66443	0	0	Inf	44	7.89303	0	0	Inf	37	7.10774	0	0	Inf	50	9.50214	0	0	Inf	41	6.40806	0	0	Inf	40	9.28981	0	0	Inf	32	7.58066	0	0	Inf	34	8.20233	0	0	Inf	35	6.95451	0	0
Alad	0	0	0	0	NA	0	0	0	0	NA	0	0	0	0	NA	0	0	0	0	NA	2	0.716057	0	0	Inf	0	0	0	0	NA	0	0	0	0	NA	0	0	0	0	NA	0	0	0	0	NA	0	0	0	0
Alas1	0	0	0	0	NA	0	0	0	0	NA	0	0	0	0	NA	0	0	0	0	NA	0	0	0	0	NA	0	0	0	0	NA	0	0	0	0	NA	0	0	0	0	NA	0	0	0	0	NA	0	0	0	0
Alb	0	0	0	0	NA	0	0	0	0	NA	0	0	0	0	NA	0	0	0	0	NA	0	0	0	0	NA	0	0	0	0	NA	0	0	0	0	NA	0	0	0	0	NA	0	0	0	0	NA	0	0	0	0
Alcam	7	3.69708	0	0	Inf	7	5.65159	0	0	Inf	12	7.93657	0	0	Inf	9	6.37431	0	0	Inf	4	2.80267	0	0	Inf	6	3.45744	0	0	Inf	26	22.2629	0	0	Inf	29	25.3289	0	0	Inf	24	21.3467	0	0	Inf	32	23.4428	0	0
Aldh16a1	0	0	0	0	NA	0	0	0	0	NA	0	0	0	0	NA	0	0	0	0	NA	0	0	0	0	NA	0	0	0	0	NA	0	0	0	0	NA	0	0	0	0	NA	0	0	0	0	NA	1	1.0072	0	0
Aldh1a3	0	0	0	0	NA	0	0	0	0	NA	0	0	0	0	NA	0	0	0	0	NA	0	0	0	0	NA	0	0	0	0	NA	0	0	0	0	NA	0	0	0	0	NA	0	0	0	0	NA	0	0	0	0
Aldh1l1	0	0	53	291.339	#NAME?	0	0	44	369.733	#NAME?	0	0	42	289.111	#NAME?	0	0	30	221.144	#NAME?	0	0	42	306.284	#NAME?	0	0	46	275.883	#NAME?	0	0	0	0	NA	0	0	0	0	NA	0	0	0	0	NA	0	0	0	0
Aldh1l2	0	0	0	0	NA	0	0	0	0	NA	0	0	0	0	NA	0	0	0	0	NA	0	0	0	0	NA	1	10.6001	0	0	Inf	0	0	0	0	NA	0	0	0	0	NA	0	0	0	0	NA	0	0	0	0
Aldh3b1	0	0	0	0	NA	0	0	0	0	NA	0	0	0	0	NA	0	0	1	5.10849	#NAME?	0	0	1	5.05375	#NAME?	0	0	0	0	NA	1	26.7357	0	0	Inf	0	0	1	6.29969	#NAME?	0	0	0	0	NA	0	0	0	0
Aldh4a1	100	130.417	10	12.934	3.33389	75	149.523	8	15.8175	3.24078	98	160.049	7	11.3377	3.81932	93	162.648	9	15.6101	3.38119	76	131.492	11	18.8746	2.80046	108	153.675	12	16.934	3.18189	54	114.176	7	14.6784	2.95949	46	99.2087	7	14.9723	2.72817	44	96.6376	7	15.2472	2.66404	55	99.4939	9	16.1464
Aldh5a1	0	0	0	0	NA	0	0	0	0	NA	0	0	0	0	NA	0	0	0	0	NA	1	0.423506	0	0	Inf	1	0.348298	0	0	Inf	0	0	0	0	NA	0	0	0	0	NA	0	0	0	0	NA	0	0	0	0
Aldh6a1	1	0.78676	0	0	Inf	0	0	0	0	NA	0	0	0	0	NA	0	0	0	0	NA	2	2.08749	0	0	Inf	2	1.71678	0	0	Inf	3	3.82658	0	0	Inf	1	1.30107	0	0	Inf	1	1.32495	0	0	Inf	1	1.09129	0	0
Aldh7a1	0	0	0	0	NA	0	0	0	0	NA	1	0.775807	0	0	Inf	0	0	0	0	NA	0	0	0	0	NA	0	0	0	0	NA	1	1.00441	0	0	Inf	0	0	1	9.86952	#NAME?	2	2.08666	0	0	Inf	0	0	0	0
Aldh8a1	0	0	0	0	NA	0	0	0	0	NA	0	0	0	0	NA	0	0	1	2.25294	#NAME?	0	0	0	0	NA	0	0	0	0	NA	0	0	0	0	NA	0	0	0	0	NA	0	0	0	0	NA	0	0	0	0
Aldh9a1	221	341.952	2	11.1903	4.93348	176	416.292	3	25.6592	4.02005	176	341.018	2	14.013	4.60501	181	375.562	1	7.50309	5.64542	192	394.118	2	14.8454	4.73054	192	324.129	0	0	Inf	161	403.874	2	18.1421	4.47649	136	347.992	4	37.0107	3.23304	173	450.794	4	37.6902	3.58021	150	321.931	1	7.76084
Aldoa	22	172.33	1	12.409	3.79572	16	191.589	0	0	Inf	17	166.755	2	31.0784	2.42375	25	262.608	2	33.281	2.98014	27	280.578	1	16.4622	4.09117	28	239.298	2	27.0776	3.14364	2	25.3989	0	0	Inf	4	51.815	0	0	Inf	3	39.5747	0	0	Inf	6	65.1911	0	0
Aldoc	207	3242.94	0	0	Inf	90	2155.37	0	0	Inf	152	2981.97	0	0	Inf	142	2983.23	0	0	Inf	125	2597.94	0	0	Inf	190	3247.62	0	0	Inf	3	76.1967	0	0	Inf	0	0	0	0	NA	1	26.3832	0	0	Inf	2	43.4607	0	0
Alg14	34	236.736	1	12.409	4.25382	27	287.383	2	37.9384	2.92125	24	209.261	2	31.0784	2.75132	22	205.418	1	16.6405	3.62579	23	212.454	1	16.4622	3.68992	30	227.903	1	13.5388	4.07325	20	225.768	2	40.2359	2.48829	28	322.404	5	102.604	1.65179	11	128.984	1	20.8976	2.62579	21	202.817	5	86.0608
Alg2	3	0.353809	3	6.35123	-4.16599	3	0.540855	2	6.4726	-3.58103	2	0.295372	1	2.65111	-3.16599	1	0.158153	3	8.51702	-5.75096	1	0.156459	4	11.2344	-6.16599	0	0	0	0	NA	5	0.956015	2	6.86457	-2.84407	1	0.195031	0	0	Inf	2	0.397225	2	7.13058	-4.16599	1	0.163586	3	8.80961
Alg3	0	0	0	0	NA	0	0	0	0	NA	0	0	0	0	NA	0	0	0	0	NA	0	0	0	0	NA	0	0	0	0	NA	0	0	0	0	NA	0	0	0	0	NA	0	0	0	0	NA	0	0	0	0
Alg5	2	61.137	1	12.409	2.30066	1	46.729	0	0	Inf	1	38.2794	0	0	Inf	0	0	0	0	NA	2	81.1066	1	16.4622	2.30066	4	133.407	0	0	Inf	2	99.1177	1	20.118	2.30066	1	50.5512	1	20.5208	1.30066	1	51.4793	2	41.7951	0.300659	0	0	1	17.2122
Alg6	28	26.7883	1	12.409	1.11022	15	21.9377	0	0	Inf	13	15.5748	0	0	Inf	13	16.6786	0	0	Inf	23	29.1922	1	16.4622	0.826422	23	24.0081	0	0	Inf	14	21.7151	0	0	Inf	14	22.1499	0	0	Inf	10	16.1119	2	41.7951	-1.37521	20	26.5409	2	34.4243
Alg8	37	122.033	11	136.499	-0.161622	11	55.4599	7	132.784	-1.25957	24	99.1236	6	93.2351	0.0883559	17	75.1889	6	99.8431	-0.409144	21	91.8852	7	115.236	-0.326682	28	100.757	12	162.466	-0.689252	13	69.5128	1	20.118	1.7888	4	21.8168	5	102.604	-2.23357	14	77.7609	2	41.7951	0.895711	19	86.9215	7	120.485
Alg9	17	3.34006	0	0	Inf	5	1.50172	0	0	Inf	15	3.69052	1	13.6475	-1.88673	12	3.16167	0	0	Inf	7	1.82455	2	28.9163	-3.98627	6	1.28618	0	0	Inf	11	3.50385	0	0	Inf	12	3.89892	2	36.0452	-3.20866	12	3.9705	0	0	Inf	15	4.08786	2	30.2335
Alk	0	0	0	0	NA	0	0	0	0	NA	0	0	0	0	NA	0	0	0	0	NA	0	0	0	0	NA	0	0	0	0	NA	0	0	0	0	NA	0	0	0	0	NA	0	0	0	0	NA	0	0	0	0
Alkbh1	2	0.445859	0	0	Inf	1	0.340784	0	0	Inf	0	0	2	4.10316	#NAME?	3	0.896847	1	2.19698	-1.29259	1	0.295746	1	2.17344	-2.87755	0	0	0	0	NA	0	0	0	0	NA	0	0	0	0	NA	0	0	0	0	NA	1	0.309219	0	0
Alkbh3	0	0	0	0	NA	0	0	0	0	NA	0	0	0	0	NA	0	0	1	6.66941	#NAME?	0	0	0	0	NA	0	0	0	0	NA	0	0	0	0	NA	0	0	0	0	NA	0	0	0	0	NA	0	0	0	0
Alkbh5	610	569.686	0	0	Inf	425	606.746	0	0	Inf	431	504.051	0	0	Inf	420	525.999	0	0	Inf	446	552.576	1	10.8672	5.66812	547	557.361	1	8.93738	5.96262	191	289.192	0	0	Inf	167	257.917	1	13.5464	4.25092	152	239.061	0	0	Inf	179	231.877	1	11.3623
Alkbh7	19	86.2785	44	545.996	-2.66182	16	111.066	31	588.045	-2.40451	20	113.729	39	606.028	-2.41379	16	97.4314	34	565.778	-2.53778	16	96.3875	29	477.404	-2.30829	19	94.1339	48	649.862	-2.78735	4	29.448	10	201.18	-2.77224	14	105.132	18	369.374	-1.81288	11	84.1202	16	334.361	-1.99088	12	75.5839	20	344.243
Alox12	0	0	0	0	NA	0	0	0	0	NA	0	0	0	0	NA	0	0	0	0	NA	0	0	0	0	NA	0	0	0	0	NA	0	0	0	0	NA	0	0	0	0	NA	0	0	0	0	NA	0	0	0	0
Alox5	0	0	0	0	NA	0	0	0	0	NA	0	0	0	0	NA	0	0	0	0	NA	0	0	0	0	NA	0	0	0	0	NA	0	0	0	0	NA	0	0	0	0	NA	0	0	0	0	NA	0	0	0	0
Alox5ap	6	77.5243	2	7.98286	3.27967	6	118.509	0	0	Inf	3	48.5399	2	9.99654	2.27967	4	69.3069	4	21.4101	1.69471	3	51.4232	0	0	Inf	4	56.3884	0	0	Inf	0	0	0	0	NA	0	0	0	0	NA	0	0	0	0	NA	0	0	0	0
Alpk1	0	0	0	0	NA	0	0	1	3.5811	#NAME?	1	12.8644	0	0	Inf	0	0	0	0	NA	0	0	0	0	NA	0	0	0	0	NA	1	16.655	0	0	Inf	0	0	0	0	NA	0	0	0	0	NA	0	0	1	3.2494
Alpk3	1	4.26295	0	0	Inf	0	0	0	0	NA	0	0	0	0	NA	0	0	0	0	NA	0	0	0	0	NA	0	0	0	0	NA	0	0	0	0	NA	0	0	0	0	NA	0	0	0	0	NA	0	0	0	0
Alpl	0	0	0	0	NA	0	0	0	0	NA	0	0	0	0	NA	0	0	0	0	NA	0	0	0	0	NA	0	0	0	0	NA	0	0	0	0	NA	0	0	0	0	NA	0	0	0	0	NA	0	0	0	0
Als2	0	0	0	0	NA	1	1.69848	0	0	Inf	0	0	0	0	NA	4	5.9599	1	13.89	-1.22069	0	0	1	13.7412	#NAME?	1	1.21225	1	11.301	-3.22069	0	0	0	0	NA	0	0	0	0	NA	1	1.87115	0	0	Inf	0	0	0	0
Alx1	0	0	1	3.85633	#NAME?	1	2.62451	3	17.6851	-2.75242	0	0	1	4.8291	#NAME?	0	0	0	0	NA	1	2.27765	0	0	Inf	0	0	2	8.41488	#NAME?	0	0	2	12.5041	#NAME?	1	2.83918	1	6.37723	-1.16746	0	0	3	19.483	#NAME?	0	0	0	0
Alx3	0	0	1	1.81114	#NAME?	0	0	0	0	NA	0	0	0	0	NA	0	0	0	0	NA	0	0	0	0	NA	0	0	0	0	NA	0	0	0	0	NA	0	0	1	2.99509	#NAME?	0	0	0	0	NA	0	0	0	0
Alyref	0	0	34	144.449	#NAME?	1	5.06849	31	201.331	-5.31187	0	0	36	191.527	#NAME?	0	0	29	165.221	#NAME?	0	0	44	247.994	#NAME?	0	0	42	194.683	#NAME?	0	0	9	61.9906	#NAME?	0	0	4	28.103	#NAME?	0	0	3	21.4643	#NAME?	0	0	9	53.0368
Ambra1	86	869.23	5	6.93202	6.97032	36	556.226	3	6.35804	6.45095	47	594.875	0	0	Inf	35	474.389	3	5.57752	6.4103	47	630.211	0	0	Inf	82	904.261	2	3.02526	8.22353	35	573.524	1	2.24769	7.99527	38	635.151	0	0	Inf	25	425.535	3	7.00438	5.92488	39	546.764	2	3.84608
Amd1	0	0	0	0	NA	0	0	0	0	NA	0	0	0	0	NA	0	0	0	0	NA	0	0	0	0	NA	0	0	0	0	NA	0	0	0	0	NA	0	0	0	0	NA	0	0	0	0	NA	0	0	0	0
Amd2	0	0	0	0	NA	0	0	0	0	NA	0	0	0	0	NA	0	0	0	0	NA	0	0	0	0	NA	0	0	0	0	NA	0	0	0	0	NA	0	0	0	0	NA	0	0	0	0	NA	0	0	0	0
Amdhd2	0	0	0	0	NA	0	0	0	0	NA	0	0	0	0	NA	0	0	0	0	NA	0	0	0	0	NA	0	0	0	0	NA	0	0	0	0	NA	0	0	0	0	NA	0	0	0	0	NA	0	0	0	0
Amer1	0	0	0	0	NA	1	1.44923	0	0	Inf	2	2.37437	0	0	Inf	3	3.81398	0	0	Inf	1	1.2577	0	0	Inf	0	0	1	0.393615	#NAME?	0	0	0	0	NA	0	0	0	0	NA	2	3.19312	1	0.607557	2.39388	0	0	0	0
Amer2	0	0	0	0	NA	0	0	0	0	NA	0	0	0	0	NA	0	0	0	0	NA	0	0	0	0	NA	0	0	0	0	NA	0	0	0	0	NA	0	0	0	0	NA	0	0	0	0	NA	0	0	0	0
Amer3	0	0	0	0	NA	0	0	0	0	NA	0	0	0	0	NA	0	0	0	0	NA	0	0	0	0	NA	0	0	0	0	NA	0	0	0	0	NA	0	0	0	0	NA	0	0	0	0	NA	0	0	0	0
Amfr	19	19.2817	0	0	Inf	2	3.10265	0	0	Inf	8	10.1665	0	0	Inf	9	12.248	0	0	Inf	6	8.07782	0	0	Inf	7	7.75055	0	0	Inf	7	11.5169	0	0	Inf	6	10.0693	0	0	Inf	9	15.3813	0	0	Inf	7	9.85344	0	0
Amh	1	4.55749	1	12.409	-1.44508	1	6.96687	0	0	Inf	2	11.4142	0	0	Inf	0	0	1	16.6405	#NAME?	0	0	1	16.4622	#NAME?	1	4.97243	1	13.5388	-1.44508	1	7.38878	0	0	Inf	0	0	0	0	NA	0	0	0	0	NA	0	0	1	17.2122
Amigo1	0	0	0	0	NA	0	0	0	0	NA	0	0	0	0	NA	0	0	0	0	NA	0	0	0	0	NA	0	0	0	0	NA	1	0.814721	0	0	Inf	0	0	0	0	NA	0	0	0	0	NA	0	0	3	51.6365
Amigo2	0	0	0	0	NA	0	0	0	0	NA	0	0	0	0	NA	0	0	0	0	NA	0	0	0	0	NA	0	0	0	0	NA	0	0	0	0	NA	0	0	0	0	NA	0	0	0	0	NA	0	0	0	0
Ammecr1	13	10.2925	0	0	Inf	4	4.84116	0	0	Inf	4	3.96578	0	0	Inf	8	8.49371	0	0	Inf	5	5.25169	2	1.18509	2.14778	4	3.45526	0	0	Inf	19	24.3881	2	1.44826	4.07378	9	11.7836	2	1.47726	2.99578	12	15.9999	2	1.50439	3.41082	15	16.4728	2	1.23908
Ammecr1l	92	40.5288	0	0	Inf	80	53.8738	0	0	Inf	73	40.2708	0	0	Inf	60	35.4452	0	0	Inf	75	43.8318	0	0	Inf	75	36.0479	0	0	Inf	121	86.4188	1	4.23315	4.35154	100	72.8506	1	4.31791	4.07653	114	84.5745	0	0	Inf	104	63.5489	0	0
Amn1	3	0.302051	0	0	Inf	4	0.615645	0	0	Inf	3	0.378243	0	0	Inf	6	0.810102	1	9.54939	-3.55923	2	0.267141	0	0	Inf	1	0.10985	0	0	Inf	4	0.652928	0	0	Inf	2	0.333001	0	0	Inf	5	0.847788	1	11.9923	-3.82227	3	0.418966	1	9.87744
Amot	0	0	0	0	NA	1	0.580396	0	0	Inf	2	0.950898	0	0	Inf	1	0.509146	0	0	Inf	0	0	0	0	NA	0	0	0	0	NA	5	3.07772	2	14.6181	-2.24782	1	0.62787	0	0	Inf	2	1.2788	0	0	Inf	5	2.63319	0	0
Amotl1	11	2.49032	0	0	Inf	10	3.46078	0	0	Inf	16	4.536	0	0	Inf	9	2.73234	0	0	Inf	17	5.10579	0	0	Inf	15	3.70507	0	0	Inf	11	4.0374	0	0	Inf	3	1.12316	0	0	Inf	12	4.57512	0	0	Inf	11	3.45425	0	0
Amotl2	252	939.982	10	9.32521	6.65535	133	758.373	5	7.12756	6.73335	170	794.071	4	4.671	7.40939	142	710.292	0	0	Inf	169	836.291	2	2.47423	8.40088	211	858.706	6	6.10455	7.13614	408	2467.32	9	13.6066	7.5025	298	1838.2	8	12.3369	7.21917	410	2575.5	7	10.993	7.87213	408	2110.95	14	18.1086
Ampd2	0	0	0	0	NA	0	0	0	0	NA	1	2.29118	0	0	Inf	0	0	0	0	NA	0	0	0	0	NA	0	0	0	0	NA	0	0	0	0	NA	0	0	0	0	NA	0	0	0	0	NA	0	0	0	0
Ampd3	3	9.64084	1	1.14249	3.07698	0	0	0	0	NA	0	0	0	0	NA	0	0	0	0	NA	0	0	0	0	NA	1	3.5062	2	2.49301	0.492017	0	0	0	0	NA	2	10.6287	0	0	Inf	2	10.8239	0	0	Inf	2	8.91502	0	0
Amph	0	0	0	0	NA	0	0	0	0	NA	0	0	0	0	NA	0	0	0	0	NA	0	0	0	0	NA	0	0	0	0	NA	0	0	0	0	NA	0	0	0	0	NA	0	0	0	0	NA	0	0	0	0
Amy1	0	0	0	0	NA	0	0	0	0	NA	0	0	0	0	NA	0	0	0	0	NA	0	0	0	0	NA	0	0	0	0	NA	0	0	0	0	NA	0	0	0	0	NA	0	0	0	0	NA	0	0	0	0
Amz2	25	14.4858	50	620.45	-5.42061	25	22.1439	34	644.953	-4.86421	40	29.0237	30	466.175	-4.00557	20	15.5404	27	449.294	-4.85357	29	22.2921	24	395.093	-4.14759	26	16.4368	40	541.552	-5.04209	14	13.1515	21	422.477	-5.00557	19	18.2059	28	574.582	-4.98003	14	13.6612	19	397.054	-4.86118	15	12.0557	20	344.243
Anapc1	5	2.54738	0	0	Inf	4	3.11527	0	0	Inf	4	2.55196	0	0	Inf	4	2.73283	0	0	Inf	3	2.02766	1	4.30747	-1.08702	0	0	0	0	NA	2	1.65196	0	0	Inf	4	3.37008	0	0	Inf	2	1.71598	0	0	Inf	7	4.94675	0	0
Anapc10	3	0.773966	8	53.0501	-6.09894	2	0.788756	7	70.9588	-6.49126	0	0	7	58.128	#NAME?	2	0.691928	7	62.2479	-6.49126	3	1.02677	8	70.3782	-6.09894	2	0.562955	10	72.3502	-7.00583	5	2.09131	8	86.0069	-5.36198	3	1.27991	7	76.7629	-5.9063	0	0	3	33.5024	#NAME?	3	1.07355	5	45.9902
Anapc11	80	696.283	1	6.1137	6.83148	41	545.496	1	9.3458	5.86711	71	773.83	1	7.65589	6.6593	55	641.931	3	24.5955	4.70595	47	542.682	2	16.2213	5.06414	61	579.254	1	6.67033	6.44029	55	776.078	1	9.91177	6.29091	58	834.797	3	30.3307	4.78257	44	644.922	2	20.5917	4.96899	62	748.49	4	33.9206
Anapc13	0	0	0	0	NA	0	0	0	0	NA	0	0	2	31.0784	#NAME?	0	0	0	0	NA	1	7.52346	0	0	Inf	0	0	0	0	NA	0	0	2	40.2359	#NAME?	1	9.37828	3	61.5623	-2.71465	0	0	1	20.8976	#NAME?	0	0	1	17.2122
Anapc15	5	2.71867	39	160.259	-5.88136	2	1.66238	19	119.35	-6.16581	1	0.680892	30	154.373	-7.82478	2	1.4583	17	93.6779	-6.00535	4	2.88535	24	130.834	-5.50285	5	2.9662	23	103.117	-5.11952	3	2.64457	12	79.9441	-4.91789	5	4.49588	19	129.113	-4.84389	2	1.83137	7	48.4412	-4.72524	5	3.771	15	85.4965
Anapc16	20	12.3967	0	0	Inf	9	8.52769	0	0	Inf	15	11.6429	0	0	Inf	17	14.1304	0	0	Inf	16	13.1568	0	0	Inf	18	12.1729	0	0	Inf	10	10.049	0	0	Inf	5	5.12512	0	0	Inf	1	1.04384	0	0	Inf	16	13.7561	0	0
Anapc2	1	4.00418	15	132.392	-5.04716	0	0	11	148.414	#NAME?	1	5.01424	9	99.4726	-4.3102	1	5.36962	12	142.03	-4.72523	0	0	11	128.8	#NAME?	0	0	12	115.556	#NAME?	0	0	15	214.639	#NAME?	0	0	16	233.532	#NAME?	0	0	9	133.774	#NAME?	1	5.55409	20	244.849
Anapc4	0	0	607	6558.26	#NAME?	6	10.8344	467	7713.1	-9.47554	4	5.9169	496	6710.78	-10.1474	1	1.58406	497	7200.9	-12.1503	1	1.56709	496	7109.41	-12.1474	2	2.5776	574	6766.36	-11.3581	1	1.91509	278	4869.59	-11.3122	3	5.86032	288	5145.76	-9.77819	5	9.94653	301	5476.78	-9.10492	2	3.27696	313	4690.76
Anapc5	0	0	0	0	NA	0	0	0	0	NA	0	0	0	0	NA	0	0	0	0	NA	0	0	0	0	NA	0	0	2	27.0776	#NAME?	0	0	0	0	NA	0	0	0	0	NA	0	0	0	0	NA	0	0	0	0
Angel1	0	0	0	0	NA	2	2.54603	0	0	Inf	0	0	0	0	NA	0	0	0	0	NA	0	0	0	0	NA	0	0	0	0	NA	0	0	0	0	NA	0	0	0	0	NA	0	0	0	0	NA	0	0	0	0
Angel2	27	25.2344	0	0	Inf	36	51.4333	0	0	Inf	23	26.9184	0	0	Inf	27	33.8394	0	0	Inf	16	19.8381	1	16.4622	0.269118	32	32.6304	0	0	Inf	22	33.3349	0	0	Inf	23	35.5479	0	0	Inf	29	45.6443	0	0	Inf	28	36.2983	0	0
Angpt1	0	0	0	0	NA	0	0	0	0	NA	0	0	0	0	NA	0	0	0	0	NA	0	0	0	0	NA	0	0	0	0	NA	0	0	0	0	NA	0	0	0	0	NA	0	0	0	0	NA	0	0	0	0
Angpt2	1	0.489383	0	0	Inf	1	0.748102	0	0	Inf	0	0	0	0	NA	0	0	0	0	NA	2	1.29847	0	0	Inf	0	0	0	0	NA	1	0.793406	0	0	Inf	0	0	0	0	NA	1	0.824152	0	0	Inf	0	0	0	0
Angpt4	3	13.3331	0	0	Inf	0	0	0	0	NA	0	0	0	0	NA	0	0	0	0	NA	1	5.89604	0	0	Inf	1	4.849	0	0	Inf	0	0	0	0	NA	0	0	0	0	NA	0	0	0	0	NA	0	0	0	0
Angptl2	38	40.5671	42	203.239	-2.3248	25	40.7983	21	155.342	-1.92887	28	37.4317	34	206.029	-2.46052	15	21.4739	32	207.653	-3.27352	28	39.6552	33	211.848	-2.41745	40	46.5901	40	211.184	-2.18041	99	171.345	29	227.512	-0.409033	104	183.603	38	304.088	-0.727896	90	161.805	23	187.433	-0.212117	94	139.193	31	208.075
Angptl4	0	0	0	0	NA	0	0	0	0	NA	0	0	0	0	NA	0	0	0	0	NA	0	0	0	0	NA	0	0	0	0	NA	0	0	0	0	NA	0	0	0	0	NA	0	0	0	0	NA	0	0	0	0
Angptl6	0	0	0	0	NA	0	0	0	0	NA	0	0	0	0	NA	0	0	0	0	NA	0	0	0	0	NA	0	0	0	0	NA	0	0	0	0	NA	0	0	0	0	NA	0	0	0	0	NA	0	0	0	0
Angptl7	1	7.04106	1	1.57056	2.16451	1	10.7634	1	2.40086	2.16451	0	0	1	1.96674	#NAME?	0	0	0	0	NA	0	0	0	0	NA	0	0	0	0	NA	1	11.4152	1	2.54626	2.16451	0	0	0	0	NA	0	0	1	2.64493	#NAME?	0	0	0	0
Ank	6	4.81425	0	0	Inf	10	12.2656	0	0	Inf	8	8.03819	0	0	Inf	8	8.6079	0	0	Inf	4	4.25783	0	0	Inf	11	9.62971	0	0	Inf	7	9.10589	0	0	Inf	4	5.30755	0	0	Inf	2	2.7025	0	0	Inf	10	11.1295	0	0
Ank1	0	0	0	0	NA	0	0	0	0	NA	0	0	0	0	NA	0	0	0	0	NA	0	0	0	0	NA	0	0	0	0	NA	0	0	0	0	NA	0	0	0	0	NA	0	0	0	0	NA	0	0	0	0
Ank2	38	26.9529	0	0	Inf	19	20.601	0	0	Inf	26	23.0933	0	0	Inf	47	44.7043	0	0	Inf	40	37.6386	0	0	Inf	52	40.241	0	0	Inf	100	114.992	0	0	Inf	28	32.8425	0	0	Inf	35	41.8069	2	7.21591	2.53449	64	62.9652	0	0
Ank3	1	0.477269	0	0	Inf	5	3.64792	0	0	Inf	3	1.79298	0	0	Inf	7	4.48014	0	0	Inf	6	3.79897	1	0.18862	4.33206	5	2.60361	0	0	Inf	17	13.154	0	0	Inf	28	22.0993	0	0	Inf	32	25.7201	0	0	Inf	21	13.9021	1	0.197213
Ankfn1	12	2.81801	0	0	Inf	5	1.79491	0	0	Inf	11	3.23478	0	0	Inf	5	1.57457	0	0	Inf	8	2.49231	0	0	Inf	9	2.30593	0	0	Inf	2	0.761444	0	0	Inf	1	0.388345	0	0	Inf	4	1.5819	0	0	Inf	2	0.651463	0	0
Ankfy1	39	14.0135	0	0	Inf	24	13.1827	0	0	Inf	28	12.5989	0	0	Inf	27	13.0099	0	0	Inf	27	12.8706	0	0	Inf	39	15.2894	0	0	Inf	29	16.8938	0	0	Inf	27	16.0436	0	0	Inf	29	17.5484	0	0	Inf	30	14.9521	0	0
Ankhd1	0	0	0	0	NA	1	0.934124	1	4.25753	-2.18833	0	0	1	3.48768	#NAME?	1	0.81945	0	0	Inf	0	0	0	0	NA	0	0	1	3.03871	#NAME?	0	0	0	0	NA	2	2.02106	5	23.0289	-3.51026	0	0	2	9.38068	#NAME?	0	0	0	0
Ankib1	0	0	1	1.2051	#NAME?	1	1.11454	0	0	Inf	0	0	0	0	NA	1	0.977715	0	0	Inf	0	0	2	3.19747	#NAME?	0	0	1	1.31483	#NAME?	1	1.18203	0	0	Inf	1	1.2057	0	0	Inf	1	1.22784	2	4.05895	-1.72499	2	2.02261	0	0
Ankle2	14	15.9078	2	24.818	-0.641651	14	24.3177	2	37.9384	-0.641651	13	18.4977	0	0	Inf	15	22.8562	1	16.6405	0.457885	12	18.089	1	16.4622	0.135957	15	18.5959	0	0	Inf	11	20.2639	1	20.118	0.010426	8	15.0324	0	0	Inf	17	32.5305	1	20.8976	0.638457	24	37.8262	3	51.6365
Ankmy2	46	77.0751	5	43.5177	0.824664	30	76.8405	2	26.6096	1.52992	35	73.4372	4	43.596	0.752314	32	71.9013	0	0	Inf	36	80.0223	4	46.1857	0.792956	39	71.2959	3	28.4879	1.32347	15	40.7469	2	28.221	0.529921	19	52.6462	0	0	Inf	17	47.9694	2	29.3146	0.710493	28	65.0749	0	0
Ankrd1	0	0	0	0	NA	0	0	0	0	NA	0	0	0	0	NA	0	0	0	0	NA	0	0	0	0	NA	0	0	0	0	NA	0	0	0	0	NA	0	0	0	0	NA	0	0	0	0	NA	0	0	0	0
Ankrd10	0	0	10	17.5043	#NAME?	0	0	8	21.4066	#NAME?	0	0	4	8.76792	#NAME?	1	8.98766	4	9.38934	-0.0630787	0	0	6	13.9331	#NAME?	1	7.3124	9	17.1882	-1.233	0	0	6	17.0272	#NAME?	0	0	3	8.68407	#NAME?	0	0	1	2.94784	#NAME?	0	0	5	12.1399
Ankrd12	1	0.369708	0	0	Inf	1	0.565159	0	0	Inf	0	0	0	0	NA	2	0.991559	0	0	Inf	0	0	0	0	NA	0	0	0	0	NA	2	1.19877	0	0	Inf	1	0.611386	0	0	Inf	0	0	0	0	NA	1	0.512811	0	0
Ankrd13a	141	128.334	0	0	Inf	82	114.091	0	0	Inf	103	117.396	0	0	Inf	94	114.731	0	0	Inf	92	111.087	0	0	Inf	106	105.262	0	0	Inf	86	126.902	0	0	Inf	91	136.969	0	0	Inf	89	136.418	1	5.03736	4.75923	117	147.71	0	0
Ankrd13b	1	1.52285	0	0	Inf	0	0	0	0	NA	0	0	0	0	NA	0	0	0	0	NA	2	4.04055	0	0	Inf	0	0	0	0	NA	0	0	0	0	NA	0	0	0	0	NA	0	0	0	0	NA	0	0	0	0
Ankrd13c	43	10.3939	2	21.6088	-1.05588	27	9.97666	4	66.0651	-2.72726	31	9.38345	4	54.1192	-2.52795	37	11.9934	0	0	Inf	40	12.8269	1	14.3335	-0.160219	38	10.0216	4	47.1524	-2.23422	32	12.5403	2	35.033	-1.48215	19	7.59487	1	17.8672	-1.23422	15	6.10604	2	36.3906	-2.57526	32	10.729	1	14.9865
Ankrd13d	0	0	0	0	NA	0	0	0	0	NA	0	0	0	0	NA	0	0	0	0	NA	0	0	0	0	NA	0	0	0	0	NA	0	0	0	0	NA	0	0	0	0	NA	0	0	0	0	NA	0	0	0	0
Ankrd17	2	1.46672	12	36.7719	-4.64794	2	2.24212	6	28.1059	-3.64794	2	1.8367	5	19.1865	-3.38491	0	0	7	28.7649	#NAME?	4	3.8916	12	48.7829	-3.64794	4	3.20051	9	30.0899	-3.2329	3	3.56685	3	14.904	-2.06298	2	2.42551	3	15.2024	-2.64794	3	3.70507	1	5.16052	-0.478017	3	3.05166	5	21.2522
Ankrd22	0	0	0	0	NA	0	0	0	0	NA	0	0	0	0	NA	0	0	0	0	NA	0	0	0	0	NA	0	0	0	0	NA	0	0	0	0	NA	0	0	0	0	NA	0	0	0	0	NA	0	0	0	0
Ankrd23	0	0	0	0	NA	0	0	2	2.82997	#NAME?	0	0	2	2.31825	#NAME?	0	0	0	0	NA	0	0	0	0	NA	0	0	0	0	NA	0	0	1	1.50067	#NAME?	0	0	0	0	NA	0	0	0	0	NA	0	0	0	0
Ankrd27	0	0	9	11.4865	#NAME?	1	9.39161	11	21.4611	-1.19228	0	0	6	9.58935	#NAME?	0	0	9	15.4035	#NAME?	0	0	10	16.9316	#NAME?	0	0	10	13.9248	#NAME?	0	0	4	8.27663	#NAME?	0	0	2	4.22118	#NAME?	0	0	9	19.3441	#NAME?	0	0	9	15.9326
Ankrd28	3	1.32206	0	0	Inf	3	2.02098	0	0	Inf	3	1.65555	0	0	Inf	3	1.77288	0	0	Inf	5	2.92314	0	0	Inf	10	4.80808	0	0	Inf	6	4.28674	0	0	Inf	6	4.37257	0	0	Inf	7	5.195	0	0	Inf	10	6.11262	0	0
Ankrd29	0	0	0	0	NA	0	0	0	0	NA	0	0	0	0	NA	1	0.94262	0	0	Inf	0	0	0	0	NA	0	0	0	0	NA	0	0	0	0	NA	0	0	0	0	NA	0	0	0	0	NA	0	0	0	0
Ankrd33b	0	0	0	0	NA	0	0	0	0	NA	0	0	0	0	NA	0	0	0	0	NA	0	0	0	0	NA	0	0	0	0	NA	0	0	0	0	NA	0	0	0	0	NA	0	0	0	0	NA	0	0	0	0
Ankrd34a	1	1.49203	19	29.4714	-4.30396	0	0	15	35.5672	#NAME?	1	1.8684	15	29.136	-3.96292	0	0	17	35.3611	#NAME?	1	1.97939	13	26.7511	-3.75647	1	1.62788	16	27.0776	-4.05603	0	0	0	0	NA	0	0	0	0	NA	0	0	3	7.83658	#NAME?	0	0	0	0
Ankrd34c	0	0	0	0	NA	0	0	0	0	NA	0	0	0	0	NA	0	0	0	0	NA	0	0	0	0	NA	0	0	0	0	NA	0	0	0	0	NA	0	0	0	0	NA	0	0	0	0	NA	0	0	0	0
Ankrd37	0	0	0	0	NA	0	0	0	0	NA	1	29.064	0	0	Inf	1	31.1239	0	0	Inf	1	30.7905	2	5.08466	2.59826	0	0	1	2.09085	#NAME?	0	0	0	0	NA	1	38.3815	0	0	Inf	0	0	0	0	NA	0	0	0	0
Ankrd39	0	0	0	0	NA	0	0	0	0	NA	0	0	0	0	NA	0	0	0	0	NA	0	0	0	0	NA	0	0	0	0	NA	0	0	0	0	NA	0	0	0	0	NA	0	0	0	0	NA	0	0	0	0
Ankrd40	122	95.8644	39	89.1953	0.104026	100	120.118	28	97.8921	0.295193	84	82.6548	38	108.831	-0.396919	91	95.889	42	128.812	-0.425831	78	81.31	30	91.0229	-0.162797	136	116.595	38	94.821	0.298227	93	118.475	21	77.8653	0.605533	72	93.5593	18	68.0781	0.458691	86	113.803	19	73.1796	0.637029	127	138.42	25	79.3079
Ankrd42	42	5.39223	0	0	Inf	26	5.10276	0	0	Inf	20	3.21544	0	0	Inf	29	4.99284	0	0	Inf	24	4.08773	0	0	Inf	26	3.64197	0	0	Inf	21	4.37105	0	0	Inf	18	3.82163	0	0	Inf	6	1.29727	0	0	Inf	17	3.02738	0	0
Ankrd44	3	1.46757	0	0	Inf	0	0	0	0	NA	1	0.612591	0	0	Inf	1	0.656008	2	9.1342	-3.79949	0	0	0	0	NA	1	0.533731	0	0	Inf	0	0	0	0	NA	1	0.808977	0	0	Inf	2	1.64766	0	0	Inf	0	0	0	0
Ankrd45	0	0	0	0	NA	0	0	0	0	NA	0	0	0	0	NA	0	0	0	0	NA	0	0	0	0	NA	0	0	0	0	NA	0	0	0	0	NA	0	0	0	0	NA	0	0	0	0	NA	0	0	0	0
Ankrd46	1	0.285948	1	1.87621	-2.714	4	1.74847	0	0	Inf	0	0	0	0	NA	4	1.53383	0	0	Inf	1	0.379349	0	0	Inf	4	1.24793	1	2.04703	-0.713999	1	0.46359	0	0	Inf	1	0.472872	0	0	Inf	3	1.44466	0	0	Inf	2	0.79326	0	0
Ankrd49	0	0	0	0	NA	0	0	0	0	NA	0	0	0	0	NA	1	8.36165	0	0	Inf	0	0	0	0	NA	0	0	0	0	NA	0	0	0	0	NA	0	0	0	0	NA	0	0	0	0	NA	0	0	0	0
Ankrd50	13	5.53431	0	0	Inf	2	1.30155	0	0	Inf	11	5.86414	0	0	Inf	8	4.5671	0	0	Inf	9	5.08294	1	7.69761	-0.598749	12	5.57372	0	0	Inf	5	3.45094	0	0	Inf	0	0	0	0	NA	8	5.73547	0	0	Inf	12	7.08599	0	0
Ankrd52	167	75.2346	9	4.56856	4.04158	79	54.4052	10	7.75978	2.80966	128	72.2108	6	3.81399	4.24284	122	73.704	10	6.80718	3.43661	114	68.133	11	7.40767	3.20126	126	61.932	10	5.53835	3.48316	124	90.5669	8	6.58376	3.782	107	79.7153	17	14.2706	2.48181	135	102.422	15	12.8229	2.99773	130	81.235	8	5.63282
Ankrd55	0	0	0	0	NA	0	0	0	0	NA	0	0	0	0	NA	0	0	0	0	NA	0	0	0	0	NA	0	0	0	0	NA	0	0	0	0	NA	0	0	0	0	NA	0	0	0	0	NA	0	0	0	0
Ankrd6	0	0	0	0	NA	0	0	0	0	NA	1	1.38035	0	0	Inf	1	1.47818	0	0	Inf	0	0	0	0	NA	0	0	0	0	NA	0	0	0	0	NA	0	0	0	0	NA	0	0	0	0	NA	0	0	0	0
Ankrd61	0	0	0	0	NA	0	0	0	0	NA	0	0	0	0	NA	0	0	0	0	NA	0	0	0	0	NA	0	0	0	0	NA	1	4.89618	0	0	Inf	0	0	0	0	NA	0	0	0	0	NA	0	0	0	0
Ankrd63	0	0	0	0	NA	0	0	0	0	NA	0	0	0	0	NA	0	0	0	0	NA	0	0	0	0	NA	0	0	0	0	NA	0	0	0	0	NA	0	0	0	0	NA	0	0	0	0	NA	0	0	0	0
Ankrd9	0	0	0	0	NA	2	0.92488	0	0	Inf	7	2.65175	0	0	Inf	6	2.43402	0	0	Inf	6	2.40794	0	0	Inf	4	1.32022	0	0	Inf	1	0.490445	0	0	Inf	4	2.00106	0	0	Inf	4	2.0378	0	0	Inf	3	1.25882	0	0
Anks1	39	25.511	0	0	Inf	15	14.9991	0	0	Inf	16	13.1061	0	0	Inf	17	14.9122	0	0	Inf	16	13.8846	0	0	Inf	23	16.4147	0	0	Inf	18	19.089	0	0	Inf	9	9.73559	0	0	Inf	19	20.9303	0	0	Inf	18	16.3318	0	0
Anks1b	0	0	0	0	NA	0	0	0	0	NA	0	0	0	0	NA	0	0	0	0	NA	0	0	0	0	NA	0	0	0	0	NA	0	0	0	0	NA	0	0	0	0	NA	0	0	0	0	NA	0	0	0	0
Anks3	1	3.46218	0	0	Inf	0	0	0	0	NA	0	0	0	0	NA	0	0	1	14.6147	#NAME?	0	0	0	0	NA	0	0	0	0	NA	0	0	0	0	NA	0	0	0	0	NA	1	5.83053	0	0	Inf	0	0	0	0
Anks4b	0	0	0	0	NA	0	0	0	0	NA	0	0	0	0	NA	0	0	0	0	NA	0	0	0	0	NA	0	0	0	0	NA	0	0	0	0	NA	0	0	0	0	NA	0	0	0	0	NA	0	0	0	0
Anks6	0	0	0	0	NA	0	0	0	0	NA	0	0	0	0	NA	0	0	0	0	NA	0	0	0	0	NA	0	0	0	0	NA	0	0	0	0	NA	0	0	0	0	NA	0	0	0	0	NA	0	0	0	0
Ankub1	0	0	0	0	NA	0	0	0	0	NA	0	0	0	0	NA	0	0	0	0	NA	0	0	0	0	NA	0	0	0	0	NA	0	0	0	0	NA	0	0	0	0	NA	0	0	0	0	NA	0	0	0	0
Anln	5	7.90232	0	0	Inf	2	4.832	0	0	Inf	6	11.8748	0	0	Inf	3	6.35823	0	0	Inf	3	6.29011	0	0	Inf	4	6.89745	0	0	Inf	2	5.12462	0	0	Inf	1	2.61362	0	0	Inf	5	13.308	0	0	Inf	2	4.38444	0	0
Ano1	0	0	1	1.3165	#NAME?	0	0	0	0	NA	0	0	1	1.64859	#NAME?	0	0	0	0	NA	0	0	0	0	NA	0	0	1	1.43636	#NAME?	0	0	1	2.13436	#NAME?	0	0	1	2.1771	#NAME?	0	0	0	0	NA	0	0	0	0
Ano10	0	0	0	0	NA	0	0	0	0	NA	0	0	0	0	NA	0	0	0	0	NA	0	0	1	3.18522	#NAME?	0	0	0	0	NA	0	0	0	0	NA	0	0	0	0	NA	0	0	0	0	NA	0	0	0	0
Ano2	0	0	0	0	NA	0	0	0	0	NA	0	0	0	0	NA	1	3.02283	0	0	Inf	0	0	0	0	NA	0	0	0	0	NA	1	3.65452	0	0	Inf	0	0	0	0	NA	0	0	0	0	NA	0	0	0	0
Ano3	0	0	0	0	NA	0	0	0	0	NA	1	0.823862	2	3.02984	-1.87877	0	0	0	0	NA	0	0	0	0	NA	0	0	0	0	NA	2	2.13324	0	0	Inf	1	1.08798	0	0	Inf	1	1.10795	0	0	Inf	0	0	0	0
Ano4	0	0	0	0	NA	0	0	0	0	NA	0	0	0	0	NA	0	0	0	0	NA	0	0	0	0	NA	0	0	0	0	NA	0	0	0	0	NA	0	0	0	0	NA	0	0	0	0	NA	0	0	0	0
Ano5	0	0	0	0	NA	0	0	0	0	NA	0	0	0	0	NA	0	0	0	0	NA	0	0	0	0	NA	0	0	0	0	NA	0	0	0	0	NA	0	0	0	0	NA	0	0	0	0	NA	0	0	0	0
Ano6	81	40.4938	2	9.42337	2.10339	63	48.1456	1	7.20259	2.74082	84	52.5865	1	5.90021	3.15585	65	43.576	1	6.31839	2.7859	67	44.4355	1	6.25069	2.82963	65	35.4536	1	5.14067	2.7859	130	105.364	2	15.2775	2.7859	139	114.915	8	62.3338	0.882477	179	150.701	4	31.7391	2.24735	170	117.883	2	13.0709
Ano8	46	44.1441	42	142.267	-1.68831	8	11.7359	25	129.452	-3.46341	25	30.0432	23	97.5608	-1.69926	13	16.7297	36	163.527	-3.28904	25	31.8278	28	125.825	-1.98306	20	20.9406	29	107.176	-2.35561	6	9.33498	32	175.733	-4.2346	5	7.93491	30	168.049	-4.40452	6	9.69672	25	142.612	-3.87845	13	17.3044	43	202.034
Anp32a	434	337.011	2284	28342.2	-6.39401	165	195.862	2320	44008.5	-7.8118	272	264.493	1986	30860.8	-6.8664	295	307.19	2191	36459.4	-6.89102	268	276.084	1895	31195.9	-6.82011	329	278.736	2232	30218.6	-6.76039	280	352.5	1381	27782.9	-6.30043	261	335.16	1876	38497	-6.84375	153	200.08	1826	38158.9	-7.5753	143	154.024	1711	29450
Anp32b	209	515.633	7076	87806.1	-7.41183	197	742.973	7123	135118	-7.50669	129	398.543	7299	113420	-8.15273	152	502.884	6933	115369	-7.84181	142	464.766	7717	127039	-8.09455	340	915.201	7877	106645	-6.86451	66	263.989	2568	51662.9	-7.61251	80	326.394	2798	57417.1	-7.45873	126	523.508	3130	65409.3	-6.96514	79	270.346	2567	44183.6
Anp32e	347	238.693	39	154.193	0.630421	186	195.585	49	296.147	-0.598519	210	180.892	31	153.48	0.237081	180	166.04	38	201.471	-0.279043	183	166.999	31	162.597	0.0385353	256	192.129	46	198.427	-0.0465302	131	146.093	44	282.032	-0.948977	136	154.706	37	241.912	-0.644959	160	185.348	49	326.252	-0.81575	166	158.386	15	82.26
Antxr1	7	3.22306	0	0	Inf	2	1.40771	0	0	Inf	9	5.18924	0	0	Inf	11	6.79192	0	0	Inf	3	1.8325	0	0	Inf	8	4.01886	0	0	Inf	16	11.9436	0	0	Inf	13	9.89853	0	0	Inf	10	7.75405	0	0	Inf	25	15.9665	0	0
Antxr2	10	12.6982	0	0	Inf	4	7.76449	0	0	Inf	10	15.9013	1	1.76542	3.17106	11	18.7311	0	0	Inf	5	8.42292	0	0	Inf	12	16.6251	0	0	Inf	6	12.3521	0	0	Inf	3	6.29969	0	0	Inf	1	2.13845	0	0	Inf	21	36.9879	0	0
Anxa1	0	0	0	0	NA	0	0	0	0	NA	0	0	1	9.93327	#NAME?	0	0	1	10.6373	#NAME?	0	0	0	0	NA	0	0	0	0	NA	0	0	0	0	NA	0	0	0	0	NA	0	0	0	0	NA	0	0	0	0
Anxa13	0	0	0	0	NA	0	0	0	0	NA	0	0	0	0	NA	0	0	0	0	NA	0	0	0	0	NA	0	0	0	0	NA	0	0	0	0	NA	0	0	0	0	NA	0	0	0	0	NA	0	0	0	0
Anxa2	345	1871.82	0	0	Inf	198	1642.19	1	18.9692	6.43582	232	1576.25	2	31.0784	5.66444	203	1476.97	0	0	Inf	198	1425.16	0	0	Inf	308	1823.22	0	0	Inf	396	3483.28	1	20.118	7.43582	363	3256.94	0	0	Inf	332	3033.49	5	104.488	4.85957	446	3356.45	1	17.2122
Anxa3	0	0	0	0	NA	0	0	0	0	NA	0	0	0	0	NA	0	0	0	0	NA	0	0	0	0	NA	0	0	0	0	NA	0	0	0	0	NA	0	0	0	0	NA	0	0	0	0	NA	0	0	0	0
Anxa4	5	7.38979	0	0	Inf	8	18.0744	0	0	Inf	3	5.55232	0	0	Inf	5	9.90974	0	0	Inf	4	7.84285	0	0	Inf	6	9.67513	0	0	Inf	25	59.9031	0	0	Inf	22	53.7703	0	0	Inf	6	14.9339	0	0	Inf	22	45.1008	0	0
Anxa5	7	7.70251	1	12.409	-0.687986	4	6.72832	3	56.9076	-3.0803	7	9.64548	0	0	Inf	9	13.2803	0	0	Inf	7	10.2184	0	0	Inf	7	8.4038	0	0	Inf	12	21.4073	0	0	Inf	8	14.5573	0	0	Inf	6	11.1185	0	0	Inf	10	15.2628	0	0
Anxa6	0	0	16	56.4872	#NAME?	0	0	11	59.3656	#NAME?	0	0	9	39.7891	#NAME?	0	0	9	42.6091	#NAME?	0	0	9	42.1526	#NAME?	0	0	16	61.6301	#NAME?	0	0	24	137.369	#NAME?	0	0	21	122.604	#NAME?	0	0	16	95.128	#NAME?	0	0	36	176.291
Anxa7	0	0	9	36.1531	#NAME?	0	0	9	55.266	#NAME?	0	0	10	50.3031	#NAME?	0	0	11	59.2552	#NAME?	1	1.86609	5	26.6456	-3.83581	0	0	7	30.6793	#NAME?	0	0	9	58.6129	#NAME?	0	0	18	119.573	#NAME?	0	0	13	87.9439	#NAME?	1	1.9511	14	78.0064
Anxa9	45	11.9768	0	0	Inf	29	11.7988	0	0	Inf	36	11.9984	0	0	Inf	32	11.4211	0	0	Inf	26	9.18025	1	6.46959	0.504859	45	13.0673	0	0	Inf	32	13.8079	0	0	Inf	32	14.0843	0	0	Inf	31	13.8947	0	0	Inf	53	19.5661	0	0
Aoc3	0	0	0	0	NA	0	0	0	0	NA	0	0	0	0	NA	0	0	0	0	NA	0	0	1	0.945244	#NAME?	0	0	0	0	NA	0	0	0	0	NA	0	0	0	0	NA	0	0	0	0	NA	0	0	0	0
Ap1ar	0	0	1	0.87217	#NAME?	0	0	1	1.33326	#NAME?	0	0	1	1.09218	#NAME?	0	0	1	1.16958	#NAME?	0	0	0	0	NA	0	0	1	0.951579	#NAME?	0	0	1	1.414	#NAME?	0	0	2	2.88462	#NAME?	0	0	3	4.40637	#NAME?	0	0	2	2.41953
Ap1b1	9	73.724	228	362.632	-2.2983	3	37.5664	156	379.288	-3.33578	4	41.0316	184	366.472	-3.1589	8	87.8793	163	347.656	-1.98406	9	97.805	186	392.461	-2.00457	9	80.4364	202	350.531	-2.12362	3	39.8414	95	244.964	-2.62023	2	27.0928	76	199.895	-2.88326	1	13.7951	88	235.707	-4.09477	6	68.1737	118	260.323
Ap1g1	140	53.1546	6	11.861	2.16397	95	55.1377	6	18.1314	1.60454	107	50.873	5	12.3774	2.03919	111	56.5152	5	13.2547	2.09214	109	54.9023	7	18.3577	1.58048	117	48.4665	4	8.62725	2.49002	122	75.0965	10	32.0491	1.22846	104	65.2985	8	26.1527	1.32009	92	58.8246	5	16.6455	1.82129	112	58.9834	6	16.452
Ap1m2	0	0	0	0	NA	0	0	0	0	NA	0	0	0	0	NA	0	0	0	0	NA	0	0	0	0	NA	0	0	0	0	NA	0	0	0	0	NA	0	0	0	0	NA	0	0	0	0	NA	0	0	0	0
Ap1s1	0	0	0	0	NA	0	0	0	0	NA	1	4.39624	0	0	Inf	0	0	0	0	NA	0	0	0	0	NA	0	0	1	3.49723	#NAME?	0	0	0	0	NA	0	0	0	0	NA	0	0	0	0	NA	1	4.86955	0	0
Ap1s2	3	4.90212	0	0	Inf	0	0	0	0	NA	4	8.18491	0	0	Inf	1	2.19125	0	0	Inf	3	6.50333	1	2.32219	1.4857	1	1.78281	0	0	Inf	47	124.511	10	28.3787	2.13339	50	135.111	12	34.7363	1.95963	39	107.321	13	38.3219	1.4857	47	106.527	7	16.9958
Ap1s3	0	0	0	0	NA	0	0	0	0	NA	0	0	1	0.682669	#NAME?	0	0	0	0	NA	0	0	0	0	NA	0	0	0	0	NA	0	0	1	0.883825	#NAME?	0	0	0	0	NA	0	0	0	0	NA	0	0	0	0
Ap2a1	10	2.41905	36	126.739	-5.71128	6	2.21875	14	75.3439	-5.08567	5	1.51463	28	123.44	-6.34871	5	1.62198	17	80.2578	-5.62882	7	2.24644	25	116.762	-5.69978	7	1.84751	31	119.073	-6.01012	9	3.52967	17	97.0296	-4.78082	4	1.60015	19	110.616	-6.11121	8	3.25907	9	53.3592	-4.03321	4	1.34216	16	78.1316
Ap2a2	58	53.6472	37	163.86	-1.61089	35	49.4879	27	182.788	-1.88502	51	59.0718	28	155.282	-1.39435	35	43.4127	31	184.104	-2.08433	39	47.8559	17	99.8786	-1.06148	57	57.5224	37	178.779	-1.63598	53	79.477	23	165.138	-1.05506	35	53.5358	25	183.092	-1.77399	82	127.73	22	164.079	-0.361299	54	69.2806	22	135.143
Ap2b1	479	256.334	9	111.681	1.19864	314	256.87	6	113.815	1.17434	326	218.464	5	77.6959	1.49149	283	203.09	5	83.2026	1.28742	310	220.082	6	98.7733	1.15585	418	244.057	8	108.31	1.17205	234	203.018	8	160.944	0.335051	266	235.402	4	82.0831	1.51997	347	312.723	5	104.488	1.58155	344	255.346	6	103.273
Ap2m1	211	65.9965	70	184.31	-1.48167	116	55.4637	49	197.224	-1.83022	145	56.7934	54	178.048	-1.64847	148	62.077	46	162.42	-1.3876	119	49.3785	61	213.075	-2.10941	178	60.7438	67	192.473	-1.66384	132	66.936	42	179.286	-1.42141	102	52.7589	48	209.002	-1.98603	90	47.4067	48	212.839	-2.1666	138	59.871	53	193.565
Ap2s1	2021	25329.4	0	0	Inf	1076	20615	0	0	Inf	2054	32236.6	0	0	Inf	1741	29260.8	1	9.18411	11.6375	1641	27284.7	2	18.1714	10.5522	1947	26623.6	0	0	Inf	860	17474.5	0	0	Inf	1070	22176.8	0	0	Inf	807	17033	4	46.1345	8.52827	1600	27814.9	0	0
Ap3b1	147	549.959	1	5.57026	6.62544	125	714.884	1	8.51506	6.39155	128	599.673	0	0	Inf	121	607.056	1	7.46974	6.34463	98	486.397	5	36.9485	3.71855	126	514.313	1	6.07742	6.40304	126	764.242	0	0	Inf	152	940.403	1	9.21155	6.67369	174	1096.28	1	9.38068	6.86871	159	825.105	3	23.1791
Ap3d1	15	19.4211	0	0	Inf	7	13.8546	0	0	Inf	6	9.72804	0	0	Inf	4	6.94501	0	0	Inf	7	12.0235	0	0	Inf	7	9.88836	0	0	Inf	14	29.3872	0	0	Inf	12	25.6934	0	0	Inf	6	13.0826	0	0	Inf	7	12.5713	0	0
Ap3m1	9	5.0582	0	0	Inf	2	1.71829	0	0	Inf	8	5.63034	0	0	Inf	6	4.52204	0	0	Inf	9	6.71039	0	0	Inf	6	3.67915	0	0	Inf	10	9.11172	0	0	Inf	3	2.78825	0	0	Inf	4	3.78592	0	0	Inf	5	3.89782	0	0
Ap3m2	1	1.07488	0	0	Inf	0	0	0	0	NA	0	0	0	0	NA	2	2.88283	0	0	Inf	0	0	0	0	NA	0	0	0	0	NA	1	1.74264	0	0	Inf	0	0	0	0	NA	1	1.81017	0	0	Inf	1	1.49093	0	0
Ap3s1	0	0	8	16.7387	#NAME?	1	2.55452	9	28.7863	-3.49426	0	0	9	23.5812	#NAME?	0	0	2	5.61166	#NAME?	0	0	13	36.085	#NAME?	0	0	8	18.2627	#NAME?	0	0	9	30.5296	#NAME?	0	0	11	38.0611	#NAME?	0	0	13	45.8072	#NAME?	0	0	15	43.5333
Ap3s2	1	0.98068	0	0	Inf	1	1.49913	0	0	Inf	0	0	0	0	NA	0	0	0	0	NA	4	5.20402	0	0	Inf	0	0	0	0	NA	2	3.17983	0	0	Inf	0	0	0	0	NA	0	0	0	0	NA	0	0	0	0
Ap4b1	9	46.8041	0	0	Inf	7	55.6482	0	0	Inf	9	58.6104	1	15.5392	1.91525	4	27.8953	0	0	Inf	8	55.1928	0	0	Inf	16	90.783	0	0	Inf	9	75.8806	0	0	Inf	7	60.2	0	0	Inf	7	61.3053	0	0	Inf	9	64.9206	0	0
Ap4e1	23	10.9939	1	12.409	-0.174679	11	8.03767	0	0	Inf	14	8.38002	1	15.5392	-0.890886	28	17.9479	0	0	Inf	21	13.3167	0	0	Inf	24	12.5164	1	13.5388	-0.113278	13	10.0743	0	0	Inf	15	11.857	0	0	Inf	9	7.2448	0	0	Inf	13	8.61921	1	17.2122
Ap4m1	36	20.7922	2	15.7649	0.399329	20	17.658	0	0	Inf	28	20.2511	1	9.8708	1.03676	45	34.8531	0	0	Inf	36	27.5837	0	0	Inf	40	25.2059	0	0	Inf	19	17.7909	2	25.5587	-0.522669	16	15.2818	0	0	Inf	37	35.9881	1	13.2745	1.43886	35	28.0392	1	10.9335
Ap4s1	0	0	37	459.133	#NAME?	0	0	27	512.168	#NAME?	0	0	25	388.479	#NAME?	0	0	27	449.294	#NAME?	0	0	33	543.253	#NAME?	0	0	37	500.935	#NAME?	0	0	19	382.241	#NAME?	0	0	27	554.061	#NAME?	0	0	12	250.771	#NAME?	0	0	22	378.668
Ap5b1	3	0.537516	5	62.045	-6.85086	3	0.821682	2	37.9384	-5.52893	3	0.673105	9	139.853	-7.69886	3	0.720811	2	33.281	-5.52893	3	0.713088	3	49.3867	-6.1139	0	0	8	108.31	#NAME?	7	2.03337	1	20.118	-3.30654	2	0.592594	2	41.0416	-6.1139	7	2.11216	6	125.385	-5.8915	2	0.497049	3	51.6365
Ap5s1	0	0	13	54.4917	#NAME?	0	0	11	70.4842	#NAME?	0	0	6	31.4941	#NAME?	0	0	14	78.6946	#NAME?	0	0	9	50.0474	#NAME?	0	0	19	86.8928	#NAME?	1	1.033	3	20.3871	-4.30274	1	1.05369	7	48.5224	-5.52513	0	0	6	42.3542	#NAME?	2	1.76759	9	52.3273
Apaf1	2	1.36899	0	0	Inf	2	2.09272	0	0	Inf	2	1.71432	0	0	Inf	2	1.83582	0	0	Inf	4	3.6323	0	0	Inf	1	0.746815	0	0	Inf	0	0	0	0	NA	1	1.13195	0	0	Inf	1	1.15273	0	0	Inf	1	0.949442	0	0
Apba1	0	0	0	0	NA	1	9.77494	0	0	Inf	0	0	0	0	NA	1	8.57496	0	0	Inf	0	0	0	0	NA	0	0	0	0	NA	3	31.1007	2	1.12385	4.79043	2	21.149	1	0.573175	5.20547	4	43.0746	2	1.1674	5.20547	6	53.2172	0	0
Apba2	0	0	0	0	NA	0	0	0	0	NA	0	0	0	0	NA	0	0	0	0	NA	0	0	0	0	NA	0	0	0	0	NA	0	0	0	0	NA	0	0	0	0	NA	0	0	0	0	NA	0	0	0	0
Apbb1	349	4126.46	0	0	Inf	235	4247.49	0	0	Inf	276	4086.51	0	0	Inf	209	3313.82	0	0	Inf	239	3748.88	0	0	Inf	295	3805.55	0	0	Inf	558	10696.3	0	0	Inf	586	11458	0	0	Inf	471	9378.47	0	0	Inf	744	12201.8	1	4.34607
Apbb1ip	0	0	0	0	NA	0	0	1	18.9692	#NAME?	2	11.0525	0	0	Inf	1	5.91793	1	16.6405	-1.49154	0	0	0	0	NA	1	4.81485	0	0	Inf	0	0	0	0	NA	0	0	0	0	NA	0	0	0	0	NA	0	0	0	0
Apbb2	3	0.718091	0	0	Inf	3	1.09772	0	0	Inf	4	1.19897	0	0	Inf	7	2.24691	0	0	Inf	10	3.17549	0	0	Inf	9	2.35041	0	0	Inf	16	6.20905	0	0	Inf	11	4.3542	1	9.86952	-1.18057	11	4.43415	0	0	Inf	12	3.98418	0	0
Apbb3	0	0	0	0	NA	1	16.806	0	0	Inf	0	0	0	0	NA	0	0	1	5.87655	#NAME?	0	0	0	0	NA	0	0	2	9.56237	#NAME?	0	0	0	0	NA	0	0	1	7.24685	#NAME?	0	0	0	0	NA	0	0	1	6.07842
Apc	85	38.1559	9	13.7726	1.4701	53	36.3689	8	18.7144	0.958557	62	34.8518	12	22.9957	0.59987	53	31.9043	13	26.6777	0.258117	66	39.3041	9	18.2713	1.10511	56	27.4267	14	23.3747	0.230636	51	37.1159	15	37.2145	-0.00382884	62	46.0248	22	55.6742	-0.274599	96	72.5726	37	95.3531	-0.393854	50	31.1323	19	40.3299
Apcdd1	0	0	0	0	NA	0	0	0	0	NA	0	0	0	0	NA	0	0	0	0	NA	0	0	0	0	NA	0	0	0	0	NA	1	2.21341	0	0	Inf	0	0	0	0	NA	0	0	0	0	NA	1	1.89371	0	0
Apeh	0	0	0	0	NA	0	0	1	16.3751	#NAME?	0	0	1	13.4142	#NAME?	0	0	0	0	NA	0	0	0	0	NA	0	0	0	0	NA	0	0	0	0	NA	0	0	0	0	NA	0	0	0	0	NA	0	0	0	0
Apex1	2	24.3361	6	54.4917	-1.16294	0	0	0	0	NA	0	0	1	11.3729	#NAME?	0	0	2	24.3579	#NAME?	0	0	2	24.0969	#NAME?	0	0	0	0	NA	0	0	2	29.448	#NAME?	0	0	0	0	NA	0	0	0	0	NA	0	0	0	0
Apex2	0	0	0	0	NA	0	0	1	8.08392	#NAME?	0	0	2	13.2444	#NAME?	0	0	2	14.1831	#NAME?	0	0	1	7.01555	#NAME?	0	0	0	0	NA	0	0	2	17.1469	#NAME?	0	0	3	26.2354	#NAME?	0	0	1	8.90571	#NAME?	0	0	3	22.0054
Aph1a	19	109.737	131	194.761	-0.827658	14	123.606	122	277.27	-1.16554	14	101.255	112	208.516	-1.04216	14	108.432	93	185.414	-0.773966	14	107.27	105	207.096	-0.949053	20	126.029	133	215.737	-0.775517	32	299.637	102	245.854	0.285412	19	181.472	118	290.115	-0.676878	43	418.24	115	287.93	0.538612	26	208.291	135	278.396
Api5	44	31.6929	0	0	Inf	19	20.9206	0	0	Inf	33	29.7656	0	0	Inf	69	66.6481	0	0	Inf	47	44.9116	0	0	Inf	55	43.223	0	0	Inf	52	60.7238	0	0	Inf	8	9.52919	0	0	Inf	4	4.85208	0	0	Inf	32	31.9711	0	0
Apip	1	0.117958	4	49.636	-8.71696	3	0.540957	2	37.9384	-6.132	2	0.295427	1	15.5392	-5.71696	1	0.158183	4	66.5621	-8.71696	1	0.156488	5	82.3111	-9.03889	1	0.128698	3	40.6164	-8.30193	0	0	3	60.3539	#NAME?	3	0.585204	2	41.0416	-6.132	1	0.19865	4	83.5902	-8.71696	2	0.327234	3	51.6365
Aplf	1	0.355952	0	0	Inf	0	0	3	36.6093	#NAME?	0	0	3	29.9896	#NAME?	0	0	0	0	NA	0	0	4	42.3614	#NAME?	1	0.388361	1	8.70967	-4.48715	0	0	1	12.9421	#NAME?	0	0	4	52.8051	#NAME?	0	0	1	13.4437	#NAME?	0	0	0	0
Apln	0	0	0	0	NA	0	0	0	0	NA	0	0	0	0	NA	0	0	0	0	NA	1	3.01758	0	0	Inf	0	0	0	0	NA	0	0	0	0	NA	0	0	0	0	NA	0	0	0	0	NA	0	0	0	0
Aplnr	0	0	0	0	NA	0	0	0	0	NA	0	0	0	0	NA	0	0	0	0	NA	0	0	0	0	NA	0	0	0	0	NA	0	0	0	0	NA	0	0	0	0	NA	0	0	0	0	NA	0	0	0	0
Aplp1	0	0	0	0	NA	0	0	0	0	NA	0	0	0	0	NA	0	0	0	0	NA	0	0	0	0	NA	0	0	0	0	NA	0	0	0	0	NA	0	0	0	0	NA	0	0	0	0	NA	0	0	0	0
Aplp2	208	225.9	0	0	Inf	130	215.828	0	0	Inf	204	277.443	0	0	Inf	211	307.302	0	0	Inf	269	387.576	0	0	Inf	264	312.824	0	0	Inf	132	232.42	0	0	Inf	63	113.149	0	0	Inf	67	122.542	0	0	Inf	150	225.966	0	0
Apmap	0	0	0	0	NA	0	0	0	0	NA	2	5.16269	0	0	Inf	2	5.52859	0	0	Inf	3	8.20404	0	0	Inf	0	0	0	0	NA	2	6.68393	0	0	Inf	3	10.2266	0	0	Inf	0	0	0	0	NA	5	14.2963	0	0
Apobec2	0	0	4	1.47275	#NAME?	0	0	1	0.562835	#NAME?	0	0	2	0.922125	#NAME?	0	0	2	0.987481	#NAME?	0	0	2	0.9769	#NAME?	0	0	4	1.60684	#NAME?	0	0	1	0.596919	#NAME?	0	0	0	0	NA	0	0	1	0.620051	#NAME?	0	0	1	0.510702
Apobr	1	3.15695	0	0	Inf	0	0	0	0	NA	1	3.95329	0	0	Inf	0	0	0	0	NA	0	0	0	0	NA	0	0	0	0	NA	0	0	0	0	NA	0	0	0	0	NA	0	0	0	0	NA	1	4.37891	0	0
Apod	0	0	0	0	NA	0	0	0	0	NA	0	0	0	0	NA	0	0	0	0	NA	0	0	0	0	NA	0	0	0	0	NA	0	0	0	0	NA	0	0	0	0	NA	0	0	0	0	NA	0	0	0	0
Apoe	0	0	0	0	NA	2	37.9384	1	18.9692	1	1	15.5392	1	15.5392	0	2	33.281	0	0	Inf	0	0	1	16.4622	#NAME?	0	0	0	0	NA	1	20.118	1	20.118	0	0	0	0	0	NA	0	0	0	0	NA	0	0	1	17.2122
Apold1	84	110.936	154	116.131	-0.0660287	59	119.112	114	131.415	-0.141807	50	82.69	101	95.3762	-0.205915	55	97.4058	115	116.293	-0.25569	56	98.1142	109	109.045	-0.152389	77	110.95	146	120.122	-0.114598	12	25.6933	24	29.3417	-0.19156	5	10.9199	27	33.6704	-1.62452	14	31.1371	30	38.0984	-0.291095	15	27.4778	29	30.3336
Apoo	1	0.19082	22	5.99409	-4.97325	0	0	17	7.08046	#NAME?	0	0	13	4.43542	#NAME?	0	0	13	4.74978	#NAME?	1	0.253149	21	7.59052	-4.90614	0	0	20	5.9453	#NAME?	1	0.309366	7	3.09204	-3.32118	0	0	8	3.60452	#NAME?	0	0	9	4.12954	#NAME?	0	0	15	5.66879
Apool	1	3.31563	0	0	Inf	0	0	0	0	NA	2	8.30401	0	0	Inf	3	13.3388	0	0	Inf	2	8.79727	0	0	Inf	3	10.8525	0	0	Inf	3	16.1263	0	0	Inf	4	21.9323	0	0	Inf	6	33.5024	0	0	Inf	6	27.5941	0	0
App	36	57.6971	0	0	Inf	12	29.3998	0	0	Inf	32	64.2233	0	0	Inf	37	79.5212	0	0	Inf	51	108.436	0	0	Inf	35	61.2016	0	0	Inf	258	670.375	0	0	Inf	129	341.899	0	0	Inf	69	186.234	0	0	Inf	218	484.626	0	0
Appbp2	4	1.24213	0	0	Inf	3	1.4241	0	0	Inf	5	1.94432	0	0	Inf	11	4.58068	0	0	Inf	7	2.88374	0	0	Inf	9	3.04925	0	0	Inf	6	3.02068	0	0	Inf	2	1.02706	0	0	Inf	5	2.61478	0	0	Inf	0	0	1	5.12811
Appl1	3	0.664298	0	0	Inf	0	0	0	0	NA	4	1.10916	0	0	Inf	4	1.18777	0	0	Inf	2	0.587521	0	0	Inf	1	0.241593	0	0	Inf	7	2.51297	0	0	Inf	1	0.366184	0	0	Inf	2	0.745814	0	0	Inf	6	1.84286	0	0
Appl2	2	4.2775	0	0	Inf	0	0	0	0	NA	0	0	0	0	NA	2	5.73615	0	0	Inf	1	2.83735	0	0	Inf	0	0	1	4.71524	#NAME?	1	3.46743	0	0	Inf	0	0	0	0	NA	1	3.6018	0	0	Inf	0	0	1	5.99458
Aprt	0	0	0	0	NA	0	0	0	0	NA	0	0	0	0	NA	1	7.18244	0	0	Inf	1	7.10549	0	0	Inf	0	0	0	0	NA	0	0	0	0	NA	0	0	0	0	NA	1	9.01989	0	0	Inf	0	0	0	0
Aptx	0	0	0	0	NA	0	0	0	0	NA	0	0	0	0	NA	0	0	0	0	NA	1	0.379089	0	0	Inf	0	0	0	0	NA	0	0	0	0	NA	0	0	0	0	NA	0	0	0	0	NA	1	0.396359	0	0
Aqp1	0	0	0	0	NA	3	3.63546	0	0	Inf	1	0.992699	0	0	Inf	0	0	0	0	NA	3	3.155	0	0	Inf	1	0.864907	0	0	Inf	11	14.1373	0	0	Inf	10	13.1094	0	0	Inf	11	14.6851	0	0	Inf	17	18.6928	0	0
Aqp11	0	0	0	0	NA	0	0	0	0	NA	0	0	0	0	NA	0	0	0	0	NA	0	0	0	0	NA	0	0	0	0	NA	0	0	0	0	NA	0	0	0	0	NA	0	0	0	0	NA	0	0	0	0
Aqp2	0	0	0	0	NA	0	0	0	0	NA	0	0	0	0	NA	0	0	0	0	NA	0	0	0	0	NA	0	0	0	0	NA	0	0	0	0	NA	0	0	0	0	NA	0	0	0	0	NA	0	0	0	0
Aqp4	0	0	0	0	NA	0	0	0	0	NA	0	0	0	0	NA	0	0	0	0	NA	0	0	0	0	NA	0	0	0	0	NA	0	0	0	0	NA	0	0	0	0	NA	0	0	0	0	NA	0	0	0	0
Aqp5	0	0	0	0	NA	0	0	0	0	NA	0	0	0	0	NA	0	0	1	3.34134	#NAME?	0	0	0	0	NA	0	0	0	0	NA	0	0	0	0	NA	0	0	0	0	NA	0	0	0	0	NA	0	0	0	0
Aqp7	0	0	0	0	NA	0	0	0	0	NA	0	0	0	0	NA	0	0	0	0	NA	0	0	0	0	NA	0	0	0	0	NA	0	0	0	0	NA	0	0	0	0	NA	1	1.88451	0	0	Inf	0	0	0	0
Aqp9	0	0	0	0	NA	0	0	0	0	NA	0	0	0	0	NA	0	0	0	0	NA	0	0	0	0	NA	0	0	0	0	NA	0	0	0	0	NA	0	0	0	0	NA	0	0	0	0	NA	0	0	0	0
Aqr	0	0	1	11.3937	#NAME?	0	0	1	17.4172	#NAME?	0	0	0	0	NA	0	0	0	0	NA	0	0	1	15.1153	#NAME?	1	8.60012	0	0	Inf	0	0	0	0	NA	0	0	0	0	NA	0	0	0	0	NA	0	0	0	0
Ar	0	0	0	0	NA	0	0	0	0	NA	0	0	0	0	NA	0	0	0	0	NA	0	0	0	0	NA	0	0	0	0	NA	0	0	0	0	NA	0	0	0	0	NA	0	0	0	0	NA	0	0	0	0
Araf	0	0	46	141.652	#NAME?	2	0.974263	26	122.391	-6.97297	3	1.19715	30	115.685	-6.59446	1	0.427331	35	144.531	-8.40181	4	1.69101	29	118.471	-6.13051	3	1.04303	48	161.268	-7.27253	5	2.58316	14	69.8938	-4.75796	1	0.526977	21	106.94	-7.66485	3	1.60996	14	72.6023	-5.49492	0	0	24	102.512
Arap1	0	0	4	8.81061	#NAME?	0	0	2	6.73423	#NAME?	0	0	4	11.0331	#NAME?	0	0	1	2.95376	#NAME?	1	2.38207	1	2.92212	-0.294798	1	1.95905	1	2.4032	-0.294798	0	0	2	7.14205	#NAME?	1	2.96934	3	10.9276	-1.87976	0	0	2	7.41882	#NAME?	0	0	4	12.2209
Arap2	7	4.84705	0	0	Inf	4	4.23401	0	0	Inf	5	4.33552	0	0	Inf	1	0.928559	0	0	Inf	4	3.67444	0	0	Inf	6	4.53288	0	0	Inf	14	15.7165	0	0	Inf	6	6.87049	0	0	Inf	3	3.49832	0	0	Inf	6	5.76275	0	0
Arc	0	0	0	0	NA	0	0	0	0	NA	0	0	0	0	NA	0	0	0	0	NA	0	0	0	0	NA	0	0	0	0	NA	0	0	0	0	NA	0	0	0	0	NA	0	0	0	0	NA	0	0	0	0
Arcn1	11	8.99895	0	0	Inf	8	10.0046	0	0	Inf	5	5.12225	0	0	Inf	15	16.4559	0	0	Inf	13	14.1089	0	0	Inf	16	14.2811	0	0	Inf	14	18.5684	0	0	Inf	11	14.8816	0	0	Inf	4	5.51084	0	0	Inf	3	3.40423	0	0
Arel1	2	0.804176	0	0	Inf	5	3.07329	0	0	Inf	9	4.53164	0	0	Inf	4	2.15681	0	0	Inf	6	3.20055	1	1.40075	1.19212	5	2.19348	0	0	Inf	7	4.56317	0	0	Inf	5	3.32467	0	0	Inf	2	1.35428	0	0	Inf	8	4.4618	0	0
Arf1	66	80.0759	2	24.818	1.68998	32	59.3499	0	0	Inf	43	65.3307	0	0	Inf	54	87.8581	0	0	Inf	59	94.9646	4	65.8489	0.52823	51	67.5105	4	54.1552	0.318012	29	57.0431	1	20.118	1.50357	25	50.1597	0	0	Inf	15	30.6484	1	20.8976	0.552478	32	53.8526	0	0
Arf2	345	304.716	3	19.6855	3.95226	180	243.03	0	0	Inf	278	307.476	0	0	Inf	275	325.716	3	26.3983	3.6251	253	296.448	5	43.5258	2.76784	306	294.877	3	21.4778	3.7792	173	247.724	0	0	Inf	161	235.157	2	21.7026	3.43769	156	232.038	1	11.0505	4.39217	235	287.901	0	0
Arf3	119	17.4539	1	4.89574	1.83395	78	17.4885	0	0	Inf	120	22.0404	6	36.7842	-0.738937	122	23.9958	5	32.826	-0.452056	163	31.7165	2	12.9897	1.28786	128	20.4833	1	5.34148	1.93914	95	22.59	2	15.8743	0.508991	73	17.7062	0	0	Inf	89	21.9834	0	0	Inf	139	28.2787	1	6.79074
Arf4	63	94.2225	3	37.227	1.33972	50	114.313	0	0	Inf	54	101.134	2	31.0784	1.70229	43	86.2408	1	16.6405	2.37367	38	75.3962	3	49.3867	0.61037	82	133.805	0	0	Inf	98	237.622	4	80.4718	1.56211	62	153.343	4	82.0831	0.901601	61	153.639	2	41.7951	1.87814	85	176.332	2	34.4243
Arf5	1840	6551.39	0	0	Inf	1135	6177.65	0	0	Inf	1593	7102.69	0	0	Inf	1442	6885.11	0	0	Inf	1471	6948.32	0	0	Inf	1799	6988.6	0	0	Inf	1281	7394.55	0	0	Inf	1404	8266.84	0	0	Inf	1521	9120.18	1	20.8976	8.76958	1842	9097.12	0	0
Arf6	265	132.957	9	69.2011	0.942094	178	136.52	2	23.5078	2.5379	213	133.825	10	96.2857	0.474952	185	124.471	14	144.354	-0.213803	226	150.427	11	112.206	0.422918	262	143.42	9	75.5016	0.925668	167	135.84	5	62.3286	1.12395	152	126.115	5	63.5767	0.98817	179	151.244	7	90.6415	0.738631	156	108.565	6	63.9913
Arfgap1	0	0	22	75.9581	#NAME?	0	0	27	142.504	#NAME?	0	0	15	64.8536	#NAME?	0	0	20	92.6001	#NAME?	0	0	18	82.4472	#NAME?	0	0	37	139.379	#NAME?	0	0	13	72.7682	#NAME?	0	0	7	39.9675	#NAME?	0	0	7	40.7013	#NAME?	0	0	10	47.8906
Arfgap2	57	6.48734	0	0	Inf	24	4.17557	5	54.7397	-3.71254	33	4.70324	2	17.9367	-1.93118	45	6.86807	7	67.2277	-3.29108	36	5.43558	2	19.0021	-1.80565	33	4.09779	6	46.8829	-3.51615	15	2.76777	3	34.8328	-3.65365	31	5.8346	0	0	Inf	32	6.13339	0	0	Inf	37	5.84107	1	9.93388
Arfgap3	2	3.11768	0	0	Inf	1	2.38295	0	0	Inf	2	3.90412	0	0	Inf	1	2.09041	0	0	Inf	0	0	0	0	NA	0	0	0	0	NA	0	0	0	0	NA	1	2.57786	0	0	Inf	1	2.62519	0	0	Inf	0	0	0	0
Arfgef1	3	3.80945	0	0	Inf	1	1.94112	0	0	Inf	2	3.18026	0	0	Inf	2	3.40566	0	0	Inf	0	0	0	0	NA	0	0	0	0	NA	1	2.05868	0	0	Inf	2	4.1998	0	0	Inf	0	0	0	0	NA	0	0	0	0
Arfgef2	21	8.52867	0	0	Inf	22	13.6583	0	0	Inf	31	15.7658	0	0	Inf	25	13.6155	0	0	Inf	23	12.392	0	0	Inf	26	11.5207	0	0	Inf	29	19.0945	0	0	Inf	20	13.4323	0	0	Inf	27	18.4665	0	0	Inf	28	15.7732	0	0
Arfgef3	2	0.333726	0	0	Inf	3	0.765233	0	0	Inf	3	0.626863	0	0	Inf	3	0.671292	0	0	Inf	1	0.221367	0	0	Inf	2	0.364111	0	0	Inf	1	0.270525	0	0	Inf	1	0.275942	0	0	Inf	0	0	0	0	NA	0	0	0	0
Arfip1	29	22.3392	0	0	Inf	11	12.9532	0	0	Inf	13	12.5402	0	0	Inf	20	20.66	0	0	Inf	25	25.5483	0	0	Inf	23	19.3304	0	0	Inf	9	11.2398	0	0	Inf	13	16.5604	0	0	Inf	11	14.2699	0	0	Inf	10	10.6849	0	0
Arfip2	0	0	0	0	NA	0	0	0	0	NA	2	1.69031	0	0	Inf	2	1.81012	0	0	Inf	0	0	0	0	NA	3	2.20908	0	0	Inf	3	3.28257	0	0	Inf	1	1.1161	0	0	Inf	0	0	0	0	NA	0	0	0	0
Arfrp1	0	0	0	0	NA	0	0	0	0	NA	0	0	0	0	NA	0	0	0	0	NA	0	0	0	0	NA	0	0	0	0	NA	0	0	0	0	NA	0	0	0	0	NA	0	0	0	0	NA	0	0	0	0
Arg1	0	0	0	0	NA	0	0	0	0	NA	0	0	0	0	NA	0	0	0	0	NA	0	0	0	0	NA	2	12.5451	0	0	Inf	0	0	0	0	NA	0	0	0	0	NA	0	0	0	0	NA	0	0	0	0
Arg2	0	0	0	0	NA	0	0	0	0	NA	0	0	0	0	NA	0	0	0	0	NA	1	16.1426	0	0	Inf	0	0	0	0	NA	0	0	0	0	NA	0	0	0	0	NA	0	0	0	0	NA	0	0	0	0
Arglu1	24	14.1417	0	0	Inf	8	7.20598	0	0	Inf	5	3.68937	0	0	Inf	12	9.48204	0	0	Inf	10	7.81704	0	0	Inf	11	7.07175	0	0	Inf	21	20.0612	0	0	Inf	14	13.6419	0	0	Inf	15	14.8847	0	0	Inf	14	11.4424	0	0
Arhgap1	41	42.573	3	17.0906	1.31674	30	47.6194	0	0	Inf	41	53.3121	0	0	Inf	33	45.951	0	0	Inf	27	37.1934	0	0	Inf	28	31.7214	1	6.21554	2.3515	62	104.373	0	0	Inf	56	96.1604	0	0	Inf	53	92.6799	2	19.1878	2.27207	65	93.6188	1	7.90195
Arhgap10	1	0.200465	0	0	Inf	0	0	0	0	NA	0	0	0	0	NA	0	0	0	0	NA	0	0	0	0	NA	0	0	0	0	NA	0	0	0	0	NA	0	0	0	0	NA	1	0.337596	0	0	Inf	0	0	0	0
Arhgap11a	2	1.20859	2	2.46714	-1.02952	0	0	1	1.88572	#NAME?	0	0	3	4.63422	#NAME?	2	1.62073	0	0	Inf	1	0.80168	0	0	Inf	0	0	2	2.69177	#NAME?	0	0	1	1.99991	#NAME?	0	0	0	0	NA	0	0	0	0	NA	0	0	2	3.4221
Arhgap12	2	1.35347	0	0	Inf	0	0	0	0	NA	1	0.847439	0	0	Inf	2	1.815	0	0	Inf	6	5.38667	0	0	Inf	0	0	0	0	NA	2	2.19429	0	0	Inf	2	2.23823	0	0	Inf	1	1.13966	0	0	Inf	3	2.81603	0	0
Arhgap17	0	0	0	0	NA	0	0	0	0	NA	1	4.69897	0	0	Inf	0	0	0	0	NA	0	0	0	0	NA	0	0	0	0	NA	0	0	0	0	NA	1	6.20539	0	0	Inf	1	6.31932	0	0	Inf	0	0	0	0
Arhgap18	11	9.95408	3	37.227	-1.90299	7	9.68319	0	0	Inf	3	3.39955	1	15.5392	-2.1925	6	7.28098	3	49.9215	-2.77746	6	7.20297	2	32.9244	-2.1925	5	4.93653	2	27.0776	-2.45553	10	14.6709	1	20.118	-0.455531	18	26.9363	0	0	Inf	24	36.5745	0	0	Inf	13	16.3174	0	0
Arhgap19	2	0.948758	0	0	Inf	1	0.725166	0	0	Inf	3	1.78212	0	0	Inf	0	0	1	1.81893	#NAME?	0	0	0	0	NA	3	1.55271	3	4.43967	-1.51567	0	0	0	0	NA	1	0.784481	0	0	Inf	1	0.798885	0	0	Inf	1	0.657997	0	0
Arhgap20	0	0	1	0.470461	#NAME?	0	0	2	1.43835	#NAME?	1	1.13894	2	1.17827	-0.0489818	1	1.21966	1	0.63089	0.951018	0	0	6	3.74478	#NAME?	0	0	1	0.513295	#NAME?	0	0	1	0.76273	#NAME?	0	0	3	2.33401	#NAME?	0	0	4	3.16915	#NAME?	1	1.26156	5	3.26282
Arhgap21	1	3.44316	0	0	Inf	0	0	0	0	NA	1	4.3117	1	3.82794	0.171685	1	4.61729	0	0	Inf	1	4.56781	0	0	Inf	0	0	0	0	NA	0	0	2	9.91177	#NAME?	0	0	0	0	NA	1	5.7985	1	5.14793	0.171685	2	9.55181	0	0
Arhgap22	0	0	0	0	NA	0	0	0	0	NA	0	0	0	0	NA	0	0	0	0	NA	0	0	0	0	NA	0	0	0	0	NA	1	9.5395	0	0	Inf	0	0	0	0	NA	1	9.90917	0	0	Inf	0	0	0	0
Arhgap23	112	148.07	4	15.1457	3.2893	72	145.511	2	11.5764	3.65187	92	152.31	4	18.9662	3.00551	50	88.6441	5	25.3881	1.80387	74	129.788	5	25.1161	2.36947	81	116.836	5	20.6559	2.49987	70	150.036	9	55.2484	1.4413	61	133.363	1	6.26163	4.41268	86	191.473	5	31.883	2.58628	114	209.052	2	10.5041
Arhgap24	0	0	0	0	NA	0	0	0	0	NA	0	0	0	0	NA	0	0	0	0	NA	0	0	0	0	NA	0	0	0	0	NA	0	0	0	0	NA	0	0	0	0	NA	0	0	1	7.9949	#NAME?	0	0	0	0
Arhgap26	0	0	5	4.61454	#NAME?	1	0.508598	1	1.41082	-1.47193	2	0.833266	2	2.31142	-1.47193	2	0.892324	1	1.23762	-0.471933	3	1.32414	1	1.22436	0.11303	2	0.725999	2	2.01387	-1.47193	1	0.539398	0	0	Inf	4	2.2008	4	6.10486	-1.47193	4	2.2412	2	3.10847	-0.471933	8	3.69191	5	6.4007
Arhgap27	0	0	1	0.916832	#NAME?	0	0	0	0	NA	0	0	0	0	NA	0	0	0	0	NA	0	0	0	0	NA	0	0	0	0	NA	0	0	0	0	NA	0	0	0	0	NA	0	0	0	0	NA	0	0	0	0
Arhgap28	0	0	1	0.852011	#NAME?	0	0	0	0	NA	0	0	0	0	NA	0	0	0	0	NA	1	1.05367	0	0	Inf	0	0	0	0	NA	0	0	1	1.38131	#NAME?	0	0	0	0	NA	0	0	1	1.43484	#NAME?	0	0	1	1.1818
Arhgap29	106	90.2519	5	31.0225	1.54064	80	104.124	0	0	Inf	78	83.1642	2	15.5392	2.42005	66	75.3571	3	24.9608	1.59408	88	99.3996	7	57.6178	0.786726	111	103.114	6	40.6164	1.3441	103	142.179	5	50.2949	1.49922	113	159.106	1	10.2604	3.95483	148	212.212	5	52.2439	2.02217	142	167.702	4	34.4243
Arhgap30	1	18.9895	262	364.852	-4.26404	0	0	178	378.92	#NAME?	2	47.5593	211	367.951	-2.95171	0	0	222	414.571	#NAME?	0	0	184	339.927	#NAME?	1	20.7185	215	326.661	-3.97881	0	0	1	2.25768	#NAME?	0	0	0	0	NA	0	0	1	2.34517	#NAME?	0	0	1	1.93159
Arhgap31	2	1.26151	0	0	Inf	4	3.85685	0	0	Inf	1	0.789863	0	0	Inf	1	0.845844	0	0	Inf	1	0.836781	0	0	Inf	1	0.688182	0	0	Inf	5	5.11302	0	0	Inf	0	0	0	0	NA	5	5.31116	0	0	Inf	1	0.874901	0	0
Arhgap32	49	13.8879	0	0	Inf	23	9.96505	0	0	Inf	65	23.0698	1	10.5333	1.13105	58	22.0444	0	0	Inf	47	17.6721	1	11.159	0.663274	47	14.5338	2	18.3546	-0.336726	27	12.4065	1	13.637	-0.136427	19	8.90533	0	0	Inf	26	12.41	0	0	Inf	27	10.6146	1	11.6673
Arhgap33	0	0	0	0	NA	0	0	0	0	NA	0	0	0	0	NA	0	0	0	0	NA	0	0	0	0	NA	0	0	0	0	NA	0	0	0	0	NA	0	0	0	0	NA	0	0	0	0	NA	0	0	1	4.78906
Arhgap35	2	1.05542	0	0	Inf	0	0	0	0	NA	5	3.30412	0	0	Inf	2	1.41532	0	0	Inf	5	3.50039	0	0	Inf	3	1.72727	0	0	Inf	1	0.855542	1	3.00135	-1.8107	1	0.872673	0	0	Inf	3	2.66609	0	0	Inf	2	1.46394	0	0
Arhgap36	0	0	0	0	NA	0	0	0	0	NA	0	0	0	0	NA	0	0	0	0	NA	0	0	0	0	NA	0	0	0	0	NA	0	0	0	0	NA	0	0	0	0	NA	0	0	0	0	NA	0	0	0	0
Arhgap39	1	3.40573	24	47.6694	-3.80703	0	0	15	45.5441	#NAME?	0	0	22	54.7196	#NAME?	0	0	22	58.5978	#NAME?	0	0	23	60.605	#NAME?	1	3.71581	20	43.3413	-3.54399	0	0	21	67.6231	#NAME?	0	0	8	26.277	#NAME?	1	5.73547	12	40.1392	-2.80703	0	0	15	41.3256
Arhgap4	0	0	0	0	NA	0	0	0	0	NA	0	0	0	0	NA	0	0	0	0	NA	0	0	0	0	NA	0	0	0	0	NA	0	0	0	0	NA	0	0	0	0	NA	0	0	0	0	NA	0	0	0	0
Arhgap40	0	0	0	0	NA	0	0	0	0	NA	0	0	0	0	NA	0	0	0	0	NA	0	0	0	0	NA	0	0	0	0	NA	0	0	0	0	NA	0	0	0	0	NA	0	0	0	0	NA	0	0	0	0
Arhgap42	5	1.2768	0	0	Inf	2	0.780721	0	0	Inf	1	0.319775	0	0	Inf	3	1.02732	0	0	Inf	5	1.69385	0	0	Inf	5	1.39305	0	0	Inf	22	9.10801	0	0	Inf	8	3.37832	0	0	Inf	5	2.15022	0	0	Inf	1	0.354203	0	0
Arhgap44	10	11.2404	0	0	Inf	7	12.028	0	0	Inf	9	12.6683	0	0	Inf	7	10.5514	0	0	Inf	3	4.47359	0	0	Inf	11	13.4902	0	0	Inf	3	5.46703	0	0	Inf	2	3.71767	0	0	Inf	9	17.0367	0	0	Inf	4	6.23652	0	0
Arhgap5	44	44.2936	19	15.8964	1.4784	20	30.7773	18	23.0214	0.418895	28	35.297	24	25.1448	0.489284	18	24.2992	17	19.0733	0.349354	27	36.0582	20	22.1987	0.699851	28	30.7532	23	20.9951	0.550685	24	39.1694	21	28.4848	0.459537	29	48.2774	10	13.8358	1.80294	19	32.2108	18	25.3617	0.344894	29	40.4935	17	19.7285
Arhgap8	0	0	0	0	NA	0	0	0	0	NA	0	0	1	11.9806	#NAME?	0	0	0	0	NA	1	0.311189	1	12.6922	-5.35001	0	0	1	10.4383	#NAME?	0	0	0	0	NA	0	0	0	0	NA	0	0	0	0	NA	1	0.325366	0	0
Arhgap9	0	0	0	0	NA	3	50.8643	0	0	Inf	0	0	0	0	NA	0	0	0	0	NA	1	14.714	0	0	Inf	3	36.3031	0	0	Inf	0	0	0	0	NA	0	0	0	0	NA	0	0	0	0	NA	0	0	0	0
Arhgdia	16	23.3717	5	23.1238	0.0153871	6	13.3978	0	0	Inf	18	32.9257	0	0	Inf	28	54.8478	3	18.6054	1.55971	10	19.3786	1	6.13537	1.65924	25	39.8432	1	5.04582	2.98117	9	21.3138	3	22.4935	-0.0777223	12	28.9874	1	7.64797	1.92228	7	17.2198	2	15.5768	0.14467	12	24.3137	0	0
Arhgdib	0	0	19	60.5925	#NAME?	1	2.2149	5	24.3752	-3.4601	0	0	10	39.9353	#NAME?	0	0	22	94.0845	#NAME?	0	0	10	42.3075	#NAME?	0	0	19	66.1093	#NAME?	0	0	0	0	NA	0	0	0	0	NA	0	0	0	0	NA	0	0	0	0
Arhgef1	23	118.14	0	0	Inf	19	149.188	0	0	Inf	17	109.347	0	0	Inf	10	68.8808	0	0	Inf	18	122.657	0	0	Inf	21	117.688	0	0	Inf	13	108.258	0	0	Inf	19	161.391	0	0	Inf	19	164.354	0	0	Inf	21	149.619	0	0
Arhgef10	1	1.96136	3	6.15373	-1.64961	0	0	4	12.5426	#NAME?	1	2.45611	0	0	Inf	2	5.26038	3	8.25217	-0.649606	2	5.20402	1	2.72125	0.935356	1	2.13994	1	2.238	-0.0646436	1	3.17983	1	3.32555	-0.0646436	5	16.2175	1	3.39214	2.25728	11	36.3336	1	3.45442	3.39479	6	16.3233	3	8.53566
Arhgef10l	0	0	6	16.2767	#NAME?	0	0	0	0	NA	0	0	2	6.79419	#NAME?	0	0	3	10.9136	#NAME?	0	0	5	17.9944	#NAME?	0	0	2	5.91956	#NAME?	0	0	1	4.39808	#NAME?	0	0	1	4.48615	#NAME?	0	0	4	18.2741	#NAME?	0	0	4	15.0513
Arhgef11	14	31.1658	0	0	Inf	6	20.418	0	0	Inf	5	13.9383	0	0	Inf	8	23.8819	1	4.53017	2.39828	6	17.7196	0	0	Inf	1	2.42881	2	7.37153	-1.60172	6	21.6545	0	0	Inf	7	25.7694	1	5.58652	2.20564	7	26.2426	3	17.0673	0.620677	6	18.5268	2	9.37158
Arhgef12	20	4.95085	0	0	Inf	13	4.91933	0	0	Inf	9	2.78987	0	0	Inf	16	5.31129	0	0	Inf	22	7.22478	0	0	Inf	17	4.59137	0	0	Inf	31	12.4411	0	0	Inf	21	8.5966	0	0	Inf	17	7.08693	0	0	Inf	20	6.86719	0	0
Arhgef16	0	0	0	0	NA	0	0	0	0	NA	1	28.5356	0	0	Inf	0	0	0	0	NA	0	0	0	0	NA	0	0	0	0	NA	0	0	0	0	NA	1	37.6836	0	0	Inf	0	0	0	0	NA	0	0	0	0
Arhgef17	10	14.0663	0	0	Inf	2	4.30054	0	0	Inf	9	15.8531	0	0	Inf	11	20.7493	0	0	Inf	9	16.7948	0	0	Inf	8	12.2776	0	0	Inf	7	15.9634	0	0	Inf	7	16.283	0	0	Inf	5	11.8443	0	0	Inf	15	29.2665	0	0
Arhgef18	74	179.044	3	2.42576	6.20574	40	147.945	0	0	Inf	53	160.582	2	2.02511	6.30916	56	181.696	1	1.08432	7.3886	47	150.861	1	1.0727	7.13583	71	187.426	0	0	Inf	84	329.499	1	1.31091	7.97356	53	212.061	6	8.02296	4.7242	72	293.373	2	2.72342	6.75117	122	409.437	1	1.12157
Arhgef2	272	166.212	27	57.7463	1.52522	243	226.992	25	81.7359	1.4736	237	181.356	22	58.9216	1.62196	199	163.071	16	45.8892	1.82927	225	182.401	13	36.8855	2.30599	258	172.011	21	49.0031	1.81155	174	172.381	15	52.0114	1.7287	202	204.127	15	53.0529	1.94397	261	268.591	19	68.4341	1.97262	208	176.301	9	26.6994
Arhgef25	0	0	0	0	NA	0	0	0	0	NA	0	0	0	0	NA	0	0	0	0	NA	0	0	0	0	NA	0	0	0	0	NA	1	14.724	0	0	Inf	0	0	0	0	NA	0	0	0	0	NA	0	0	0	0
Arhgef26	0	0	0	0	NA	0	0	0	0	NA	0	0	0	0	NA	0	0	0	0	NA	0	0	0	0	NA	0	0	0	0	NA	4	4.78379	0	0	Inf	3	3.65968	0	0	Inf	1	1.24229	0	0	Inf	2	2.04641	0	0
Arhgef28	0	0	0	0	NA	0	0	0	0	NA	0	0	0	0	NA	0	0	0	0	NA	0	0	0	0	NA	0	0	0	0	NA	0	0	0	0	NA	0	0	0	0	NA	0	0	0	0	NA	0	0	0	0
Arhgef3	0	0	0	0	NA	0	0	0	0	NA	0	0	0	0	NA	0	0	1	0.869473	#NAME?	0	0	0	0	NA	0	0	0	0	NA	0	0	0	0	NA	0	0	1	1.07222	#NAME?	0	0	0	0	NA	0	0	0	0
Arhgef33	0	0	0	0	NA	0	0	0	0	NA	0	0	0	0	NA	0	0	0	0	NA	0	0	0	0	NA	0	0	0	0	NA	0	0	3	2.74954	#NAME?	0	0	2	1.86973	#NAME?	0	0	0	0	NA	1	1.41451	1	0.784136
Arhgef37	1	0.446812	0	0	Inf	0	0	0	0	NA	0	0	1	4.13015	#NAME?	1	0.599177	0	0	Inf	1	0.592757	0	0	Inf	1	0.487493	0	0	Inf	0	0	0	0	NA	0	0	0	0	NA	0	0	0	0	NA	0	0	0	0
Arhgef39	1	4.85779	0	0	Inf	1	7.42593	0	0	Inf	0	0	0	0	NA	5	32.5716	0	0	Inf	3	19.3335	0	0	Inf	2	10.6001	0	0	Inf	0	0	0	0	NA	2	16.0667	0	0	Inf	0	0	0	0	NA	1	6.7381	0	0
Arhgef4	32	10.6807	1	1.37575	2.95671	22	11.2249	1	2.10306	2.41614	23	9.61319	3	5.16835	0.89531	27	12.0849	3	5.53466	1.12664	22	9.74143	1	1.82512	2.41614	34	12.3814	0	0	Inf	5	2.70561	0	0	Inf	6	3.31174	0	0	Inf	15	8.43137	0	0	Inf	10	4.62964	0	0
Arhgef40	2	4.25572	5	9.97857	-1.22943	1	3.25278	7	21.3554	-2.71486	2	5.32923	7	17.4939	-1.71486	2	5.70693	5	13.3813	-1.22943	3	8.46868	7	18.5331	-1.1299	3	6.96478	4	8.70967	-0.322541	2	6.89954	6	19.4132	-1.49247	2	7.03769	3	9.90095	-0.492466	1	3.58345	13	43.6919	-3.60794	2	5.90298	15	41.523
Arhgef5	0	0	1	2.29544	#NAME?	0	0	1	3.50895	#NAME?	0	0	0	0	NA	0	0	2	6.15638	#NAME?	0	0	0	0	NA	0	0	0	0	NA	0	0	1	3.72145	#NAME?	0	0	0	0	NA	0	0	1	3.86567	#NAME?	0	0	3	9.55181
Arhgef6	0	0	0	0	NA	0	0	0	0	NA	0	0	0	0	NA	0	0	0	0	NA	0	0	0	0	NA	0	0	0	0	NA	0	0	0	0	NA	0	0	0	0	NA	0	0	0	0	NA	0	0	0	0
Arhgef7	89	58.3087	0	0	Inf	64	64.0966	0	0	Inf	71	58.2496	0	0	Inf	60	52.7138	0	0	Inf	69	59.9714	0	0	Inf	94	67.1915	0	0	Inf	63	66.9161	0	0	Inf	52	56.3383	0	0	Inf	71	78.3358	0	0	Inf	83	75.4258	0	0
Arhgef9	0	0	0	0	NA	0	0	0	0	NA	0	0	0	0	NA	0	0	0	0	NA	0	0	0	0	NA	0	0	0	0	NA	0	0	0	0	NA	0	0	0	0	NA	0	0	0	0	NA	0	0	0	0
Arid1a	0	0	1	2.94896	#NAME?	0	0	0	0	NA	0	0	1	3.69284	#NAME?	0	0	2	7.90914	#NAME?	0	0	1	3.9122	#NAME?	0	0	1	3.21746	#NAME?	0	0	1	4.78097	#NAME?	0	0	2	9.75341	#NAME?	0	0	0	0	NA	0	0	0	0
Arid1b	24	11.5557	14	99.1318	-3.10075	17	12.5125	8	86.5938	-2.79089	24	14.4706	10	88.6699	-2.61532	16	10.3308	12	113.945	-3.46332	24	15.3302	14	131.512	-3.10075	21	11.0318	7	54.0787	-2.29339	33	25.7599	12	137.757	-2.41892	29	23.0908	9	105.386	-2.1903	44	35.6776	2	23.8492	0.581078	37	24.7107	12	117.86
Arid2	32	16.0874	45	138.914	-3.11018	20	15.3701	21	99.0977	-2.68872	15	9.44318	42	162.358	-4.10376	20	13.4833	35	144.887	-3.42569	22	14.6727	29	118.763	-3.01688	20	10.9701	37	124.617	-3.50586	9	7.33543	15	75.0707	-3.3553	12	9.97641	17	86.7837	-3.12083	17	14.3927	25	129.966	-3.17472	20	13.9465	22	94.2006
Arid3a	19	8.45027	6	28.5926	-1.75857	24	16.317	2	14.5695	0.163426	24	13.3666	1	5.96752	1.16343	26	15.5067	6	38.3428	-1.30606	17	10.0304	5	31.61	-1.656	39	18.9245	10	51.9931	-1.45806	30	21.6314	2	15.4518	0.485354	23	16.9162	2	15.7612	0.102025	34	25.4657	4	32.1012	-0.334074	23	14.1887	2	13.22
Arid3b	0	0	0	0	NA	1	0.250935	0	0	Inf	0	0	0	0	NA	0	0	0	0	NA	0	0	0	0	NA	0	0	1	0.631894	#NAME?	0	0	0	0	NA	0	0	0	0	NA	0	0	0	0	NA	0	0	0	0
Arid4a	2	1.62979	1	5.85658	-1.84537	1	1.2457	0	0	Inf	2	2.04091	2	14.6678	-2.84537	4	4.37111	0	0	Inf	7	7.56748	0	0	Inf	2	1.77818	0	0	Inf	0	0	1	9.49492	#NAME?	2	2.69519	0	0	Inf	4	5.48934	0	0	Inf	0	0	1	8.1235
Arid4b	7	8.41954	0	0	Inf	1	1.83866	0	0	Inf	5	7.53098	0	0	Inf	4	6.45179	0	0	Inf	1	1.59567	1	2.82289	-0.823016	4	5.24921	0	0	Inf	5	9.75006	0	0	Inf	2	3.97812	0	0	Inf	5	10.1279	2	7.1669	0.498912	8	13.3469	2	5.90298
Arid5a	1	0.153441	5	19.2225	-6.96897	4	0.938241	3	17.6309	-4.232	1	0.192147	11	52.9571	-8.10647	3	0.617296	5	25.7775	-5.384	3	0.610682	4	20.401	-5.06208	3	0.502235	6	25.1672	-5.64704	5	1.24383	3	18.6986	-3.91007	15	3.80619	8	50.8613	-3.74015	7	1.80884	3	19.4232	-3.42465	10	2.12834	6	31.9956
Arid5b	5	1.7966	0	0	Inf	2	1.09856	0	0	Inf	1	0.449959	0	0	Inf	0	0	0	0	NA	5	2.38344	0	0	Inf	6	2.35221	0	0	Inf	12	6.99053	0	0	Inf	4	2.37683	0	0	Inf	7	4.23583	0	0	Inf	4	1.99361	0	0
Arih1	7	2.78513	0	0	Inf	8	4.86575	0	0	Inf	7	3.48768	1	15.5392	-2.15557	15	8.0033	0	0	Inf	11	5.8062	0	0	Inf	14	6.07742	0	0	Inf	8	5.16041	0	0	Inf	7	4.60578	0	0	Inf	8	5.36039	0	0	Inf	9	4.96694	0	0
Arih2	1	0.689768	6	23.138	-5.06801	0	0	0	0	NA	4	3.45505	6	28.9746	-3.06801	0	0	5	25.8568	#NAME?	0	0	2	10.2319	#NAME?	1	0.752569	6	25.2446	-5.06801	1	1.11828	5	31.2602	-4.80497	1	1.14067	1	6.37723	-2.48305	0	0	1	6.49432	#NAME?	1	0.956758	6	32.0941
Arl1	93	144.792	15	78.99	0.874241	106	252.279	7	56.3497	2.16254	79	154.021	9	59.3492	1.37583	86	179.552	11	77.679	1.20881	80	165.236	7	48.9025	1.75655	121	205.537	14	80.4364	1.35348	93	234.743	13	110.987	1.08069	101	260.04	3	26.1252	3.31522	132	346.095	6	53.2097	2.7014	121	261.304	8	58.4346
Arl10	36	246.553	7	5.19737	5.56797	27	282.672	4	4.54002	5.96029	30	257.288	3	2.78932	6.52733	27	247.971	4	3.98268	5.96029	40	363.428	1	0.985003	8.52733	51	381.084	2	1.62016	7.87782	52	577.374	4	4.81496	6.90584	35	396.399	8	9.82274	5.33468	43	495.946	4	5.00155	6.63166	54	512.979	9	9.26888
Arl14ep	0	0	8	4.55542	#NAME?	0	0	5	4.35231	#NAME?	0	0	1	0.713065	#NAME?	0	0	2	1.52721	#NAME?	0	0	1	0.755422	#NAME?	0	0	1	0.621271	#NAME?	0	0	0	0	NA	0	0	0	0	NA	0	0	1	0.958952	#NAME?	0	0	1	0.789836
Arl15	7	6.02966	0	0	Inf	5	6.58381	3	5.00668	0.395069	5	5.39332	2	2.73425	0.980032	11	12.7063	1	1.46402	3.11754	10	11.4274	2	2.89666	1.98003	5	4.69903	0	0	Inf	8	11.172	5	8.8498	0.336175	7	9.97127	1	1.8054	2.46546	9	13.0556	6	11.0313	0.243066	5	5.97398	3	4.54293
Arl16	0	0	0	0	NA	0	0	0	0	NA	0	0	0	0	NA	0	0	0	0	NA	0	0	0	0	NA	0	0	0	0	NA	0	0	1	13.4564	#NAME?	0	0	0	0	NA	0	0	0	0	NA	0	0	0	0
Arl2	0	0	0	0	NA	1	18.422	0	0	Inf	0	0	0	0	NA	2	32.321	0	0	Inf	0	0	1	9.23714	#NAME?	1	13.1483	0	0	Inf	0	0	0	0	NA	0	0	0	0	NA	0	0	0	0	NA	3	50.147	1	9.65794
Arl2bp	841	894.006	2	15.9657	5.80723	626	1017.26	1	12.2031	6.38129	623	829.323	1	9.99654	6.37436	540	769.783	0	0	Inf	559	788.33	1	10.5903	6.21798	698	809.549	0	0	Inf	470	810.008	1	12.9421	5.96779	440	773.489	0	0	Inf	471	843.187	2	26.8873	4.97086	519	765.263	1	11.0728
Arl3	0	0	0	0	NA	0	0	0	0	NA	0	0	0	0	NA	0	0	0	0	NA	0	0	0	0	NA	0	0	0	0	NA	1	0.701143	0	0	Inf	0	0	0	0	NA	0	0	0	0	NA	0	0	1	9.49961
Arl4a	0	0	0	0	NA	1	0.240086	0	0	Inf	1	0.196674	0	0	Inf	2	0.421226	0	0	Inf	0	0	0	0	NA	0	0	0	0	NA	1	0.254626	0	0	Inf	1	0.259724	0	0	Inf	1	0.264493	0	0	Inf	1	0.217848	0	0
Arl4c	0	0	0	0	NA	0	0	0	0	NA	0	0	0	0	NA	0	0	0	0	NA	0	0	0	0	NA	0	0	0	0	NA	1	1.02882	0	0	Inf	1	1.04942	0	0	Inf	0	0	0	0	NA	0	0	0	0
Arl5a	6	1.84763	0	0	Inf	7	3.29514	0	0	Inf	3	1.15685	1	4.29988	-1.8941	9	3.71652	0	0	Inf	7	2.85965	0	0	Inf	10	3.35975	0	0	Inf	10	4.99242	0	0	Inf	8	4.0739	0	0	Inf	7	3.63012	0	0	Inf	10	4.27132	0	0
Arl5b	23	4.92081	0	0	Inf	20	6.5411	0	0	Inf	19	5.09042	0	0	Inf	15	4.30358	2	11.5116	-1.41948	18	5.10897	0	0	Inf	28	6.53597	1	4.68294	0.480987	25	8.67153	0	0	Inf	32	11.3218	0	0	Inf	41	14.7724	1	7.22826	1.03118	37	10.9802	0	0
Arl6	0	0	0	0	NA	0	0	0	0	NA	0	0	0	0	NA	0	0	0	0	NA	0	0	0	0	NA	0	0	0	0	NA	0	0	0	0	NA	0	0	0	0	NA	0	0	0	0	NA	0	0	0	0
Arl6ip1	32	31.1381	0	0	Inf	21	31.2373	0	0	Inf	32	38.9927	0	0	Inf	36	46.9759	0	0	Inf	42	54.218	0	0	Inf	43	45.6514	0	0	Inf	42	66.258	1	19.7273	1.7479	17	27.3557	0	0	Inf	21	34.4128	0	0	Inf	27	36.4422	0	0
Arl6ip4	1	35.8088	0	0	Inf	0	0	0	0	NA	0	0	1	12.8644	#NAME?	1	48.0198	0	0	Inf	0	0	0	0	NA	0	0	1	11.2083	#NAME?	1	58.0547	0	0	Inf	0	0	1	16.9885	#NAME?	0	0	0	0	NA	6	298.016	0	0
Arl6ip5	293	283.348	9	40.7212	2.79872	163	240.964	6	41.4994	2.53766	197	238.567	3	16.9977	3.81098	219	284.006	3	18.2024	3.96372	210	269.416	7	42.0173	2.68078	250	263.777	5	24.6826	3.41775	184	288.482	3	22.0063	3.71249	187	299.056	10	74.8231	1.99886	121	197.059	5	38.0984	2.37083	211	283.031	5	31.3796
Arl6ip6	27	42.2464	2	9.71557	2.12046	13	31.0943	2	14.8519	1.06601	27	52.903	5	30.4158	0.798528	19	39.8666	1	6.51431	2.6135	22	45.6667	4	25.7781	0.825	38	64.8713	3	15.9002	2.02853	15	38.0508	2	15.7513	1.27246	17	43.9877	2	16.0667	1.45303	11	28.9852	1	8.18083	1.825	7	15.1923	1	6.7381
Arl8a	127	201.481	0	0	Inf	80	194.014	0	0	Inf	112	222.505	0	0	Inf	96	204.236	0	0	Inf	99	208.362	0	0	Inf	95	164.436	0	0	Inf	189	486.116	0	0	Inf	152	398.779	1	9.96442	5.32266	126	336.636	3	30.4421	3.46705	184	404.9	0	0
Arl8b	181	71.1125	0	0	Inf	114	68.4675	1	15.8338	2.11241	145	71.339	0	0	Inf	131	69.019	0	0	Inf	146	76.0978	0	0	Inf	149	63.87	1	11.301	2.49869	123	78.3465	0	0	Inf	106	68.8701	1	17.1289	2.00744	112	74.1044	2	34.8868	1.08688	132	71.935	0	0
Arl9	0	0	1	1.014	#NAME?	0	0	1	1.55007	#NAME?	0	0	0	0	NA	0	0	2	2.71957	#NAME?	0	0	2	2.69043	#NAME?	1	5.62724	1	1.10633	2.34665	0	0	0	0	NA	0	0	0	0	NA	0	0	0	0	NA	0	0	0	0
Armc1	9	6.37276	0	0	Inf	3	3.24727	0	0	Inf	4	3.5468	0	0	Inf	5	4.74772	0	0	Inf	6	5.63622	1	13.8557	-1.29768	11	8.49808	2	22.7903	-1.42321	3	3.44392	1	16.9326	-2.29768	5	5.8548	0	0	Inf	7	8.34722	0	0	Inf	5	4.91082	0	0
Armc10	15	5.08235	8	12.7563	-1.32764	15	7.76922	4	9.75007	-0.327643	16	6.78868	7	13.9774	-1.04189	18	8.17855	10	21.3829	-1.38654	12	5.39395	7	14.8076	-1.45693	17	6.28443	15	26.0958	-2.05396	10	5.49314	7	18.0959	-1.71996	9	5.04282	3	7.91068	-0.649572	6	3.42361	4	10.7412	-1.64957	19	8.92948	9	19.9057
Armc12	0	0	0	0	NA	0	0	0	0	NA	0	0	0	0	NA	0	0	0	0	NA	0	0	0	0	NA	0	0	0	0	NA	0	0	0	0	NA	0	0	0	0	NA	0	0	0	0	NA	0	0	0	0
Armc3	0	0	0	0	NA	0	0	0	0	NA	0	0	0	0	NA	0	0	0	0	NA	0	0	0	0	NA	0	0	0	0	NA	0	0	0	0	NA	0	0	0	0	NA	0	0	0	0	NA	0	0	0	0
Armc7	2	2.17588	0	0	Inf	1	1.6631	0	0	Inf	1	1.36238	0	0	Inf	0	0	0	0	NA	2	2.88661	0	0	Inf	3	3.56099	0	0	Inf	2	3.52763	0	0	Inf	4	7.19652	0	0	Inf	3	5.49649	0	0	Inf	1	1.50905	0	0
Armc8	1	0.685993	4	9.49476	-3.79087	0	0	4	14.5143	#NAME?	1	0.859035	5	14.8623	-4.11279	0	0	1	3.18313	#NAME?	0	0	3	9.44707	#NAME?	0	0	6	15.5388	#NAME?	0	0	5	19.2416	#NAME?	0	0	6	23.5523	#NAME?	0	0	3	11.9923	#NAME?	0	0	2	6.58496
Armcx1	0	0	3	9.47085	#NAME?	0	0	4	19.3037	#NAME?	0	0	0	0	NA	0	0	1	4.23348	#NAME?	0	0	2	8.37624	#NAME?	0	0	3	10.3331	#NAME?	0	0	0	0	NA	0	0	0	0	NA	0	0	0	0	NA	0	0	0	0
Armcx2	0	0	0	0	NA	0	0	0	0	NA	0	0	0	0	NA	1	9.08482	0	0	Inf	1	8.98748	0	0	Inf	0	0	0	0	NA	0	0	0	0	NA	0	0	0	0	NA	0	0	0	0	NA	0	0	0	0
Armcx3	15	0.779195	0	0	Inf	8	0.635268	0	0	Inf	16	1.0408	0	0	Inf	7	0.487622	0	0	Inf	12	0.826966	0	0	Inf	2	0.113352	0	0	Inf	41	3.45291	0	0	Inf	60	5.15422	0	0	Inf	42	3.6742	0	0	Inf	65	4.68346	1	6.05724
Armcx4	2	15.5691	0	0	Inf	3	35.6998	0	0	Inf	2	19.4964	0	0	Inf	2	20.8782	0	0	Inf	0	0	1	9.08571	#NAME?	2	16.9866	0	0	Inf	1	12.6206	0	0	Inf	3	38.6199	0	0	Inf	5	65.5482	0	0	Inf	0	0	0	0
Armt1	6	25.3194	0	0	Inf	5	32.254	0	0	Inf	5	26.4218	0	0	Inf	6	33.9534	0	0	Inf	6	33.5896	0	0	Inf	3	13.8123	0	0	Inf	3	20.5244	0	0	Inf	3	20.9353	0	0	Inf	0	0	0	0	NA	3	17.5599	0	0
Arnt	34	24.4058	5	60.8402	-1.3178	25	27.4325	1	18.6009	0.560519	27	24.27	7	106.662	-2.1358	42	40.429	3	48.9522	-0.275982	16	15.2365	1	16.1426	-0.0833373	37	28.9774	3	39.8277	-0.458846	26	30.2576	2	39.4546	-0.382898	15	17.8058	1	20.1223	-0.176447	23	27.8036	0	0	Inf	16	15.9306	2	33.7559
Arnt2	0	0	0	0	NA	0	0	0	0	NA	0	0	0	0	NA	0	0	0	0	NA	0	0	0	0	NA	0	0	0	0	NA	0	0	0	0	NA	0	0	0	0	NA	0	0	0	0	NA	0	0	0	0
Arntl	1	14.9203	2	5.89792	1.339	0	0	0	0	NA	1	18.684	0	0	Inf	1	20.0082	0	0	Inf	1	19.7939	0	0	Inf	0	0	1	3.21746	#NAME?	1	24.1894	1	4.78097	2.339	0	0	0	0	NA	0	0	1	4.96624	#NAME?	1	20.6956	1	4.09042
Arpc1a	508	3954.54	0	0	Inf	343	4081.68	0	0	Inf	376	3665.32	0	0	Inf	351	3664.12	0	0	Inf	434	4482.02	0	0	Inf	488	4144.72	0	0	Inf	503	6348.15	0	0	Inf	449	5780.11	1	11.0834	9.02655	365	4785.02	1	11.2869	8.72773	519	5604	0	0
Arpc1b	643	290.931	8	99.272	1.55122	588	406.694	7	132.784	1.61486	570	322.957	22	341.862	-0.0820723	521	316.116	12	199.686	0.662718	570	342.141	12	197.547	0.792397	650	320.874	12	162.466	0.981875	628	460.665	13	261.533	0.816722	700	523.761	17	348.853	0.586289	765	582.906	20	417.951	0.479929	701	439.942	12	206.546
Arpc2	124	597.732	1	8.03403	6.21723	99	729.511	3	36.844	4.30743	88	531.201	1	10.0606	5.72247	96	620.563	2	21.5473	4.848	105	671.469	10	106.582	2.65535	145	762.599	1	8.7655	6.44294	131	1023.77	1	13.0251	6.29646	97	773.239	2	26.5718	4.86295	118	957.912	3	40.5895	4.56071	127	849.156	1	11.1438
Arpc3	398	100.104	11	83.5539	0.260716	230	88.4315	13	150.949	-0.771426	374	117.796	6	57.0712	1.04546	292	98.4873	7	71.3021	0.465993	319	106.441	12	120.923	-0.184027	385	105.65	13	107.736	-0.0282017	193	78.6994	5	61.5731	0.354052	210	87.3461	10	125.612	-0.524159	163	69.042	7	89.5429	-0.375103	253	88.2646	7	73.7515
Arpc4	536	26.3141	51	225.066	-3.09644	429	32.1954	35	236.113	-2.87455	426	26.1894	58	320.523	-3.61337	383	25.2147	48	284.061	-3.49386	375	24.4235	51	298.581	-3.61178	467	25.0141	68	327.41	-3.71029	324	25.7879	29	207.484	-3.00823	338	27.4409	24	175.149	-2.67419	371	30.6731	32	237.82	-2.95483	373	25.3999	33	202.001
Arpc5	280	326.747	77	567.675	-0.796891	226	403.157	45	507.147	-0.331061	245	358.023	47	433.909	-0.277338	186	291.07	46	454.775	-0.64379	211	326.654	37	361.878	-0.147742	212	269.919	51	410.226	-0.603892	212	401.085	67	800.813	-0.997556	279	538.413	76	926.574	-0.783194	298	585.637	70	869.092	-0.569502	275	445.128	73	746.502
Arpc5l	364	609.899	7	86.863	2.81176	217	555.813	11	208.661	1.41344	287	602.185	12	186.47	1.69126	249	559.482	9	149.765	1.90139	300	666.852	4	65.8489	3.34014	381	696.506	8	108.31	2.68496	151	410.186	5	100.59	2.02779	173	479.358	9	184.687	1.37602	136	383.755	5	104.488	1.87685	186	432.283	12	206.546
Arpin	6	1.85767	0	0	Inf	6	2.83976	0	0	Inf	11	4.26483	0	0	Inf	4	1.66076	0	0	Inf	3	1.23223	0	0	Inf	11	3.71581	0	0	Inf	14	7.02737	0	0	Inf	5	2.56003	0	0	Inf	8	4.17125	0	0	Inf	8	3.43563	0	0
Arpp19	59	23.602	1973	6559.09	-8.11844	44	26.9068	1076	5468.16	-7.66694	39	19.5368	1531	6373.58	-8.34976	37	19.8486	1443	6432.99	-8.34031	50	26.535	1401	6178.84	-7.86329	51	22.2593	1935	7018.45	-8.3006	89	57.7211	611	3293.1	-5.8342	73	48.2923	716	3936.29	-6.3489	78	52.5474	432	2418.57	-5.52439	67	37.1767	804	3707.42
Arpp21	0	0	0	0	NA	1	0.421352	0	0	Inf	0	0	0	0	NA	1	0.369627	0	0	Inf	1	0.365666	0	0	Inf	0	0	0	0	NA	0	0	0	0	NA	0	0	0	0	NA	0	0	0	0	NA	0	0	0	0
Arrb1	67	16.465	5	13.5347	0.282748	83	31.1801	3	12.414	1.32866	52	16.0023	3	10.1693	0.654064	46	15.1592	4	14.52	0.0621488	50	16.3008	6	21.5467	-0.402519	62	16.6235	7	20.6737	-0.314572	22	8.76512	1	4.38858	0.998018	25	10.1598	2	8.95291	0.182443	40	16.5541	0	0	Inf	34	11.5895	0	0
Arrdc1	0	0	0	0	NA	0	0	0	0	NA	0	0	0	0	NA	0	0	0	0	NA	0	0	0	0	NA	0	0	0	0	NA	0	0	0	0	NA	0	0	0	0	NA	0	0	0	0	NA	0	0	0	0
Arrdc3	4	2.7805	1	1.39722	0.99278	2	2.12522	0	0	Inf	3	2.61141	0	0	Inf	1	0.932164	3	5.62104	-2.59218	2	1.84435	0	0	Inf	7	5.30889	1	1.52444	1.80014	6	6.76177	3	6.7957	-0.00721951	7	8.0467	4	9.24236	-0.199865	5	5.85317	2	4.70603	0.314709	4	3.85675	0	0
Arrdc4	0	0	0	0	NA	0	0	0	0	NA	0	0	0	0	NA	0	0	0	0	NA	0	0	0	0	NA	0	0	0	0	NA	3	8.75825	1	1.13769	2.94454	1	2.97787	0	0	Inf	0	0	0	0	NA	1	2.49774	0	0
Arsa	1	3.37819	0	0	Inf	1	5.16412	0	0	Inf	0	0	0	0	NA	0	0	0	0	NA	3	13.4449	0	0	Inf	0	0	0	0	NA	5	27.3843	0	0	Inf	1	5.58652	0	0	Inf	1	5.68909	0	0	Inf	2	9.37158	0	0
Arsb	22	13.1487	3	19.7891	-0.589786	17	15.5318	4	40.3345	-1.37679	33	24.6982	6	49.5618	-1.00482	27	21.6398	4	35.383	-0.709368	28	22.2008	6	52.5058	-1.24186	31	20.2146	2	14.3939	0.489941	29	28.0999	1	10.6943	1.39373	22	21.744	0	0	Inf	22	22.1432	1	11.1087	0.995176	25	20.7252	2	18.2993
Arsg	0	0	5	7.47798	#NAME?	0	0	11	25.1489	#NAME?	0	0	8	14.9829	#NAME?	0	0	5	10.028	#NAME?	0	0	10	19.8411	#NAME?	0	0	13	21.2129	#NAME?	0	0	0	0	NA	0	0	0	0	NA	0	0	3	7.55604	#NAME?	0	0	1	2.0745
Arsi	0	0	0	0	NA	0	0	0	0	NA	0	0	0	0	NA	0	0	0	0	NA	0	0	0	0	NA	0	0	0	0	NA	0	0	0	0	NA	0	0	0	0	NA	0	0	0	0	NA	0	0	0	0
Arsj	0	0	0	0	NA	0	0	0	0	NA	0	0	0	0	NA	0	0	0	0	NA	0	0	0	0	NA	0	0	0	0	NA	0	0	0	0	NA	0	0	0	0	NA	0	0	0	0	NA	0	0	0	0
Arsk	0	0	0	0	NA	0	0	0	0	NA	0	0	0	0	NA	0	0	0	0	NA	0	0	0	0	NA	0	0	0	0	NA	0	0	0	0	NA	0	0	0	0	NA	0	0	0	0	NA	1	1.47951	0	0
Art3	0	0	0	0	NA	0	0	1	7.42593	#NAME?	0	0	0	0	NA	0	0	0	0	NA	0	0	0	0	NA	0	0	0	0	NA	0	0	18	141.761	#NAME?	0	0	17	136.567	#NAME?	0	0	31	253.606	#NAME?	0	0	25	168.452
Art5	0	0	0	0	NA	0	0	0	0	NA	0	0	0	0	NA	0	0	0	0	NA	0	0	0	0	NA	0	0	0	0	NA	0	0	0	0	NA	0	0	0	0	NA	0	0	0	0	NA	0	0	0	0
Artn	0	0	0	0	NA	0	0	0	0	NA	0	0	0	0	NA	0	0	0	0	NA	0	0	0	0	NA	0	0	0	0	NA	0	0	0	0	NA	0	0	0	0	NA	0	0	0	0	NA	0	0	0	0
Arv1	7	0.578323	7	4.03921	-2.80413	5	0.631473	5	4.41043	-2.80413	9	0.931122	6	4.33552	-2.21916	5	0.553953	3	2.3214	-2.06716	11	1.20564	5	3.82754	-1.66662	12	1.08168	8	5.03653	-2.21916	16	2.14309	5	4.67752	-1.12605	14	1.91275	11	10.4966	-2.4562	13	1.80873	1	0.971756	0.896315	16	1.83354	1	0.800382
Arvcf	0	0	2	2.28915	#NAME?	1	30.4109	2	3.49934	3.11944	0	0	3	4.29988	#NAME?	0	0	4	6.13951	#NAME?	0	0	4	6.07373	#NAME?	0	0	2	2.49757	#NAME?	0	0	2	3.71126	#NAME?	1	32.8984	1	1.89278	4.11944	1	33.5024	1	1.92754	4.11944	1	27.5941	3	4.76282
Arx	0	0	0	0	NA	0	0	1	2.22519	#NAME?	1	16.5206	0	0	Inf	0	0	0	0	NA	0	0	0	0	NA	0	0	0	0	NA	0	0	0	0	NA	0	0	0	0	NA	0	0	0	0	NA	0	0	0	0
As3mt	0	0	0	0	NA	0	0	0	0	NA	0	0	0	0	NA	0	0	0	0	NA	0	0	0	0	NA	0	0	0	0	NA	0	0	0	0	NA	0	0	0	0	NA	0	0	0	0	NA	0	0	0	0
Asah1	4	5.79565	1	5.72287	0.0182307	1	2.2149	0	0	Inf	2	3.6288	2	14.3329	-1.98177	3	5.82899	0	0	Inf	4	7.68871	2	15.1843	-0.981769	5	7.90415	1	6.24392	0.340159	6	14.0942	1	9.27814	0.603193	4	9.58427	0	0	Inf	5	12.2003	0	0	Inf	9	18.0877	0	0
Asap1	2	1.21858	2	4.66782	-1.93755	2	1.8628	0	0	Inf	2	1.52597	0	0	Inf	13	10.6218	0	0	Inf	6	4.84983	0	0	Inf	3	1.99429	0	0	Inf	4	3.95122	0	0	Inf	2	2.01517	0	0	Inf	1	1.02608	0	0	Inf	4	3.38051	0	0
Asap2	17	9.01661	1	12.409	-0.46073	19	15.4049	0	0	Inf	15	9.9627	1	15.5392	-0.641302	20	14.2251	5	83.2026	-2.54819	23	16.1836	1	16.4622	-0.0246305	19	10.9949	2	27.0776	-1.30026	19	16.3379	3	60.3539	-1.88523	18	15.7879	0	0	Inf	17	15.1846	1	20.8976	-0.46073	16	11.771	2	34.4243
Asap3	0	0	4	1.84446	#NAME?	0	0	1	0.704889	#NAME?	0	0	1	0.577431	#NAME?	0	0	1	0.618356	#NAME?	0	0	0	0	NA	0	0	1	0.503097	#NAME?	0	0	1	0.747577	#NAME?	0	0	0	0	NA	0	0	1	0.776546	#NAME?	0	0	2	1.2792
Asb1	42	11.7682	14	72.8063	-2.62918	30	12.8497	10	79.4975	-2.62918	31	10.8771	13	84.6595	-2.96038	29	10.8965	9	62.7644	-2.52608	29	10.7798	7	48.2937	-2.16351	39	11.9225	10	56.7394	-2.25066	43	19.5333	5	42.1559	-1.1098	42	19.461	4	34.4	-0.82182	52	24.537	2	17.5158	0.486302	53	20.5984	5	36.067
Asb12	0	0	0	0	NA	0	0	0	0	NA	0	0	0	0	NA	0	0	0	0	NA	0	0	0	0	NA	0	0	0	0	NA	0	0	0	0	NA	0	0	0	0	NA	0	0	0	0	NA	0	0	0	0
Asb16	0	0	0	0	NA	0	0	0	0	NA	0	0	0	0	NA	0	0	1	1.19878	#NAME?	0	0	0	0	NA	0	0	0	0	NA	0	0	0	0	NA	0	0	0	0	NA	0	0	0	0	NA	0	0	0	0
Asb2	0	0	0	0	NA	0	0	0	0	NA	0	0	0	0	NA	0	0	0	0	NA	0	0	0	0	NA	0	0	0	0	NA	0	0	0	0	NA	0	0	0	0	NA	0	0	0	0	NA	0	0	0	0
Asb3	0	0	33	179.823	#NAME?	3	1.78057	19	158.269	-6.4739	0	0	25	170.593	#NAME?	0	0	19	138.84	#NAME?	3	1.54525	21	151.81	-6.61829	1	0.423612	25	148.632	-8.45479	0	0	18	159.019	#NAME?	2	1.28414	18	162.203	-6.98086	0	0	11	100.944	#NAME?	1	0.538547	16	120.934
Asb7	11	6.85549	0	0	Inf	4	3.81082	1	1.58077	1.26948	8	6.24349	0	0	Inf	6	5.0145	0	0	Inf	5	4.13397	0	0	Inf	6	4.07982	2	2.25647	0.854439	1	1.0104	2	3.35299	-1.73052	5	5.15316	0	0	Inf	2	2.09911	1	1.74146	0.269477	3	2.59338	0	0
Asb8	29	40.5195	0	0	Inf	23	49.1254	0	0	Inf	25	43.7418	0	0	Inf	22	41.221	0	0	Inf	24	44.4865	0	0	Inf	34	51.8308	0	0	Inf	29	65.6917	0	0	Inf	13	30.0377	0	0	Inf	14	32.9422	0	0	Inf	28	54.2653	0	0
Ascc1	0	0	187	131.816	#NAME?	0	0	104	112.065	#NAME?	1	0.76447	155	136.82	-7.4836	0	0	141	133.283	#NAME?	0	0	160	149.623	#NAME?	0	0	195	149.97	#NAME?	0	0	155	177.135	#NAME?	0	0	136	158.534	#NAME?	0	0	152	180.438	#NAME?	0	0	217	212.17
Ascc2	72	26.2702	49	199.39	-2.92409	32	17.8482	17	105.747	-2.56677	35	15.9916	31	157.965	-3.30422	41	20.0607	31	169.161	-3.07595	37	17.9096	31	167.348	-3.22405	45	17.9138	46	204.225	-3.51102	46	27.2105	7	46.1798	-0.763101	27	16.2912	13	87.4798	-2.42486	48	29.4938	7	47.9694	-0.7017	39	19.7376	16	90.308
Ascc3	2	8.98429	4	8.1516	0.140321	0	0	1	3.11527	#NAME?	2	11.2506	3	7.65589	0.555359	1	6.02399	3	8.1985	-0.444641	1	5.95944	2	5.4071	0.140321	1	4.90114	4	8.89378	-0.859679	0	0	0	0	NA	0	0	2	6.74016	#NAME?	1	7.56506	1	3.43196	1.14032	2	12.4619	0	0
Asf1a	8	7.87625	1	6.84868	0.201683	6	9.03011	5	52.3467	-2.53528	6	7.39728	3	25.7288	-1.79832	9	11.8823	3	27.5523	-1.21335	8	10.4489	7	63.6	-2.60567	4	4.29668	3	22.4167	-2.38328	1	1.59616	4	44.4134	-4.79832	5	8.14061	4	45.3027	-2.47639	4	6.63206	3	34.6009	-2.38328	3	4.09685	2	18.9992
Asf1b	72	149.154	19	99.2203	0.588097	54	171.005	25	199.572	-0.222869	31	80.4185	14	91.5517	-0.187059	37	102.786	20	140.058	-0.446375	48	131.915	17	117.773	0.163599	56	126.571	29	165.23	-0.384527	14	47.0195	8	67.7304	-0.526546	27	92.4962	11	94.9941	-0.0384449	15	52.3302	8	70.3551	-0.42701	23	66.089	7	50.7042
Asgr1	0	0	0	0	NA	0	0	0	0	NA	0	0	0	0	NA	0	0	0	0	NA	0	0	0	0	NA	0	0	0	0	NA	0	0	0	0	NA	0	0	0	0	NA	0	0	0	0	NA	0	0	0	0
Asgr2	0	0	0	0	NA	0	0	1	6.56126	#NAME?	0	0	0	0	NA	0	0	0	0	NA	0	0	0	0	NA	0	0	0	0	NA	0	0	0	0	NA	0	0	0	0	NA	0	0	0	0	NA	0	0	0	0
Ash1l	18	29.6836	82	66.952	-1.17346	13	32.7718	74	92.3621	-1.49485	19	39.2364	44	44.9877	-0.197337	16	35.383	50	54.7457	-0.629689	20	43.7549	54	58.4918	-0.418792	19	34.1855	45	40.0872	-0.229758	10	26.7357	41	54.2726	-1.02146	14	38.1795	64	86.4146	-1.17848	24	66.6522	58	79.7511	-0.258851	12	27.4489	43	48.6987
Ash2l	2	1.46586	11	36.4719	-4.63697	0	0	4	20.274	#NAME?	0	0	8	33.216	#NAME?	1	0.982861	3	13.3388	-3.7625	0	0	2	8.79727	#NAME?	1	0.79966	8	28.9401	-5.17754	0	0	5	26.8772	#NAME?	1	1.21205	0	0	Inf	1	1.2343	2	11.1675	-3.17754	1	1.01663	2	9.19804
Asic1	1	1.38182	0	0	Inf	0	0	1	1.76255	#NAME?	0	0	0	0	NA	2	3.70605	0	0	Inf	1	1.83317	0	0	Inf	0	0	0	0	NA	0	0	0	0	NA	2	4.57023	0	0	Inf	1	2.32707	0	0	Inf	1	1.91668	0	0
Asic2	0	0	0	0	NA	0	0	0	0	NA	0	0	0	0	NA	0	0	0	0	NA	0	0	0	0	NA	0	0	0	0	NA	0	0	0	0	NA	0	0	0	0	NA	0	0	0	0	NA	0	0	0	0
Asl	0	0	0	0	NA	0	0	0	0	NA	0	0	0	0	NA	0	0	0	0	NA	0	0	0	0	NA	0	0	0	0	NA	0	0	0	0	NA	0	0	0	0	NA	0	0	0	0	NA	0	0	0	0
Asna1	1	20.8885	0	0	Inf	0	0	0	0	NA	0	0	0	0	NA	0	0	0	0	NA	0	0	0	0	NA	0	0	0	0	NA	0	0	0	0	NA	0	0	0	0	NA	0	0	0	0	NA	1	28.9738	0	0
Asns	0	0	0	0	NA	0	0	1	18.9692	#NAME?	0	0	0	0	NA	0	0	1	16.6405	#NAME?	1	3.35896	0	0	Inf	1	2.76246	0	0	Inf	0	0	0	0	NA	0	0	0	0	NA	0	0	0	0	NA	0	0	0	0
Asnsd1	0	0	0	0	NA	0	0	0	0	NA	0	0	0	0	NA	0	0	0	0	NA	0	0	0	0	NA	0	0	0	0	NA	0	0	0	0	NA	0	0	0	0	NA	0	0	0	0	NA	0	0	0	0
Aspa	0	0	0	0	NA	0	0	0	0	NA	0	0	0	0	NA	0	0	0	0	NA	0	0	0	0	NA	0	0	0	0	NA	0	0	0	0	NA	0	0	0	0	NA	0	0	0	0	NA	0	0	0	0
Asph	18	13.9601	0	0	Inf	21	24.8971	0	0	Inf	11	10.6832	0	0	Inf	11	11.4404	0	0	Inf	16	16.4622	0	0	Inf	16	13.5388	0	0	Inf	2	2.51474	0	0	Inf	7	8.97784	0	0	Inf	5	6.53049	0	0	Inf	3	3.22728	0	0
Asphd1	33	8.73847	0	0	Inf	19	7.69108	0	0	Inf	12	3.97919	0	0	Inf	18	6.39181	0	0	Inf	10	3.51296	0	0	Inf	15	4.33367	0	0	Inf	21	9.01546	0	0	Inf	18	7.88227	0	0	Inf	26	11.5945	0	0	Inf	14	5.14219	0	0
Asphd2	0	0	2	7.6655	#NAME?	0	0	0	0	NA	0	0	0	0	NA	0	0	0	0	NA	0	0	0	0	NA	0	0	1	4.18171	#NAME?	0	0	3	18.6414	#NAME?	0	0	0	0	NA	0	0	0	0	NA	0	0	1	5.3163
Asprv1	0	0	0	0	NA	0	0	1	3.69863	#NAME?	0	0	0	0	NA	0	0	1	3.24458	#NAME?	0	0	0	0	NA	0	0	0	0	NA	0	0	0	0	NA	0	0	1	4.00116	#NAME?	0	0	0	0	NA	0	0	1	3.35604
Aspscr1	0	0	51	632.859	#NAME?	1	1.27726	30	569.076	-8.79943	0	0	22	341.862	#NAME?	0	0	30	499.215	#NAME?	0	0	33	543.253	#NAME?	0	0	31	419.703	#NAME?	0	0	15	301.769	#NAME?	0	0	20	410.416	#NAME?	0	0	13	271.668	#NAME?	0	0	25	430.304
Asrgl1	0	0	0	0	NA	0	0	0	0	NA	0	0	0	0	NA	0	0	0	0	NA	1	1.864	0	0	Inf	0	0	0	0	NA	0	0	0	0	NA	0	0	0	0	NA	0	0	0	0	NA	0	0	0	0
Ass1	5	33.8732	75	367.18	-3.43827	4	41.4246	46	344.261	-3.05494	3	25.4507	44	269.75	-3.40585	5	45.4241	50	328.26	-2.85331	8	71.8999	54	350.723	-2.28627	4	29.5658	74	395.269	-3.74083	3	32.9499	60	476.23	-3.85331	2	22.4065	43	348.132	-3.95765	4	45.6357	30	247.342	-2.43827	8	75.1753	42	285.211
Aste1	1	9.35305	3	37.227	-1.99284	4	57.1907	0	0	Inf	0	0	0	0	NA	1	12.5425	3	49.9215	-1.99284	1	12.4081	2	32.9244	-1.40788	1	10.2046	0	0	Inf	0	0	0	0	NA	0	0	0	0	NA	1	15.7511	1	20.8976	-0.407878	0	0	0	0
Astn1	0	0	0	0	NA	0	0	0	0	NA	0	0	0	0	NA	0	0	0	0	NA	0	0	0	0	NA	0	0	0	0	NA	0	0	0	0	NA	0	0	0	0	NA	0	0	0	0	NA	0	0	0	0
Astn2	0	0	0	0	NA	0	0	0	0	NA	0	0	0	0	NA	0	0	0	0	NA	0	0	0	0	NA	0	0	0	0	NA	0	0	0	0	NA	0	0	0	0	NA	0	0	0	0	NA	0	0	0	0
Asxl1	251	164.444	1	12.409	3.72813	180	180.272	5	94.846	0.926515	162	132.908	0	0	Inf	132	115.97	5	83.2026	0.479056	163	141.672	5	82.3111	0.78339	201	143.675	3	40.6164	1.82268	130	138.081	0	0	Inf	139	150.597	2	41.0416	1.87553	159	175.428	3	62.6927	1.48451	180	163.574	0	0
Asxl2	52	7.81439	3	37.227	-2.25214	46	10.5673	3	56.9076	-2.42902	68	12.7965	2	31.0784	-1.28016	53	10.6807	9	149.765	-3.80962	47	9.37004	3	49.3867	-2.39799	38	6.23044	3	40.6164	-2.70466	41	9.98902	3	60.3539	-2.59503	39	9.69201	2	41.0416	-2.08222	40	10.123	3	62.6927	-2.63065	44	9.17157	4	68.8487
Asxl3	0	0	0	0	NA	0	0	0	0	NA	0	0	0	0	NA	0	0	0	0	NA	0	0	0	0	NA	0	0	0	0	NA	2	0.941791	0	0	Inf	0	0	0	0	NA	1	0.489143	2	27.5902	-5.81776	0	0	0	0
Asz1	0	0	0	0	NA	0	0	0	0	NA	0	0	0	0	NA	0	0	0	0	NA	0	0	0	0	NA	0	0	0	0	NA	0	0	0	0	NA	0	0	0	0	NA	0	0	0	0	NA	0	0	0	0
Atad1	33	15.975	0	0	Inf	12	8.88013	0	0	Inf	35	21.2171	0	0	Inf	33	21.4225	0	0	Inf	22	14.1286	0	0	Inf	49	25.8801	0	0	Inf	32	25.1144	0	0	Inf	17	13.6092	0	0	Inf	9	7.33715	0	0	Inf	32	21.487	0	0
Atad2	36	33.2737	0	0	Inf	14	19.7806	0	0	Inf	27	31.2503	0	0	Inf	36	44.6201	0	0	Inf	20	24.5234	0	0	Inf	35	35.2947	0	0	Inf	11	16.4831	0	0	Inf	5	7.64233	0	0	Inf	11	17.1218	0	0	Inf	18	23.0765	0	0
Atad2b	12	4.84995	0	0	Inf	6	3.70698	0	0	Inf	7	3.54279	1	6.32846	-0.836967	9	4.87786	1	6.77698	-0.474396	6	3.21706	1	6.70437	-1.05936	8	3.52768	2	11.0276	-1.64432	9	5.8972	1	8.1932	-0.474396	3	2.00509	1	8.35725	-2.05936	6	4.08382	0	0	Inf	5	2.80301	0	0
Atad3a	0	0	1	2.4818	#NAME?	0	0	0	0	NA	0	0	0	0	NA	0	0	0	0	NA	0	0	0	0	NA	0	0	0	0	NA	0	0	0	0	NA	0	0	0	0	NA	0	0	0	0	NA	0	0	0	0
Atcay	0	0	0	0	NA	0	0	0	0	NA	0	0	0	0	NA	0	0	0	0	NA	0	0	0	0	NA	1	0.674269	0	0	Inf	0	0	0	0	NA	0	0	0	0	NA	0	0	0	0	NA	0	0	0	0
Ate1	1	0.57281	0	0	Inf	3	2.6269	0	0	Inf	1	0.717302	0	0	Inf	1	0.768141	0	0	Inf	0	0	1	1.89156	#NAME?	0	0	0	0	NA	1	0.928662	0	0	Inf	1	0.947257	0	0	Inf	2	1.9293	1	2.4012	-0.315678	2	1.58906	0	0
Atf1	12	16.9557	53	150.967	-3.15439	17	36.7194	32	139.337	-1.92397	10	17.694	44	156.946	-3.14893	9	17.0532	37	141.331	-3.05096	12	22.494	33	124.701	-2.47086	16	24.6659	51	158.496	-2.68386	9	20.6169	28	129.304	-2.64886	11	25.703	15	70.6568	-1.45889	8	19.0363	20	95.9388	-2.33336	10	19.599	34	134.333
Atf2	12	7.24107	3	11.4283	-0.658342	8	7.37945	2	11.6467	-0.658342	10	7.55637	4	19.0815	-1.33641	6	4.85515	4	20.4339	-2.07338	10	8.00522	5	25.2688	-1.65834	9	5.92526	0	0	Inf	6	5.86975	3	18.5281	-1.65834	5	4.98941	1	6.29969	-0.336414	9	9.14582	4	25.6614	-1.48842	5	4.18495	0	0
Atf3	0	0	0	0	NA	0	0	0	0	NA	0	0	0	0	NA	0	0	0	0	NA	1	2.64759	0	0	Inf	1	2.17742	0	0	Inf	0	0	0	0	NA	0	0	0	0	NA	0	0	0	0	NA	0	0	0	0
Atf4	1591	30212.3	6	74.454	8.66457	896	26009.6	7	132.784	7.61382	1493	35503	10	155.392	7.83589	1261	32111.4	7	116.484	8.10682	1234	31087.2	12	197.547	7.29798	1524	31574.9	7	94.7716	8.38011	583	17948.6	2	40.2359	8.80117	662	20788.8	12	246.249	6.39954	578	18484.2	4	83.5902	7.78874	856	22546.9	7	120.485
Atf5	2	26.3854	1	2.52175	3.38725	0	0	0	0	NA	1	16.5206	1	3.15786	2.38725	0	0	1	3.38167	#NAME?	0	0	3	10.0363	#NAME?	0	0	1	2.75135	#NAME?	1	21.3886	1	4.08836	2.38725	0	0	3	12.5107	#NAME?	4	88.8696	0	0	Inf	1	18.2993	0	0
Atf6	3	0.759581	0	0	Inf	5	1.93524	0	0	Inf	4	1.26825	0	0	Inf	5	1.69767	0	0	Inf	2	0.671792	0	0	Inf	1	0.276246	0	0	Inf	8	3.2839	0	0	Inf	4	1.67483	0	0	Inf	6	2.55837	0	0	Inf	7	2.45838	0	0
Atf6b	97	568.089	3	22.7874	4.63981	57	510.307	1	11.6114	5.45775	70	513.374	5	47.5593	3.43221	61	479.076	1	10.186	5.55559	87	675.951	1	10.0769	6.0678	101	645.37	2	16.5748	5.28307	38	360.807	1	12.3146	4.87278	63	610.158	1	12.5612	5.60214	58	572.046	4	51.1673	3.48284	58	471.163	6	63.2156
Atf7ip	307	74.4372	29	206.511	-1.47212	203	75.2419	15	163.286	-1.11779	250	75.9072	21	187.265	-1.30277	220	71.5326	16	152.79	-1.09488	211	67.8712	23	217.283	-1.6787	268	70.8973	23	178.697	-1.33371	190	74.6882	8	92.3597	-0.306382	165	66.1596	11	129.537	-0.969347	183	74.7242	14	167.893	-1.16789	241	81.0527	8	79.0195
Atf7ip2	0	0	0	0	NA	0	0	0	0	NA	0	0	0	0	NA	0	0	0	0	NA	0	0	0	0	NA	0	0	0	0	NA	0	0	0	0	NA	0	0	0	0	NA	0	0	0	0	NA	0	0	0	0
Atg10	5	11.9363	0	0	Inf	0	0	0	0	NA	1	2.98944	0	0	Inf	5	16.0066	0	0	Inf	2	6.33404	1	2.29336	1.46566	3	7.81382	0	0	Inf	5	19.3516	0	0	Inf	4	15.7912	0	0	Inf	0	0	1	2.91125	#NAME?	5	16.5565	0	0
Atg101	362	1898.32	0	0	Inf	209	1675.4	0	0	Inf	313	2055.4	0	0	Inf	270	1898.69	0	0	Inf	276	1920.09	0	0	Inf	371	2122.65	0	0	Inf	130	1105.22	0	0	Inf	148	1283.45	0	0	Inf	152	1342.34	0	0	Inf	171	1243.81	0	0
Atg12	6	3.09332	0	0	Inf	1	0.788107	0	0	Inf	2	1.2912	0	0	Inf	3	2.07407	0	0	Inf	6	4.10371	0	0	Inf	2	1.12498	0	0	Inf	4	3.34334	0	0	Inf	2	1.70514	0	0	Inf	4	3.4729	0	0	Inf	7	5.00576	0	0
Atg13	3	2.15345	0	0	Inf	2	2.1946	0	0	Inf	5	4.49444	0	0	Inf	9	8.66336	0	0	Inf	5	4.76141	0	0	Inf	7	5.4822	0	0	Inf	10	11.6375	0	0	Inf	1	1.18706	0	0	Inf	3	3.62655	0	0	Inf	7	6.96965	0	0
Atg14	0	0	0	0	NA	0	0	0	0	NA	1	0.92321	0	0	Inf	0	0	0	0	NA	1	0.97805	0	0	Inf	0	0	0	0	NA	3	3.58573	0	0	Inf	0	0	0	0	NA	0	0	0	0	NA	1	1.02261	0	0
Atg16l1	1	0.637168	9	10.0983	-3.98629	2	1.94803	5	8.57605	-2.1383	1	0.797894	5	7.02532	-3.1383	1	0.854444	4	6.01859	-2.81637	1	0.84529	3	4.46558	-2.40133	2	1.39036	7	8.56932	-2.62372	0	0	3	5.45724	#NAME?	1	1.05369	0	0	Inf	0	0	1	1.88957	#NAME?	0	0	4	6.22535
Atg16l2	2	0.760734	0	0	Inf	1	0.581453	0	0	Inf	0	0	0	0	NA	2	1.02015	0	0	Inf	0	0	0	0	NA	0	0	0	0	NA	0	0	0	0	NA	2	1.25803	0	0	Inf	1	0.640562	0	0	Inf	1	0.527596	0	0
Atg2a	0	0	0	0	NA	1	50.4181	1	4.54002	3.47317	0	0	0	0	NA	0	0	0	0	NA	2	87.5097	1	3.94001	4.47317	1	35.9847	0	0	Inf	0	0	0	0	NA	0	0	0	0	NA	0	0	0	0	NA	0	0	2	8.239
Atg2b	0	0	0	0	NA	0	0	0	0	NA	0	0	0	0	NA	0	0	0	0	NA	0	0	0	0	NA	0	0	0	0	NA	0	0	0	0	NA	1	0.805832	0	0	Inf	0	0	0	0	NA	1	0.675906	0	0
Atg3	49	3.46218	0	0	Inf	27	2.91628	0	0	Inf	31	2.74288	0	0	Inf	27	2.55828	0	0	Inf	32	2.99954	0	0	Inf	41	3.16068	1	12.9002	-2.02908	30	3.43654	0	0	Inf	30	3.50535	0	0	Inf	33	3.92669	0	0	Inf	28	2.74417	0	0
Atg4a	10	28.4197	7	19.8938	0.514573	8	34.7553	11	47.7886	-0.459432	8	28.4709	10	35.5886	-0.321928	2	7.62219	8	30.4887	-2	10	37.7026	12	45.2431	-0.263034	13	40.3094	9	27.9065	0.530515	24	110.58	40	184.301	-0.736966	21	98.6952	25	117.494	-0.251539	19	90.9352	21	100.507	-0.14439	31	122.202	31	122.202
Atg4b	66	56.271	0	0	Inf	41	53.4364	0	0	Inf	49	52.3152	0	0	Inf	48	54.8797	0	0	Inf	41	46.3742	0	0	Inf	62	57.6734	0	0	Inf	42	58.0547	0	0	Inf	41	57.8072	0	0	Inf	31	44.5104	0	0	Inf	48	56.765	0	0
Atg4c	20	24.9167	0	0	Inf	20	38.0892	0	0	Inf	15	23.4014	0	0	Inf	8	13.3653	0	0	Inf	12	19.8332	0	0	Inf	29	39.4186	0	0	Inf	12	24.2375	0	0	Inf	16	32.9638	0	0	Inf	19	39.8632	0	0	Inf	22	38.0173	0	0
Atg4d	15	70.6753	1	12.409	2.50982	10	72.0259	0	0	Inf	9	53.1019	0	0	Inf	4	25.2736	1	16.6405	0.602929	10	62.5069	0	0	Inf	14	71.9694	0	0	Inf	0	0	0	0	NA	6	46.7504	0	0	Inf	5	39.6739	1	20.8976	0.924857	7	45.7481	0	0
Atg5	49	80.2773	47	122.465	-0.609302	34	85.1506	15	59.747	0.511149	35	71.8052	41	133.779	-0.897692	26	57.1216	27	94.3424	-0.723871	38	82.5909	20	69.1345	0.256577	41	73.2865	34	96.6574	-0.399334	23	61.0902	24	101.384	-0.730823	15	40.6392	17	73.2519	-0.849995	25	68.9756	18	78.9849	-0.195492	34	77.2635	23	83.1265
Atg7	20	19.1345	46	285.407	-3.89877	16	23.4002	43	407.838	-4.1234	20	23.9612	44	341.862	-3.83464	22	28.2254	29	241.287	-3.09569	14	17.7691	35	288.089	-4.01907	18	18.789	56	379.086	-4.33457	37	57.3899	35	352.064	-2.61697	29	45.882	38	389.895	-3.08709	29	46.7244	39	407.502	-3.12456	31	41.1384	36	309.819
Atg9a	0	0	0	0	NA	0	0	0	0	NA	0	0	0	0	NA	0	0	2	3.3314	#NAME?	0	0	0	0	NA	0	0	0	0	NA	0	0	1	2.01379	#NAME?	0	0	1	2.05411	#NAME?	0	0	0	0	NA	0	0	0	0
Atg9b	7	58.1004	0	0	Inf	8	101.504	0	0	Inf	6	62.3625	0	0	Inf	9	100.174	0	0	Inf	7	77.0781	0	0	Inf	15	135.836	1	1.64551	6.36719	1	13.4564	0	0	Inf	2	27.4516	0	0	Inf	3	41.9335	1	2.5399	4.04526	4	46.0511	0	0
Atic	206	294.056	1	12.409	4.56663	102	222.575	1	18.9692	3.55256	134	239.53	0	0	Inf	144	275.649	0	0	Inf	115	217.778	0	0	Inf	184	286.566	0	0	Inf	67	155.055	1	20.118	2.94622	57	134.554	0	0	Inf	83	199.526	0	0	Inf	65	128.699	1	17.2122
Atl1	4	9.71557	0	0	Inf	1	3.71296	0	0	Inf	0	0	0	0	NA	0	0	0	0	NA	1	3.22226	0	0	Inf	5	13.2502	0	0	Inf	3	11.8134	0	0	Inf	0	0	0	0	NA	1	4.09041	0	0	Inf	5	16.8452	0	0
Atl2	1	1.14772	0	0	Inf	1	1.75448	0	0	Inf	2	2.87446	0	0	Inf	1	1.5391	0	0	Inf	3	4.56781	0	0	Inf	2	2.50443	0	0	Inf	0	0	0	0	NA	0	0	0	0	NA	0	0	0	0	NA	2	3.18394	0	0
Atl3	33	9.38063	5	37.7503	-2.00873	24	10.429	1	11.5415	-0.146234	23	8.18723	6	56.7274	-2.7926	25	9.52989	3	30.374	-1.6723	37	13.9531	4	40.0647	-1.52174	31	9.61442	7	57.6622	-2.58435	34	15.6691	11	134.645	-3.10317	23	10.8119	13	162.312	-3.90807	16	7.65944	8	101.718	-3.7312	35	13.8002	5	52.3623
Atm	0	0	0	0	NA	0	0	0	0	NA	0	0	0	0	NA	0	0	0	0	NA	0	0	0	0	NA	0	0	1	0.523314	#NAME?	0	0	1	0.777617	#NAME?	0	0	0	0	NA	0	0	0	0	NA	0	0	0	0
Atmin	41	23.3677	51	338.194	-3.85526	35	30.4939	24	243.287	-2.99607	24	17.1291	38	315.552	-4.20335	30	22.929	27	240.099	-3.38839	32	24.1955	33	290.31	-3.58478	54	33.5792	39	282.166	-3.0709	8	7.39214	9	96.7578	-3.71031	17	16.0228	11	120.627	-2.91236	18	17.2768	15	167.512	-3.27736	15	11.8583	14	128.773
Atn1	0	0	85	235.168	#NAME?	0	0	56	236.843	#NAME?	0	0	65	225.198	#NAME?	0	0	90	333.912	#NAME?	0	0	91	334.005	#NAME?	0	0	75	226.394	#NAME?	0	0	39	174.933	#NAME?	0	0	37	169.285	#NAME?	0	0	13	60.5706	#NAME?	0	0	78	299.332
Atoh8	0	0	0	0	NA	0	0	0	0	NA	0	0	0	0	NA	0	0	0	0	NA	0	0	0	0	NA	0	0	0	0	NA	0	0	1	7.84522	#NAME?	0	0	0	0	NA	0	0	0	0	NA	0	0	0	0
Atox1	0	0	0	0	NA	0	0	1	0.500232	#NAME?	0	0	0	0	NA	0	0	1	0.438823	#NAME?	0	0	1	0.434121	#NAME?	0	0	1	0.357028	#NAME?	0	0	0	0	NA	0	0	0	0	NA	0	0	0	0	NA	0	0	0	0
Atp10a	0	0	0	0	NA	0	0	0	0	NA	0	0	0	0	NA	0	0	0	0	NA	0	0	0	0	NA	0	0	0	0	NA	5	20.2382	0	0	Inf	4	16.5147	0	0	Inf	5	21.0224	0	0	Inf	2	6.92601	0	0
Atp10b	0	0	0	0	NA	0	0	0	0	NA	0	0	0	0	NA	1	0.968141	0	0	Inf	0	0	0	0	NA	0	0	0	0	NA	26	30.4319	1	3.17983	3.25856	23	27.4595	2	6.48701	2.08168	36	43.7693	1	3.30306	3.72805	27	27.0378	3	8.16164
Atp10d	0	0	0	0	NA	1	1.55763	0	0	Inf	0	0	0	0	NA	1	1.36642	0	0	Inf	0	0	0	0	NA	2	2.22344	0	0	Inf	1	1.65196	0	0	Inf	0	0	0	0	NA	0	0	0	0	NA	0	0	0	0
Atp11a	89	56.3356	19	14.8552	1.92308	63	60.9601	8	9.56152	2.67255	60	47.5593	13	12.728	1.90172	61	51.7789	13	13.6301	1.92557	59	49.5446	3	3.1117	3.99295	65	44.89	16	13.6486	1.71764	127	130.33	38	48.1676	1.43603	164	171.67	30	38.7885	2.14594	156	166.294	22	28.9672	2.52124	150	131.699	23	24.9431
Atp11b	21	202.458	48	62.5352	1.69488	14	206.326	24	47.7976	2.10992	15	181.091	38	61.9952	1.54649	15	193.926	40	69.8832	1.47249	14	179.058	38	65.6778	1.44695	18	189.335	28	39.8001	2.2501	14	218.821	28	59.1409	1.88753	11	175.374	18	38.7804	2.17703	4	64.9432	35	76.7909	-0.241758	31	414.548	34	61.4414
Atp11c	0	0	0	0	NA	0	0	0	0	NA	3	2.01643	0	0	Inf	0	0	0	0	NA	0	0	0	0	NA	2	1.17124	0	0	Inf	1	0.870198	0	0	Inf	0	0	0	0	NA	0	0	0	0	NA	0	0	0	0
Atp13a1	0	0	134	759.925	#NAME?	0	0	86	745.549	#NAME?	0	0	110	781.178	#NAME?	2	5.74596	81	616	-6.74424	0	0	94	707.205	#NAME?	0	0	117	723.927	#NAME?	0	0	51	468.903	#NAME?	0	0	67	628.344	#NAME?	0	0	57	544.377	#NAME?	0	0	64	503.436
Atp13a2	1	18.9895	348	1723.92	-6.50434	0	0	231	1749.29	#NAME?	0	0	320	1985.08	#NAME?	0	0	243	1614.26	#NAME?	1	25.1922	257	1688.97	-6.06703	2	41.4369	318	1718.73	-5.37428	0	0	44	353.376	#NAME?	0	0	36	294.915	#NAME?	0	0	26	216.905	#NAME?	0	0	41	281.722
Atp13a3	22	8.78674	0	0	Inf	10	6.10545	0	0	Inf	12	6.00175	1	11.2104	-0.901384	16	8.56949	0	0	Inf	16	8.47768	0	0	Inf	13	5.6649	0	0	Inf	18	11.6553	0	0	Inf	10	6.60484	0	0	Inf	7	4.70828	0	0	Inf	19	10.5259	0	0
Atp1a1	64	361.314	1	11.0912	5.02576	35	302.055	0	0	Inf	49	346.412	0	0	Inf	56	423.958	1	14.8734	4.83312	33	247.156	0	0	Inf	39	240.222	0	0	Inf	67	613.235	1	17.9815	5.09185	41	382.777	1	18.3416	4.38332	27	256.701	0	0	Inf	69	540.323	0	0
Atp1a2	0	0	0	0	NA	0	0	0	0	NA	0	0	0	0	NA	0	0	0	0	NA	0	0	0	0	NA	0	0	0	0	NA	0	0	0	0	NA	0	0	0	0	NA	0	0	0	0	NA	0	0	0	0
Atp1a3	1	9.01661	0	0	Inf	0	0	0	0	NA	1	11.2911	0	0	Inf	1	12.0913	0	0	Inf	1	11.9618	0	0	Inf	2	19.6751	0	0	Inf	0	0	0	0	NA	0	0	0	0	NA	0	0	0	0	NA	0	0	0	0
Atp1a4	0	0	0	0	NA	0	0	0	0	NA	0	0	0	0	NA	0	0	0	0	NA	0	0	0	0	NA	0	0	0	0	NA	0	0	0	0	NA	0	0	0	0	NA	0	0	0	0	NA	0	0	0	0
Atp1b1	17	29.1467	0	0	Inf	19	49.7974	0	0	Inf	17	36.499	0	0	Inf	16	36.7867	0	0	Inf	17	38.6671	0	0	Inf	14	26.1886	0	0	Inf	12	33.3556	0	0	Inf	9	25.5176	0	0	Inf	13	37.5356	0	0	Inf	16	38.0504	0	0
Atp1b2	0	0	0	0	NA	0	0	0	0	NA	0	0	0	0	NA	0	0	0	0	NA	0	0	0	0	NA	0	0	0	0	NA	4	5.83883	0	0	Inf	1	1.48894	0	0	Inf	1	1.51627	0	0	Inf	1	1.24887	0	0
Atp1b3	6	8.78487	1	12.409	-0.498293	2	4.47638	0	0	Inf	1	1.83348	0	0	Inf	1	1.96343	1	16.6405	-3.08326	5	9.71194	1	16.4622	-0.761327	3	4.79235	0	0	Inf	8	18.9898	1	20.118	-0.0832555	5	12.1063	0	0	Inf	5	12.3286	1	20.8976	-0.761327	11	22.3396	0	0
Atp2a1	0	0	1	1.73348	#NAME?	0	0	0	0	NA	0	0	0	0	NA	0	0	0	0	NA	0	0	1	2.2997	#NAME?	0	0	3	5.67394	#NAME?	0	0	0	0	NA	0	0	2	5.73333	#NAME?	0	0	0	0	NA	0	0	0	0
Atp2a2	0	0	1	2.92829	#NAME?	0	0	0	0	NA	0	0	0	0	NA	0	0	0	0	NA	1	4.80545	0	0	Inf	1	3.95208	0	0	Inf	0	0	0	0	NA	0	0	1	4.84252	#NAME?	0	0	0	0	NA	0	0	0	0
Atp2a3	0	0	0	0	NA	0	0	0	0	NA	0	0	0	0	NA	0	0	0	0	NA	0	0	0	0	NA	0	0	0	0	NA	0	0	0	0	NA	1	10.0612	0	0	Inf	0	0	0	0	NA	0	0	0	0
Atp2b1	74	10.4619	9	25.291	-1.27348	38	8.2125	7	30.07	-1.87243	30	5.31119	6	21.1138	-1.99108	39	7.39391	6	22.6102	-1.61257	45	8.44002	6	22.368	-1.40611	46	7.09546	9	27.5936	-1.95937	77	17.6489	13	59.2262	-1.74666	68	15.8981	13	60.4121	-1.92598	114	27.1421	11	52.0565	-0.939547	71	13.9231	7	27.2848
Atp2b2	0	0	0	0	NA	0	0	0	0	NA	0	0	0	0	NA	0	0	0	0	NA	0	0	0	0	NA	0	0	0	0	NA	0	0	0	0	NA	0	0	0	0	NA	0	0	0	0	NA	0	0	0	0
Atp2b3	0	0	0	0	NA	0	0	0	0	NA	0	0	0	0	NA	0	0	0	0	NA	0	0	0	0	NA	0	0	0	0	NA	0	0	0	0	NA	0	0	0	0	NA	0	0	0	0	NA	0	0	0	0
Atp2b4	0	0	0	0	NA	0	0	0	0	NA	1	0.878264	0	0	Inf	0	0	0	0	NA	0	0	0	0	NA	0	0	0	0	NA	7	7.95937	1	0.91199	3.12556	6	6.95892	1	0.930251	2.90317	4	4.72446	4	3.78932	0.31821	7	6.80974	4	3.12106
Atp2c1	8	6.43135	0	0	Inf	2	2.45784	0	0	Inf	3	3.02012	0	0	Inf	4	4.31223	0	0	Inf	4	4.26603	0	0	Inf	7	6.13979	0	0	Inf	7	9.12341	0	0	Inf	2	2.65888	0	0	Inf	1	1.35385	0	0	Inf	7	7.80565	0	0
Atp5a1	391	4261.25	93	1154.04	1.88459	225	3748.48	65	1233	1.60413	259	3534.69	64	994.507	1.82953	253	3697.52	56	931.869	1.98836	246	3556.7	48	790.187	2.17027	350	4161.71	75	1015.41	2.03511	159	2809.34	46	925.426	1.60204	121	2180.73	77	1580.1	0.464798	109	2000.53	58	1212.06	0.722925	146	2207.05	59	1015.52
Atp5b	449	5024.43	2	24.818	7.66143	285	4875.25	3	56.9076	6.42071	297	4161.86	2	31.0784	7.06518	298	4471.84	4	66.5621	6.07003	294	4364.55	4	65.8489	6.05053	335	4090.05	5	67.694	5.91695	216	3918.69	3	60.3539	6.02078	198	3664.06	4	82.0831	5.48021	165	3109.44	4	83.5902	5.21718	190	2949.12	1	17.2122
Atp5c1	0	0	8	0.41229	#NAME?	0	0	5	0.393908	#NAME?	0	0	1	0.0645363	#NAME?	0	0	17	1.17487	#NAME?	0	0	5	0.341849	#NAME?	0	0	5	0.281142	#NAME?	0	0	9	0.751972	#NAME?	0	0	1	0.0852255	#NAME?	0	0	1	0.0867903	#NAME?	0	0	5	0.357422
Atp5d	1	30.5685	2	10.9459	1.48165	18	841.122	0	0	Inf	59	2258.49	1	6.85352	8.36429	12	491.91	2	14.6785	5.06661	33	1338.26	1	7.26063	7.52605	1	33.3517	1	5.97126	2.48165	1	49.5589	0	0	Inf	27	1364.88	0	0	Inf	19	978.108	1	9.21683	6.72958	6	254.404	0	0
Atp5e	5	4.39449	2	24.818	-2.49762	1	1.34354	1	18.9692	-3.81955	1	1.1006	0	0	Inf	4	4.71442	3	49.9215	-3.40451	5	5.82989	0	0	Inf	4	3.83568	0	0	Inf	1	1.4249	1	20.118	-3.81955	0	0	1	20.5208	#NAME?	0	0	0	0	NA	2	2.43819	0	0
Atp5f1	4	21.7967	0	0	Inf	2	16.6599	0	0	Inf	3	20.4712	0	0	Inf	5	36.5368	0	0	Inf	7	50.6034	0	0	Inf	5	29.7265	0	0	Inf	2	17.6688	1	20.118	-0.187279	0	0	0	0	NA	1	9.17675	1	20.8976	-1.18728	0	0	0	0
Atp5g2	0	0	5	40.1702	#NAME?	0	0	1	12.2813	#NAME?	0	0	5	50.3031	#NAME?	0	0	4	43.0947	#NAME?	0	0	1	10.6582	#NAME?	0	0	6	52.593	#NAME?	0	0	2	26.0502	#NAME?	0	0	0	0	NA	0	0	1	13.5298	#NAME?	0	0	0	0
Atp5g3	0	0	293	3635.84	#NAME?	0	0	144	2731.56	#NAME?	1	12.2614	255	3962.49	-8.33614	2	26.2608	322	5358.25	-7.67271	0	0	282	4642.35	#NAME?	1	10.683	313	4237.64	-8.63181	1	15.8743	70	1408.26	-6.47107	0	0	55	1128.64	#NAME?	0	0	37	773.21	#NAME?	0	0	78	1342.55
Atp5h	0	0	0	0	NA	0	0	0	0	NA	0	0	0	0	NA	0	0	0	0	NA	0	0	0	0	NA	0	0	0	0	NA	0	0	0	0	NA	0	0	0	0	NA	0	0	0	0	NA	0	0	0	0
Atp5j	0	0	0	0	NA	0	0	0	0	NA	0	0	0	0	NA	0	0	0	0	NA	0	0	0	0	NA	0	0	0	0	NA	0	0	0	0	NA	0	0	0	0	NA	0	0	0	0	NA	0	0	0	0
Atp5j2	1	15.6664	0	0	Inf	0	0	0	0	NA	1	19.6182	0	0	Inf	0	0	0	0	NA	0	0	2	32.9244	#NAME?	1	17.0927	0	0	Inf	0	0	0	0	NA	2	51.815	0	0	Inf	1	26.3832	1	20.8976	0.336283	1	21.7304	0	0
Atp5l	2	0.0936773	0	0	Inf	1	0.0716006	0	0	Inf	4	0.234615	0	0	Inf	1	0.0628108	2	2.74175	-5.44794	1	0.0621378	3	4.06856	-6.0329	2	0.102206	2	2.2307	-4.44794	1	0.0759367	1	1.65735	-4.44794	0	0	0	0	NA	1	0.0788793	1	1.72158	-4.44794	3	0.194906	0	0
Atp5o	0	0	2	24.818	#NAME?	0	0	0	0	NA	0	0	3	46.6175	#NAME?	0	0	0	0	NA	0	0	1	16.4622	#NAME?	0	0	0	0	NA	0	0	0	0	NA	0	0	0	0	NA	0	0	0	0	NA	0	0	0	0
Atp5s	14	15.9223	12	148.908	-3.2253	10	17.3856	4	75.8768	-2.12577	6	8.54514	5	77.6959	-3.18466	4	6.10052	10	166.405	-4.76963	14	21.123	2	32.9244	-0.640342	7	8.68596	7	94.7716	-3.4477	15	27.6576	3	60.3539	-1.12577	8	15.0461	4	82.0831	-2.4477	9	17.2376	4	83.5902	-2.27777	10	15.7752	6	103.273
Atp6ap1	2314	12033.8	5	14.0821	9.73902	1521	12091.6	15	64.5805	7.54869	1812	11800.2	9	31.7418	8.53821	1595	11123.3	6	22.661	8.93915	1606	11080	8	29.891	8.53403	2344	13299.7	7	21.51	9.27217	2189	18455.8	15	68.4915	8.07394	2142	18421.2	12	55.8903	8.36455	2220	19442.5	11	52.1734	8.54168	3012	21726.8	9	35.1592
Atp6ap2	746	1263.47	33	310.971	2.02254	494	1278.99	19	273.698	2.22434	534	1132.55	25	295.011	1.94074	480	1090.18	36	454.924	1.26087	554	1244.77	31	387.543	1.68345	665	1228.83	34	349.566	1.81365	833	2287.28	81	1237.48	0.886224	931	2607.55	50	779.173	1.74268	841	2398.73	48	761.739	1.6549	1155	2713.36	70	914.963
Atp6v0a1	0	0	1	0.976097	#NAME?	0	0	5	7.46063	#NAME?	0	0	1	1.22232	#NAME?	0	0	3	3.92685	#NAME?	0	0	5	6.47463	#NAME?	0	0	3	3.1949	#NAME?	0	0	12	18.9898	#NAME?	0	0	11	17.7559	#NAME?	0	0	1	1.64381	#NAME?	0	0	11	14.8931
Atp6v0a2	117	59.8519	3	18.8941	1.66346	85	66.4696	6	57.7655	0.202487	89	57.0129	4	31.5469	0.853792	64	43.9038	3	25.3371	0.793096	91	61.7569	1	8.3552	2.88585	100	55.813	3	20.6143	1.43695	80	66.3482	1	10.2106	2.69999	77	65.1388	5	52.0754	0.322917	72	62.0274	3	31.8189	0.963021	94	66.6989	3	26.2075
Atp6v0a4	0	0	0	0	NA	0	0	0	0	NA	0	0	0	0	NA	1	5.06233	0	0	Inf	0	0	0	0	NA	2	8.23746	0	0	Inf	1	6.12022	0	0	Inf	1	6.24277	0	0	Inf	0	0	0	0	NA	0	0	0	0
Atp6v0b	0	0	8	99.272	#NAME?	0	0	0	0	NA	1	8.39282	3	46.6175	-2.47365	0	0	3	49.9215	#NAME?	2	17.7827	8	131.698	-2.88868	2	14.6248	5	67.694	-2.21061	0	0	4	80.4718	#NAME?	0	0	4	82.0831	#NAME?	0	0	4	83.5902	#NAME?	0	0	11	189.334
Atp6v0c	0	0	10	22.9965	#NAME?	0	0	7	24.6077	#NAME?	0	0	7	20.1582	#NAME?	0	0	8	24.6707	#NAME?	0	0	8	24.4064	#NAME?	0	0	7	17.5632	#NAME?	0	0	9	33.5545	#NAME?	0	0	9	34.2264	#NAME?	0	0	7	27.1093	#NAME?	0	0	15	47.8467
Atp6v0d1	8	24.2185	1	12.409	0.964725	2	9.2555	0	0	Inf	4	15.1638	0	0	Inf	2	8.11929	3	49.9215	-2.62024	2	8.03229	1	16.4622	-1.03528	1	3.30294	2	27.0776	-3.03528	3	14.724	2	40.2359	-1.45031	1	5.00628	0	0	Inf	0	0	0	0	NA	3	12.5973	0	0
Atp6v0d2	0	0	0	0	NA	0	0	0	0	NA	0	0	0	0	NA	0	0	0	0	NA	0	0	0	0	NA	0	0	0	0	NA	12	22.5768	0	0	Inf	0	0	0	0	NA	0	0	0	0	NA	1	1.60966	0	0
Atp6v0e	103	737.662	13	4.01207	7.52247	74	810.147	7	3.30244	7.93851	89	798.181	16	6.18353	7.01214	56	537.821	7	2.89703	7.53641	64	608.067	9	3.68485	7.36648	87	679.802	8	2.69376	7.97935	115	1335.26	12	6.00418	7.79694	123	1456.74	21	10.7177	7.08661	113	1362.88	11	5.71711	7.89716	125	1241.74	16	6.84926
Atp6v0e2	2547	3782.2	4	15.4253	7.93778	1302	2955.55	1	5.89504	8.96971	1979	3680.04	0	0	Inf	1802	3588.4	0	0	Inf	1904	3750.89	0	0	Inf	2456	3979.12	0	0	Inf	763	1836.91	0	0	Inf	713	1750.9	1	6.37723	8.10095	585	1462.95	2	12.9886	6.81549	1198	2467.58	0	0
Atp6v1a	27	18.2817	2	14.4891	0.335427	12	12.4207	0	0	Inf	28	23.7411	0	0	Inf	21	19.0678	1	9.71498	0.972856	16	14.3722	2	19.2218	-0.419461	18	13.2974	1	7.90415	0.750464	24	26.3457	2	23.4903	0.165502	18	20.1549	1	11.9803	0.750464	14	15.9639	3	36.6009	-1.19707	25	23.4796	1	10.0487
Atp6v1b1	0	0	0	0	NA	0	0	0	0	NA	0	0	0	0	NA	0	0	0	0	NA	0	0	0	0	NA	0	0	0	0	NA	0	0	0	0	NA	0	0	0	0	NA	0	0	0	0	NA	0	0	0	0
Atp6v1b2	1817	2270.45	12	109.779	4.37031	1273	2431.63	9	125.861	4.27202	1243	1945	6	68.7353	4.82257	1069	1791.29	3	36.8035	5.60501	1117	1851.66	10	121.364	3.93141	1545	2106.34	7	69.8681	4.91396	1271	2574.84	2	29.663	6.43967	1260	2603.66	6	90.7708	4.84217	1074	2260.06	3	46.2187	5.61174	1476	2558.25	5	63.4463
Atp6v1c1	799	205.752	42	295.725	-0.523349	578	227.529	22	236.795	-0.0575896	628	202.511	35	308.601	-0.607746	548	189.238	25	236.052	-0.318908	569	194.384	30	280.228	-0.527689	690	193.86	45	345.696	-0.834484	492	205.404	17	194.059	0.081968	507	215.905	28	326.027	-0.594597	518	224.639	23	272.725	-0.279837	653	233.243	38	371.125
Atp6v1d	185	631.777	0	0	Inf	123	642.11	0	0	Inf	176	752.655	0	0	Inf	277	1268.53	0	0	Inf	195	883.443	0	0	Inf	213	793.624	0	0	Inf	109	603.484	0	0	Inf	87	491.325	0	0	Inf	38	218.542	0	0	Inf	161	762.635	0	0
Atp6v1e1	4	14.1617	0	0	Inf	0	0	0	0	NA	7	31.0345	0	0	Inf	3	14.2432	0	0	Inf	5	23.4842	0	0	Inf	6	23.1766	3	38.7005	-0.739685	3	17.2196	0	0	Inf	3	17.5644	0	0	Inf	1	5.9623	1	19.9118	-1.73969	5	24.5541	0	0
Atp6v1f	4211	24209.6	0	0	Inf	1954	17172.7	0	0	Inf	3098	22303.6	0	0	Inf	2918	22496.6	0	0	Inf	2956	22545.4	0	0	Inf	3976	24939.7	0	0	Inf	3131	29183.1	1	20.118	10.5024	2658	25270.5	0	0	Inf	1715	16604.4	0	0	Inf	3546	28277.4	0	0
Atp6v1g1	1358	2563.24	22	250.662	3.35416	1008	2908.46	16	278.675	3.3836	1064	2514.91	23	328.159	2.93804	1064	2693.16	21	320.859	3.06929	1125	2817.05	18	272.076	3.3721	1056	2174.69	17	211.328	3.36325	1715	5248.09	13	240.135	4.44987	1668	5206.47	8	150.734	5.11022	1402	4456.53	13	249.441	4.15915	1735	4542.43	19	300.274
Atp6v1g2	5	96.4084	0	0	Inf	0	0	0	0	NA	6	144.873	0	0	Inf	0	0	1	1.85507	#NAME?	3	76.7393	0	0	Inf	9	189.335	0	0	Inf	12	375.122	0	0	Inf	23	733.381	0	0	Inf	18	584.489	0	0	Inf	33	882.587	2	3.83759
Atp6v1g3	0	0	0	0	NA	0	0	0	0	NA	0	0	0	0	NA	0	0	0	0	NA	0	0	0	0	NA	0	0	0	0	NA	0	0	0	0	NA	0	0	0	0	NA	0	0	0	0	NA	0	0	0	0
Atp6v1h	22	459.547	0	0	Inf	10	319.315	1	8.51506	5.22882	12	313.891	1	6.97536	5.49185	8	224.092	0	0	Inf	13	360.248	0	0	Inf	19	433.016	0	0	Inf	14	474.113	2	18.0615	4.71425	9	310.89	0	0	Inf	13	457.308	3	28.142	4.02237	10	289.738	0	0
Atp7a	7	27.0777	194	74.492	-1.45998	2	11.8265	141	82.7636	-2.80698	5	24.22	136	65.394	-1.43296	5	25.9366	125	64.3647	-1.31128	5	25.6587	133	67.7503	-1.40078	6	25.3226	172	72.0576	-1.50873	2	12.5427	109	67.8549	-2.43561	8	51.1753	91	57.7839	-0.175219	5	32.5718	119	76.9509	-1.24031	4	21.4621	133	70.8367
Atp8a1	4	1.3259	0	0	Inf	4	2.02686	0	0	Inf	1	0.41509	0	0	Inf	1	0.44451	0	0	Inf	5	2.19874	0	0	Inf	2	0.723311	0	0	Inf	0	0	0	0	NA	1	0.548162	0	0	Inf	1	0.558226	0	0	Inf	0	0	0	0
Atp8a2	0	0	0	0	NA	0	0	0	0	NA	0	0	0	0	NA	0	0	0	0	NA	0	0	0	0	NA	0	0	0	0	NA	0	0	0	0	NA	0	0	0	0	NA	0	0	0	0	NA	0	0	0	0
Atp8b1	0	0	0	0	NA	0	0	0	0	NA	0	0	0	0	NA	0	0	0	0	NA	0	0	0	0	NA	0	0	0	0	NA	0	0	0	0	NA	0	0	0	0	NA	0	0	0	0	NA	0	0	0	0
Atp8b2	0	0	0	0	NA	11	16.1865	0	0	Inf	8	9.64336	1	4.21897	1.19265	8	10.3268	0	0	Inf	4	5.10809	0	0	Inf	4	4.20098	0	0	Inf	3	4.68183	0	0	Inf	2	3.18372	0	0	Inf	1	1.62109	0	0	Inf	2	2.6704	0	0
Atp8b3	0	0	0	0	NA	0	0	0	0	NA	0	0	0	0	NA	0	0	0	0	NA	0	0	0	0	NA	0	0	0	0	NA	0	0	0	0	NA	0	0	0	0	NA	0	0	0	0	NA	0	0	0	0
Atp8b4	0	0	0	0	NA	0	0	0	0	NA	0	0	0	0	NA	0	0	0	0	NA	0	0	0	0	NA	0	0	0	0	NA	0	0	0	0	NA	0	0	0	0	NA	0	0	0	0	NA	0	0	0	0
Atp9a	0	0	2	7.48244	#NAME?	0	0	0	0	NA	0	0	1	4.68495	#NAME?	0	0	2	10.034	#NAME?	0	0	0	0	NA	1	0.333354	1	4.08185	-3.61409	0	0	0	0	NA	0	0	0	0	NA	0	0	1	6.30046	#NAME?	0	0	0	0
Atp9b	0	0	0	0	NA	0	0	0	0	NA	0	0	0	0	NA	0	0	1	4.29845	#NAME?	0	0	0	0	NA	0	0	0	0	NA	0	0	0	0	NA	0	0	0	0	NA	0	0	0	0	NA	0	0	0	0
Atpaf1	0	0	20	34.3372	#NAME?	0	0	17	44.6166	#NAME?	0	0	7	15.0496	#NAME?	2	13.1304	10	23.0232	-0.810175	1	6.49486	13	29.6095	-2.18869	0	0	15	28.0976	#NAME?	0	0	11	30.6179	#NAME?	1	8.09609	16	45.4268	-2.48825	0	0	8	23.1304	#NAME?	2	13.5815	13	30.9583
Atpaf2	2	5.98238	0	0	Inf	2	9.14505	0	0	Inf	1	3.74572	0	0	Inf	2	8.0224	0	0	Inf	3	11.9047	0	0	Inf	6	19.5812	0	0	Inf	2	9.69887	0	0	Inf	2	9.89307	0	0	Inf	0	0	0	0	NA	0	0	0	0
Atpif1	0	0	2	24.818	#NAME?	0	0	0	0	NA	0	0	1	15.5392	#NAME?	0	0	1	16.6405	#NAME?	0	0	4	65.8489	#NAME?	0	0	7	94.7716	#NAME?	0	0	1	20.118	#NAME?	0	0	2	41.0416	#NAME?	0	0	0	0	NA	0	0	1	17.2122
Atraid	0	0	53	258.464	#NAME?	0	0	27	201.28	#NAME?	0	0	51	311.449	#NAME?	0	0	35	228.888	#NAME?	0	0	30	194.088	#NAME?	0	0	43	228.79	#NAME?	0	0	43	339.97	#NAME?	0	0	60	483.875	#NAME?	0	0	41	336.719	#NAME?	0	0	74	500.559
Atrn	34	11.7132	3	4.9999	1.22816	25	13.1658	0	0	Inf	22	9.49094	0	0	Inf	38	17.5553	0	0	Inf	33	15.0821	1	2.21102	2.77005	34	12.7796	4	7.2735	0.813122	53	29.6018	2	5.40402	2.45358	41	23.358	0	0	Inf	45	26.1076	1	2.80672	3.21751	43	20.5477	1	2.31174
Atrx	4	8.52591	12	6.85805	0.314055	0	0	9	7.86274	#NAME?	3	8.00743	7	5.00967	0.676625	4	11.4333	8	6.13112	0.899018	3	8.48308	14	10.6145	-0.323375	5	11.6277	11	6.85892	0.761514	0	0	2	1.85309	#NAME?	1	3.52483	0	0	Inf	2	7.17909	1	0.96245	2.89902	1	2.95651	2	1.58543
Atxn1	7	1.21731	0	0	Inf	3	0.797512	0	0	Inf	3	0.653305	0	0	Inf	5	1.16601	0	0	Inf	5	1.15352	0	0	Inf	6	1.13841	0	0	Inf	8	2.25549	0	0	Inf	6	1.72549	0	0	Inf	4	1.17145	0	0	Inf	10	2.41214	0	0
Atxn10	898	815.559	0	0	Inf	511	709.434	0	0	Inf	704	800.651	0	0	Inf	641	780.669	0	0	Inf	621	748.208	0	0	Inf	848	840.269	0	0	Inf	411	605.157	0	0	Inf	430	645.81	0	0	Inf	412	630.137	1	20.8976	4.91426	630	793.631	1	17.2122
Atxn1l	11	55.1456	0	0	Inf	8	61.3084	2	0.788269	6.28125	6	37.667	2	0.645734	5.86622	15	100.842	4	1.383	6.18814	12	79.8089	3	1.02614	6.28125	9	49.2271	2	0.562608	6.45118	20	162.553	1	0.418003	8.60318	9	74.6136	2	0.852746	6.45118	1	8.44261	1	0.434201	4.28125	15	104.306	0	0
Atxn2	13	141.678	15	39.9143	1.82764	7	116.619	13	52.8802	1.14101	8	109.18	17	56.6471	0.94663	10	146.147	7	24.9784	2.54867	7	101.207	18	63.5421	0.671523	3	35.6718	18	52.258	-0.550869	4	70.6752	18	77.6527	-0.135832	9	162.203	20	88.0085	0.88209	10	183.535	24	107.549	0.771059	4	60.4671	21	77.5096
Atxn2l	0	0	30	90.8195	#NAME?	0	0	12	55.533	#NAME?	0	0	17	64.4463	#NAME?	0	0	19	77.1332	#NAME?	0	0	27	108.436	#NAME?	0	0	27	89.1795	#NAME?	0	0	8	39.264	#NAME?	0	0	8	40.0502	#NAME?	0	0	4	20.3928	#NAME?	0	0	13	54.5884
Atxn3	21	6.44927	0	0	Inf	6	2.81679	0	0	Inf	11	4.23034	0	0	Inf	11	4.53017	0	0	Inf	12	4.88905	0	0	Inf	14	4.69097	0	0	Inf	3	1.49369	0	0	Inf	5	2.53933	0	0	Inf	3	1.55157	0	0	Inf	2	0.851962	0	0
Atxn7	32	10.8277	0	0	Inf	18	9.31047	0	0	Inf	26	11.0167	0	0	Inf	41	18.6038	0	0	Inf	29	13.0178	0	0	Inf	30	11.0752	0	0	Inf	37	20.2972	0	0	Inf	42	23.5014	0	0	Inf	52	29.6312	0	0	Inf	44	20.6509	0	0
Atxn7l1	5	0.770414	0	0	Inf	3	0.706622	0	0	Inf	4	0.771801	0	0	Inf	2	0.413251	0	0	Inf	6	1.22647	0	0	Inf	5	0.840557	0	0	Inf	8	1.99844	0	0	Inf	8	2.03845	0	0	Inf	16	4.15176	0	0	Inf	16	3.41958	0	0
Atxn7l2	0	0	0	0	NA	0	0	0	0	NA	0	0	0	0	NA	0	0	0	0	NA	0	0	0	0	NA	0	0	0	0	NA	0	0	0	0	NA	0	0	0	0	NA	0	0	1	15.2946	#NAME?	0	0	0	0
Atxn7l3	6	9.03828	2	1.64368	2.45912	2	4.6055	0	0	Inf	3	5.6591	0	0	Inf	4	8.08025	0	0	Inf	7	13.9889	0	0	Inf	2	3.28706	0	0	Inf	3	7.32661	0	0	Inf	2	4.98221	0	0	Inf	0	0	1	1.38403	#NAME?	4	8.35783	3	3.41986
Atxn7l3b	6	6.38358	4	2.74999	1.21494	5	8.13196	1	1.05095	2.9519	4	5.32923	1	0.86092	2.62998	6	8.5604	8	7.3755	0.214938	7	9.88013	5	4.5603	1.1154	5	5.80398	4	3.00037	0.951903	4	6.89954	12	13.3752	-0.954987	6	10.5565	3	3.41075	1.62998	4	7.1669	1	1.15779	2.62998	3	4.42724	1	0.953609
AU019823	1	1.05854	0	0	Inf	2	3.2363	0	0	Inf	0	0	0	0	NA	0	0	1	6.48916	#NAME?	2	2.80859	0	0	Inf	1	1.15491	0	0	Inf	1	1.71614	0	0	Inf	0	0	0	0	NA	0	0	0	0	NA	1	1.46827	1	6.71208
AU021092	0	0	0	0	NA	0	0	0	0	NA	0	0	0	0	NA	0	0	0	0	NA	0	0	0	0	NA	0	0	0	0	NA	0	0	0	0	NA	1	0.857509	0	0	Inf	0	0	0	0	NA	0	0	0	0
AU022252	3	0.662776	0	0	Inf	0	0	0	0	NA	1	0.276654	0	0	Inf	2	0.592523	0	0	Inf	0	0	0	0	NA	0	0	0	0	NA	6	2.14904	0	0	Inf	2	0.730689	0	0	Inf	4	1.48821	0	0	Inf	2	0.612878	0	0
Auh	0	0	0	0	NA	0	0	0	0	NA	0	0	0	0	NA	0	0	1	4.72105	#NAME?	0	0	1	4.67046	#NAME?	0	0	0	0	NA	0	0	0	0	NA	0	0	1	5.82191	#NAME?	0	0	0	0	NA	0	0	0	0
Aunip	0	0	201	1594.4	#NAME?	0	0	157	1903.76	#NAME?	0	0	157	1559.52	#NAME?	0	0	122	1297.75	#NAME?	0	0	158	1662.68	#NAME?	0	0	179	1549.16	#NAME?	0	0	44	565.849	#NAME?	0	0	58	760.827	#NAME?	0	0	71	948.458	#NAME?	0	0	51	561.138
Aup1	171	1457.93	1	12.409	6.87639	106	1381.53	0	0	Inf	139	1484.04	0	0	Inf	139	1589.23	0	0	Inf	144	1628.75	0	0	Inf	150	1395.33	0	0	Inf	91	1257.85	1	20.118	5.96633	66	930.555	0	0	Inf	85	1220.45	0	0	Inf	95	1123.47	0	0
Aurka	4	24.818	1	3.14902	2.97841	1	9.4846	0	0	Inf	3	23.3088	0	0	Inf	2	16.6405	0	0	Inf	2	16.4622	0	0	Inf	0	0	0	0	NA	0	0	0	0	NA	0	0	0	0	NA	2	20.8976	0	0	Inf	3	25.8183	0	0
Aurkaip1	0	0	370	4591.33	#NAME?	0	0	219	4154.25	#NAME?	0	0	314	4879.3	#NAME?	0	0	300	4992.15	#NAME?	0	0	257	4230.79	#NAME?	0	0	301	4075.18	#NAME?	0	0	208	4184.53	#NAME?	0	0	239	4904.47	#NAME?	0	0	175	3657.07	#NAME?	0	0	220	3786.68
Auts2	0	0	0	0	NA	0	0	0	0	NA	0	0	0	0	NA	0	0	0	0	NA	0	0	0	0	NA	0	0	0	0	NA	4	4.2958	0	0	Inf	0	0	0	0	NA	2	2.23113	0	0	Inf	2	1.83766	0	0
Aven	40	40.8244	0	0	Inf	28	43.6848	0	0	Inf	31	39.6198	0	0	Inf	17	23.2669	0	0	Inf	33	44.6813	1	11.9618	1.90124	47	52.3361	0	0	Inf	18	29.7837	0	0	Inf	12	20.2534	0	0	Inf	22	37.813	0	0	Inf	17	24.0662	0	0
Avil	1	17.9044	0	0	Inf	0	0	0	0	NA	0	0	0	0	NA	0	0	0	0	NA	0	0	0	0	NA	0	0	0	0	NA	0	0	0	0	NA	0	0	0	0	NA	0	0	0	0	NA	0	0	0	0
Avl9	84	24.6784	1	4.35177	2.50357	80	35.9285	0	0	Inf	84	30.9035	0	0	Inf	92	36.2456	1	5.83574	2.63482	93	36.247	0	0	Inf	95	30.4512	2	9.49596	1.68111	60	28.5782	1	7.05525	2.01815	61	29.6363	0	0	Inf	59	29.1909	0	0	Inf	53	21.5979	0	0
Avpi1	2	2.57089	0	0	Inf	0	0	0	0	NA	0	0	0	0	NA	1	1.72379	1	4.03044	-1.22535	0	0	0	0	NA	0	0	0	0	NA	1	2.08401	1	4.87269	-1.22535	0	0	0	0	NA	0	0	0	0	NA	0	0	0	0
AW209491	1	0.531513	10	33.6911	-5.98612	1	0.812506	10	51.5024	-5.98612	0	0	10	42.1897	#NAME?	0	0	7	31.6259	#NAME?	1	0.705125	7	31.2871	-5.47154	0	0	6	22.0551	#NAME?	0	0	6	32.7728	#NAME?	1	0.878965	6	33.429	-5.24915	0	0	1	5.6738	#NAME?	0	0	5	23.366
AW549877	3	0.988414	0	0	Inf	7	3.52556	0	0	Inf	9	3.71323	0	0	Inf	3	1.32547	0	0	Inf	8	3.49671	0	0	Inf	6	2.15681	0	0	Inf	10	5.34152	0	0	Inf	14	7.62786	0	0	Inf	4	2.2194	0	0	Inf	13	5.941	0	0
AW551984	0	0	0	0	NA	0	0	0	0	NA	0	0	0	0	NA	0	0	0	0	NA	0	0	0	0	NA	0	0	0	0	NA	0	0	0	0	NA	0	0	0	0	NA	0	0	0	0	NA	0	0	0	0
AW554918	1	0.375018	0	0	Inf	3	1.71983	0	0	Inf	1	0.469616	0	0	Inf	0	0	0	0	NA	1	0.497512	0	0	Inf	1	0.409162	0	0	Inf	0	0	0	0	NA	0	0	1	12.9537	#NAME?	1	0.631554	0	0	Inf	1	0.520176	0	0
Awat2	0	0	0	0	NA	0	0	0	0	NA	0	0	0	0	NA	0	0	0	0	NA	0	0	0	0	NA	0	0	0	0	NA	0	0	0	0	NA	0	0	0	0	NA	0	0	0	0	NA	0	0	0	0
Axin2	3	55.293	42	39.8177	0.473689	0	0	6	8.69541	#NAME?	0	0	30	35.6155	#NAME?	0	0	21	26.6978	#NAME?	4	97.805	27	33.958	1.52616	1	20.1091	48	49.6491	-1.30392	0	0	44	67.628	#NAME?	2	60.9588	36	56.4399	0.111119	2	62.078	21	33.5278	0.888726	2	51.1303	35	46.025
Axl	0	0	0	0	NA	0	0	0	0	NA	0	0	0	0	NA	0	0	0	0	NA	0	0	0	0	NA	0	0	0	0	NA	5	4.1999	0	0	Inf	1	0.8568	0	0	Inf	5	4.36266	0	0	Inf	9	6.4679	0	0
Azgp1	9	139.257	3	13.7726	3.33787	6	141.918	1	7.01791	4.33787	3	58.128	2	11.4979	2.33787	6	124.496	2	12.3128	3.33787	4	82.1079	2	12.1808	2.75291	6	101.29	0	0	Inf	6	150.512	2	14.8858	3.33787	13	332.639	2	15.1839	4.45335	11	286.632	2	15.4627	4.21234	12	257.545	4	25.4715
Azin1	3	1.96136	0	0	Inf	1	0.99942	1	7.28475	-2.86572	3	2.45611	0	0	Inf	6	5.26038	0	0	Inf	2	1.73467	0	0	Inf	5	3.56656	0	0	Inf	7	7.41961	0	0	Inf	1	1.08117	0	0	Inf	4	4.40408	0	0	Inf	4	3.62739	0	0
B230118H07Rik	0	0	0	0	NA	0	0	0	0	NA	0	0	0	0	NA	0	0	0	0	NA	0	0	0	0	NA	0	0	0	0	NA	0	0	0	0	NA	0	0	0	0	NA	0	0	0	0	NA	0	0	1	17.2122
B230217C12Rik	6	25.5777	2	5.03337	2.34529	6	39.0998	5	19.2358	1.02336	5	26.6914	3	9.45456	1.4973	5	28.5832	3	10.1247	1.4973	6	33.9323	3	10.0162	1.76033	11	51.1619	0	0	Inf	2	13.8225	2	8.16029	0.76033	0	0	6	24.9711	#NAME?	7	50.2536	1	4.23826	3.56768	5	29.5651	4	13.9633
B230219D22Rik	127	53.9377	1	1.37878	5.28983	88	57.1326	0	0	Inf	74	39.3561	1	1.72658	4.5106	108	61.5096	2	3.69789	4.05604	111	62.5408	0	0	Inf	132	61.1655	4	6.01724	3.34554	185	127.382	1	2.23533	5.83253	160	112.374	3	6.84026	4.03811	158	113.007	2	4.6439	4.60493	172	101.325	1	1.91246
B2m	0	0	2	2.33608	#NAME?	1	61.8029	2	3.57109	4.11324	1	50.6276	6	8.77609	2.52828	2	108.432	0	0	Inf	1	53.635	2	3.09913	4.11324	1	44.1103	1	1.27439	5.11324	5	327.728	5	9.46837	5.11324	3	200.574	17	32.8371	2.61074	1	68.0856	16	31.4729	1.11324	5	280.392	9	14.5814
B3galnt1	0	0	0	0	NA	0	0	0	0	NA	0	0	0	0	NA	0	0	0	0	NA	0	0	0	0	NA	0	0	0	0	NA	0	0	0	0	NA	0	0	0	0	NA	0	0	0	0	NA	0	0	0	0
B3galnt2	2	1.29474	0	0	Inf	2	1.97922	0	0	Inf	0	0	0	0	NA	2	1.73625	0	0	Inf	1	0.858825	0	0	Inf	3	2.11893	1	12.7796	-2.59243	7	7.34679	1	18.9898	-1.37004	7	7.4939	0	0	Inf	3	3.27064	0	0	Inf	4	3.5918	0	0
B3galt1	0	0	13	4.32405	#NAME?	0	0	8	4.0677	#NAME?	0	0	3	1.24957	#NAME?	0	0	7	3.1223	#NAME?	0	0	4	1.76506	#NAME?	0	0	3	1.08871	#NAME?	0	0	16	8.62808	#NAME?	0	0	22	12.1012	#NAME?	0	0	16	8.96243	#NAME?	0	0	12	5.5364
B3galt2	0	0	0	0	NA	0	0	0	0	NA	0	0	0	0	NA	0	0	0	0	NA	0	0	0	0	NA	0	0	0	0	NA	0	0	0	0	NA	0	0	0	0	NA	0	0	0	0	NA	0	0	0	0
B3galt6	0	0	3	6.17393	#NAME?	0	0	2	6.29192	#NAME?	1	5.56545	2	5.15421	0.110747	1	5.9599	7	19.3183	-1.69661	1	5.89604	2	5.46038	0.110747	0	0	6	13.4721	#NAME?	0	0	5	16.6824	#NAME?	1	7.34964	2	6.80656	0.110747	0	0	0	0	NA	0	0	1	2.85456
B3gat1	0	0	0	0	NA	0	0	0	0	NA	0	0	0	0	NA	0	0	0	0	NA	0	0	0	0	NA	0	0	0	0	NA	0	0	0	0	NA	0	0	0	0	NA	0	0	0	0	NA	0	0	0	0
B3gat2	3	1.06604	0	0	Inf	3	1.62962	0	0	Inf	5	2.22492	0	0	Inf	7	3.33565	0	0	Inf	5	2.35708	0	0	Inf	3	1.1631	0	0	Inf	4	2.30441	0	0	Inf	1	0.587638	0	0	Inf	0	0	0	0	NA	1	0.492892	0	0
B3gat3	21	98.9454	0	0	Inf	13	93.6337	0	0	Inf	19	112.104	0	0	Inf	15	94.7759	0	0	Inf	19	118.763	0	0	Inf	23	118.235	0	0	Inf	20	152.775	0	0	Inf	9	70.1255	0	0	Inf	13	103.152	0	0	Inf	30	196.063	0	0
B3glct	1	0.71009	0	0	Inf	1	1.08549	0	0	Inf	5	4.44605	1	5.64553	-0.344583	1	0.952233	1	6.04565	-2.66651	2	1.88406	0	0	Inf	1	0.774741	1	4.91877	-2.66651	9	10.361	4	29.2362	-1.49659	5	5.87139	3	22.3662	-1.92955	3	3.58751	0	0	Inf	7	6.89462	3	18.76
B3gnt2	8	25.5126	2	2.90791	3.13316	4	19.5001	0	0	Inf	6	23.9612	2	3.64143	2.71812	13	55.5954	5	9.74879	2.51167	11	46.5382	3	5.78661	3.00763	11	38.2738	4	6.34533	2.59259	13	67.2134	3	7.07162	3.24864	5	26.3689	2	4.80881	2.45509	2	10.7412	2	4.89711	1.13316	10	44.2348	3	6.05022
B3gnt4	8	1.47037	0	0	Inf	2	0.561927	1	12.2813	-4.44994	6	1.38096	0	0	Inf	1	0.246472	0	0	Inf	0	0	0	0	NA	9	1.80478	0	0	Inf	3	0.893935	0	0	Inf	3	0.911834	0	0	Inf	2	0.619051	0	0	Inf	1	0.254939	0	0
B3gnt5	0	0	0	0	NA	0	0	0	0	NA	0	0	0	0	NA	0	0	0	0	NA	0	0	0	0	NA	0	0	0	0	NA	0	0	0	0	NA	1	0.954675	0	0	Inf	0	0	0	0	NA	0	0	0	0
B3gnt8	0	0	0	0	NA	0	0	0	0	NA	0	0	0	0	NA	0	0	0	0	NA	0	0	0	0	NA	0	0	0	0	NA	0	0	0	0	NA	0	0	0	0	NA	0	0	0	0	NA	0	0	0	0
B3gnt9	100	149.203	0	0	Inf	80	182.466	0	0	Inf	80	149.472	0	0	Inf	85	170.07	0	0	Inf	85	168.248	0	0	Inf	117	190.462	0	0	Inf	67	162.069	0	0	Inf	55	135.706	0	0	Inf	77	193.477	0	0	Inf	120	248.347	0	0
B4galnt1	0	0	0	0	NA	0	0	0	0	NA	0	0	1	2.61141	#NAME?	0	0	1	2.79649	#NAME?	0	0	0	0	NA	0	0	1	2.27524	#NAME?	0	0	0	0	NA	0	0	7	24.1401	#NAME?	0	0	3	10.5357	#NAME?	0	0	2	5.78512
B4galnt4	0	0	0	0	NA	0	0	0	0	NA	0	0	0	0	NA	0	0	0	0	NA	0	0	0	0	NA	0	0	0	0	NA	1	35.033	0	0	Inf	0	0	0	0	NA	0	0	0	0	NA	0	0	0	0
B4galt1	5	2.88382	0	0	Inf	5	4.4084	0	0	Inf	4	2.88901	0	0	Inf	6	4.64066	0	0	Inf	2	1.53031	0	0	Inf	5	3.14638	0	0	Inf	12	11.2209	0	0	Inf	7	6.67657	0	0	Inf	8	7.77047	0	0	Inf	16	12.8002	0	0
B4galt2	0	0	0	0	NA	0	0	0	0	NA	0	0	0	0	NA	0	0	0	0	NA	0	0	0	0	NA	0	0	0	0	NA	0	0	0	0	NA	0	0	0	0	NA	0	0	0	0	NA	0	0	0	0
B4galt4	0	0	11	16.8127	#NAME?	0	0	8	18.6916	#NAME?	0	0	4	7.65589	#NAME?	0	0	0	0	NA	0	0	9	18.249	#NAME?	0	0	12	20.011	#NAME?	0	0	5	12.3897	#NAME?	0	0	2	5.05512	#NAME?	0	0	7	18.0178	#NAME?	0	0	11	23.3204
B4galt5	5	2.65082	1	2.36473	0.164762	1	0.810444	0	0	Inf	4	2.6556	0	0	Inf	8	5.68762	0	0	Inf	3	2.11001	1	3.13714	-0.572203	2	1.15687	0	0	Inf	2	1.71905	1	3.8338	-1.15717	4	3.50694	0	0	Inf	1	0.892831	0	0	Inf	6	4.41226	2	6.56011
B4galt6	1	0.432922	0	0	Inf	0	0	0	0	NA	0	0	1	1.90007	#NAME?	3	1.74165	1	2.03474	-0.224387	1	0.57433	0	0	Inf	4	1.88935	0	0	Inf	12	8.42244	1	2.45994	1.77561	7	5.01147	1	2.5092	0.998005	6	4.37441	0	0	Inf	10	6.00494	1	2.10464
B4galt7	119	21.1222	4	6.06929	1.79916	93	25.2341	4	9.27791	1.4435	101	22.4494	4	7.60028	1.56255	88	20.9462	3	6.10421	1.77881	103	24.2539	4	8.05174	1.59084	136	26.3375	6	9.93282	1.40684	44	12.6617	3	7.37983	0.77881	40	11.7411	6	15.0552	-0.358693	48	14.348	2	5.11054	1.4893	55	13.5411	1	2.10464
B4gat1	43	165.314	0	0	Inf	29	170.432	1	6.20029	4.78072	42	202.2	2	10.1583	4.31505	39	201.064	0	0	Inf	40	204.01	0	0	Inf	47	197.143	1	4.4253	5.47732	72	448.766	0	0	Inf	69	438.679	0	0	Inf	70	453.208	0	0	Inf	99	527.928	1	5.62598
B9d1	10	2.20459	14	129.017	-5.87091	6	2.02205	7	98.6119	-5.60787	2	0.55214	16	184.642	-8.38548	7	2.06945	9	111.222	-5.74805	6	1.75481	9	110.031	-5.97044	7	1.68372	11	110.6	-6.03756	5	1.78708	8	119.524	-6.06355	5	1.82287	7	106.678	-5.87091	14	5.19774	11	170.715	-5.03756	8	2.44634	13	166.173
B9d2	0	0	97	451.937	#NAME?	0	0	44	313.38	#NAME?	0	0	78	455.084	#NAME?	1	11.2798	62	387.371	-5.1019	0	0	50	309.049	#NAME?	1	9.17731	100	508.334	-5.79156	0	0	35	264.375	#NAME?	0	0	51	392.946	#NAME?	0	0	33	258.928	#NAME?	0	0	82	529.93
Baalc	0	0	1	0.615272	#NAME?	0	0	1	0.940544	#NAME?	0	0	0	0	NA	0	0	0	0	NA	0	0	1	0.816242	#NAME?	0	0	0	0	NA	0	0	1	0.997503	#NAME?	0	0	0	0	NA	0	0	0	0	NA	0	0	0	0
Babam1	5	160.681	0	0	Inf	4	196.501	0	0	Inf	10	402.425	0	0	Inf	4	172.379	0	0	Inf	5	213.165	0	0	Inf	11	385.682	0	0	Inf	5	260.502	0	0	Inf	6	318.861	0	0	Inf	3	162.358	0	0	Inf	4	178.3	0	0
Bace1	28	8.69275	1	2.29124	1.92368	26	12.3391	0	0	Inf	36	13.9957	0	0	Inf	29	12.0733	1	3.07256	1.97431	31	12.7677	0	0	Inf	39	13.2101	0	0	Inf	112	56.3721	1	3.71465	3.92368	104	53.3937	2	7.57806	2.81677	136	71.1045	1	3.8586	4.20379	148	63.7323	1	3.17812
Bace2	58	12.4622	651	3903.85	-8.2912	36	11.8244	358	3281.76	-8.11655	38	10.2245	457	3431.78	-8.39079	44	12.6779	407	3272.93	-8.01212	35	9.97668	432	3436.75	-8.42827	53	12.4247	527	3447.99	-8.1164	412	143.519	1265	12298.4	-6.42108	293	104.11	1272	12614.1	-6.92079	351	127.008	996	10058.4	-6.30734	360	107.292	1785	14847.3
Bach1	7	15.6664	54	23.2015	-0.566546	10	34.2123	39	25.6152	0.417513	10	28.026	46	24.7498	0.179353	9	27.0111	60	34.5703	-0.355979	8	23.7526	56	31.9199	-0.426368	8	19.5346	49	22.97	-0.233723	13	47.1694	86	59.9056	-0.344838	15	55.516	74	52.5788	0.0784239	13	48.9973	102	73.8041	-0.590999	20	62.0868	91	54.2328
Bach2	1	17.1686	8	1.74616	3.29751	1	26.2451	5	1.66831	3.97558	0	0	2	0.546659	#NAME?	0	0	5	1.46351	#NAME?	0	0	8	2.31652	#NAME?	0	0	8	1.90515	#NAME?	6	167.007	22	7.78511	4.42304	1	28.3918	21	7.58004	1.9052	1	28.9131	15	5.51372	2.39062	0	0	19	5.75238
Bad	772	3480.41	6	74.454	5.54676	311	2143.31	11	208.661	3.36061	676	3816.38	7	108.774	5.13279	570	3446.02	8	133.124	4.69409	582	3480.87	7	115.236	4.91679	763	3753.02	7	94.7716	5.30745	458	3347.54	12	241.415	3.79351	514	3832.07	10	205.208	4.22297	377	2862.29	14	292.566	3.29034	754	4715.02	13	223.758
Bag2	0	0	1	1.23967	#NAME?	0	0	0	0	NA	0	0	1	1.55238	#NAME?	0	0	0	0	NA	0	0	0	0	NA	0	0	0	0	NA	0	0	0	0	NA	0	0	0	0	NA	0	0	0	0	NA	0	0	0	0
Bag3	49	155.081	0	0	Inf	51	246.743	0	0	Inf	38	150.604	0	0	Inf	25	106.104	0	0	Inf	27	113.365	0	0	Inf	55	189.919	0	0	Inf	57	292.472	0	0	Inf	40	209.353	0	0	Inf	49	261.167	0	0	Inf	54	237.059	0	0
Bag4	0	0	6	16.7854	#NAME?	0	0	2	8.55307	#NAME?	0	0	6	21.0195	#NAME?	0	0	2	7.50309	#NAME?	1	3.49303	0	0	Inf	0	0	2	6.10455	#NAME?	1	4.26873	1	4.53552	-0.0874628	0	0	0	0	NA	0	0	0	0	NA	1	3.65216	6	23.2825
Bag5	0	0	0	0	NA	0	0	0	0	NA	0	0	0	0	NA	0	0	0	0	NA	0	0	0	0	NA	0	0	0	0	NA	0	0	0	0	NA	0	0	0	0	NA	0	0	0	0	NA	0	0	0	0
Bag6	9	313.327	0	0	Inf	13	691.849	0	0	Inf	8	348.768	0	0	Inf	14	653.602	0	0	Inf	20	923.714	0	0	Inf	17	645.725	0	0	Inf	5	282.21	0	0	Inf	3	172.717	0	0	Inf	6	351.776	1	20.8976	4.07325	15	724.345	0	0
Bahcc1	20	11.9249	0	0	Inf	23	20.9636	0	0	Inf	24	17.9196	1	5.23152	1.77623	21	16.7909	0	0	Inf	20	15.82	2	11.0846	0.5132	28	18.2149	0	0	Inf	15	14.4999	0	0	Inf	13	12.8182	0	0	Inf	14	14.0576	0	0	Inf	15	12.4055	0	0
Baiap2	20	119.363	0	0	Inf	18	164.219	0	0	Inf	14	104.63	0	0	Inf	13	104.043	0	0	Inf	4	31.6702	0	0	Inf	20	130.23	0	0	Inf	9	87.082	0	0	Inf	7	69.0866	2	28.3918	1.28293	11	110.558	0	0	Inf	19	157.286	0	0
Baiap2l1	3	3.11252	0	0	Inf	3	4.758	0	0	Inf	2	2.59844	0	0	Inf	7	9.73911	0	0	Inf	4	5.50558	0	0	Inf	1	1.13197	0	0	Inf	0	0	0	0	NA	1	1.71573	0	0	Inf	2	3.49446	0	0	Inf	3	4.31729	0	0
Bak1	0	0	8	8.95221	#NAME?	0	0	5	8.55307	#NAME?	0	0	11	15.4143	#NAME?	0	0	11	16.5068	#NAME?	0	0	5	7.4227	#NAME?	0	0	19	23.1973	#NAME?	0	0	10	18.1421	#NAME?	1	4.18707	3	5.5516	-0.406964	1	4.26395	3	5.65354	-0.406964	0	0	4	6.20868
Bambi	13	25.0662	1	4.20573	2.57531	9	26.5277	1	6.42916	2.0448	17	41.0473	0	0	Inf	6	15.5141	2	11.2798	0.459835	4	10.2319	1	5.57948	0.874873	16	33.6595	1	4.58865	2.87487	15	46.8903	0	0	Inf	7	22.3203	0	0	Inf	13	42.2131	0	0	Inf	15	40.1176	1	5.83365
Banf1	6	21.1232	2	24.818	-0.232559	8	43.0537	1	18.9692	1.18248	5	22.0429	0	0	Inf	10	47.2105	0	0	Inf	3	14.0114	0	0	Inf	4	15.3643	1	13.5388	0.182478	6	34.2457	0	0	Inf	4	23.2876	0	0	Inf	1	5.9288	0	0	Inf	3	14.6497	1	17.2122
Banp	9	3.23295	106	244.211	-6.23913	15	8.23684	64	225.399	-4.77424	11	4.94813	79	227.917	-5.52548	13	6.26225	80	247.161	-5.30262	17	8.10136	86	262.851	-5.01994	17	6.66269	107	268.959	-5.33514	9	5.24139	61	227.843	-5.44195	4	2.37615	57	217.166	-6.51403	10	6.04945	70	271.591	-5.48849	6	2.98956	92	293.999
Bap1	72	122.94	0	0	Inf	69	180.104	0	0	Inf	81	173.196	0	0	Inf	56	128.227	0	0	Inf	59	133.649	0	0	Inf	81	150.9	0	0	Inf	53	146.719	0	0	Inf	80	225.896	0	0	Inf	93	267.426	0	0	Inf	105	248.685	0	0
Bard1	7	2.86892	3	4.43388	-0.62806	6	3.7591	3	6.77791	-0.850452	3	1.53969	4	7.4031	-2.26549	6	3.29763	3	5.94584	-0.850452	6	3.2623	3	5.88214	-0.850452	5	2.23581	3	4.83757	-1.11349	2	1.32892	0	0	Inf	1	0.677763	1	2.4441	-1.85045	3	2.07062	2	4.97796	-1.26549	3	1.70546	1	2.05003
Barhl1	0	0	0	0	NA	1	1.29277	0	0	Inf	1	1.05901	0	0	Inf	0	0	0	0	NA	0	0	0	0	NA	0	0	1	2.94068	#NAME?	0	0	0	0	NA	0	0	0	0	NA	1	1.42419	0	0	Inf	0	0	0	0
Basp1	13	21.3259	1	6.59636	1.69287	4	10.0308	0	0	Inf	15	30.8139	3	24.7809	0.314355	7	15.399	0	0	Inf	6	13.0577	1	8.75097	0.577389	10	17.8981	0	0	Inf	41	109.042	3	32.0828	1.76502	10	27.1283	3	32.7252	-0.270608	9	24.8637	1	11.1087	1.16235	26	59.1612	6	54.8978
Bax	2	96.4084	0	0	Inf	2	147.376	1	18.9692	2.95777	0	0	0	0	NA	1	64.642	0	0	Inf	1	63.9494	0	0	Inf	2	105.186	0	0	Inf	0	0	0	0	NA	0	0	0	0	NA	0	0	1	20.8976	#NAME?	0	0	0	0
Baz1a	2	1.95068	2	3.32002	-0.76722	4	5.96386	0	0	Inf	0	0	2	4.1575	#NAME?	1	1.30793	1	2.22608	-0.76722	4	5.17567	2	4.40446	0.23278	1	1.06414	0	0	Inf	5	7.90628	0	0	Inf	4	6.45167	0	0	Inf	3	4.92759	0	0	Inf	5	6.76432	0	0
Baz1b	175	183.385	7	19.6708	3.22075	93	148.978	6	25.7743	2.53109	140	183.716	3	10.5569	4.12122	104	146.147	8	30.1469	2.27734	124	172.385	6	22.368	2.94613	153	174.929	5	15.3298	3.51236	93	158	5	22.7793	2.79413	83	143.834	3	13.9412	3.36698	79	139.416	6	28.3944	2.29572	87	126.458	5	19.4891
Baz2a	23	12.468	29	148.351	-3.57271	13	10.7727	32	250.239	-4.53785	20	13.5766	29	185.772	-3.77434	6	4.36166	33	226.379	-5.69772	14	10.0682	31	210.38	-4.38513	8	4.73155	41	228.833	-5.59584	10	8.78855	34	281.98	-5.00382	12	10.7574	32	270.707	-4.65333	14	12.7808	30	258.447	-4.33782	12	9.02299	25	177.391
Baz2b	0	0	0	0	NA	0	0	0	0	NA	1	1.8684	0	0	Inf	2	4.00165	0	0	Inf	0	0	0	0	NA	1	1.62788	1	3.05227	-0.906891	1	2.41894	0	0	Inf	0	0	0	0	NA	1	2.51268	0	0	Inf	2	4.13912	1	3.88042
Bbc3	4	17.2276	1	1.8377	3.22875	2	13.1676	1	2.80922	2.22875	0	0	4	9.20503	#NAME?	1	5.77557	2	4.92872	0.228753	2	11.4274	3	7.31386	0.64379	1	4.69903	3	6.01504	-0.35621	2	13.965	0	0	Inf	6	42.734	1	3.039	3.81372	3	21.7593	0	0	Inf	4	23.8959	2	5.09803
Bbip1	1	0.917503	0	0	Inf	1	1.40255	0	0	Inf	0	0	0	0	NA	0	0	0	0	NA	0	0	0	0	NA	0	0	0	0	NA	1	1.48749	0	0	Inf	0	0	0	0	NA	0	0	0	0	NA	0	0	0	0
Bbof1	0	0	3	4.82042	#NAME?	0	0	0	0	NA	0	0	1	2.01212	#NAME?	0	0	1	2.15473	#NAME?	0	0	2	4.26329	#NAME?	0	0	2	3.5062	#NAME?	0	0	0	0	NA	0	0	0	0	NA	0	0	0	0	NA	0	0	0	0
Bbox1	0	0	0	0	NA	0	0	0	0	NA	0	0	0	0	NA	0	0	0	0	NA	0	0	0	0	NA	0	0	0	0	NA	0	0	0	0	NA	0	0	0	0	NA	0	0	0	0	NA	0	0	0	0
Bbs1	0	0	0	0	NA	0	0	0	0	NA	0	0	0	0	NA	0	0	0	0	NA	0	0	0	0	NA	0	0	0	0	NA	0	0	0	0	NA	0	0	0	0	NA	0	0	0	0	NA	0	0	0	0
Bbs12	1	21.9879	0	0	Inf	0	0	0	0	NA	8	220.275	0	0	Inf	0	0	0	0	NA	2	58.3398	0	0	Inf	0	0	0	0	NA	0	0	0	0	NA	5	181.807	0	0	Inf	2	74.058	0	0	Inf	3	91.4963	0	0
Bbs2	0	0	0	0	NA	0	0	0	0	NA	0	0	0	0	NA	0	0	1	5.26863	#NAME?	0	0	0	0	NA	0	0	0	0	NA	0	0	0	0	NA	0	0	0	0	NA	0	0	0	0	NA	0	0	0	0
Bbs4	0	0	0	0	NA	0	0	2	4.34935	#NAME?	0	0	0	0	NA	0	0	2	3.81542	#NAME?	0	0	0	0	NA	0	0	3	4.65636	#NAME?	0	0	2	4.61274	#NAME?	0	0	0	0	NA	0	0	1	2.39575	#NAME?	0	0	0	0
Bbs5	1	1.66663	1	10.8044	-2.69661	1	2.54772	0	0	Inf	0	0	0	0	NA	0	0	0	0	NA	2	4.42203	0	0	Inf	0	0	0	0	NA	0	0	0	0	NA	0	0	0	0	NA	0	0	0	0	NA	0	0	0	0
Bbs9	0	0	5	16.1509	#NAME?	0	0	4	19.7514	#NAME?	0	0	1	4.04499	#NAME?	0	0	2	8.66336	#NAME?	0	0	1	4.28527	#NAME?	0	0	6	21.1456	#NAME?	2	6.89954	6	31.4213	-2.18717	0	0	8	42.734	#NAME?	0	0	2	10.8797	#NAME?	0	0	9	40.3244
Bbx	12	2.86798	0	0	Inf	6	2.19209	0	0	Inf	7	2.095	0	0	Inf	9	2.88448	0	0	Inf	9	2.85358	0	0	Inf	8	2.08607	0	0	Inf	8	3.09979	0	0	Inf	2	0.790465	0	0	Inf	5	2.01245	0	0	Inf	7	2.32056	1	2.97676
BC003331	0	0	1	0.829456	#NAME?	0	0	0	0	NA	0	0	0	0	NA	0	0	0	0	NA	0	0	0	0	NA	1	1.84288	0	0	Inf	0	0	0	0	NA	0	0	0	0	NA	0	0	0	0	NA	0	0	0	0
BC003965	87	40.2651	0	0	Inf	59	41.742	0	0	Inf	82	47.5242	1	5.21414	3.18816	68	42.2035	0	0	Inf	67	41.1373	1	5.52387	2.8967	112	56.555	0	0	Inf	78	58.5263	3	20.2516	1.53105	68	52.0446	1	6.88571	2.91807	58	45.206	1	7.01214	2.68859	73	46.8631	1	5.77551
BC004004	0	0	255	3164.29	#NAME?	0	0	147	2788.47	#NAME?	0	0	259	4024.65	#NAME?	1	1.38101	213	3544.43	-11.3256	0	0	203	3341.83	#NAME?	2	2.2472	300	4061.64	-10.8197	0	0	94	1891.09	#NAME?	0	0	105	2154.68	#NAME?	1	1.73431	100	2089.76	-10.2348	1	1.42845	143	2461.34
BC005537	101	24.0609	7	74.9843	-1.6399	82	29.8618	7	114.626	-1.94056	76	22.6723	11	147.556	-2.70226	84	26.8348	13	186.744	-2.79888	94	29.7077	9	127.899	-2.10609	80	20.7933	7	81.8114	-1.97618	79	30.5115	10	173.668	-2.5089	77	30.3346	4	70.8581	-1.22397	76	30.4903	6	108.239	-1.82779	88	29.0785	11	163.442
BC005624	0	0	3	12.7455	#NAME?	0	0	3	19.4836	#NAME?	0	0	3	15.9606	#NAME?	0	0	0	0	NA	0	0	2	11.2724	#NAME?	0	0	1	4.63532	#NAME?	0	0	1	6.88784	#NAME?	0	0	2	14.0515	#NAME?	0	0	3	21.4643	#NAME?	0	0	2	11.786
BC017158	0	0	6	7.42335	#NAME?	0	0	1	1.8913	#NAME?	3	24.3957	1	1.54932	3.97692	0	0	4	6.63649	#NAME?	0	0	0	0	NA	0	0	2	2.69974	#NAME?	0	0	0	0	NA	0	0	1	2.046	#NAME?	0	0	0	0	NA	0	0	3	5.14836
BC017643	7	141.503	3	2.56826	5.7839	3	92.7043	3	3.926	4.5615	3	75.9415	1	1.07203	6.14647	5	135.54	0	0	Inf	2	53.635	0	0	Inf	1	22.0551	1	0.934029	4.5615	7	229.41	0	0	Inf	2	66.858	1	1.41571	5.5615	4	136.171	0	0	Inf	10	280.392	2	2.3749
BC022687	3	2.40404	12	27.9548	-3.53956	0	0	4	14.2445	#NAME?	1	1.00349	4	11.6688	-3.53956	0	0	6	18.7438	#NAME?	2	2.1262	4	12.362	-2.53956	1	0.874309	16	40.6667	-5.53956	1	1.29918	11	41.5447	-4.99899	1	1.32519	12	46.229	-5.12452	0	0	11	43.1546	#NAME?	0	0	6	19.3877
BC030336	3	6.09388	37	17.7945	-1.546	3	9.3155	39	28.6722	-1.62195	2	5.08738	30	18.0674	-1.8284	0	0	23	14.8334	#NAME?	1	2.69479	34	21.6927	-3.00897	6	13.2974	29	15.2169	-0.194524	2	6.58643	39	30.4085	-2.20691	1	3.35916	48	38.1753	-3.50647	1	3.42083	57	46.1655	-3.7544	2	5.6351	41	27.3506
BC030500	0	0	0	0	NA	0	0	0	0	NA	0	0	0	0	NA	0	0	0	0	NA	0	0	0	0	NA	0	0	0	0	NA	0	0	0	0	NA	0	0	0	0	NA	0	0	0	0	NA	0	0	0	0
BC030867	0	0	19	49.0987	#NAME?	2	11.1066	10	39.5029	-1.83054	0	0	8	25.888	#NAME?	1	4.87157	10	34.6534	-2.83054	0	0	19	65.1361	#NAME?	0	0	16	45.1107	#NAME?	0	0	5	20.9476	#NAME?	0	0	7	29.9138	#NAME?	0	0	5	21.7593	#NAME?	0	0	5	17.9219
BC031181	947	3866.07	12	52.5864	6.20003	714	4455.85	4	26.7956	7.37756	772	3946.65	5	27.4381	7.16831	654	3580.37	7	41.1358	6.44357	629	3406.61	7	40.6951	6.38734	853	3799.37	11	52.593	6.17475	535	3540.96	8	56.8367	5.96117	646	4361.23	6	43.4811	6.6482	544	3740.05	4	29.5196	6.98524	690	3907.22	7	42.549
BC037034	340	147.857	2	4.29952	5.10389	189	125.643	1	3.28626	5.25674	297	161.738	3	8.07611	4.32385	207	120.716	2	5.76567	4.38798	258	148.845	0	0	Inf	303	143.764	0	0	Inf	227	160.043	1	3.48527	5.52105	263	189.137	0	0	Inf	162	118.642	1	3.62033	5.03435	351	211.724	0	0
BC049715	4	1.34764	0	0	Inf	5	2.57512	1	10.2454	-1.99226	4	1.68759	0	0	Inf	7	3.16259	0	0	Inf	3	1.34087	0	0	Inf	7	2.5731	0	0	Inf	2	1.09243	0	0	Inf	4	2.2286	0	0	Inf	2	1.13476	0	0	Inf	10	4.6732	0	0
BC051142	1	8.24545	0	0	Inf	0	0	0	0	NA	0	0	0	0	NA	0	0	0	0	NA	0	0	0	0	NA	0	0	0	0	NA	0	0	0	0	NA	0	0	0	0	NA	0	0	0	0	NA	0	0	0	0
BC052040	21	35.5189	6	7.48989	2.24557	15	38.7832	2	3.81651	3.3451	15	31.7704	5	7.81602	2.02318	12	27.2177	4	6.69598	2.02318	12	26.9261	1	1.65606	4.02318	19	35.062	3	4.08591	3.10118	8	21.937	6	12.1429	0.853251	6	16.7822	1	2.06434	3.02318	7	19.9387	2	4.20449	2.24557	10	23.4606	2	3.46301
Bcap29	34	11.9765	0	0	Inf	13	7.00016	0	0	Inf	20	8.82213	0	0	Inf	43	20.3119	0	0	Inf	13	6.07501	0	0	Inf	24	9.22373	0	0	Inf	9	5.13975	0	0	Inf	8	4.66014	0	0	Inf	1	0.593213	0	0	Inf	7	3.42018	0	0
Bcap31	28	136.547	1	10.3579	3.72059	10	74.5482	0	0	Inf	38	232.06	0	0	Inf	32	209.269	1	13.89	3.91324	28	181.149	0	0	Inf	20	106.414	0	0	Inf	13	102.782	1	16.7927	2.61368	19	153.227	0	0	Inf	8	65.7013	0	0	Inf	23	155.579	0	0
Bcar1	0	0	0	0	NA	0	0	0	0	NA	0	0	0	0	NA	0	0	0	0	NA	0	0	0	0	NA	0	0	0	0	NA	0	0	0	0	NA	0	0	0	0	NA	0	0	0	0	NA	0	0	0	0
Bcar3	0	0	0	0	NA	0	0	0	0	NA	0	0	0	0	NA	1	18.2684	0	0	Inf	0	0	0	0	NA	1	14.8632	0	0	Inf	1	22.086	1	6.10184	1.85582	1	22.5282	0	0	Inf	3	68.8256	1	6.3383	3.44078	6	113.376	0	0
Bcas1	0	0	0	0	NA	0	0	0	0	NA	0	0	0	0	NA	0	0	0	0	NA	0	0	0	0	NA	0	0	0	0	NA	0	0	0	0	NA	0	0	0	0	NA	0	0	0	0	NA	0	0	0	0
Bcas2	46	318.52	140	1044.42	-1.71325	26	275.211	79	900.924	-1.71087	32	277.473	138	1289.2	-2.21605	19	176.426	122	1220.5	-2.79034	28	257.211	115	1138.15	-2.14566	37	279.528	118	960.449	-1.78072	22	246.973	61	737.778	-1.57883	20	229.016	50	616.845	-1.42946	20	233.221	35	439.719	-0.914883	20	192.092	82	848.519
Bcat1	7	1.39745	0	0	Inf	7	2.13623	0	0	Inf	3	0.74998	0	0	Inf	10	2.67711	0	0	Inf	11	2.91327	0	0	Inf	13	2.83155	0	0	Inf	4	1.29462	0	0	Inf	2	0.660274	0	0	Inf	1	0.336198	0	0	Inf	2	0.553816	0	0
Bcat2	0	0	204	696.662	#NAME?	0	0	130	678.653	#NAME?	0	0	120	513.174	#NAME?	0	0	115	526.647	#NAME?	0	0	121	548.188	#NAME?	0	0	153	570.068	#NAME?	0	0	36	199.316	#NAME?	0	0	38	214.602	#NAME?	0	0	28	161.031	#NAME?	0	0	42	198.948
Bccip	1	23.6473	8	46.8527	-0.986453	3	108.447	3	26.8583	2.01355	2	59.2248	9	66.0052	-0.156378	5	158.556	3	23.5611	2.75051	3	94.1142	4	31.0782	1.59851	4	103.201	5	31.949	1.69162	0	0	1	9.49492	#NAME?	2	78.2113	9	87.1654	-0.156378	0	0	7	69.0401	#NAME?	0	0	3	24.3705
Bckdha	0	0	0	0	NA	0	0	0	0	NA	0	0	0	0	NA	1	0.422816	0	0	Inf	0	0	0	0	NA	2	0.688009	0	0	Inf	0	0	0	0	NA	0	0	0	0	NA	0	0	0	0	NA	0	0	0	0
Bckdhb	60	40.4511	1	12.409	1.70479	43	44.3159	1	18.9692	1.22417	57	48.1221	1	15.5392	1.63079	40	36.1634	0	0	Inf	52	46.5087	0	0	Inf	60	44.134	2	27.0776	0.704791	32	34.9765	2	40.2359	-0.2021	32	35.6768	3	61.5623	-0.787062	29	32.9257	0	0	Inf	39	36.4705	1	17.2122
Bckdk	0	0	84	336.351	#NAME?	0	0	52	318.295	#NAME?	0	0	79	396.125	#NAME?	0	0	57	306.069	#NAME?	0	0	45	239.044	#NAME?	0	0	80	349.5	#NAME?	0	0	22	142.818	#NAME?	0	0	24	158.921	#NAME?	0	0	24	161.839	#NAME?	0	0	51	283.258
Bcl10	4	5.60138	0	0	Inf	7	14.9846	0	0	Inf	5	8.76792	0	0	Inf	3	5.6336	0	0	Inf	5	9.28874	1	16.4622	-0.825604	5	7.63921	1	13.5388	-0.825604	7	15.8921	0	0	Inf	15	34.7363	0	0	Inf	5	11.7914	0	0	Inf	2	3.88476	0	0
Bcl11b	0	0	0	0	NA	1	0.754287	0	0	Inf	0	0	0	0	NA	0	0	0	0	NA	0	0	0	0	NA	0	0	0	0	NA	0	0	0	0	NA	0	0	0	0	NA	0	0	0	0	NA	0	0	0	0
Bcl2	2	0.755233	1	0.708484	0.0921854	0	0	0	0	NA	1	0.47287	2	1.7744	-1.90781	4	2.02554	1	0.95008	1.09219	0	0	0	0	NA	2	0.823994	1	0.77299	0.0921854	0	0	2	2.29725	#NAME?	1	0.624465	2	2.34324	-1.90781	3	1.90779	1	1.19313	0.677148	3	1.57134	1	0.982718
Bcl2l11	31	9.90632	9	37.8516	-1.93393	23	11.2355	3	19.2875	-0.779606	29	11.6049	1	5.26663	1.13978	33	14.1415	3	16.9197	-0.258774	20	8.47876	1	5.57948	0.603723	37	12.9002	4	18.3546	-0.508752	40	20.7232	5	34.0925	-0.718205	29	15.3252	5	34.7752	-1.18215	41	22.0645	4	28.3309	-0.360653	48	21.276	0	0
Bcl2l12	1	0.496557	0	0	Inf	1	0.759068	0	0	Inf	4	2.48725	0	0	Inf	2	1.33177	0	0	Inf	4	2.635	0	0	Inf	4	2.16707	0	0	Inf	0	0	0	0	NA	2	1.64231	0	0	Inf	2	1.67247	0	0	Inf	6	4.13256	0	0
Bcl2l13	83	27.1534	35	27.0443	0.00580921	50	25.0051	25	29.5297	-0.239947	50	20.4836	25	24.1902	-0.239947	56	24.5677	24	24.8684	-0.0175548	49	21.2664	26	26.6522	-0.325677	91	32.4811	31	26.1344	0.313651	56	29.7017	22	27.5599	0.107976	65	35.1655	24	30.6673	0.197458	71	39.1168	16	20.8203	0.9098	74	33.5797	22	23.5792
Bcl2l14	0	0	0	0	NA	0	0	0	0	NA	0	0	0	0	NA	0	0	1	4.46993	#NAME?	0	0	0	0	NA	0	0	0	0	NA	0	0	0	0	NA	0	0	0	0	NA	0	0	0	0	NA	0	0	0	0
Bcl2l2	4	2.00209	0	0	Inf	3	2.29539	4	38.5103	-4.06843	5	3.1339	1	7.88672	-1.33147	6	4.02722	4	33.7828	-3.06843	4	2.65605	1	8.3552	-1.65339	8	4.36875	6	41.2287	-3.23836	20	16.2293	16	163.37	-3.33147	16	13.2434	17	177.056	-3.74086	16	13.4866	11	116.669	-3.11283	23	15.968	12	104.83
Bcl3	0	0	0	0	NA	0	0	0	0	NA	0	0	0	0	NA	0	0	0	0	NA	0	0	0	0	NA	0	0	0	0	NA	0	0	0	0	NA	0	0	0	0	NA	0	0	0	0	NA	0	0	0	0
Bcl6	0	0	0	0	NA	0	0	0	0	NA	0	0	0	0	NA	0	0	0	0	NA	0	0	0	0	NA	0	0	0	0	NA	0	0	1	2.69128	#NAME?	0	0	0	0	NA	0	0	0	0	NA	0	0	0	0
Bcl6b	0	0	0	0	NA	0	0	0	0	NA	0	0	0	0	NA	0	0	0	0	NA	0	0	0	0	NA	0	0	0	0	NA	0	0	0	0	NA	0	0	0	0	NA	0	0	0	0	NA	0	0	0	0
Bcl7a	16	7.75143	1	3.07184	1.33536	23	17.0334	1	4.69581	1.85892	13	7.88672	0	0	Inf	19	12.3437	1	4.11934	1.58329	14	8.99791	0	0	Inf	18	9.51432	3	10.0545	-0.0796765	24	18.8504	1	4.98018	1.92032	11	8.81275	0	0	Inf	18	14.6856	2	10.3463	0.505286	13	8.73582	2	8.52171
Bcl7b	3	31.8638	6	9.32984	1.77199	0	0	5	11.8852	#NAME?	2	26.601	8	15.5777	0.771993	1	14.2432	4	8.3409	0.771993	0	0	6	12.3773	#NAME?	1	11.5883	8	13.5724	-0.228007	2	34.4392	2	5.04197	2.77199	0	0	8	20.5717	#NAME?	1	17.8869	7	18.3307	-0.0353619	1	14.7324	9	19.4117
Bcl7c	2	0.555914	0	0	Inf	0	0	0	0	NA	1	0.348072	0	0	Inf	1	0.372742	0	0	Inf	1	0.368748	0	0	Inf	0	0	0	0	NA	0	0	0	0	NA	0	0	0	0	NA	0	0	0	0	NA	1	0.385546	0	0
Bcl9	10	12.3479	0	0	Inf	6	11.3255	0	0	Inf	2	3.09253	0	0	Inf	6	9.93513	0	0	Inf	9	14.743	0	0	Inf	10	13.4721	0	0	Inf	10	20.0188	0	0	Inf	2	4.08394	0	0	Inf	3	6.23838	0	0	Inf	13	22.2656	0	0
Bcl9l	287	174.02	11	136.499	0.350364	217	201.136	5	94.846	1.08451	240	182.23	2	31.0784	2.55178	230	187.015	3	49.9215	1.90542	254	204.316	3	49.3867	2.04861	304	201.11	9	121.849	0.722891	343	337.178	5	100.59	1.74503	314	314.851	2	41.0416	2.93951	427	436.018	2	41.7951	3.38298	394	331.37	1	17.2122
Bclaf1	281	147.913	23	138.587	0.0939522	163	131.159	19	175.009	-0.416112	209	137.764	8	60.3637	1.19045	207	146.116	17	137.364	0.0891119	204	142.456	9	71.9431	0.985588	249	143.002	9	59.1671	1.27316	139	118.621	5	48.8441	1.2801	128	111.421	8	79.7153	0.483088	130	115.239	10	101.474	0.183528	193	140.914	9	75.2205
Bcor	0	0	0	0	NA	0	0	1	5.73619	#NAME?	0	0	0	0	NA	0	0	0	0	NA	0	0	1	4.9781	#NAME?	0	0	0	0	NA	1	4.08015	0	0	Inf	0	0	0	0	NA	0	0	0	0	NA	2	6.98164	1	5.20488
Bcorl1	18	13.116	4	36.3278	-1.46974	14	15.5944	3	41.6498	-1.41728	18	16.4246	1	11.3729	0.530257	16	15.6343	2	24.3579	-0.639668	17	16.4335	4	48.1938	-1.55221	20	15.9002	6	59.453	-1.9027	16	18.9015	0	0	Inf	18	21.69	0	0	Inf	17	20.8611	2	30.5892	-0.552206	16	16.1714	0	0
Bcr	33	7.6833	23	63.3541	-3.04364	13	4.62689	16	67.3719	-3.86403	17	4.95649	12	41.3923	-3.06197	22	6.86889	17	62.7951	-3.1925	23	7.10417	16	58.468	-3.04091	33	8.38284	24	72.1276	-3.10504	31	11.7015	17	75.9176	-2.69774	28	10.7807	24	109.324	-3.34208	30	11.7629	24	111.331	-3.24254	58	18.731	30	114.622
Bdh1	180	718.457	7	66.4633	3.43427	129	787.101	7	101.6	2.95365	113	564.805	3	35.6695	3.98499	115	615.54	4	50.9301	3.59526	146	773.095	2	25.1922	4.9396	159	692.419	7	72.5146	3.2553	13	84.1238	1	15.3933	2.45021	6	39.6038	1	15.7015	1.33474	7	47.0528	0	0	Inf	14	77.5096	0	0
Bdkrb2	0	0	0	0	NA	0	0	0	0	NA	0	0	0	0	NA	0	0	0	0	NA	0	0	0	0	NA	0	0	0	0	NA	0	0	0	0	NA	0	0	0	0	NA	0	0	0	0	NA	0	0	0	0
Bdnf	2	0.918175	0	0	Inf	3	2.10537	0	0	Inf	1	0.574893	0	0	Inf	2	1.23128	0	0	Inf	2	1.21808	0	0	Inf	1	0.500886	0	0	Inf	1	0.744291	0	0	Inf	0	0	0	0	NA	0	0	0	0	NA	0	0	0	0
Bdp1	0	0	1	0.548734	#NAME?	0	0	1	0.83883	#NAME?	0	0	3	2.06146	#NAME?	0	0	2	1.47171	#NAME?	0	0	0	0	NA	0	0	1	0.598695	#NAME?	0	0	2	1.77926	#NAME?	0	0	1	0.907443	#NAME?	0	0	0	0	NA	0	0	0	0
Bean1	0	0	0	0	NA	0	0	0	0	NA	0	0	0	0	NA	0	0	0	0	NA	0	0	0	0	NA	0	0	0	0	NA	0	0	0	0	NA	0	0	0	0	NA	0	0	0	0	NA	0	0	0	0
Becn1	3	8.50662	0	0	Inf	7	30.3421	0	0	Inf	2	7.10162	1	14.1393	-0.993487	2	7.60494	0	0	Inf	4	15.0469	0	0	Inf	3	9.28112	0	0	Inf	3	13.7913	0	0	Inf	1	4.68914	0	0	Inf	1	4.77523	0	0	Inf	3	11.7993	0	0
Begain	0	0	2	3.73564	#NAME?	0	0	0	0	NA	0	0	0	0	NA	0	0	0	0	NA	0	0	0	0	NA	0	0	0	0	NA	0	0	0	0	NA	0	0	0	0	NA	0	0	0	0	NA	0	0	0	0
Bend3	17	7.73086	2	4.42084	0.806308	13	9.03721	2	6.75798	0.419284	9	5.12522	1	2.768	0.88877	7	4.26881	2	5.92837	-0.4738	7	4.22307	2	5.86485	-0.4738	9	4.46545	1	2.41167	0.88877	2	1.47454	0	0	Inf	5	3.76016	2	7.31075	-0.959227	9	6.89255	0	0	Inf	4	2.52312	2	6.13202
Bend4	5	1.04165	0	0	Inf	1	0.318466	0	0	Inf	5	1.3044	0	0	Inf	4	1.11748	0	0	Inf	3	0.829131	0	0	Inf	4	0.909188	0	0	Inf	0	0	0	0	NA	0	0	0	0	NA	0	0	0	0	NA	0	0	0	0
Bend5	0	0	0	0	NA	0	0	0	0	NA	0	0	0	0	NA	0	0	0	0	NA	0	0	0	0	NA	0	0	0	0	NA	0	0	0	0	NA	0	0	0	0	NA	0	0	0	0	NA	0	0	0	0
Bend6	3	3.80945	1	3.95366	-0.0536047	0	0	0	0	NA	2	3.18026	0	0	Inf	3	5.10849	0	0	Inf	0	0	0	0	NA	4	5.54172	0	0	Inf	3	6.17603	0	0	Inf	0	0	0	0	NA	0	0	0	0	NA	0	0	0	0
Bend7	0	0	0	0	NA	0	0	0	0	NA	0	0	0	0	NA	0	0	0	0	NA	0	0	1	0.781337	#NAME?	0	0	0	0	NA	0	0	0	0	NA	0	0	0	0	NA	0	0	0	0	NA	0	0	0	0
Bet1	0	0	0	0	NA	2	2.29448	0	0	Inf	5	4.69897	0	0	Inf	5	5.03201	2	33.281	-2.72549	6	5.97372	0	0	Inf	4	3.27525	1	13.5388	-2.04742	5	6.08357	0	0	Inf	1	1.24108	0	0	Inf	4	5.05546	0	0	Inf	4	4.1639	0	0
Bet1l	1	1.30282	0	0	Inf	0	0	0	0	NA	0	0	0	0	NA	0	0	0	0	NA	0	0	0	0	NA	0	0	0	0	NA	0	0	0	0	NA	0	0	0	0	NA	0	0	0	0	NA	0	0	0	0
Bex2	0	0	0	0	NA	0	0	0	0	NA	0	0	0	0	NA	0	0	0	0	NA	0	0	0	0	NA	0	0	0	0	NA	0	0	0	0	NA	0	0	0	0	NA	0	0	0	0	NA	0	0	0	0
Bfar	122	121.449	0	0	Inf	92	140.001	4	75.8768	0.883711	95	118.426	0	0	Inf	84	112.135	1	16.6405	2.75247	103	136.026	1	16.4622	3.04665	112	121.645	1	13.5388	3.1675	81	130.727	0	0	Inf	97	159.684	0	0	Inf	100	167.645	3	62.6927	1.41904	101	139.461	0	0
Bgn	0	0	0	0	NA	0	0	0	0	NA	0	0	0	0	NA	0	0	0	0	NA	0	0	0	0	NA	0	0	0	0	NA	0	0	0	0	NA	2	4.63151	0	0	Inf	0	0	0	0	NA	0	0	0	0
Bhlhe22	0	0	0	0	NA	0	0	0	0	NA	0	0	0	0	NA	0	0	0	0	NA	0	0	0	0	NA	0	0	0	0	NA	0	0	0	0	NA	0	0	0	0	NA	0	0	0	0	NA	0	0	0	0
Bhlhe40	17	14.7857	4	49.636	-1.74718	10	13.2955	4	75.8768	-2.51272	9	9.8023	5	77.6959	-2.98665	9	10.497	4	66.5621	-2.66472	13	14.9999	5	82.3111	-2.45613	13	12.3362	2	27.0776	-1.1342	21	29.6115	6	120.708	-2.02729	22	31.6427	1	20.5208	0.624788	23	33.6884	5	104.488	-1.63301	31	37.3985	2	34.4243
Bhlhe41	634	177.802	0	0	Inf	348	149.19	0	0	Inf	418	146.796	0	0	Inf	338	127.114	0	0	Inf	382	142.123	0	0	Inf	551	168.594	0	0	Inf	849	386.014	1	14.3092	4.75363	514	238.379	0	0	Inf	692	326.823	0	0	Inf	793	308.475	0	0
Bicc1	0	0	0	0	NA	0	0	0	0	NA	0	0	0	0	NA	0	0	0	0	NA	0	0	0	0	NA	0	0	0	0	NA	0	0	0	0	NA	0	0	0	0	NA	0	0	0	0	NA	0	0	0	0
Bicd1	4	1.19791	50	32.1526	-4.74635	4	1.8312	42	41.2865	-4.49481	5	1.8751	33	26.5737	-3.82496	4	1.6064	61	52.6025	-5.03323	1	0.397296	38	32.4177	-6.35042	3	0.980228	49	34.3784	-5.13224	2	0.971046	19	19.8083	-4.35042	3	1.48573	24	25.522	-4.10249	4	2.01735	20	21.6588	-3.42442	3	1.24619	23	20.5151
Bicd2	98	362.313	24	17.6109	4.3627	58	327.792	39	43.7469	2.90553	67	310.188	24	22.0533	3.81408	76	376.792	24	23.6163	3.99592	73	358.041	23	22.3898	3.99921	79	318.661	41	32.8244	3.27918	47	281.711	37	44.0169	2.67809	57	348.49	28	33.977	3.35849	45	280.175	41	50.6656	2.46725	71	364.096	27	27.481
Bid	3	4.23892	0	0	Inf	0	0	0	0	NA	0	0	0	0	NA	0	0	0	0	NA	1	1.8745	0	0	Inf	0	0	0	0	NA	0	0	0	0	NA	0	0	0	0	NA	0	0	0	0	NA	1	1.9599	0	0
Bik	0	0	0	0	NA	0	0	0	0	NA	0	0	0	0	NA	1	6.06748	0	0	Inf	0	0	0	0	NA	0	0	1	10.3592	#NAME?	0	0	0	0	NA	0	0	0	0	NA	0	0	0	0	NA	1	6.27592	0	0
Bin1	13	603.445	9	25.2344	4.57976	14	993.424	11	47.1471	4.39717	14	813.793	9	31.5998	4.68667	13	809.222	5	18.7997	5.42776	14	862.133	15	55.7948	3.94971	17	860.967	9	27.5319	4.96678	11	827.817	28	127.279	2.70132	14	1074.68	9	41.7302	4.68667	11	859.896	6	28.3309	4.92371	13	837.021	8	31.1128
Bin3	6	115.69	7	14.3118	3.01498	3	88.4256	5	15.6272	2.50041	3	72.4365	4	10.2412	2.82234	3	77.5704	1	2.74175	4.82234	3	76.7393	1	2.71237	4.82234	8	168.298	3	6.6921	4.65241	9	281.342	3	9.94411	4.82234	9	286.975	2	6.76215	5.4073	5	162.358	4	13.7726	3.5593	3	80.2352	9	25.5234
Birc2	0	0	0	0	NA	0	0	0	0	NA	0	0	0	0	NA	0	0	1	3.80247	#NAME?	0	0	0	0	NA	0	0	0	0	NA	0	0	0	0	NA	0	0	0	0	NA	0	0	1	4.77523	#NAME?	0	0	0	0
Birc3	0	0	0	0	NA	0	0	0	0	NA	0	0	0	0	NA	0	0	0	0	NA	0	0	0	0	NA	0	0	0	0	NA	0	0	0	0	NA	0	0	0	0	NA	0	0	0	0	NA	0	0	0	0
Birc5	3256	1606.6	0	0	Inf	2219	1673.76	0	0	Inf	2328	1438.46	1	9.93327	7.17804	2034	1345.88	0	0	Inf	2338	1530.46	0	0	Inf	3382	1820.71	0	0	Inf	955	763.967	0	0	Inf	1006	820.88	0	0	Inf	927	770.305	1	13.3586	5.84959	890	609.135	0	0
Birc6	87	158.716	4	17.7774	3.15833	65	181.27	3	20.3818	3.15279	58	132.501	1	5.56545	4.57337	52	127.214	0	0	Inf	64	154.893	3	17.6881	3.13042	90	179.138	1	4.849	5.20724	63	186.333	1	7.20537	4.69266	53	159.895	3	22.0489	2.85834	92	282.649	2	14.9692	4.23895	72	182.193	0	0
Bivm	0	0	21	19.1275	#NAME?	2	14.8519	12	16.7083	-0.169925	2	12.1663	5	5.70297	1.09311	1	6.51431	7	8.55003	-0.392317	0	0	7	8.45842	#NAME?	2	10.6001	13	12.9189	-0.285402	1	7.87563	7	10.3368	-0.392317	1	8.03333	6	9.0375	-0.169925	0	0	5	7.66952	#NAME?	0	0	11	13.8973
Blcap	13	1.12412	0	0	Inf	5	0.660925	0	0	Inf	7	0.757983	0	0	Inf	6	0.695747	0	0	Inf	2	0.229431	0	0	Inf	4	0.377375	0	0	Inf	2	0.28038	0	0	Inf	3	0.428991	0	0	Inf	2	0.291245	0	0	Inf	5	0.599706	0	0
Blmh	1502	3273.86	8	56.6467	5.85286	1012	3371.96	6	64.9454	5.69822	1215	3316.33	2	17.734	7.54693	1170	3419.84	5	47.4772	6.17055	1087	3143.2	2	18.7874	7.38632	1500	3567.18	6	46.3532	6.26597	622	2198	3	34.4392	5.996	582	2097.83	7	81.9672	4.67771	590	2165.71	5	59.623	5.18283	801	2421.71	0	0
Bloc1s1	0	0	0	0	NA	0	0	0	0	NA	0	0	0	0	NA	0	0	0	0	NA	0	0	0	0	NA	0	0	0	0	NA	0	0	0	0	NA	0	0	0	0	NA	0	0	0	0	NA	0	0	0	0
Bloc1s4	0	0	0	0	NA	0	0	0	0	NA	0	0	0	0	NA	0	0	0	0	NA	0	0	0	0	NA	0	0	0	0	NA	0	0	0	0	NA	0	0	0	0	NA	0	0	0	0	NA	0	0	0	0
Bloc1s5	0	0	0	0	NA	2	0.653441	0	0	Inf	0	0	0	0	NA	0	0	0	0	NA	1	0.283541	0	0	Inf	0	0	0	0	NA	0	0	0	0	NA	0	0	0	0	NA	0	0	0	0	NA	1	0.296458	0	0
Bloc1s6	36	17.0004	0	0	Inf	23	16.6034	2	20.274	-0.288148	21	12.4185	0	0	Inf	26	16.465	4	35.5702	-1.11127	22	13.7826	1	8.79727	0.647721	39	20.0939	3	21.7051	-0.111271	19	14.5465	4	43.0035	-1.56378	14	10.9331	0	0	Inf	15	11.9291	1	11.1675	0.0951804	26	17.0306	3	27.5941
Blvrb	0	0	6	74.454	#NAME?	2	20.4908	3	56.9076	-1.47365	1	8.39282	4	62.1567	-2.88868	0	0	1	16.6405	#NAME?	0	0	7	115.236	#NAME?	1	7.3124	3	40.6164	-2.47365	1	10.8658	1	20.118	-0.888683	0	0	5	102.604	#NAME?	0	0	4	83.5902	#NAME?	0	0	2	34.4243
Blzf1	0	0	1	1.37274	#NAME?	0	0	0	0	NA	0	0	0	0	NA	0	0	0	0	NA	0	0	0	0	NA	0	0	0	0	NA	0	0	0	0	NA	0	0	0	0	NA	0	0	0	0	NA	0	0	0	0
Bmf	0	0	0	0	NA	0	0	0	0	NA	0	0	0	0	NA	0	0	0	0	NA	2	0.888186	0	0	Inf	0	0	0	0	NA	1	0.542712	0	0	Inf	1	0.553579	0	0	Inf	0	0	0	0	NA	1	0.464324	0	0
Bmi1	80	95.6724	5	8.64351	3.46841	63	115.173	3	7.92782	3.86073	61	91.352	1	2.16477	5.39915	46	73.7708	6	13.9092	2.40701	47	74.567	3	6.88007	3.43804	68	88.7256	3	5.65828	3.97091	25	48.4712	11	30.829	0.652839	29	57.3525	4	11.435	2.3264	29	58.4055	3	8.73374	2.74143	32	53.0818	2	4.79567
Bmp1	0	0	0	0	NA	0	0	0	0	NA	0	0	0	0	NA	0	0	0	0	NA	0	0	0	0	NA	0	0	0	0	NA	0	0	2	11.3199	#NAME?	0	0	0	0	NA	0	0	0	0	NA	0	0	1	4.84242
Bmp2	0	0	0	0	NA	0	0	0	0	NA	0	0	0	0	NA	0	0	0	0	NA	0	0	0	0	NA	0	0	0	0	NA	0	0	0	0	NA	0	0	0	0	NA	0	0	0	0	NA	0	0	0	0
Bmp2k	9	3.15783	0	0	Inf	6	3.21818	0	0	Inf	5	2.19689	0	0	Inf	6	2.82311	0	0	Inf	9	4.18929	0	0	Inf	12	4.59379	0	0	Inf	24	13.6523	0	0	Inf	17	9.86399	0	0	Inf	42	24.8173	0	0	Inf	23	11.1937	2	21.5954
Bmp3	0	0	0	0	NA	0	0	0	0	NA	0	0	0	0	NA	0	0	0	0	NA	0	0	0	0	NA	0	0	0	0	NA	0	0	0	0	NA	0	0	0	0	NA	0	0	0	0	NA	0	0	0	0
Bmp4	0	0	0	0	NA	0	0	0	0	NA	0	0	0	0	NA	0	0	0	0	NA	0	0	0	0	NA	0	0	0	0	NA	0	0	1	5.97622	#NAME?	0	0	0	0	NA	0	0	0	0	NA	0	0	0	0
Bmp5	0	0	0	0	NA	0	0	0	0	NA	0	0	0	0	NA	0	0	0	0	NA	0	0	0	0	NA	0	0	0	0	NA	0	0	0	0	NA	0	0	0	0	NA	0	0	0	0	NA	0	0	0	0
Bmp6	0	0	0	0	NA	0	0	0	0	NA	0	0	0	0	NA	0	0	0	0	NA	0	0	0	0	NA	0	0	0	0	NA	0	0	0	0	NA	0	0	0	0	NA	0	0	0	0	NA	0	0	0	0
Bmp7	0	0	0	0	NA	0	0	0	0	NA	0	0	0	0	NA	0	0	0	0	NA	0	0	0	0	NA	0	0	0	0	NA	0	0	0	0	NA	0	0	0	0	NA	0	0	0	0	NA	0	0	0	0
Bmp8a	1	0.336278	0	0	Inf	0	0	0	0	NA	0	0	0	0	NA	0	0	0	0	NA	0	0	0	0	NA	0	0	0	0	NA	0	0	0	0	NA	0	0	0	0	NA	0	0	0	0	NA	0	0	0	0
Bmp8b	0	0	0	0	NA	0	0	0	0	NA	0	0	0	0	NA	0	0	0	0	NA	0	0	0	0	NA	0	0	0	0	NA	0	0	0	0	NA	0	0	0	0	NA	0	0	0	0	NA	0	0	0	0
Bmper	0	0	0	0	NA	0	0	0	0	NA	0	0	0	0	NA	0	0	0	0	NA	0	0	0	0	NA	0	0	0	0	NA	0	0	0	0	NA	0	0	0	0	NA	0	0	0	0	NA	0	0	0	0
Bmpr1a	5	2.09513	1	2.563	-0.290793	1	0.640551	1	3.91797	-2.61272	7	3.67309	4	12.8381	-1.80537	8	4.49533	2	6.874	-0.612722	3	1.66769	2	6.80035	-2.02776	3	1.37153	7	19.5745	-3.83511	5	3.39671	3	12.4657	-1.87576	2	1.38589	0	0	Inf	1	0.705668	2	8.63253	-3.61272	6	3.48732	2	7.11014
Bmpr2	69	12.3965	53	428.551	-5.11146	54	14.8306	53	655.11	-5.46509	62	13.9487	15	151.883	-3.44475	47	11.3235	23	249.393	-4.46103	51	12.1555	23	246.721	-4.3432	50	9.80088	27	238.195	-4.60309	67	19.5152	51	668.565	-5.0984	74	21.9857	76	1016.24	-5.53053	79	23.9022	80	1089.37	-5.51021	78	19.4377	50	560.784
Bnc1	0	0	0	0	NA	0	0	0	0	NA	0	0	0	0	NA	0	0	0	0	NA	0	0	0	0	NA	0	0	0	0	NA	0	0	0	0	NA	0	0	0	0	NA	0	0	0	0	NA	0	0	0	0
Bnc2	8	1.17489	4	11.1158	-3.24202	6	1.347	1	4.24809	-1.65706	9	1.65516	2	6.9599	-2.0721	11	2.16635	1	3.72659	-0.782591	7	1.36381	6	22.12	-4.01963	5	0.801159	1	3.03197	-1.92009	10	2.38096	2	9.0107	-1.92009	10	2.42864	0	0	Inf	14	3.46252	2	9.35988	-1.43467	15	3.05559	4	15.4184
Bnip1	0	0	16	52.0856	#NAME?	0	0	8	39.8107	#NAME?	0	0	15	61.1477	#NAME?	0	0	15	65.4815	#NAME?	0	0	10	43.1866	#NAME?	0	0	22	78.1382	#NAME?	0	0	3	15.8331	#NAME?	0	0	3	16.1501	#NAME?	0	0	10	54.8222	#NAME?	0	0	6	27.0924
Bnip2	539	153.391	0	0	Inf	367	159.657	0	0	Inf	409	145.756	2	22.105	2.72111	300	114.489	0	0	Inf	363	137.047	0	0	Inf	517	160.526	0	0	Inf	356	164.251	0	0	Inf	360	169.422	0	0	Inf	374	179.243	0	0	Inf	412	162.632	0	0
Bnip3l	3	1.96546	22	47.8694	-4.60617	1	1.00151	9	29.9358	-4.90162	4	3.28167	19	51.7703	-3.97962	2	1.75713	18	52.5216	-4.90162	3	2.60745	5	14.433	-2.46866	5	3.57402	19	45.1058	-3.6577	2	2.12432	12	42.3315	-4.31666	1	1.08343	4	14.393	-3.7317	3	3.30996	2	7.32866	-1.14673	3	2.72623	14	42.2535
Bnipl	0	0	0	0	NA	0	0	0	0	NA	0	0	0	0	NA	0	0	0	0	NA	0	0	0	0	NA	0	0	0	0	NA	0	0	0	0	NA	0	0	0	0	NA	0	0	0	0	NA	0	0	0	0
Boc	0	0	0	0	NA	0	0	0	0	NA	0	0	0	0	NA	0	0	0	0	NA	0	0	0	0	NA	0	0	0	0	NA	0	0	0	0	NA	0	0	0	0	NA	0	0	0	0	NA	0	0	0	0
Bod1	0	0	4	3.21774	#NAME?	0	0	1	1.22971	#NAME?	0	0	1	1.00735	#NAME?	0	0	2	2.1575	#NAME?	0	0	0	0	NA	0	0	2	1.75535	#NAME?	0	0	1	1.30418	#NAME?	0	0	2	2.66059	#NAME?	0	0	1	1.35472	#NAME?	0	0	0	0
Bod1l	1	1.10619	2	15.378	-3.7972	4	6.76395	0	0	Inf	2	2.77045	0	0	Inf	3	4.4502	0	0	Inf	2	2.93501	0	0	Inf	2	2.4138	0	0	Inf	0	0	0	0	NA	0	0	0	0	NA	0	0	0	0	NA	0	0	0	0
Bola3	2	56.9686	2	17.6522	1.69032	0	0	2	26.9843	#NAME?	0	0	5	55.2626	#NAME?	1	38.1975	5	59.1793	-0.631613	1	37.7883	3	35.1271	0.105353	1	31.0777	2	19.2594	0.690316	0	0	3	42.9277	#NAME?	0	0	1	14.5958	#NAME?	0	0	2	29.7275	#NAME?	0	0	1	12.2425
Bop1	0	0	49	109.469	#NAME?	0	0	22	75.1329	#NAME?	0	0	41	114.702	#NAME?	0	0	42	125.827	#NAME?	0	0	30	88.9136	#NAME?	0	0	38	92.6237	#NAME?	0	0	34	123.146	#NAME?	0	0	30	110.834	#NAME?	0	0	35	131.681	#NAME?	1	22.577	50	154.94
Bora	5	9.71557	3	20.2147	-1.05703	8	23.763	2	20.601	0.206003	11	26.7659	1	8.43794	1.66544	10	26.0572	1	9.03598	1.52793	7	18.0446	1	8.93916	1.01336	3	6.36009	1	7.35171	-0.209034	3	9.45076	2	21.8485	-1.20903	9	28.92	5	55.715	-0.946	12	39.268	1	11.3476	1.79097	8	21.5619	1	9.34639
Borcs5	15	25.0328	0	0	Inf	14	35.7156	0	0	Inf	14	29.2575	0	0	Inf	14	31.3311	0	0	Inf	12	26.5675	0	0	Inf	12	21.8496	1	9.11612	1.26111	16	43.2898	0	0	Inf	11	30.3576	1	13.8173	1.13558	9	25.2941	0	0	Inf	10	23.1482	0	0
Borcs6	0	0	36	64.5481	#NAME?	0	0	30	82.227	#NAME?	0	0	32	71.8493	#NAME?	0	0	16	38.4708	#NAME?	0	0	26	61.8452	#NAME?	0	0	34	66.5125	#NAME?	0	0	19	55.2308	#NAME?	0	0	23	68.1971	#NAME?	1	7.27811	15	45.293	-2.63765	0	0	37	92.0198
Borcs7	30	21.0404	0	0	Inf	36	38.5965	0	0	Inf	29	25.4696	0	0	Inf	22	20.6912	0	0	Inf	28	26.0521	0	0	Inf	43	32.9037	0	0	Inf	47	53.4415	0	0	Inf	37	42.9134	0	0	Inf	41	48.4257	0	0	Inf	43	41.8313	0	0
Bpgm	0	0	84	155.049	#NAME?	0	0	65	183.406	#NAME?	0	0	69	159.488	#NAME?	0	0	50	123.762	#NAME?	0	0	64	156.718	#NAME?	0	0	82	165.137	#NAME?	0	0	68	203.491	#NAME?	0	0	67	204.513	#NAME?	1	4.33399	54	167.858	-5.2754	1	3.56967	80	204.822
Bphl	9	31.3327	0	0	Inf	5	26.6096	0	0	Inf	8	34.8768	0	0	Inf	0	0	0	0	NA	8	36.9485	0	0	Inf	9	34.1855	0	0	Inf	4	22.5768	0	0	Inf	8	46.0578	0	0	Inf	5	29.3146	0	0	Inf	6	28.9738	0	0
Bpnt1	17	236.736	97	114.906	1.04282	22	468.328	30	54.3258	3.10781	13	226.699	72	106.806	1.08579	10	186.744	79	125.496	0.573418	8	147.794	81	127.294	0.215421	13	197.516	92	118.906	0.732149	9	203.191	53	101.788	0.997275	8	184.231	32	62.6873	1.55527	12	281.42	25	49.8737	2.49638	7	135.211	29	47.6507
Bptf	4	3.21361	0	0	Inf	3	3.6844	1	4.40434	-0.257496	3	3.01819	0	0	Inf	6	6.4642	0	0	Inf	2	2.13165	0	0	Inf	6	5.2593	0	0	Inf	4	5.21003	0	0	Inf	1	1.32859	0	0	Inf	0	0	0	0	NA	4	4.45751	0	0
Braf	9	1.94345	0	0	Inf	5	1.65049	1	1.42657	0.21034	7	1.89287	0	0	Inf	6	1.73745	0	0	Inf	12	3.43767	1	1.23804	1.47337	11	2.59159	0	0	Inf	7	2.45062	4	6.05186	-1.30423	4	1.42839	0	0	Inf	6	2.18193	1	1.5716	0.473374	5	1.49761	0	0
Brap	17	11.9497	0	0	Inf	11	11.8198	0	0	Inf	13	11.443	2	30.7737	-1.42723	9	8.48358	0	0	Inf	9	8.39269	0	0	Inf	5	3.8346	0	0	Inf	9	10.2564	0	0	Inf	10	11.6242	3	60.9588	-2.3907	19	22.4915	0	0	Inf	8	7.80002	1	17.0434
Brat1	4	24.6957	2	4.31432	2.51706	5	47.1894	1	3.29757	3.83899	3	23.1939	3	8.10391	1.51706	2	16.5585	2	5.78551	1.51706	2	16.3811	5	14.3088	0.19513	2	13.4721	4	9.41424	0.517058	6	60.0565	2	6.99454	3.10202	6	61.2591	4	14.2692	2.10202	5	51.9865	0	0	Inf	5	42.8184	0	0
Brca1	7	11.2911	0	0	Inf	0	0	0	0	NA	0	0	0	0	NA	1	2.16305	0	0	Inf	2	4.27975	0	0	Inf	2	3.51974	0	0	Inf	3	7.84522	0	0	Inf	5	13.3372	0	0	Inf	0	0	0	0	NA	4	8.94944	0	0
Brca2	1	0.134159	8	13.2275	-6.62346	1	0.205083	8	20.2205	-6.62346	2	0.336	10	20.7052	-5.94539	1	0.179907	10	22.1727	-6.94539	1	0.17798	8	17.5481	-6.62346	1	0.146373	3	5.41195	-5.20842	1	0.217503	4	10.7225	-5.62346	0	0	0	0	NA	1	0.225932	2	5.56901	-4.62346	1	0.186087	3	6.88033
Brcc3	41	4.21782	11	136.499	-5.01625	25	3.93148	18	341.446	-6.44044	30	3.86471	18	279.705	-6.1774	37	5.10429	11	183.046	-5.16435	31	4.23075	20	329.244	-6.2821	44	4.93855	17	230.16	-5.5424	14	2.33496	6	120.708	-5.69198	13	2.21159	3	61.5623	-4.79889	15	2.59869	8	167.18	-6.00748	11	1.56962	13	223.758
Brd1	14	35.163	2	4.97345	2.82174	11	42.234	1	3.80137	3.47382	15	47.1781	0	0	Inf	27	90.9392	2	6.66941	3.76927	17	56.6446	1	3.29898	4.10185	19	52.066	1	2.71313	4.26231	35	142.519	2	8.06315	4.14367	9	37.3815	1	4.1123	3.18431	4	16.9191	1	4.1878	2.01438	19	66.1927	0	0
Brd2	6	52.2212	19	59.089	-0.178254	6	79.8287	11	52.2947	0.610242	8	87.1921	20	77.8887	0.162783	9	105.043	19	79.2386	0.406709	5	57.7321	16	66.0123	-0.193361	10	94.9596	22	74.6482	0.347208	5	70.5525	8	40.3357	0.806639	2	28.7861	4	20.5717	0.484711	5	73.2866	7	36.6615	0.999284	8	96.5794	7	30.196
Brd3	12	5.37708	0	0	Inf	5	3.4249	0	0	Inf	11	6.17234	0	0	Inf	6	3.60535	0	0	Inf	15	8.91679	0	0	Inf	14	6.84443	0	0	Inf	8	5.81169	0	0	Inf	11	8.15109	0	0	Inf	4	3.01845	0	0	Inf	8	4.97227	0	0
Brd4	73	33.4888	0	0	Inf	46	32.2587	0	0	Inf	53	30.447	0	0	Inf	51	31.3746	0	0	Inf	64	38.9502	0	0	Inf	74	37.0384	0	0	Inf	25	18.5936	0	0	Inf	16	12.1382	0	0	Inf	20	15.4513	0	0	Inf	34	21.6349	0	0
Brd7	48	9.02067	0	0	Inf	40	11.4913	0	0	Inf	37	8.70744	0	0	Inf	35	8.82055	0	0	Inf	25	6.23289	0	0	Inf	52	10.6621	0	0	Inf	45	13.7106	0	0	Inf	63	19.5792	0	0	Inf	69	21.8376	0	0	Inf	73	19.0291	0	0
Brd8	8	8.24545	0	0	Inf	5	7.87783	0	0	Inf	11	14.1974	0	0	Inf	6	8.29289	0	0	Inf	4	5.46936	0	0	Inf	7	7.87165	1	3.8303	1.03921	0	0	0	0	NA	1	1.70444	0	0	Inf	0	0	1	5.91219	#NAME?	0	0	0	0
Brd9	8	18.6713	0	0	Inf	5	17.8388	0	0	Inf	5	14.6132	0	0	Inf	2	6.25956	0	0	Inf	1	3.09625	0	0	Inf	4	10.1856	0	0	Inf	12	45.4059	0	0	Inf	11	42.4555	0	0	Inf	3	11.7914	0	0	Inf	9	29.1357	0	0
Brf1	1	0.196906	0	0	Inf	1	0.301004	1	8.08392	-4.7472	1	0.246576	0	0	Inf	3	0.792157	0	0	Inf	0	0	0	0	NA	0	0	1	5.7697	#NAME?	0	0	0	0	NA	0	0	0	0	NA	0	0	0	0	NA	0	0	1	7.33514
Brf2	7	18.3924	0	0	Inf	8	32.1323	0	0	Inf	9	29.6124	0	0	Inf	4	14.0939	0	0	Inf	8	27.8857	0	0	Inf	4	11.4668	0	0	Inf	11	46.8575	0	0	Inf	14	60.831	0	0	Inf	18	79.6473	0	0	Inf	21	76.5346	0	0
Bri3	1	7.20292	240	1148.07	-7.31641	1	11.0109	131	957.944	-6.44294	1	9.01987	220	1317.86	-7.19088	2	19.3183	174	1116.18	-5.85246	1	9.55566	192	1218.46	-6.99448	1	7.85873	253	1320.45	-7.39251	0	0	262	2031.91	#NAME?	1	11.9115	297	2349.47	-7.62384	0	0	219	1764.25	#NAME?	3	29.9729	374	2481.57
Bri3bp	62	14.1359	137	1480.2	-6.71028	71	24.7459	131	2163.63	-6.45012	64	18.2727	130	1758.87	-6.58882	35	10.7011	122	1767.62	-7.3679	48	14.5186	110	1576.68	-6.76284	66	16.418	152	1791.79	-6.76998	50	18.482	81	1418.84	-6.26244	34	12.8194	94	1679.52	-7.03357	45	17.2784	102	1855.92	-6.74702	40	12.65	93	1393.74
Brinp1	0	0	0	0	NA	0	0	0	0	NA	0	0	0	0	NA	0	0	0	0	NA	0	0	0	0	NA	0	0	0	0	NA	0	0	0	0	NA	0	0	0	0	NA	0	0	0	0	NA	0	0	0	0
Brinp2	0	0	0	0	NA	0	0	0	0	NA	0	0	0	0	NA	0	0	0	0	NA	0	0	0	0	NA	0	0	0	0	NA	0	0	0	0	NA	0	0	0	0	NA	0	0	0	0	NA	0	0	0	0
Brinp3	0	0	0	0	NA	0	0	0	0	NA	0	0	0	0	NA	0	0	0	0	NA	0	0	0	0	NA	0	0	0	0	NA	0	0	0	0	NA	0	0	0	0	NA	0	0	0	0	NA	0	0	0	0
Brip1	0	0	0	0	NA	1	0.618627	0	0	Inf	0	0	0	0	NA	0	0	0	0	NA	1	0.536869	0	0	Inf	0	0	0	0	NA	0	0	0	0	NA	1	0.669228	0	0	Inf	0	0	0	0	NA	0	0	0	0
Brix1	2	1.42341	0	0	Inf	0	0	0	0	NA	1	0.891231	0	0	Inf	0	0	1	11.4333	#NAME?	0	0	0	0	NA	0	0	0	0	NA	0	0	0	0	NA	0	0	0	0	NA	0	0	0	0	NA	0	0	0	0
Brk1	958	1607.32	1	10.8983	7.20441	706	1810.73	1	16.6599	6.76405	907	1905.62	0	0	Inf	679	1527.7	2	29.2294	5.70779	768	1709.43	0	0	Inf	1027	1879.97	0	0	Inf	634	1724.54	2	35.3376	5.60886	785	2178.03	0	0	Inf	576	1627.49	2	36.707	5.47045	917	2134.06	0	0
Brms1	15	67.1415	0	0	Inf	11	75.2671	0	0	Inf	5	28.026	0	0	Inf	4	24.0099	0	0	Inf	6	35.629	0	0	Inf	9	43.9527	0	0	Inf	6	43.541	0	0	Inf	7	51.815	0	0	Inf	0	0	0	0	NA	7	43.4607	0	0
Brms1l	5	4.33071	3	37.227	-3.10367	4	5.29617	0	0	Inf	6	6.50777	0	0	Inf	5	5.80751	2	33.281	-2.51871	7	8.04339	2	32.9244	-2.03328	8	7.56002	3	40.6164	-2.4256	7	9.82957	2	40.2359	-2.03328	8	11.4587	1	20.5208	-0.840638	11	16.045	0	0	Inf	11	13.2154	2	34.4243
Brpf1	32	209.978	0	0	Inf	26	260.802	1	3.90998	6.05965	21	172.558	2	6.40595	4.75153	18	158.39	3	10.29	3.94417	32	278.565	1	3.39323	6.35921	23	164.663	0	0	Inf	18	191.489	0	0	Inf	18	195.323	1	4.22979	5.52913	19	209.96	1	4.30746	5.60714	15	136.526	0	0
Brpf3	0	0	30	20.8306	#NAME?	2	85.1506	17	18.0444	2.23847	1	34.8768	23	19.9986	0.802368	0	0	17	15.8292	#NAME?	2	73.8971	24	22.1077	1.74097	1	30.3871	21	15.909	0.933613	1	45.1536	18	20.2628	1.15601	2	92.1155	9	10.3343	3.15601	2	93.8068	19	22.2174	2.078	1	38.6318	20	19.2624
Brsk1	2	30.5685	1	2.93515	3.38054	2	46.729	0	0	Inf	2	38.2794	0	0	Inf	2	40.9925	0	0	Inf	2	40.5533	0	0	Inf	2	33.3517	0	0	Inf	6	148.677	2	9.51716	3.9655	1	25.2756	4	19.4154	0.38054	2	51.4793	4	19.7719	1.38054	5	106.002	1	4.07126
Brsk2	0	0	0	0	NA	0	0	0	0	NA	0	0	0	0	NA	0	0	0	0	NA	0	0	0	0	NA	0	0	0	0	NA	0	0	0	0	NA	0	0	0	0	NA	0	0	0	0	NA	0	0	0	0
Brwd1	0	0	0	0	NA	0	0	1	2.06454	#NAME?	0	0	0	0	NA	0	0	0	0	NA	0	0	0	0	NA	1	2.08131	1	1.47351	0.498231	0	0	0	0	NA	1	3.15464	0	0	Inf	0	0	0	0	NA	0	0	0	0
Brwd3	9	1.67381	0	0	Inf	4	1.13719	0	0	Inf	4	0.931567	0	0	Inf	7	1.74578	0	0	Inf	4	0.986903	0	0	Inf	5	1.01456	0	0	Inf	4	1.20606	0	0	Inf	0	0	0	0	NA	0	0	0	0	NA	1	0.257965	0	0
Bscl2	0	0	0	0	NA	2	93.458	0	0	Inf	3	114.838	0	0	Inf	0	0	0	0	NA	0	0	0	0	NA	0	0	0	0	NA	0	0	0	0	NA	0	0	0	0	NA	0	0	0	0	NA	2	84.8014	0	0
Bsdc1	1	7.78453	0	0	Inf	1	11.8999	1	1.51334	2.97514	0	0	0	0	NA	0	0	1	1.32756	#NAME?	1	10.3272	1	1.31334	2.97514	1	8.49328	0	0	Inf	1	12.6206	0	0	Inf	1	12.8733	1	1.63712	2.97514	2	26.2193	1	1.66718	3.97514	1	10.7977	1	1.37317
Bsn	0	0	0	0	NA	0	0	0	0	NA	0	0	1	0.307134	#NAME?	0	0	0	0	NA	0	0	0	0	NA	0	0	0	0	NA	0	0	1	0.397635	#NAME?	0	0	0	0	NA	0	0	1	0.413044	#NAME?	0	0	3	1.0206
Bspry	0	0	0	0	NA	0	0	0	0	NA	0	0	0	0	NA	0	0	0	0	NA	0	0	0	0	NA	0	0	0	0	NA	0	0	0	0	NA	0	0	0	0	NA	0	0	0	0	NA	0	0	0	0
Bst2	1	17.9044	0	0	Inf	0	0	0	0	NA	0	0	1	4.27645	#NAME?	1	24.0099	0	0	Inf	0	0	0	0	NA	0	0	0	0	NA	1	29.0273	1	5.53655	2.39035	1	29.6086	0	0	Inf	1	30.1522	0	0	Inf	2	49.6694	0	0
Btaf1	21	10.3783	11	115.852	-3.48064	16	12.0876	4	64.3996	-2.41352	16	9.90194	6	79.1323	-2.99848	13	8.61553	9	127.111	-3.88301	9	5.90069	2	27.9443	-2.2436	11	5.93123	11	126.4	-4.41352	9	7.21105	4	68.2996	-3.2436	8	6.53817	3	52.2504	-2.99848	9	7.49049	3	53.2097	-2.82856	14	9.59701	0	0
Btbd1	0	0	0	0	NA	0	0	0	0	NA	0	0	0	0	NA	0	0	1	16.6405	#NAME?	0	0	0	0	NA	0	0	0	0	NA	0	0	0	0	NA	0	0	0	0	NA	0	0	0	0	NA	1	3.11546	0	0
Btbd10	0	0	0	0	NA	0	0	0	0	NA	0	0	1	1.99676	#NAME?	0	0	0	0	NA	0	0	3	6.34612	#NAME?	0	0	2	3.47944	#NAME?	0	0	1	2.58513	#NAME?	0	0	0	0	NA	0	0	0	0	NA	0	0	0	0
Btbd11	0	0	0	0	NA	0	0	0	0	NA	0	0	0	0	NA	0	0	0	0	NA	0	0	0	0	NA	0	0	0	0	NA	0	0	0	0	NA	0	0	0	0	NA	0	0	0	0	NA	0	0	0	0
Btbd17	0	0	0	0	NA	0	0	0	0	NA	0	0	0	0	NA	0	0	0	0	NA	0	0	0	0	NA	0	0	0	0	NA	0	0	0	0	NA	0	0	0	0	NA	0	0	0	0	NA	0	0	0	0
Btbd2	0	0	1	1.4226	#NAME?	0	0	1	2.17467	#NAME?	0	0	1	1.78145	#NAME?	0	0	2	3.81542	#NAME?	0	0	1	1.88727	#NAME?	0	0	3	4.65636	#NAME?	1	72.5683	2	4.61274	3.97564	1	74.0214	1	2.35255	4.97564	0	0	2	4.79149	#NAME?	0	0	1	1.97325
Btbd3	0	0	66	28.2027	#NAME?	0	0	64	41.806	#NAME?	0	0	77	41.2029	#NAME?	0	0	63	36.1008	#NAME?	0	0	71	40.2491	#NAME?	0	0	74	34.5002	#NAME?	0	0	86	59.5788	#NAME?	0	0	65	45.9321	#NAME?	0	0	101	72.6819	#NAME?	1	3.5918	100	59.2714
Btbd6	0	0	19	58.7972	#NAME?	0	0	17	80.42	#NAME?	0	0	11	42.6272	#NAME?	0	0	8	33.1989	#NAME?	0	0	20	82.1079	#NAME?	0	0	15	50.6451	#NAME?	0	0	12	60.2048	#NAME?	0	0	12	61.4103	#NAME?	0	0	15	78.1723	#NAME?	0	0	12	51.509
Btbd7	2	0.592721	0	0	Inf	1	0.453036	0	0	Inf	3	1.11335	0	0	Inf	4	1.58968	0	0	Inf	7	2.75214	0	0	Inf	1	0.323343	0	0	Inf	4	1.92189	0	0	Inf	3	1.47028	0	0	Inf	2	0.998181	0	0	Inf	2	0.822147	0	0
Btbd9	1	0.623227	0	0	Inf	0	0	1	0.675084	#NAME?	1	0.780436	0	0	Inf	0	0	0	0	NA	1	0.826795	1	0.585865	0.496962	2	1.35994	0	0	Inf	0	0	0	0	NA	1	1.03063	0	0	Inf	0	0	0	0	NA	0	0	0	0
Btd	0	0	19	86.2785	#NAME?	0	0	13	90.2411	#NAME?	0	0	15	85.2966	#NAME?	0	0	9	54.8052	#NAME?	1	2.182	12	72.2906	-5.05009	0	0	20	99.0883	#NAME?	3	7.99966	11	80.982	-3.33959	0	0	12	90.113	#NAME?	1	2.76989	22	168.24	-5.92455	1	2.2814	22	138.57
Btf3	0	0	14	67.7464	#NAME?	0	0	7	51.7808	#NAME?	0	0	15	90.8952	#NAME?	0	0	20	129.783	#NAME?	0	0	19	121.973	#NAME?	0	0	12	63.3553	#NAME?	0	0	4	31.3809	#NAME?	0	0	5	40.0116	#NAME?	0	0	2	16.2985	#NAME?	0	0	8	53.6966
Btf3l4	0	0	261	203.429	#NAME?	0	0	117	139.402	#NAME?	0	0	228	222.535	#NAME?	0	0	227	237.262	#NAME?	1	1.76506	217	224.38	-6.99008	2	2.90322	257	218.549	-6.23416	0	0	78	98.563	#NAME?	0	0	69	88.9362	#NAME?	0	0	50	65.6298	#NAME?	0	0	143	154.599
Btg1	3	1.11936	0	0	Inf	2	1.14075	0	0	Inf	0	0	0	0	NA	1	0.500355	0	0	Inf	0	0	0	0	NA	1	0.407091	0	0	Inf	6	3.6295	0	0	Inf	6	3.70217	1	13.4584	-1.86207	5	3.14179	0	0	Inf	12	6.21052	0	0
Btg2	0	0	0	0	NA	0	0	0	0	NA	0	0	0	0	NA	0	0	0	0	NA	0	0	0	0	NA	0	0	0	0	NA	0	0	0	0	NA	0	0	0	0	NA	0	0	0	0	NA	0	0	0	0
Btg4	0	0	0	0	NA	0	0	0	0	NA	0	0	0	0	NA	0	0	0	0	NA	0	0	0	0	NA	0	0	0	0	NA	0	0	0	0	NA	0	0	0	0	NA	0	0	0	0	NA	0	0	0	0
Btrc	6	1.85813	83	55.539	-4.90158	2	0.946819	44	45.0075	-5.57093	4	1.55123	61	51.1142	-5.04224	2	0.830587	62	55.6342	-6.0657	5	2.05422	52	46.161	-4.49001	8	2.70308	67	48.9146	-4.17759	11	5.52287	41	44.4786	-3.00962	3	1.5364	42	46.4758	-4.91886	11	5.73689	43	48.456	-3.07834	5	2.1478	62	57.5454
Bub1	0	0	11	136.499	#NAME?	0	0	0	0	NA	1	15.8531	9	139.853	-3.14107	0	0	3	49.9215	#NAME?	0	0	5	82.3111	#NAME?	0	0	8	108.31	#NAME?	0	0	5	100.59	#NAME?	0	0	1	20.5208	#NAME?	0	0	0	0	NA	0	0	2	34.4243
Bub3	346	2930.03	0	0	Inf	223	2886.78	0	0	Inf	240	2545.07	0	0	Inf	195	2214.43	0	0	Inf	287	3224.26	0	0	Inf	325	3002.78	0	0	Inf	111	1523.93	1	9.67578	7.29921	99	1386.4	0	0	Inf	110	1568.73	0	0	Inf	134	1573.98	0	0
Bud13	1	1.01565	2	9.08195	-3.1606	4	6.21034	1	6.94163	-0.160602	1	1.27185	5	28.4322	-4.48253	1	1.36199	2	12.1789	-3.1606	1	1.34739	2	12.0484	-3.1606	5	5.54059	3	14.8632	-1.42364	1	1.64661	3	22.086	-3.74556	0	0	0	0	NA	1	1.71042	2	15.2946	-3.1606	0	0	3	18.896
Bud31	0	0	153	1025.43	#NAME?	0	0	83	850.368	#NAME?	1	35.6695	127	1065.89	-4.90122	0	0	138	1240.3	#NAME?	0	0	122	1084.75	#NAME?	0	0	159	1162.67	#NAME?	0	0	41	445.5	#NAME?	0	0	47	520.921	#NAME?	0	0	49	553.059	#NAME?	0	0	78	725.12
Bves	0	0	0	0	NA	0	0	0	0	NA	1	0.537301	0	0	Inf	0	0	0	0	NA	0	0	0	0	NA	0	0	0	0	NA	0	0	0	0	NA	0	0	0	0	NA	0	0	0	0	NA	0	0	0	0
Bysl	901	592.151	0	0	Inf	727	730.389	0	0	Inf	713	586.798	0	0	Inf	498	438.901	0	0	Inf	522	455.124	0	0	Inf	737	528.467	0	0	Inf	344	366.533	0	0	Inf	498	541.245	0	0	Inf	487	539.008	0	0	Inf	517	471.299	0	0
Bzw1	78	45.0291	235	198.469	-2.13998	51	45.0071	125	161.379	-1.84223	44	31.8084	152	160.753	-2.33736	34	26.3213	134	151.761	-2.52749	38	29.1027	158	177.024	-2.60472	60	37.7914	178	164.017	-2.11771	55	51.4764	81	110.906	-1.10736	41	39.1417	70	97.7641	-1.3206	32	31.1105	63	89.6032	-1.52615	52	41.639	97	113.63
Bzw2	10	78.3318	6	26.6661	1.55459	5	59.8715	5	33.9697	0.817623	5	49.0455	3	16.6964	1.55459	9	94.5389	2	11.9198	2.98755	6	62.3507	2	11.7921	2.40259	18	153.835	6	29.094	2.40259	1	12.6995	1	7.20537	0.817623	1	12.9537	2	14.6993	-0.182377	3	39.5747	0	0	Inf	2	21.7304	0	0
C030006K11Rik	0	0	0	0	NA	0	0	0	0	NA	0	0	0	0	NA	0	0	0	0	NA	0	0	0	0	NA	0	0	0	0	NA	0	0	0	0	NA	0	0	0	0	NA	0	0	0	0	NA	0	0	0	0
C130074G19Rik	0	0	0	0	NA	0	0	0	0	NA	0	0	0	0	NA	0	0	0	0	NA	0	0	0	0	NA	0	0	0	0	NA	0	0	0	0	NA	0	0	0	0	NA	0	0	0	0	NA	0	0	0	0
C1d	115	104.822	1	9.71557	3.4315	71	98.9295	0	0	Inf	63	71.9097	1	12.1663	2.56329	29	35.4473	0	0	Inf	66	79.8089	0	0	Inf	82	81.5479	0	0	Inf	37	54.6769	0	0	Inf	37	55.7718	0	0	Inf	47	72.146	0	0	Inf	46	58.1584	0	0
C1galt1	72	21.0444	0	0	Inf	53	23.6805	2	26.6096	-0.168244	46	16.8365	0	0	Inf	49	19.2057	2	23.3429	-0.281454	58	22.4897	3	34.6393	-0.623146	79	25.1926	0	0	Inf	47	22.2714	1	14.1105	0.658425	45	21.7507	1	14.393	0.595689	67	32.979	0	0	Inf	47	19.0546	2	24.1448
C1galt1c1	0	0	1	3.32443	#NAME?	0	0	0	0	NA	0	0	1	4.16302	#NAME?	0	0	1	4.45807	#NAME?	0	0	1	4.4103	#NAME?	0	0	0	0	NA	0	0	0	0	NA	0	0	0	0	NA	0	0	0	0	NA	0	0	0	0
C1qb	0	0	0	0	NA	0	0	0	0	NA	0	0	0	0	NA	0	0	0	0	NA	0	0	0	0	NA	0	0	0	0	NA	0	0	0	0	NA	0	0	0	0	NA	0	0	0	0	NA	0	0	0	0
C1qbp	21	103.62	0	0	Inf	15	113.143	0	0	Inf	14	86.5055	0	0	Inf	20	132.338	0	0	Inf	19	124.374	0	0	Inf	27	145.356	1	13.5388	3.42441	20	159.993	0	0	Inf	9	73.4385	0	0	Inf	11	91.4062	0	0	Inf	15	102.663	0	0
C1qc	0	0	0	0	NA	0	0	0	0	NA	0	0	0	0	NA	0	0	0	0	NA	0	0	0	0	NA	0	0	0	0	NA	0	0	0	0	NA	0	0	0	0	NA	0	0	0	0	NA	0	0	0	0
C1ql1	0	0	0	0	NA	0	0	0	0	NA	0	0	1	3.33927	#NAME?	0	0	1	3.57594	#NAME?	0	0	0	0	NA	0	0	0	0	NA	0	0	3	12.9697	#NAME?	0	0	0	0	NA	0	0	0	0	NA	0	0	0	0
C1ql3	9	6.74225	0	0	Inf	7	8.01627	0	0	Inf	5	4.69055	1	1.92808	1.28259	12	12.0552	0	0	Inf	7	6.95684	0	0	Inf	9	7.35611	0	0	Inf	13	15.7889	7	17.4735	-0.146252	7	8.67196	3	7.63857	0.183056	9	11.3544	5	12.9647	-0.19134	13	13.5084	3	6.40699
C1qtnf1	0	0	3	2.32957	#NAME?	0	0	2	2.37409	#NAME?	0	0	2	1.9448	#NAME?	0	0	0	0	NA	1	0.547116	1	1.03016	-0.912956	0	0	1	0.847223	#NAME?	0	0	1	1.25893	#NAME?	0	0	2	2.56828	#NAME?	0	0	1	1.30772	#NAME?	0	0	2	2.15419
C1qtnf2	0	0	0	0	NA	0	0	0	0	NA	0	0	0	0	NA	0	0	0	0	NA	0	0	0	0	NA	0	0	0	0	NA	0	0	0	0	NA	0	0	0	0	NA	0	0	0	0	NA	0	0	0	0
C1qtnf4	0	0	0	0	NA	0	0	0	0	NA	0	0	0	0	NA	0	0	0	0	NA	0	0	0	0	NA	0	0	0	0	NA	0	0	0	0	NA	0	0	0	0	NA	0	0	0	0	NA	0	0	0	0
C1qtnf6	2	2.72458	3	6.40533	-1.23324	2	4.16498	0	0	Inf	1	1.70593	3	8.02108	-2.23324	0	0	5	14.3159	#NAME?	1	1.80727	3	8.49754	-2.23324	1	1.48632	5	11.6475	-2.9702	0	0	3	10.3846	#NAME?	0	0	3	10.5925	#NAME?	0	0	2	7.19132	#NAME?	0	0	1	2.96155
C1rl	3	9.86857	33	35.9333	-1.86441	5	25.1429	17	28.2972	-0.17051	2	8.23862	16	21.817	-1.40498	2	8.82253	17	24.8234	-1.49244	2	8.728	20	28.8911	-1.7269	4	14.3561	18	21.3845	-0.5749	3	15.9993	18	31.7762	-0.989938	2	10.8798	15	27.0104	-1.31187	1	5.53977	25	45.8439	-3.04883	5	22.814	26	39.2695
C2cd2	0	0	0	0	NA	1	0.525477	0	0	Inf	0	0	0	0	NA	0	0	0	0	NA	0	0	0	0	NA	0	0	0	0	NA	1	0.557299	0	0	Inf	1	0.568458	0	0	Inf	0	0	0	0	NA	1	0.476804	0	0
C2cd2l	0	0	3	4.44436	#NAME?	1	1.36849	8	18.1172	-3.7267	1	1.12104	4	7.4206	-2.7267	1	1.20049	2	3.97327	-1.7267	0	0	5	9.82674	#NAME?	1	0.976728	4	6.46534	-2.7267	1	1.45137	11	26.4197	-4.18613	0	0	3	7.34964	#NAME?	0	0	1	2.49486	#NAME?	0	0	5	10.2744
C2cd3	7	60.5046	1	2.60563	4.53734	2	26.4261	0	0	Inf	2	21.6477	0	0	Inf	2	23.182	0	0	Inf	0	0	0	0	NA	1	9.43047	1	2.84287	1.72998	1	14.0132	0	0	Inf	0	0	0	0	NA	2	29.1125	2	8.7761	1.72998	3	35.9675	0	0
C2cd4a	0	0	0	0	NA	0	0	0	0	NA	0	0	0	0	NA	0	0	0	0	NA	0	0	0	0	NA	0	0	0	0	NA	0	0	0	0	NA	0	0	0	0	NA	0	0	0	0	NA	0	0	0	0
C2cd4c	0	0	0	0	NA	0	0	0	0	NA	0	0	0	0	NA	0	0	0	0	NA	0	0	0	0	NA	0	0	0	0	NA	0	0	0	0	NA	0	0	0	0	NA	0	0	0	0	NA	0	0	0	0
C2cd5	0	0	2	2.63577	#NAME?	0	0	0	0	NA	0	0	1	1.65032	#NAME?	0	0	1	1.76729	#NAME?	0	0	1	1.74835	#NAME?	0	0	0	0	NA	0	0	4	8.54643	#NAME?	0	0	0	0	NA	0	0	0	0	NA	0	0	1	1.828
C330018D20Rik	0	0	0	0	NA	0	0	1	7.42593	#NAME?	0	0	0	0	NA	0	0	0	0	NA	0	0	0	0	NA	0	0	0	0	NA	0	0	0	0	NA	0	0	0	0	NA	0	0	0	0	NA	0	0	0	0
C330027C09Rik	23	25.1537	0	0	Inf	9	15.0462	0	0	Inf	8	10.9561	0	0	Inf	9	13.1992	0	0	Inf	14	20.312	1	16.4622	0.303175	15	17.8981	0	0	Inf	4	7.09219	1	20.118	-1.50418	7	12.6599	0	0	Inf	7	12.8923	0	0	Inf	8	12.1356	0	0
C4bp	0	0	0	0	NA	0	0	0	0	NA	0	0	0	0	NA	0	0	0	0	NA	0	0	0	0	NA	0	0	0	0	NA	0	0	0	0	NA	0	0	0	0	NA	0	0	0	0	NA	0	0	0	0
C530008M17Rik	11	4.83394	0	0	Inf	13	8.73301	0	0	Inf	6	3.3018	0	0	Inf	11	6.48233	0	0	Inf	15	8.74483	0	0	Inf	10	4.7946	0	0	Inf	3	2.13736	0	0	Inf	3	2.18015	0	0	Inf	4	2.96024	0	0	Inf	4	2.43819	0	0
C7	0	0	0	0	NA	0	0	0	0	NA	0	0	0	0	NA	0	0	0	0	NA	0	0	0	0	NA	0	0	0	0	NA	0	0	0	0	NA	0	0	0	0	NA	0	0	0	0	NA	0	0	0	0
C77080	1	10.3579	2	1.42909	2.85757	0	0	1	1.0923	#NAME?	0	0	2	1.78957	#NAME?	0	0	2	1.91641	#NAME?	0	0	0	0	NA	1	11.301	2	1.5592	2.85757	0	0	3	3.47534	#NAME?	0	0	1	1.18164	#NAME?	2	34.8868	3	3.61001	3.27261	2	28.7344	1	0.991123
C87436	0	0	0	0	NA	0	0	0	0	NA	0	0	0	0	NA	0	0	0	0	NA	0	0	0	0	NA	0	0	0	0	NA	0	0	0	0	NA	0	0	1	5.16858	#NAME?	0	0	1	5.26347	#NAME?	0	0	2	8.67047
Caap1	0	0	0	0	NA	0	0	0	0	NA	0	0	2	3.80014	#NAME?	0	0	1	2.03474	#NAME?	0	0	1	2.01294	#NAME?	0	0	0	0	NA	0	0	2	4.91989	#NAME?	0	0	0	0	NA	0	0	0	0	NA	0	0	0	0
Cab39	107	72.3713	19	47.1542	0.618032	73	75.4775	12	45.5261	0.729354	68	57.5948	16	49.7254	0.211955	70	63.4908	21	69.8902	-0.138542	62	55.6322	20	65.8489	-0.243239	75	55.3461	18	48.7397	0.183386	62	67.9863	6	24.1415	1.49373	62	69.3476	11	45.1457	0.619257	54	61.5085	7	29.2566	1.07202	92	86.3116	13	44.7516
Cab39l	49	36.973	0	0	Inf	27	31.1433	0	0	Inf	33	31.1813	0	0	Inf	38	38.4505	0	0	Inf	34	34.0345	0	0	Inf	43	35.3998	1	13.5388	1.38664	111	135.787	0	0	Inf	104	129.771	1	20.5208	2.66081	125	158.839	0	0	Inf	148	154.899	0	0
Cabin1	0	0	0	0	NA	0	0	0	0	NA	0	0	1	3.62461	#NAME?	0	0	0	0	NA	0	0	0	0	NA	0	0	0	0	NA	0	0	0	0	NA	0	0	0	0	NA	0	0	0	0	NA	0	0	0	0
Cables1	0	0	0	0	NA	0	0	0	0	NA	1	0.856691	0	0	Inf	3	2.75222	0	0	Inf	1	0.907579	0	0	Inf	1	0.746407	0	0	Inf	5	5.54561	0	0	Inf	9	10.182	0	0	Inf	7	8.06472	0	0	Inf	4	3.7957	0	0
Cables2	2	2.86798	0	0	Inf	3	6.57628	0	0	Inf	0	0	0	0	NA	2	3.84598	0	0	Inf	1	1.90239	0	0	Inf	5	7.82276	0	0	Inf	0	0	0	0	NA	0	0	0	0	NA	1	2.41493	0	0	Inf	2	3.9781	0	0
Cabp1	0	0	0	0	NA	1	0.429957	1	4.40434	-3.35666	0	0	0	0	NA	0	0	0	0	NA	1	0.373134	0	0	Inf	0	0	0	0	NA	0	0	0	0	NA	0	0	0	0	NA	1	0.473665	0	0	Inf	1	0.390132	0	0
Cacfd1	0	0	362	214.717	#NAME?	0	0	289	262.041	#NAME?	0	0	252	187.176	#NAME?	0	0	260	206.805	#NAME?	0	0	206	162.098	#NAME?	0	0	319	206.439	#NAME?	0	0	261	250.984	#NAME?	0	0	213	208.927	#NAME?	0	0	212	211.765	#NAME?	0	0	291	239.415
Cachd1	0	0	5	4.35177	#NAME?	0	0	0	0	NA	0	0	1	1.0899	#NAME?	0	0	5	5.83574	#NAME?	0	0	8	9.23714	#NAME?	0	0	2	1.89919	#NAME?	1	0.534292	20	28.221	-5.723	0	0	6	8.63583	#NAME?	1	0.554997	10	14.6573	-4.723	0	0	23	27.7666
Cacna1a	0	0	4	10.5099	#NAME?	0	0	1	4.01654	#NAME?	0	0	2	6.58053	#NAME?	0	0	0	0	NA	0	0	3	10.4571	#NAME?	0	0	2	5.73341	#NAME?	0	0	3	12.7793	#NAME?	0	0	1	4.34507	#NAME?	0	0	2	8.8497	#NAME?	0	0	2	7.28901
Cacna1b	0	0	0	0	NA	0	0	0	0	NA	0	0	0	0	NA	0	0	0	0	NA	0	0	0	0	NA	0	0	0	0	NA	0	0	0	0	NA	0	0	0	0	NA	0	0	0	0	NA	0	0	0	0
Cacna1c	1	1.32766	0	0	Inf	0	0	0	0	NA	0	0	0	0	NA	0	0	0	0	NA	0	0	0	0	NA	0	0	0	0	NA	0	0	0	0	NA	1	2.19555	0	0	Inf	0	0	0	0	NA	1	1.84156	0	0
Cacna1d	0	0	0	0	NA	0	0	0	0	NA	0	0	0	0	NA	0	0	0	0	NA	0	0	0	0	NA	0	0	0	0	NA	0	0	0	0	NA	0	0	0	0	NA	0	0	0	0	NA	0	0	0	0
Cacna1e	0	0	0	0	NA	0	0	0	0	NA	0	0	0	0	NA	0	0	0	0	NA	0	0	0	0	NA	0	0	0	0	NA	0	0	0	0	NA	0	0	0	0	NA	0	0	0	0	NA	0	0	0	0
Cacna1g	0	0	0	0	NA	0	0	0	0	NA	0	0	0	0	NA	0	0	0	0	NA	0	0	0	0	NA	0	0	0	0	NA	0	0	0	0	NA	0	0	0	0	NA	0	0	0	0	NA	0	0	0	0
Cacna1h	0	0	0	0	NA	0	0	0	0	NA	0	0	0	0	NA	0	0	0	0	NA	0	0	0	0	NA	0	0	0	0	NA	0	0	0	0	NA	0	0	0	0	NA	0	0	0	0	NA	0	0	0	0
Cacna1i	0	0	0	0	NA	0	0	0	0	NA	0	0	0	0	NA	0	0	0	0	NA	0	0	0	0	NA	0	0	0	0	NA	0	0	0	0	NA	0	0	0	0	NA	0	0	0	0	NA	0	0	0	0
Cacna2d1	0	0	0	0	NA	0	0	0	0	NA	0	0	0	0	NA	0	0	0	0	NA	0	0	0	0	NA	0	0	0	0	NA	5	3.3007	20	53.8255	-4.02744	6	4.04015	14	38.4323	-3.24984	11	7.54294	21	58.7069	-2.96033	11	6.21271	8	18.4204
Cacna2d2	0	0	0	0	NA	0	0	0	0	NA	0	0	2	1.74967	#NAME?	0	0	0	0	NA	0	0	1	0.926803	#NAME?	0	0	0	0	NA	0	0	0	0	NA	0	0	0	0	NA	0	0	0	0	NA	0	0	1	0.969024
Cacnb1	0	0	0	0	NA	0	0	0	0	NA	0	0	0	0	NA	0	0	0	0	NA	0	0	0	0	NA	0	0	0	0	NA	0	0	0	0	NA	0	0	0	0	NA	0	0	0	0	NA	0	0	0	0
Cacnb2	0	0	0	0	NA	0	0	0	0	NA	0	0	0	0	NA	0	0	0	0	NA	0	0	0	0	NA	0	0	0	0	NA	0	0	0	0	NA	0	0	0	0	NA	0	0	0	0	NA	0	0	0	0
Cacnb4	0	0	0	0	NA	0	0	1	0.478255	#NAME?	0	0	0	0	NA	0	0	1	0.419544	#NAME?	0	0	1	0.415049	#NAME?	0	0	0	0	NA	0	0	1	0.507217	#NAME?	0	0	2	1.03475	#NAME?	0	0	1	0.526873	#NAME?	3	2.41448	2	0.867913
Cacng1	0	0	0	0	NA	0	0	0	0	NA	0	0	0	0	NA	0	0	0	0	NA	0	0	0	0	NA	0	0	0	0	NA	0	0	0	0	NA	0	0	0	0	NA	0	0	0	0	NA	0	0	0	0
Cacng2	1	0.421422	0	0	Inf	1	0.644213	0	0	Inf	1	0.527726	0	0	Inf	0	0	0	0	NA	0	0	0	0	NA	1	0.459791	0	0	Inf	0	0	0	0	NA	0	0	0	0	NA	0	0	0	0	NA	0	0	0	0
Cacng3	0	0	0	0	NA	0	0	0	0	NA	0	0	0	0	NA	0	0	0	0	NA	0	0	0	0	NA	0	0	0	0	NA	0	0	0	0	NA	0	0	0	0	NA	0	0	0	0	NA	0	0	0	0
Cacng4	0	0	0	0	NA	0	0	0	0	NA	0	0	0	0	NA	0	0	0	0	NA	0	0	0	0	NA	0	0	0	0	NA	0	0	0	0	NA	1	0.191464	0	0	Inf	0	0	0	0	NA	0	0	0	0
Cacng5	0	0	0	0	NA	0	0	0	0	NA	0	0	0	0	NA	0	0	0	0	NA	0	0	0	0	NA	0	0	0	0	NA	0	0	0	0	NA	0	0	0	0	NA	0	0	0	0	NA	0	0	0	0
Cacng6	0	0	0	0	NA	0	0	0	0	NA	0	0	0	0	NA	0	0	0	0	NA	0	0	0	0	NA	0	0	0	0	NA	0	0	0	0	NA	0	0	0	0	NA	0	0	0	0	NA	0	0	0	0
Cacng7	0	0	48	47.2204	#NAME?	0	0	33	49.6266	#NAME?	0	0	28	34.4936	#NAME?	0	0	26	34.2998	#NAME?	0	0	31	40.4578	#NAME?	0	0	43	46.1531	#NAME?	0	0	7	11.1644	#NAME?	0	0	9	14.6416	#NAME?	0	0	11	18.2238	#NAME?	0	0	13	17.7391
Cacul1	17	5.10085	0	0	Inf	4	1.8347	0	0	Inf	10	3.75738	0	0	Inf	17	6.84026	0	0	Inf	12	4.77669	0	0	Inf	17	5.56527	0	0	Inf	8	3.89162	0	0	Inf	5	2.48097	0	0	Inf	5	2.52652	0	0	Inf	12	4.99429	0	0
Cacybp	0	0	0	0	NA	0	0	0	0	NA	1	3.70155	0	0	Inf	0	0	1	12.1789	#NAME?	0	0	0	0	NA	1	3.22504	0	0	Inf	0	0	0	0	NA	1	4.88821	0	0	Inf	0	0	0	0	NA	0	0	0	0
Cad	3	6.29803	174	765.178	-6.92475	2	6.41839	133	894.081	-7.12205	1	2.62891	158	870.085	-8.37055	1	2.81523	160	943.546	-8.3887	2	5.57013	179	1044.28	-7.55058	1	2.29048	197	945.198	-8.68882	2	6.80708	37	263.792	-5.27622	0	0	35	254.53	#NAME?	0	0	45	333.261	#NAME?	1	2.91194	44	268.389
Cadm1	534	56.6168	116	1439.44	-4.66814	416	67.4232	117	2219.4	-5.04078	408	54.1696	118	1833.62	-5.08107	415	59.0041	112	1863.74	-4.98124	466	65.5453	112	1843.77	-4.81402	524	60.6148	116	1570.5	-4.69541	691	118.776	218	4385.71	-5.2065	647	113.44	184	3775.82	-5.05679	838	149.626	181	3782.46	-4.65989	749	110.15	182	3132.61
Cadm2	0	0	0	0	NA	0	0	0	0	NA	0	0	0	0	NA	0	0	0	0	NA	0	0	0	0	NA	0	0	0	0	NA	0	0	0	0	NA	0	0	0	0	NA	1	0.285841	0	0	Inf	1	0.235432	0	0
Cadm3	0	0	0	0	NA	0	0	0	0	NA	0	0	0	0	NA	0	0	0	0	NA	0	0	0	0	NA	0	0	0	0	NA	0	0	0	0	NA	0	0	0	0	NA	0	0	0	0	NA	0	0	0	0
Cadm4	8	58.6343	9	15.0799	1.95912	16	179.264	9	23.0521	2.95912	12	110.137	13	27.2767	2.01356	12	117.943	5	11.2346	3.39208	10	97.233	9	20.0056	2.28105	10	79.966	11	20.1091	1.99154	5	59.4127	7	19.0152	1.64362	6	72.7228	1	2.77085	4.714	11	135.773	9	25.3956	2.41855	8	81.33	8	18.5928
Cadps	0	0	0	0	NA	0	0	0	0	NA	0	0	0	0	NA	0	0	0	0	NA	0	0	0	0	NA	0	0	0	0	NA	0	0	0	0	NA	0	0	0	0	NA	0	0	0	0	NA	0	0	0	0
Cadps2	0	0	0	0	NA	0	0	0	0	NA	0	0	0	0	NA	0	0	0	0	NA	0	0	0	0	NA	0	0	0	0	NA	0	0	0	0	NA	0	0	0	0	NA	0	0	0	0	NA	0	0	0	0
Calb1	0	0	0	0	NA	0	0	0	0	NA	0	0	0	0	NA	0	0	0	0	NA	0	0	0	0	NA	0	0	0	0	NA	0	0	0	0	NA	0	0	0	0	NA	0	0	0	0	NA	0	0	0	0
Calb2	0	0	0	0	NA	0	0	0	0	NA	0	0	0	0	NA	0	0	0	0	NA	0	0	0	0	NA	0	0	0	0	NA	0	0	0	0	NA	0	0	0	0	NA	0	0	0	0	NA	0	0	0	0
Calcb	0	0	0	0	NA	0	0	0	0	NA	0	0	0	0	NA	0	0	0	0	NA	0	0	0	0	NA	0	0	0	0	NA	0	0	0	0	NA	0	0	0	0	NA	0	0	0	0	NA	0	0	0	0
Calcoco1	0	0	10	23.0812	#NAME?	0	0	10	35.2834	#NAME?	0	0	15	43.3552	#NAME?	0	0	16	49.5232	#NAME?	0	0	19	58.1786	#NAME?	0	0	13	32.7375	#NAME?	0	0	47	175.875	#NAME?	0	0	18	68.7049	#NAME?	0	0	16	62.1924	#NAME?	0	0	32	102.449
Calcrl	0	0	0	0	NA	0	0	0	0	NA	0	0	1	0.572168	#NAME?	0	0	0	0	NA	0	0	0	0	NA	0	0	0	0	NA	0	0	0	0	NA	0	0	0	0	NA	0	0	1	0.769469	#NAME?	0	0	0	0
Cald1	78	53.5074	33	83.8929	-0.648809	68	71.3084	12	46.6342	0.612683	64	54.9782	19	60.4862	-0.137745	66	60.7147	25	85.2278	-0.489279	63	57.3339	19	64.0791	-0.160465	69	51.6431	21	58.247	-0.17361	42	46.7106	14	57.7014	-0.304855	31	35.1673	6	25.2243	0.479417	34	39.2787	8	34.2499	0.197646	28	26.6426	13	45.8409
Calhm2	865	86.4868	0	0	Inf	761	116.314	0	0	Inf	742	92.9028	0	0	Inf	1120	150.17	0	0	Inf	833	110.492	0	0	Inf	706	77.0162	0	0	Inf	559	90.6134	0	0	Inf	372	61.5083	1	3.9705	3.95339	569	95.8087	2	8.08679	3.56652	369	51.1751	1	3.33032
Calm1	190	71.2533	11	136.499	-0.937861	144	82.5518	23	436.291	-2.40192	149	69.9728	14	217.549	-1.63647	120	60.348	19	316.17	-2.38932	126	62.6865	14	230.471	-1.87836	161	65.875	12	162.466	-1.30233	240	145.918	14	281.651	-0.948749	235	145.739	28	574.582	-1.97912	318	200.834	53	1107.57	-2.46332	213	110.798	16	275.395
Calm2	15	32.8091	0	0	Inf	5	16.7181	0	0	Inf	18	49.3023	0	0	Inf	18	52.7966	0	0	Inf	18	52.2309	0	0	Inf	21	50.1148	0	0	Inf	23	81.5602	0	0	Inf	5	18.0855	0	0	Inf	6	22.1011	0	0	Inf	11	33.373	0	0
Calm3	20	16.5782	0	0	Inf	14	17.7397	0	0	Inf	18	18.684	0	0	Inf	21	23.3429	0	0	Inf	20	21.9932	0	0	Inf	24	21.7051	0	0	Inf	23	30.9087	1	20.118	0.619531	19	26.0446	0	0	Inf	15	20.939	0	0	Inf	17	19.5458	0	0
Calml4	2	12.2274	1	8.88871	0.460071	0	0	0	0	NA	1	7.65589	0	0	Inf	3	24.5955	0	0	Inf	0	0	0	0	NA	0	0	1	9.698	#NAME?	0	0	0	0	NA	0	0	0	0	NA	0	0	0	0	NA	0	0	0	0
Caln1	0	0	0	0	NA	0	0	0	0	NA	0	0	0	0	NA	0	0	0	0	NA	1	0.214928	0	0	Inf	0	0	0	0	NA	0	0	0	0	NA	0	0	0	0	NA	0	0	0	0	NA	0	0	0	0
Calr	1195	2525.64	0	0	Inf	748	2416.67	0	0	Inf	973	2575.18	0	0	Inf	830	2352.4	0	0	Inf	1003	2812.26	1	16.4622	7.41643	1046	2412.01	0	0	Inf	832	2850.85	0	0	Inf	957	3344.82	1	20.5208	7.3487	792	2818.95	0	0	Inf	1050	3078.16	0	0
Calr3	1	3.35109	0	0	Inf	0	0	0	0	NA	0	0	0	0	NA	0	0	0	0	NA	0	0	0	0	NA	0	0	0	0	NA	0	0	0	0	NA	0	0	0	0	NA	0	0	0	0	NA	0	0	0	0
Calr4	0	0	1	3.61184	#NAME?	0	0	0	0	NA	0	0	1	4.52293	#NAME?	0	0	0	0	NA	0	0	1	4.7916	#NAME?	0	0	0	0	NA	0	0	3	17.567	#NAME?	0	0	3	17.9187	#NAME?	1	9.38068	4	24.3303	-1.37499	0	0	5	25.0494
Calu	55	25.1577	3	37.227	-0.565351	39	27.2699	8	151.754	-2.47635	48	27.4941	3	46.6175	-0.761749	54	33.1231	6	99.8431	-1.59182	37	22.4523	2	32.9244	-0.552295	61	30.4425	7	94.7716	-1.63837	189	140.158	14	281.651	-1.00686	80	60.5138	6	123.125	-1.02478	90	69.328	29	606.029	-3.12788	82	52.026	6	103.273
Caly	0	0	0	0	NA	0	0	1	4.13799	#NAME?	0	0	0	0	NA	0	0	0	0	NA	0	0	0	0	NA	0	0	0	0	NA	0	0	0	0	NA	0	0	0	0	NA	0	0	0	0	NA	0	0	0	0
Camk1d	0	0	0	0	NA	0	0	0	0	NA	0	0	0	0	NA	0	0	0	0	NA	0	0	0	0	NA	0	0	0	0	NA	0	0	0	0	NA	0	0	0	0	NA	0	0	0	0	NA	0	0	0	0
Camk2a	5	2.62198	0	0	Inf	2	1.60325	0	0	Inf	5	3.28338	0	0	Inf	3	2.10966	0	0	Inf	7	4.86979	0	0	Inf	5	2.86071	0	0	Inf	4	3.40069	0	0	Inf	7	6.07037	0	0	Inf	6	5.29871	0	0	Inf	7	5.09163	0	0
Camk2b	418	63.2403	0	0	Inf	277	64.0634	0	0	Inf	291	55.1318	0	0	Inf	234	47.4749	0	0	Inf	234	46.9662	0	0	Inf	327	53.977	0	0	Inf	191	46.8488	0	0	Inf	162	40.5313	0	0	Inf	186	47.3903	0	0	Inf	188	39.4525	0	0
Camk2d	29	11.8545	18	45.0291	-1.92542	13	8.12347	21	80.3067	-3.30535	17	8.70214	9	28.1938	-1.69594	26	14.2524	9	30.1921	-1.08296	29	15.7266	4	13.2749	0.244506	21	9.36588	16	43.6701	-2.22116	38	25.1835	9	36.5014	-0.535473	38	25.6878	9	37.2323	-0.535473	44	30.2899	11	46.3417	-0.613475	44	24.9481	12	41.639
Camk2g	0	0	0	0	NA	1	1.10553	0	0	Inf	0	0	0	0	NA	0	0	0	0	NA	1	0.959426	0	0	Inf	1	0.789047	0	0	Inf	1	1.17248	0	0	Inf	0	0	0	0	NA	0	0	0	0	NA	0	0	0	0
Camk2n1	22	28.9023	345	1140.87	-5.30281	16	32.1323	279	1410.38	-5.45591	21	34.5478	314	1300.29	-5.23409	16	28.1877	335	1485.57	-5.71981	22	38.3428	360	1579.33	-5.36421	27	38.7005	384	1385.46	-5.16187	130	276.885	1397	7489.66	-4.75754	130	282.43	1453	7945.87	-4.81424	135	298.677	1786	9946.24	-5.05749	154	280.627	1580	7247.28
Camk2n2	4	12.0221	0	0	Inf	1	4.59446	0	0	Inf	9	33.8732	1	2.91721	3.53748	10	40.3044	0	0	Inf	6	23.9235	1	3.09049	2.95252	3	9.83754	2	5.08334	0.952521	18	87.7085	1	3.77679	4.53748	11	54.6729	0	0	Inf	3	15.1846	0	0	Inf	3	12.5067	0	0
Camk4	0	0	0	0	NA	0	0	0	0	NA	0	0	0	0	NA	0	0	0	0	NA	0	0	0	0	NA	0	0	0	0	NA	6	1.16978	1	14.2092	-3.60251	7	1.39207	0	0	Inf	12	2.43023	2	29.5196	-3.60251	5	0.834019	0	0
Camkk2	5	2.50963	3	8.50662	-1.76111	4	3.0691	0	0	Inf	6	3.77122	0	0	Inf	8	5.38468	0	0	Inf	6	3.99524	0	0	Inf	14	7.66674	1	3.09371	1.30928	7	5.69619	0	0	Inf	6	4.98021	0	0	Inf	2	1.69055	0	0	Inf	6	4.17724	1	3.9331
Camkmt	9	70.942	0	0	Inf	3	36.1488	1	6.53887	2.46684	3	29.6124	0	0	Inf	4	42.2816	0	0	Inf	3	31.3714	0	0	Inf	3	25.8003	0	0	Inf	2	25.5587	0	0	Inf	1	13.0352	0	0	Inf	4	53.0982	0	0	Inf	4	43.7341	0	0
Camkv	0	0	0	0	NA	1	2.96577	0	0	Inf	0	0	0	0	NA	0	0	0	0	NA	0	0	2	2.47977	#NAME?	0	0	0	0	NA	0	0	0	0	NA	1	3.20836	0	0	Inf	0	0	0	0	NA	0	0	0	0
Caml	0	0	9	27.3781	#NAME?	0	0	6	27.9013	#NAME?	0	0	5	19.0468	#NAME?	0	0	6	24.4761	#NAME?	0	0	6	24.2139	#NAME?	0	0	12	39.8277	#NAME?	0	0	4	19.7273	#NAME?	0	0	7	35.2141	#NAME?	0	0	3	15.3688	#NAME?	0	0	6	25.3169
Camsap1	1	1.20976	0	0	Inf	1	1.84931	0	0	Inf	0	0	0	0	NA	0	0	0	0	NA	3	4.81472	0	0	Inf	4	5.27961	0	0	Inf	1	1.96131	0	0	Inf	0	0	0	0	NA	0	0	0	0	NA	1	1.67802	0	0
Camsap2	2	0.99905	0	0	Inf	6	4.58164	0	0	Inf	2	1.25106	0	0	Inf	5	3.34933	0	0	Inf	2	1.32538	0	0	Inf	5	2.72503	0	0	Inf	6	4.8591	0	0	Inf	0	0	0	0	NA	3	2.5237	0	0	Inf	8	5.54302	0	0
Camta1	0	0	0	0	NA	0	0	0	0	NA	0	0	1	0.521068	#NAME?	0	0	0	0	NA	0	0	0	0	NA	0	0	0	0	NA	0	0	0	0	NA	0	0	1	0.688114	#NAME?	0	0	1	0.700748	#NAME?	0	0	0	0
Camta2	1	3.40573	0	0	Inf	0	0	1	5.22041	#NAME?	0	0	1	4.27645	#NAME?	1	4.5671	1	4.57954	-0.0039257	0	0	2	9.06095	#NAME?	0	0	0	0	NA	0	0	1	5.53655	#NAME?	1	5.63206	0	0	Inf	0	0	1	5.7511	#NAME?	0	0	1	4.73686
Cand1	0	0	2	8.92035	#NAME?	0	0	1	6.81811	#NAME?	0	0	0	0	NA	0	0	1	5.98111	#NAME?	1	0.654085	2	11.8341	-4.17732	3	1.61379	2	9.73252	-2.59236	0	0	2	14.462	#NAME?	0	0	0	0	NA	0	0	0	0	NA	0	0	3	18.5597
Cant1	2	1.85538	0	0	Inf	0	0	0	0	NA	2	2.3234	0	0	Inf	0	0	0	0	NA	2	2.46141	0	0	Inf	2	2.02431	0	0	Inf	1	1.50401	0	0	Inf	2	3.06824	0	0	Inf	2	3.12458	0	0	Inf	1	1.28677	0	0
Canx	145	61.1885	0	0	Inf	74	47.7359	0	0	Inf	112	59.1849	0	0	Inf	127	71.868	0	0	Inf	104	58.222	0	0	Inf	129	59.3929	0	0	Inf	68	46.5219	0	0	Inf	60	41.8707	0	0	Inf	61	43.3501	0	0	Inf	76	44.4851	0	0
Cap1	7	83.5539	37	44.3331	0.914323	4	72.9862	21	38.4643	0.924104	4	59.7888	35	52.5153	0.187139	3	48.0198	28	44.9898	0.0940292	1	15.8351	36	57.2243	-1.8535	1	13.023	52	67.9787	-2.38402	4	77.4062	68	132.094	-0.771041	3	59.2171	46	91.1468	-0.622178	7	140.71	58	117.034	0.265796	6	99.3388	71	118
Cap2	0	0	0	0	NA	0	0	0	0	NA	0	0	0	0	NA	0	0	0	0	NA	0	0	0	0	NA	0	0	0	0	NA	0	0	0	0	NA	0	0	0	0	NA	0	0	0	0	NA	0	0	0	0
Capg	161	2267.22	0	0	Inf	112	2411.01	1	18.9692	6.98983	138	2433.54	0	0	Inf	110	2077.26	0	0	Inf	115	2148.41	0	0	Inf	129	1981.99	0	0	Inf	51	1164.35	1	20.118	5.8549	45	1047.94	0	0	Inf	60	1422.91	0	0	Inf	60	1171.97	0	0
Capn1	0	0	1	1.74071	#NAME?	0	0	0	0	NA	0	0	0	0	NA	0	0	0	0	NA	0	0	0	0	NA	0	0	0	0	NA	0	0	0	0	NA	0	0	0	0	NA	0	0	0	0	NA	0	0	0	0
Capn10	4	0.549035	15	46.5337	-6.40524	0	0	10	47.423	#NAME?	0	0	9	34.9632	#NAME?	0	0	9	37.4412	#NAME?	1	0.182092	10	41.1556	-7.82027	0	0	10	33.847	#NAME?	0	0	14	70.4128	#NAME?	5	1.13492	8	41.0416	-5.17642	5	1.15576	10	52.2439	-5.49835	6	1.14233	14	60.2426
Capn15	0	0	0	0	NA	0	0	0	0	NA	0	0	0	0	NA	0	0	1	1.53068	#NAME?	0	0	0	0	NA	0	0	1	1.24537	#NAME?	2	43.6971	0	0	Inf	0	0	0	0	NA	0	0	2	3.84454	#NAME?	2	37.3856	2	3.16654
Capn2	8	12.5331	0	0	Inf	2	4.78972	0	0	Inf	1	1.96182	0	0	Inf	3	6.3026	0	0	Inf	2	4.15671	0	0	Inf	6	10.2556	0	0	Inf	4	10.1596	0	0	Inf	8	20.726	0	0	Inf	3	7.91495	0	0	Inf	6	13.0382	0	0
Capn3	0	0	0	0	NA	0	0	0	0	NA	0	0	0	0	NA	0	0	0	0	NA	0	0	1	4.06524	#NAME?	0	0	0	0	NA	0	0	0	0	NA	0	0	1	5.06748	#NAME?	0	0	0	0	NA	0	0	0	0
Capn5	0	0	0	0	NA	0	0	0	0	NA	0	0	0	0	NA	0	0	0	0	NA	0	0	0	0	NA	0	0	1	2.01091	#NAME?	0	0	0	0	NA	0	0	0	0	NA	0	0	0	0	NA	1	1.06652	0	0
Capn6	1	1.12911	0	0	Inf	0	0	0	0	NA	1	1.41393	0	0	Inf	0	0	0	0	NA	0	0	0	0	NA	0	0	0	0	NA	0	0	0	0	NA	1	1.86721	0	0	Inf	0	0	0	0	NA	0	0	0	0
Capn7	26	6	4	42.485	-2.82392	12	4.23323	1	16.2363	-1.9394	14	4.04574	2	26.601	-2.717	13	4.02302	2	28.4863	-2.82392	11	3.36762	4	56.3622	-4.06493	17	4.28026	8	92.7063	-4.4369	22	8.23091	5	86.098	-3.38686	26	9.92222	4	70.2576	-2.82392	19	7.38398	4	71.5476	-3.27643	24	7.68225	1	14.7324
Capn8	0	0	0	0	NA	0	0	0	0	NA	0	0	0	0	NA	0	0	0	0	NA	0	0	0	0	NA	0	0	0	0	NA	0	0	0	0	NA	0	0	0	0	NA	0	0	0	0	NA	0	0	0	0
Capns1	15	44.5489	2	24.818	0.844003	5	22.7001	0	0	Inf	8	29.7527	0	0	Inf	13	51.7749	1	16.6405	1.63755	13	51.2201	0	0	Inf	11	35.6436	0	0	Inf	6	28.8898	0	0	Inf	3	14.7341	1	20.5208	-0.477925	2	10.0031	0	0	Inf	13	53.5535	0	0
Caprin1	18	5.94142	0	0	Inf	10	5.0458	0	0	Inf	18	7.44014	0	0	Inf	25	11.0659	0	0	Inf	22	9.63367	0	0	Inf	26	9.36341	0	0	Inf	15	8.02705	0	0	Inf	7	3.82096	0	0	Inf	6	3.33524	0	0	Inf	16	7.32548	0	0
Caprin2	0	0	0	0	NA	0	0	0	0	NA	0	0	0	0	NA	0	0	0	0	NA	0	0	0	0	NA	0	0	1	4.03368	#NAME?	0	0	0	0	NA	0	0	0	0	NA	0	0	0	0	NA	0	0	1	5.12811
Capza1	14	8.92943	0	0	Inf	9	8.77506	0	0	Inf	5	3.99353	0	0	Inf	9	7.69783	0	0	Inf	14	11.8461	0	0	Inf	9	6.26299	0	0	Inf	12	12.4086	0	0	Inf	8	8.43806	0	0	Inf	3	3.22237	0	0	Inf	10	8.84697	0	0
Capza2	558	236.026	30	106.816	1.14382	335	216.612	14	76.2001	1.50725	402	212.933	26	115.926	0.877201	369	209.307	30	143.241	0.547175	357	200.33	30	141.706	0.499478	418	192.906	36	139.85	0.464023	284	194.756	26	150.084	0.375896	289	202.154	19	111.873	0.853587	287	204.441	14	83.9464	1.28414	340	199.482	19	93.8357
Capzb	543	1230.64	702	4970.75	-2.01405	432	1496.68	385	4167.33	-1.47736	481	1365.12	512	4539.9	-1.73364	481	1461.87	519	4928.13	-1.75323	528	1587.52	450	4227.16	-1.41292	588	1453.96	564	4357.2	-1.58341	855	3141.57	518	5946.5	-0.920558	775	2904.64	547	6405.15	-1.14087	883	3370.17	419	4996.4	-0.568067	971	3052.47	783	7690.34
Car10	0	0	0	0	NA	0	0	0	0	NA	0	0	0	0	NA	0	0	0	0	NA	0	0	0	0	NA	0	0	0	0	NA	0	0	0	0	NA	0	0	0	0	NA	0	0	0	0	NA	0	0	0	0
Car11	4	73.724	5	62.045	0.248821	0	0	2	37.9384	#NAME?	0	0	2	31.0784	#NAME?	1	24.7161	1	16.6405	0.570749	1	24.4512	4	65.8489	-1.42925	1	20.1091	3	40.6164	-1.01421	0	0	1	20.118	#NAME?	3	91.4382	0	0	Inf	2	62.078	0	0	Inf	1	25.5651	2	34.4243
Car12	0	0	0	0	NA	1	0.869673	0	0	Inf	2	1.42484	0	0	Inf	0	0	0	0	NA	2	1.50947	0	0	Inf	0	0	0	0	NA	0	0	0	0	NA	0	0	0	0	NA	0	0	0	0	NA	0	0	0	0
Car13	6	6.28225	10	53.5602	-3.09181	8	12.8046	10	81.8756	-2.67677	10	13.1116	7	46.9496	-1.84027	9	12.6368	11	79.0069	-2.64435	13	18.0576	10	71.0549	-1.97633	12	13.7085	3	17.531	-0.354843	11	18.6726	4	34.7336	-0.895411	7	12.1205	5	44.2863	-1.86942	6	10.5797	5	45.0994	-2.09181	8	11.6186	6	44.5751
Car2	0	0	0	0	NA	0	0	0	0	NA	0	0	0	0	NA	0	0	0	0	NA	0	0	0	0	NA	0	0	0	0	NA	0	0	0	0	NA	0	0	0	0	NA	0	0	0	0	NA	0	0	0	0
Car3	0	0	0	0	NA	0	0	0	0	NA	0	0	0	0	NA	0	0	0	0	NA	0	0	0	0	NA	0	0	0	0	NA	0	0	0	0	NA	0	0	0	0	NA	0	0	0	0	NA	0	0	0	0
Car4	0	0	0	0	NA	1	14.9679	0	0	Inf	0	0	0	0	NA	1	13.1304	0	0	Inf	0	0	0	0	NA	0	0	0	0	NA	0	0	0	0	NA	0	0	0	0	NA	1	16.4895	0	0	Inf	2	27.163	0	0
Car5b	46	22.8597	0	0	Inf	36	27.3481	0	0	Inf	36	22.403	0	0	Inf	33	21.9916	0	0	Inf	41	27.0302	0	0	Inf	33	17.8925	0	0	Inf	210	169.192	1	0.853386	7.63124	188	154.5	0	0	Inf	166	138.925	1	0.886457	7.29204	207	142.686	0	0
Car8	1	0.354944	0	0	Inf	0	0	0	0	NA	2	0.888959	0	0	Inf	0	0	0	0	NA	0	0	1	0.069764	#NAME?	0	0	0	0	NA	0	0	0	0	NA	0	0	0	0	NA	0	0	0	0	NA	0	0	0	0
Car9	12	32.8378	0	0	Inf	6	25.099	0	0	Inf	5	17.1338	1	9.62857	0.831452	4	14.6785	1	10.311	0.509524	8	29.0425	1	10.2005	1.50952	9	26.8707	0	0	Inf	0	0	0	0	NA	0	0	0	0	NA	0	0	0	0	NA	0	0	0	0
Card10	0	0	0	0	NA	0	0	0	0	NA	0	0	0	0	NA	0	0	0	0	NA	0	0	0	0	NA	0	0	0	0	NA	0	0	0	0	NA	0	0	0	0	NA	0	0	0	0	NA	0	0	0	0
Card14	5	27.8513	3	8.60395	1.69467	3	25.5452	1	4.38418	2.54267	4	27.9015	7	25.14	0.150353	0	0	1	3.84598	#NAME?	5	36.9485	3	11.4143	1.69467	2	12.1548	2	6.25821	0.957708	0	0	0	0	NA	0	0	0	0	NA	0	0	0	0	NA	0	0	0	0
Card6	0	0	0	0	NA	0	0	0	0	NA	0	0	0	0	NA	0	0	0	0	NA	0	0	0	0	NA	0	0	0	0	NA	0	0	0	0	NA	0	0	0	0	NA	0	0	0	0	NA	0	0	0	0
Carf	7	3.00554	1	3.59114	-0.25682	4	2.6254	0	0	Inf	2	1.07534	0	0	Inf	3	1.72733	1	4.81574	-1.47921	3	1.70882	0	0	Inf	3	1.40536	1	3.9181	-1.47921	2	1.3922	0	0	Inf	2	1.42007	0	0	Inf	4	2.8923	0	0	Inf	4	2.38223	1	4.98117
Carhsp1	105	17.1843	0	0	Inf	73	18.2632	0	0	Inf	95	19.4696	0	0	Inf	93	20.4106	0	0	Inf	77	16.718	0	0	Inf	98	17.499	0	0	Inf	60	15.9199	0	0	Inf	61	16.5093	0	0	Inf	57	15.71	0	0	Inf	58	13.1665	0	0
Carm1	182	206.241	1	8.95221	4.52594	177	306.611	0	0	Inf	184	261.103	1	11.2104	4.54171	201	305.442	0	0	Inf	147	220.99	2	23.7526	3.21782	197	243.564	0	0	Inf	66	121.253	1	14.5137	3.06254	96	179.9	0	0	Inf	72	137.402	0	0	Inf	106	166.613	1	12.4174
Carns1	0	0	3	3.70436	#NAME?	0	0	3	5.66273	#NAME?	0	0	2	3.09253	#NAME?	0	0	5	8.27927	#NAME?	0	0	1	1.63811	#NAME?	0	0	1	1.34721	#NAME?	0	0	3	6.00565	#NAME?	1	2.70222	7	14.2938	-2.40317	0	0	3	6.23838	#NAME?	0	0	9	15.4146
Cars	0	0	0	0	NA	0	0	0	0	NA	0	0	0	0	NA	0	0	0	0	NA	0	0	0	0	NA	0	0	0	0	NA	0	0	0	0	NA	0	0	0	0	NA	0	0	0	0	NA	0	0	0	0
Cars2	90	21.8304	0	0	Inf	56	20.7644	0	0	Inf	64	19.4398	0	0	Inf	54	17.5648	0	0	Inf	45	14.4805	0	0	Inf	87	23.0241	0	0	Inf	42	16.5164	0	0	Inf	65	26.073	0	0	Inf	36	14.7055	0	0	Inf	63	21.1963	0	0
Cartpt	0	0	0	0	NA	0	0	0	0	NA	0	0	0	0	NA	0	0	0	0	NA	0	0	0	0	NA	0	0	0	0	NA	0	0	0	0	NA	0	0	0	0	NA	0	0	0	0	NA	0	0	0	0
Casc1	0	0	1	7.04106	#NAME?	0	0	0	0	NA	0	0	0	0	NA	0	0	0	0	NA	0	0	0	0	NA	0	0	0	0	NA	0	0	0	0	NA	0	0	0	0	NA	0	0	0	0	NA	0	0	0	0
Casc3	87	90.7137	2	2.40789	5.23548	67	106.792	1	1.84043	5.85862	73	95.3164	4	6.03057	3.98236	64	89.4878	4	6.45799	3.79253	60	82.9959	3	4.7916	4.11446	86	97.8353	1	1.31356	6.2188	43	72.6891	1	1.95189	5.2188	49	84.4903	0	0	Inf	32	56.1904	1	2.02752	4.79253	33	47.7273	2	3.33992
Casc4	8	4.53481	1	8.30006	-0.872079	3	2.59958	1	12.688	-2.28712	9	6.38856	1	10.3938	-0.702154	9	6.84135	2	22.2608	-1.70215	14	10.5281	4	44.0446	-2.06472	11	6.80308	0	0	Inf	9	8.27102	1	13.4564	-0.702154	9	8.43663	0	0	Inf	6	5.72769	1	13.9778	-1.28712	8	6.29011	0	0
Casd1	210	239.268	3	32.4132	2.88398	119	207.264	0	0	Inf	132	188.335	0	0	Inf	112	171.125	1	14.4887	3.56205	141	213.126	1	14.3335	3.89424	163	202.627	2	23.5762	3.10342	32	59.1102	1	17.5165	1.75469	30	56.5254	0	0	Inf	36	69.0759	1	18.1953	1.92462	36	56.894	0	0
Cask	17	4.39939	0	0	Inf	18	7.12079	0	0	Inf	18	5.83321	0	0	Inf	18	6.24664	0	0	Inf	18	6.17971	0	0	Inf	14	3.95289	0	0	Inf	21	8.81069	0	0	Inf	14	5.99141	0	0	Inf	15	6.53723	0	0	Inf	18	6.46123	0	0
Caskin1	0	0	1	2.09934	#NAME?	0	0	0	0	NA	0	0	0	0	NA	0	0	0	0	NA	0	0	1	2.78507	#NAME?	1	1.59002	0	0	Inf	0	0	0	0	NA	0	0	0	0	NA	0	0	0	0	NA	0	0	0	0
Caskin2	60	205.46	0	0	Inf	42	219.856	0	0	Inf	65	278.729	0	0	Inf	44	202.05	0	0	Inf	41	186.257	0	0	Inf	45	168.125	0	0	Inf	23	127.689	0	0	Inf	39	220.851	0	0	Inf	56	322.941	0	0	Inf	52	246.99	0	0
Casp12	0	0	1	0.091905	#NAME?	0	0	0	0	NA	0	0	0	0	NA	1	2.91281	0	0	Inf	0	0	0	0	NA	0	0	1	0.100273	#NAME?	5	17.6076	6	0.894	4.29978	3	10.7761	3	0.455951	4.56281	2	7.31596	2	0.309548	4.56281	1	3.01288	6	0.764873
Casp14	0	0	0	0	NA	0	0	0	0	NA	0	0	0	0	NA	0	0	0	0	NA	0	0	0	0	NA	0	0	0	0	NA	0	0	0	0	NA	0	0	0	0	NA	0	0	0	0	NA	0	0	0	0
Casp2	0	0	6	3.75242	#NAME?	0	0	5	4.78016	#NAME?	0	0	7	5.48214	#NAME?	0	0	6	5.03201	#NAME?	0	0	4	3.31873	#NAME?	0	0	12	8.18813	#NAME?	0	0	4	4.05572	#NAME?	0	0	2	2.06846	#NAME?	0	0	2	2.10644	#NAME?	0	0	5	4.3374
Casp3	46	335.187	56	48.0064	2.80367	32	356.444	48	62.902	2.5025	26	237.244	40	42.94	2.46597	18	175.886	48	55.18	1.67243	27	261.003	42	47.7652	2.45003	31	246.453	46	43.0241	2.5181	17	200.829	45	62.5418	1.68307	17	204.85	29	41.1117	2.31694	15	184.069	22	31.7609	2.53492	26	262.786	44	52.3193
Casp6	41	185.508	2	9.82987	4.23816	27	186.747	1	7.51329	4.6355	38	215.305	2	12.3095	4.12854	21	127.417	2	13.1819	3.27293	30	180.074	0	0	Inf	47	232.017	1	5.36243	5.4352	24	176.05	2	15.9366	3.46557	29	216.987	1	8.12784	4.73859	25	190.492	1	8.27707	4.52447	39	244.761	0	0
Casp7	0	0	3	3.55381	#NAME?	1	9.92688	0	0	Inf	0	0	2	2.96684	#NAME?	0	0	2	3.17711	#NAME?	1	8.61495	1	1.57154	2.45467	2	14.1701	1	1.29246	3.45467	2	21.0561	3	5.76157	1.8697	1	10.7389	1	1.95898	2.45467	3	32.8081	4	7.97978	2.03963	1	9.0074	0	0
Casp8ap2	2	50.1323	11	3.45697	3.85816	3	114.953	6	2.88248	5.31759	2	62.7783	8	3.14836	4.31759	4	134.455	6	2.52862	5.73263	1	33.2537	9	3.7523	3.14767	1	27.3484	9	3.08595	3.14767	1	40.6383	2	1.01901	5.31759	1	41.452	0	0	Inf	3	126.639	3	1.58775	6.31759	1	34.7686	2	0.87183
Casp9	9	6.99738	4	7.60734	-0.120576	9	10.6966	4	11.6291	-0.120576	4	3.89443	3	7.14472	-0.875464	9	9.38352	4	10.2015	-0.120576	8	8.25154	4	10.0922	-0.290501	7	5.93792	3	6.22497	-0.068109	11	13.8654	6	18.5	-0.416032	9	11.5716	5	15.7253	-0.442504	10	13.0934	8	25.6225	-0.968573	15	16.1764	6	15.8279
Casq1	1	5.01323	0	0	Inf	0	0	0	0	NA	0	0	0	0	NA	0	0	0	0	NA	0	0	0	0	NA	0	0	0	0	NA	0	0	0	0	NA	0	0	0	0	NA	0	0	0	0	NA	0	0	0	0
Casq2	0	0	3	3.50086	#NAME?	0	0	3	5.35164	#NAME?	0	0	1	1.46132	#NAME?	0	0	4	6.25956	#NAME?	0	0	3	4.64437	#NAME?	0	0	4	5.09281	#NAME?	0	0	1	1.89191	#NAME?	0	0	1	1.92979	#NAME?	0	0	1	1.96523	#NAME?	0	0	1	1.61865
Cass4	0	0	0	0	NA	0	0	0	0	NA	0	0	0	0	NA	0	0	0	0	NA	0	0	0	0	NA	0	0	0	0	NA	0	0	0	0	NA	0	0	0	0	NA	0	0	0	0	NA	0	0	0	0
Cast	5	2.72814	0	0	Inf	2	1.66817	0	0	Inf	2	1.36653	2	2.53547	-0.89174	4	2.92676	1	1.35759	1.10826	4	2.8954	0	0	Inf	8	4.76245	1	1.10454	2.10826	5	4.42297	0	0	Inf	6	5.41384	0	0	Inf	4	3.6755	0	0	Inf	10	7.56826	0	0
Casz1	8	7.64213	1	1.24336	2.61973	8	11.6822	2	3.80137	1.61973	3	3.5887	0	0	Inf	3	3.84305	1	1.66735	1.20469	4	5.06916	0	0	Inf	5	5.2112	2	2.71313	0.941656	0	0	0	0	NA	1	1.57972	0	0	Inf	3	4.82619	1	2.0939	1.20469	0	0	0	0
Cat	0	0	4	6.64005	#NAME?	0	0	6	15.2256	#NAME?	0	0	4	8.315	#NAME?	0	0	11	24.4869	#NAME?	0	0	10	22.0223	#NAME?	0	0	6	10.8669	#NAME?	0	0	8	21.5302	#NAME?	0	0	10	27.4516	#NAME?	0	0	6	16.7734	#NAME?	0	0	12	27.6307
Catsper3	0	0	0	0	NA	0	0	0	0	NA	0	0	0	0	NA	0	0	0	0	NA	0	0	0	0	NA	0	0	0	0	NA	0	0	0	0	NA	0	0	0	0	NA	0	0	0	0	NA	0	0	0	0
Catsper4	0	0	0	0	NA	0	0	0	0	NA	0	0	0	0	NA	0	0	0	0	NA	0	0	0	0	NA	0	0	0	0	NA	0	0	0	0	NA	0	0	0	0	NA	0	0	0	0	NA	0	0	0	0
Catsperg1	0	0	0	0	NA	0	0	0	0	NA	0	0	0	0	NA	0	0	0	0	NA	0	0	0	0	NA	0	0	0	0	NA	0	0	0	0	NA	0	0	0	0	NA	0	0	0	0	NA	0	0	0	0
Cav1	4	2.87951	0	0	Inf	1	1.10045	0	0	Inf	1	0.901469	0	0	Inf	5	4.8268	0	0	Inf	3	2.86505	0	0	Inf	5	3.92711	0	0	Inf	0	0	0	0	NA	0	0	0	0	NA	2	2.42464	0	0	Inf	1	0.998523	0	0
Cav2	239	206.865	5	9.99449	4.37141	119	157.452	1	3.05564	5.68729	144	156.079	4	10.0125	3.9624	119	138.123	4	10.7221	3.68729	158	181.426	2	5.30362	5.09626	179	169.039	5	10.9045	3.95436	194	272.231	14	45.3697	2.58503	258	369.289	9	29.7502	3.63378	208	303.188	9	30.2965	3.32299	313	375.779	8	22.1809
Cbarp	22	233.668	20	33.965	2.78234	8	129.891	6	15.5763	3.05987	10	133.005	13	27.6463	2.26632	10	142.432	17	38.7151	1.8793	7	98.6338	17	38.3003	1.36473	15	173.824	25	46.3218	1.90787	6	103.318	13	35.7925	1.52936	11	193.208	16	44.9344	2.10427	11	196.756	26	74.3591	1.40383	14	206.254	15	35.3339
Cbfa2t2	25	7.70414	3	6.22504	0.307549	11	5.1819	1	3.172	0.708087	9	3.4731	2	5.19688	-0.58142	8	3.30601	7	19.4782	-2.5587	6	2.45294	3	8.25837	-1.75134	18	6.05201	5	11.3197	-0.903348	13	6.49493	3	10.0923	-0.635867	11	5.60575	3	10.2944	-0.876875	20	10.3794	8	27.9557	-1.42942	23	9.83129	3	8.63458
Cbfa2t3	0	0	0	0	NA	0	0	0	0	NA	0	0	0	0	NA	0	0	0	0	NA	0	0	0	0	NA	0	0	0	0	NA	9	11.8364	0	0	Inf	0	0	0	0	NA	1	1.36612	0	0	Inf	1	1.1252	0	0
Cbfb	88	65.9242	2	7.24456	3.18584	42	48.0976	1	5.53725	3.11872	70	65.6677	1	4.536	3.85569	50	50.2299	2	9.71498	2.37026	56	55.6547	0	0	Inf	61	49.8581	2	7.90415	2.65714	34	41.2941	1	5.87258	2.81387	44	54.5095	0	0	Inf	48	60.5567	0	0	Inf	60	62.3465	1	5.02436
Cbl	8	1.20917	1	7.08084	-2.5499	8	1.84842	0	0	Inf	11	2.08201	0	0	Inf	9	1.8242	0	0	Inf	9	1.80465	0	0	Inf	11	1.81399	0	0	Inf	9	2.20541	0	0	Inf	3	0.749855	0	0	Inf	6	1.52725	0	0	Inf	14	2.93512	0	0
Cblb	4	1.61561	0	0	Inf	3	1.85229	0	0	Inf	2	1.01157	1	6.17896	-2.61076	3	1.6249	0	0	Inf	2	1.07166	0	0	Inf	3	1.32203	0	0	Inf	4	2.61929	0	0	Inf	6	4.0076	0	0	Inf	3	2.04059	0	0	Inf	4	2.24097	1	6.84421
Cbll1	0	0	0	0	NA	0	0	0	0	NA	0	0	0	0	NA	1	0.810754	0	0	Inf	0	0	0	0	NA	1	0.659633	0	0	Inf	0	0	0	0	NA	0	0	0	0	NA	0	0	0	0	NA	0	0	0	0
Cbln1	0	0	0	0	NA	0	0	0	0	NA	0	0	0	0	NA	0	0	0	0	NA	0	0	0	0	NA	0	0	0	0	NA	0	0	0	0	NA	0	0	0	0	NA	0	0	0	0	NA	0	0	0	0
Cbln2	0	0	0	0	NA	0	0	0	0	NA	0	0	0	0	NA	0	0	0	0	NA	0	0	0	0	NA	0	0	0	0	NA	0	0	0	0	NA	0	0	0	0	NA	0	0	0	0	NA	0	0	0	0
Cbln3	0	0	0	0	NA	0	0	0	0	NA	0	0	1	1.31116	#NAME?	0	0	0	0	NA	0	0	0	0	NA	0	0	0	0	NA	0	0	0	0	NA	0	0	0	0	NA	0	0	0	0	NA	0	0	0	0
Cbr3	10	70.8084	2	24.818	1.51253	7	75.7696	0	0	Inf	17	150.739	0	0	Inf	20	189.909	1	16.6405	3.51253	12	112.724	1	16.4622	2.77557	16	123.608	0	0	Inf	0	0	0	0	NA	0	0	0	0	NA	0	0	0	0	NA	0	0	0	0
Cbs	0	0	0	0	NA	1	0.510904	0	0	Inf	0	0	0	0	NA	0	0	0	0	NA	0	0	0	0	NA	0	0	0	0	NA	1	0.541844	0	0	Inf	1	0.552693	0	0	Inf	0	0	0	0	NA	0	0	0	0
Cbx2	141	93.2541	0	0	Inf	77	77.8488	1	9.2555	3.07229	136	112.636	0	0	Inf	94	83.3694	0	0	Inf	117	102.657	0	0	Inf	138	99.5798	0	0	Inf	67	71.8407	0	0	Inf	49	53.5923	0	0	Inf	18	20.0484	0	0	Inf	63	57.7947	0	0
Cbx3	38	65.2407	9	30.0794	1.117	29	76.1106	9	45.9813	0.72705	17	36.549	3	12.5557	1.54149	22	50.651	7	31.3729	0.691071	22	50.1083	10	44.3383	0.176498	33	61.8148	4	14.5858	2.08339	13	36.1848	4	21.6737	0.739434	11	31.2309	2	11.0539	1.49843	14	40.4783	6	33.7704	0.261387	13	30.9583	4	18.5432
Cbx4	0	0	0	0	NA	0	0	0	0	NA	1	3.48768	0	0	Inf	2	7.46974	0	0	Inf	1	3.69485	0	0	Inf	1	3.03871	0	0	Inf	2	9.03073	0	0	Inf	4	18.4231	0	0	Inf	0	0	0	0	NA	0	0	0	0
Cbx5	78	12.0823	0	0	Inf	43	10.1821	0	0	Inf	64	12.4144	0	0	Inf	61	12.6711	0	0	Inf	67	13.7684	0	0	Inf	69	11.6613	0	0	Inf	25	6.27831	0	0	Inf	21	5.37938	0	0	Inf	35	9.13025	0	0	Inf	36	7.73495	0	0
Cbx6	6	2.21237	0	0	Inf	5	2.81831	0	0	Inf	8	3.69393	0	0	Inf	8	3.95573	1	2.45357	0.689066	9	4.40252	1	2.42728	0.858991	7	2.8161	0	0	Inf	5	2.98899	0	0	Inf	4	2.43907	0	0	Inf	4	2.48385	0	0	Inf	9	4.60308	0	0
Cbx7	0	0	2	1.00992	#NAME?	0	0	1	0.771913	#NAME?	0	0	3	1.89701	#NAME?	0	0	1	0.677152	#NAME?	0	0	0	0	NA	0	0	0	0	NA	0	0	3	2.45598	#NAME?	0	0	0	0	NA	0	0	0	0	NA	0	0	2	1.40083
Cbx8	2	1.17241	6	31.596	-4.75219	0	0	2	16.0999	#NAME?	1	0.734077	7	46.1605	-5.97458	2	1.57221	9	63.5556	-5.33715	2	1.55536	5	34.9303	-4.48916	2	1.27916	10	57.4546	-5.48916	1	0.95038	2	17.0749	-4.16723	0	0	2	17.4168	#NAME?	2	1.97442	0	0	Inf	1	0.81311	4	29.2173
Cby1	1	0.418747	26	54.9511	-7.03593	0	0	23	74.3093	#NAME?	3	1.57313	24	63.5193	-5.33549	0	0	18	51.0159	#NAME?	2	1.11105	22	61.6848	-5.79492	3	1.37062	22	50.7305	-5.20996	0	0	26	89.0889	#NAME?	0	0	25	87.3777	#NAME?	2	1.41039	16	56.9485	-5.33549	4	2.32333	30	87.9475
Cc2d1a	0	0	0	0	NA	0	0	0	0	NA	0	0	0	0	NA	0	0	0	0	NA	0	0	0	0	NA	0	0	0	0	NA	0	0	0	0	NA	0	0	0	0	NA	0	0	0	0	NA	0	0	0	0
Cc2d1b	2	0.879515	219	111.711	-6.98885	7	4.70569	182	141.918	-4.9145	2	1.10137	165	105.397	-6.58039	2	1.17943	168	114.919	-6.60638	3	1.75019	198	133.989	-6.25846	4	1.91918	208	115.76	-5.9145	2	1.4259	129	106.682	-6.22529	4	2.90891	180	151.839	-5.70592	4	2.96232	176	151.19	-5.6735	5	3.04988	205	145.046
Cc2d2a	0	0	2	24.818	#NAME?	0	0	1	18.9692	#NAME?	0	0	3	46.6175	#NAME?	0	0	1	16.6405	#NAME?	0	0	0	0	NA	0	0	1	13.5388	#NAME?	0	0	1	20.118	#NAME?	0	0	0	0	NA	0	0	1	20.8976	#NAME?	0	0	0	0
Ccar1	4	6.43547	0	0	Inf	1	2.45942	0	0	Inf	5	10.0735	1	15.5392	-0.62534	8	17.26	0	0	Inf	3	6.40315	0	0	Inf	4	7.0214	0	0	Inf	0	0	0	0	NA	0	0	0	0	NA	0	0	0	0	NA	3	6.69485	0	0
Ccar2	0	0	0	0	NA	0	0	0	0	NA	0	0	0	0	NA	0	0	0	0	NA	0	0	0	0	NA	0	0	0	0	NA	3	11.9524	0	0	Inf	0	0	0	0	NA	0	0	0	0	NA	0	0	0	0
Ccbe1	0	0	0	0	NA	0	0	0	0	NA	0	0	0	0	NA	0	0	0	0	NA	0	0	0	0	NA	0	0	0	0	NA	4	2.10834	1	3.50935	-0.735096	3	1.61292	0	0	Inf	1	0.547511	0	0	Inf	6	2.70573	1	3.00247
Ccdc102a	0	0	0	0	NA	0	0	0	0	NA	0	0	0	0	NA	0	0	0	0	NA	0	0	0	0	NA	0	0	1	3.47061	#NAME?	0	0	0	0	NA	0	0	0	0	NA	0	0	0	0	NA	0	0	0	0
Ccdc103	3	4.31679	0	0	Inf	0	0	0	0	NA	0	0	0	0	NA	1	1.92961	0	0	Inf	1	1.90894	0	0	Inf	2	3.13988	0	0	Inf	2	4.6657	0	0	Inf	0	0	0	0	NA	0	0	0	0	NA	0	0	0	0
Ccdc106	2	2.05629	0	0	Inf	7	11.0018	0	0	Inf	6	7.72497	1	5.96752	0.372399	15	20.6812	0	0	Inf	4	5.4559	1	6.32199	-0.212563	4	4.48702	1	5.19931	-0.212563	12	20.0024	1	7.72591	1.3724	7	11.9017	1	7.8806	0.594792	5	8.65731	0	0	Inf	6	8.55666	0	0
Ccdc107	3	7.61119	108	1340.17	-7.46008	2	7.75663	64	1214.03	-7.29016	0	0	115	1787.01	#NAME?	5	17.0111	106	1763.89	-6.69615	3	10.0973	102	1679.15	-7.37762	5	13.8403	106	1435.11	-6.69615	1	4.11318	49	985.78	-7.90487	2	8.39109	59	1210.73	-7.1728	0	0	53	1107.57	#NAME?	2	7.03817	66	1136
Ccdc112	0	0	0	0	NA	0	0	0	0	NA	0	0	0	0	NA	0	0	0	0	NA	0	0	0	0	NA	0	0	0	0	NA	1	13.2805	1	4.1299	1.68513	0	0	0	0	NA	0	0	0	0	NA	0	0	0	0
Ccdc116	1	0.63523	0	0	Inf	0	0	0	0	NA	0	0	0	0	NA	0	0	0	0	NA	0	0	0	0	NA	0	0	0	0	NA	0	0	0	0	NA	0	0	0	0	NA	0	0	0	0	NA	0	0	0	0
Ccdc117	2	1.14457	1	5.67108	-2.30881	6	5.24901	0	0	Inf	3	2.14994	1	7.10162	-1.72385	3	2.30232	1	7.60494	-1.72385	2	1.51843	0	0	Inf	4	2.49757	0	0	Inf	0	0	0	0	NA	1	0.946392	0	0	Inf	0	0	0	0	NA	2	1.58761	0	0
Ccdc12	0	0	1	5.266	#NAME?	2	100.836	3	24.1499	2.06193	0	0	1	6.59436	#NAME?	0	0	3	21.1852	#NAME?	0	0	0	0	NA	0	0	3	17.2364	#NAME?	0	0	0	0	NA	0	0	1	8.7084	#NAME?	0	0	1	8.86829	#NAME?	0	0	0	0
Ccdc122	0	0	10	18.9608	#NAME?	0	0	5	14.4923	#NAME?	0	0	5	11.8718	#NAME?	0	0	3	7.62795	#NAME?	0	0	7	17.6079	#NAME?	0	0	12	24.8245	#NAME?	0	0	4	12.296	#NAME?	0	0	1	3.13555	#NAME?	0	0	5	15.9656	#NAME?	0	0	2	5.26
Ccdc124	0	0	0	0	NA	0	0	0	0	NA	0	0	0	0	NA	0	0	0	0	NA	0	0	0	0	NA	0	0	0	0	NA	0	0	0	0	NA	0	0	0	0	NA	0	0	0	0	NA	0	0	0	0
Ccdc126	16	13.7916	0	0	Inf	9	11.859	0	0	Inf	8	8.63525	0	0	Inf	10	11.5591	0	0	Inf	4	4.5741	0	0	Inf	16	15.0472	0	0	Inf	10	13.9746	0	0	Inf	8	11.4036	0	0	Inf	6	8.70971	0	0	Inf	9	10.7606	0	0
Ccdc13	0	0	0	0	NA	0	0	0	0	NA	0	0	0	0	NA	0	0	0	0	NA	0	0	0	0	NA	1	0.337968	0	0	Inf	0	0	0	0	NA	0	0	1	4.5652	#NAME?	0	0	0	0	NA	0	0	0	0
Ccdc130	0	0	1	6.88631	#NAME?	0	0	1	10.5269	#NAME?	0	0	0	0	NA	0	0	3	27.7037	#NAME?	0	0	0	0	NA	0	0	1	7.51329	#NAME?	0	0	0	0	NA	0	0	0	0	NA	0	0	0	0	NA	0	0	1	9.55181
Ccdc136	0	0	18	103.012	#NAME?	0	0	5	43.7418	#NAME?	0	0	13	93.1641	#NAME?	0	0	9	69.0695	#NAME?	0	0	4	30.3687	#NAME?	0	0	6	37.4635	#NAME?	0	0	7	64.947	#NAME?	0	0	7	66.2475	#NAME?	0	0	7	67.4638	#NAME?	0	0	11	87.3184
Ccdc138	0	0	0	0	NA	0	0	0	0	NA	1	5.54578	0	0	Inf	0	0	0	0	NA	0	0	0	0	NA	0	0	1	12.5451	#NAME?	0	0	0	0	NA	0	0	0	0	NA	0	0	0	0	NA	0	0	0	0
Ccdc14	3	1.62697	0	0	Inf	3	2.48709	0	0	Inf	3	2.03737	0	0	Inf	3	2.18177	0	0	Inf	5	3.59733	0	0	Inf	5	2.9585	0	0	Inf	3	2.63771	0	0	Inf	1	0.896841	0	0	Inf	2	1.82661	0	0	Inf	5	3.76121	0	0
Ccdc141	0	0	1	0.986857	#NAME?	0	0	0	0	NA	0	0	0	0	NA	0	0	0	0	NA	0	0	0	0	NA	0	0	1	1.07671	#NAME?	0	0	0	0	NA	0	0	0	0	NA	0	0	0	0	NA	0	0	0	0
Ccdc148	0	0	0	0	NA	0	0	0	0	NA	0	0	0	0	NA	0	0	0	0	NA	0	0	0	0	NA	0	0	0	0	NA	0	0	0	0	NA	0	0	0	0	NA	0	0	0	0	NA	0	0	0	0
Ccdc149	0	0	0	0	NA	0	0	0	0	NA	0	0	0	0	NA	0	0	0	0	NA	0	0	0	0	NA	1	0.99521	0	0	Inf	0	0	0	0	NA	0	0	0	0	NA	0	0	0	0	NA	0	0	0	0
Ccdc15	11	3.01738	3	0.829823	1.86242	2	0.838647	5	2.1142	-1.33398	4	1.374	3	1.03915	0.402989	11	4.04631	5	1.85466	1.12545	6	2.18343	2	0.733915	1.57291	6	1.79569	5	1.50896	0.250985	7	3.11302	3	1.34534	1.21034	2	0.907244	1	0.457426	0.987951	3	1.38585	4	1.8633	-0.427086	1	0.380483	6	2.30205
Ccdc150	0	0	0	0	NA	0	0	0	0	NA	0	0	0	0	NA	0	0	0	0	NA	0	0	0	0	NA	0	0	0	0	NA	0	0	0	0	NA	0	0	0	0	NA	0	0	0	0	NA	0	0	0	0
Ccdc153	0	0	0	0	NA	1	5.29251	0	0	Inf	0	0	0	0	NA	0	0	0	0	NA	0	0	0	0	NA	0	0	0	0	NA	0	0	0	0	NA	0	0	0	0	NA	0	0	0	0	NA	0	0	0	0
Ccdc157	8	4.03317	0	0	Inf	6	4.62403	0	0	Inf	8	5.05055	0	0	Inf	4	2.70425	0	0	Inf	4	2.67528	0	0	Inf	7	3.85033	0	0	Inf	13	10.6255	0	0	Inf	11	9.17079	0	0	Inf	12	10.1882	0	0	Inf	18	12.5872	0	0
Ccdc159	0	0	0	0	NA	0	0	0	0	NA	0	0	1	15.5392	#NAME?	2	8.32026	0	0	Inf	1	4.11556	0	0	Inf	1	3.3847	0	0	Inf	1	5.02949	0	0	Inf	2	10.2604	0	0	Inf	1	5.22439	0	0	Inf	2	8.60608	0	0
Ccdc160	0	0	3	8.93094	#NAME?	0	0	2	9.10161	#NAME?	0	0	4	14.9117	#NAME?	0	0	3	11.9764	#NAME?	0	0	3	11.8481	#NAME?	0	0	0	0	NA	0	0	0	0	NA	0	0	0	0	NA	0	0	0	0	NA	0	0	0	0
Ccdc166	2	1.38948	0	0	Inf	1	1.06202	0	0	Inf	0	0	0	0	NA	0	0	0	0	NA	2	1.84333	0	0	Inf	1	0.757993	0	0	Inf	1	1.12634	0	0	Inf	0	0	0	0	NA	1	1.16999	0	0	Inf	2	1.9273	0	0
Ccdc169	0	0	0	0	NA	0	0	0	0	NA	0	0	0	0	NA	1	1.1488	0	0	Inf	0	0	0	0	NA	0	0	0	0	NA	0	0	0	0	NA	0	0	0	0	NA	0	0	0	0	NA	0	0	0	0
Ccdc17	9	2.06174	0	0	Inf	10	3.5019	0	0	Inf	15	4.30303	0	0	Inf	8	2.4576	1	9.08482	-1.88621	12	3.6469	0	0	Inf	13	3.24921	1	7.39145	-1.18577	4	1.48559	0	0	Inf	7	2.65184	0	0	Inf	5	1.92895	0	0	Inf	8	2.54203	0	0
Ccdc170	0	0	0	0	NA	0	0	0	0	NA	0	0	0	0	NA	0	0	0	0	NA	0	0	0	0	NA	0	0	0	0	NA	0	0	0	0	NA	0	0	0	0	NA	1	0.639592	0	0	Inf	0	0	0	0
Ccdc171	0	0	0	0	NA	0	0	3	56.9076	#NAME?	1	0.962857	0	0	Inf	0	0	0	0	NA	0	0	0	0	NA	1	0.838907	0	0	Inf	0	0	0	0	NA	0	0	0	0	NA	1	1.29488	0	0	Inf	1	1.06652	1	17.2122
Ccdc173	0	0	0	0	NA	0	0	0	0	NA	0	0	0	0	NA	0	0	0	0	NA	0	0	0	0	NA	1	0.973945	0	0	Inf	0	0	0	0	NA	0	0	0	0	NA	0	0	0	0	NA	0	0	0	0
Ccdc174	68	20.2627	8	99.272	-2.29256	56	25.5087	5	94.846	-1.89459	61	22.762	13	202.009	-3.14972	53	21.1785	2	33.281	-0.652101	79	31.2297	6	98.7733	-1.6612	68	22.1076	6	81.2328	-1.87752	38	18.3578	1	20.118	-0.132094	36	17.7398	3	61.5623	-1.79506	43	21.5782	3	62.6927	-1.53872	53	21.906	2	34.4243
Ccdc177	0	0	0	0	NA	0	0	0	0	NA	0	0	0	0	NA	0	0	0	0	NA	0	0	0	0	NA	0	0	0	0	NA	0	0	0	0	NA	0	0	0	0	NA	0	0	0	0	NA	0	0	0	0
Ccdc178	0	0	0	0	NA	0	0	0	0	NA	0	0	0	0	NA	0	0	0	0	NA	0	0	0	0	NA	0	0	0	0	NA	0	0	0	0	NA	0	0	0	0	NA	0	0	0	0	NA	0	0	0	0
Ccdc18	4	0.657215	0	0	Inf	1	0.251165	1	13.8833	-5.78856	0	0	1	11.3729	#NAME?	1	0.220332	0	0	Inf	2	0.435942	0	0	Inf	2	0.358526	0	0	Inf	3	0.799127	0	0	Inf	0	0	0	0	NA	0	0	0	0	NA	2	0.455802	0	0
Ccdc181	14	143.822	0	0	Inf	6	94.224	0	0	Inf	12	154.373	0	0	Inf	9	123.985	0	0	Inf	6	81.7714	0	0	Inf	23	257.792	0	0	Inf	5	83.2751	0	0	Inf	7	118.92	0	0	Inf	6	103.803	0	0	Inf	5	71.2471	0	0
Ccdc184	0	0	0	0	NA	0	0	0	0	NA	0	0	0	0	NA	0	0	0	0	NA	1	1.87029	0	0	Inf	0	0	0	0	NA	0	0	0	0	NA	0	0	0	0	NA	0	0	0	0	NA	0	0	0	0
Ccdc186	0	0	0	0	NA	0	0	0	0	NA	0	0	0	0	NA	0	0	0	0	NA	2	1.01818	0	0	Inf	1	0.418683	0	0	Inf	2	1.24428	0	0	Inf	2	1.2692	0	0	Inf	1	0.64625	0	0	Inf	4	2.12912	0	0
Ccdc189	37	681.947	0	0	Inf	26	732.546	0	0	Inf	27	623.167	0	0	Inf	25	617.901	0	0	Inf	21	513.476	0	0	Inf	35	703.818	0	0	Inf	20	597.622	0	0	Inf	21	640.067	0	0	Inf	25	775.975	0	0	Inf	29	741.389	0	0
Ccdc190	0	0	0	0	NA	0	0	0	0	NA	0	0	0	0	NA	0	0	0	0	NA	0	0	0	0	NA	0	0	0	0	NA	0	0	0	0	NA	0	0	0	0	NA	0	0	0	0	NA	0	0	0	0
Ccdc191	0	0	16	22.207	#NAME?	0	0	4	8.48677	#NAME?	0	0	5	8.69024	#NAME?	0	0	5	9.30616	#NAME?	0	0	5	9.20645	#NAME?	0	0	5	7.57153	#NAME?	0	0	5	11.2509	#NAME?	0	0	11	25.2476	#NAME?	0	0	7	16.3617	#NAME?	0	0	7	13.4762
Ccdc22	0	0	0	0	NA	0	0	0	0	NA	0	0	0	0	NA	0	0	0	0	NA	0	0	0	0	NA	0	0	0	0	NA	0	0	0	0	NA	0	0	0	0	NA	0	0	0	0	NA	0	0	0	0
Ccdc24	1	0.457913	3	10.3012	-4.49159	1	0.699996	2	10.498	-3.90663	1	0.573422	2	8.59976	-3.90663	1	0.614064	2	9.20927	-3.90663	1	0.607484	2	9.1106	-3.90663	1	0.499605	0	0	Inf	0	0	1	5.56689	#NAME?	1	0.757252	1	5.67835	-2.90663	0	0	0	0	NA	0	0	1	4.76282
Ccdc25	280	259.561	3	37.227	2.80165	185	262.159	1	18.9692	3.78871	218	253.063	1	15.5392	4.02552	219	272.242	2	33.281	3.03212	230	282.853	0	0	Inf	285	288.25	0	0	Inf	154	231.446	1	20.118	3.52412	150	229.948	2	41.0416	2.48615	186	290.371	4	83.5902	1.79649	201	258.45	4	68.8487
Ccdc28a	0	0	0	0	NA	0	0	0	0	NA	0	0	0	0	NA	0	0	0	0	NA	0	0	0	0	NA	0	0	0	0	NA	0	0	0	0	NA	1	7.82113	0	0	Inf	0	0	0	0	NA	0	0	0	0
Ccdc3	0	0	0	0	NA	0	0	0	0	NA	0	0	0	0	NA	0	0	0	0	NA	0	0	0	0	NA	0	0	0	0	NA	0	0	0	0	NA	0	0	0	0	NA	0	0	0	0	NA	0	0	0	0
Ccdc30	0	0	0	0	NA	0	0	0	0	NA	0	0	0	0	NA	0	0	0	0	NA	0	0	0	0	NA	0	0	0	0	NA	0	0	0	0	NA	0	0	0	0	NA	0	0	0	0	NA	0	0	0	0
Ccdc32	0	0	1	1.44724	#NAME?	0	0	0	0	NA	0	0	1	1.81231	#NAME?	0	0	0	0	NA	0	0	1	1.91996	#NAME?	0	0	2	3.15801	#NAME?	0	0	1	2.34632	#NAME?	0	0	0	0	NA	0	0	0	0	NA	0	0	1	2.00742
Ccdc34	17	31.4716	5	25.4738	0.305037	13	36.7896	3	23.3645	0.65498	10	23.1825	4	25.5196	-0.138569	5	12.4128	1	6.83208	0.861431	7	17.1917	3	20.2766	-0.238105	11	22.218	4	22.2344	-0.0010659	3	9.00405	0	0	Inf	2	6.12289	2	16.8504	-1.4605	5	15.5883	1	8.57989	0.861431	6	15.4071	2	14.1336
Ccdc43	0	0	10	7.71742	#NAME?	0	0	4	4.71894	#NAME?	0	0	10	9.66414	#NAME?	0	0	10	10.3491	#NAME?	0	0	7	7.16674	#NAME?	0	0	15	12.6301	#NAME?	0	0	5	6.25589	#NAME?	0	0	4	5.10492	#NAME?	0	0	3	3.89899	#NAME?	0	0	3	3.21138
Ccdc47	52	43.0463	1	7.64213	2.49384	27	34.1671	0	0	Inf	22	22.8058	0	0	Inf	32	35.5232	2	20.4962	0.793403	32	35.1426	0	0	Inf	40	36.1273	0	0	Inf	8	10.7367	0	0	Inf	14	19.1654	0	0	Inf	11	15.335	1	12.8698	0.252834	9	10.3341	0	0
Ccdc50	262	55.3272	2	24.818	1.1566	191	61.6571	1	18.9692	1.70061	164	43.3683	2	31.0784	0.480731	152	43.0438	2	33.281	0.371107	168	47.065	3	49.3867	-0.0694659	166	38.2462	3	40.6164	-0.0867439	196	67.1028	3	60.3539	0.152927	163	56.9223	4	82.0831	-0.528093	194	68.9919	6	125.385	-0.86187	181	53.017	5	86.0608
Ccdc58	0	0	6	31.7293	#NAME?	1	0.346579	0	0	Inf	0	0	0	0	NA	0	0	3	21.2746	#NAME?	2	0.60155	1	7.01555	-3.5438	0	0	3	17.3091	#NAME?	0	0	0	0	NA	1	0.374927	2	17.4903	-5.5438	0	0	0	0	NA	1	0.314477	0	0
Ccdc59	0	0	24	34.6537	#NAME?	1	0.418773	22	48.5594	-6.85744	0	0	14	25.3138	#NAME?	0	0	6	11.6177	#NAME?	0	0	21	40.2262	#NAME?	0	0	18	28.3566	#NAME?	2	0.888268	19	44.4774	-5.64593	0	0	7	16.7145	#NAME?	3	1.38403	15	36.4744	-4.71993	0	0	15	30.042
Ccdc6	147	49.7802	0	0	Inf	105	54.3551	0	0	Inf	96	40.71	0	0	Inf	87	39.5083	0	0	Inf	99	44.476	0	0	Inf	126	46.5536	0	0	Inf	125	68.6272	0	0	Inf	72	40.3208	0	0	Inf	112	63.8728	0	0	Inf	113	53.0782	0	0
Ccdc60	1	0.67491	0	0	Inf	1	1.03171	0	0	Inf	0	0	0	0	NA	0	0	0	0	NA	0	0	0	0	NA	0	0	0	0	NA	0	0	0	0	NA	1	1.1161	0	0	Inf	0	0	0	0	NA	1	0.936149	0	0
Ccdc61	2	0.170611	0	0	Inf	0	0	0	0	NA	0	0	0	0	NA	1	0.114395	0	0	Inf	0	0	0	0	NA	0	0	0	0	NA	0	0	0	0	NA	1	0.14107	0	0	Inf	1	0.14366	0	0	Inf	0	0	0	0
Ccdc62	1	0.458751	0	0	Inf	0	0	0	0	NA	0	0	0	0	NA	0	0	0	0	NA	0	0	0	0	NA	1	0.500519	0	0	Inf	0	0	0	0	NA	0	0	1	1.02553	#NAME?	0	0	0	0	NA	0	0	0	0
Ccdc65	0	0	0	0	NA	0	0	0	0	NA	0	0	0	0	NA	0	0	0	0	NA	0	0	0	0	NA	0	0	0	0	NA	0	0	0	0	NA	0	0	0	0	NA	0	0	0	0	NA	0	0	0	0
Ccdc66	2	1.91053	0	0	Inf	7	10.222	0	0	Inf	5	5.98116	0	0	Inf	6	7.68609	0	0	Inf	3	3.80187	0	0	Inf	2	2.08448	0	0	Inf	4	6.19486	0	0	Inf	3	4.73917	0	0	Inf	5	8.04365	0	0	Inf	5	6.62511	0	0
Ccdc71	7	204.027	1	5.67108	5.16899	12	534.667	1	8.66918	5.9466	3	109.497	1	7.10162	3.9466	9	351.773	7	53.2346	2.72421	9	348.004	1	7.52346	5.53156	5	159.002	1	6.18741	4.68357	7	330.777	1	9.19418	5.16899	6	289.2	2	18.7566	3.9466	6	294.51	2	19.1009	3.9466	5	202.143	2	15.7324
Ccdc71l	6	2.58414	0	0	Inf	7	4.60867	0	0	Inf	4	2.15733	0	0	Inf	2	1.15511	0	0	Inf	4	2.28548	0	0	Inf	9	4.22913	0	0	Inf	7	4.88776	0	0	Inf	6	4.2734	1	5.19448	-0.281596	5	3.62655	0	0	Inf	2	1.1948	0	0
Ccdc77	0	0	0	0	NA	0	0	0	0	NA	0	0	0	0	NA	0	0	0	0	NA	0	0	0	0	NA	0	0	0	0	NA	0	0	0	0	NA	0	0	0	0	NA	0	0	0	0	NA	0	0	0	0
Ccdc8	2	1.47016	0	0	Inf	0	0	0	0	NA	1	0.920503	0	0	Inf	2	1.97149	0	0	Inf	1	0.975182	0	0	Inf	2	1.60401	0	0	Inf	0	0	0	0	NA	1	1.2156	1	2.37956	-0.969027	0	0	1	2.42325	#NAME?	2	2.03921	1	1.9959
Ccdc80	2	15.4729	3	24.1021	-0.63941	0	0	0	0	NA	0	0	3	30.1819	#NAME?	0	0	0	0	NA	0	0	1	10.6582	#NAME?	1	8.44086	0	0	Inf	0	0	0	0	NA	0	0	0	0	NA	0	0	0	0	NA	2	21.4621	0	0
Ccdc81	0	0	0	0	NA	0	0	0	0	NA	0	0	0	0	NA	0	0	0	0	NA	0	0	0	0	NA	0	0	0	0	NA	0	0	0	0	NA	0	0	0	0	NA	0	0	0	0	NA	0	0	0	0
Ccdc84	0	0	0	0	NA	0	0	0	0	NA	0	0	0	0	NA	0	0	0	0	NA	0	0	0	0	NA	2	42.7318	0	0	Inf	0	0	0	0	NA	0	0	0	0	NA	0	0	0	0	NA	1	27.163	0	0
Ccdc85a	0	0	0	0	NA	0	0	0	0	NA	0	0	0	0	NA	0	0	0	0	NA	0	0	0	0	NA	0	0	0	0	NA	0	0	0	0	NA	0	0	0	0	NA	0	0	0	0	NA	0	0	0	0
Ccdc85b	0	0	0	0	NA	0	0	0	0	NA	0	0	0	0	NA	0	0	0	0	NA	1	1.784	0	0	Inf	1	1.46719	0	0	Inf	0	0	0	0	NA	0	0	0	0	NA	0	0	0	0	NA	0	0	0	0
Ccdc85c	0	0	30	13.9774	#NAME?	0	0	17	12.1078	#NAME?	0	0	16	9.33506	#NAME?	0	0	12	7.49751	#NAME?	0	0	12	7.41718	#NAME?	0	0	21	10.675	#NAME?	0	0	22	16.6179	#NAME?	0	0	10	7.70483	#NAME?	0	0	21	16.4772	#NAME?	0	0	19	12.2789
Ccdc86	1	0.382456	1	2.09934	-2.45657	0	0	0	0	NA	0	0	1	2.62891	#NAME?	0	0	1	2.81523	#NAME?	0	0	0	0	NA	0	0	0	0	NA	0	0	0	0	NA	1	0.632468	0	0	Inf	0	0	0	0	NA	0	0	0	0
Ccdc87	0	0	0	0	NA	0	0	0	0	NA	0	0	0	0	NA	0	0	0	0	NA	0	0	0	0	NA	0	0	0	0	NA	0	0	0	0	NA	0	0	0	0	NA	1	5.83053	0	0	Inf	0	0	0	0
Ccdc88a	21	2.77076	0	0	Inf	21	4.23557	0	0	Inf	26	4.29581	0	0	Inf	20	3.53867	1	2.19698	0.687684	24	4.20091	0	0	Inf	26	3.7428	0	0	Inf	25	5.3477	1	2.6561	1.00961	38	8.29127	0	0	Inf	35	7.77691	0	0	Inf	25	4.57529	0	0
Ccdc88c	0	0	13	12.6499	#NAME?	0	0	7	10.4124	#NAME?	0	0	7	8.52966	#NAME?	0	0	12	15.6586	#NAME?	0	0	7	9.03633	#NAME?	0	0	10	10.6166	#NAME?	0	0	10	15.7757	#NAME?	0	0	1	1.60916	#NAME?	0	0	0	0	NA	0	0	5	6.74856
Ccdc89	0	0	0	0	NA	0	0	0	0	NA	0	0	0	0	NA	0	0	0	0	NA	0	0	0	0	NA	0	0	0	0	NA	0	0	0	0	NA	0	0	0	0	NA	0	0	0	0	NA	0	0	0	0
Ccdc90b	17	98.64	14	78.3318	0.332575	8	70.9588	7	59.8715	0.245112	5	36.33	3	21.0195	0.789433	7	54.4669	12	90.0371	-0.72514	10	76.9761	6	44.5362	0.789433	12	75.9677	6	36.6273	1.05247	11	103.477	2	18.1421	2.5119	7	67.1676	2	18.5053	1.85982	2	19.5431	1	9.42256	1.05247	8	64.3863	3	23.2825
Ccdc91	68	93.4485	0	0	Inf	46	96.6347	0	0	Inf	72	123.905	0	0	Inf	45	82.9289	0	0	Inf	49	89.3328	0	0	Inf	61	91.4611	0	0	Inf	38	84.6631	0	0	Inf	58	131.81	0	0	Inf	68	157.373	0	0	Inf	68	129.62	0	0
Ccdc92	0	0	0	0	NA	0	0	0	0	NA	1	20.6508	0	0	Inf	0	0	0	0	NA	0	0	0	0	NA	0	0	0	0	NA	0	0	0	0	NA	0	0	0	0	NA	0	0	0	0	NA	0	0	0	0
Ccdc92b	0	0	0	0	NA	0	0	0	0	NA	0	0	0	0	NA	0	0	0	0	NA	0	0	0	0	NA	0	0	0	0	NA	0	0	0	0	NA	1	0.761425	0	0	Inf	0	0	0	0	NA	2	1.27732	0	0
Ccdc93	28	7.15884	108	385.633	-5.75136	24	9.38012	86	469.42	-5.64513	19	6.08317	84	375.597	-5.94822	34	11.6572	79	378.275	-5.02015	28	9.49718	56	265.272	-4.80383	29	8.08958	85	331.141	-5.35524	35	14.5077	28	162.09	-3.4819	32	13.5298	38	224.384	-4.05176	32	13.7782	37	222.49	-4.01328	32	11.3484	45	222.876
Ccdc96	0	0	0	0	NA	0	0	2	9.85033	#NAME?	0	0	0	0	NA	0	0	0	0	NA	0	0	0	0	NA	0	0	0	0	NA	0	0	0	0	NA	0	0	0	0	NA	0	0	0	0	NA	0	0	0	0
Ccdc97	0	0	1	0.667364	#NAME?	0	0	0	0	NA	0	0	2	1.67141	#NAME?	0	0	0	0	NA	1	1.00041	1	0.885349	0.176277	0	0	3	2.18437	#NAME?	2	2.44514	2	2.16391	0.176277	0	0	2	2.20724	#NAME?	0	0	1	1.12388	#NAME?	1	1.04599	1	0.925681
Ccin	0	0	0	0	NA	0	0	0	0	NA	0	0	0	0	NA	0	0	0	0	NA	0	0	0	0	NA	0	0	0	0	NA	1	0.8963	0	0	Inf	0	0	0	0	NA	0	0	0	0	NA	0	0	0	0
Cck	0	0	0	0	NA	0	0	0	0	NA	0	0	0	0	NA	0	0	0	0	NA	0	0	0	0	NA	0	0	0	0	NA	0	0	0	0	NA	0	0	0	0	NA	0	0	0	0	NA	0	0	0	0
Cckbr	0	0	0	0	NA	0	0	0	0	NA	0	0	0	0	NA	0	0	0	0	NA	0	0	0	0	NA	0	0	0	0	NA	0	0	0	0	NA	0	0	0	0	NA	0	0	0	0	NA	0	0	0	0
Ccl2	0	0	0	0	NA	0	0	0	0	NA	0	0	0	0	NA	0	0	0	0	NA	0	0	0	0	NA	0	0	0	0	NA	0	0	0	0	NA	0	0	0	0	NA	0	0	0	0	NA	0	0	0	0
Ccl22	0	0	0	0	NA	0	0	0	0	NA	0	0	0	0	NA	0	0	0	0	NA	0	0	0	0	NA	0	0	0	0	NA	0	0	0	0	NA	0	0	0	0	NA	0	0	0	0	NA	0	0	0	0
Ccl3	0	0	0	0	NA	0	0	0	0	NA	0	0	0	0	NA	0	0	0	0	NA	0	0	0	0	NA	0	0	0	0	NA	0	0	0	0	NA	0	0	0	0	NA	0	0	0	0	NA	0	0	0	0
Ccl4	0	0	0	0	NA	0	0	0	0	NA	0	0	0	0	NA	0	0	0	0	NA	0	0	0	0	NA	1	8.23746	0	0	Inf	0	0	0	0	NA	0	0	0	0	NA	0	0	0	0	NA	0	0	0	0
Ccm2	0	0	1	3.49111	#NAME?	0	0	3	16.0102	#NAME?	0	0	1	4.37175	#NAME?	0	0	1	4.68159	#NAME?	0	0	0	0	NA	1	52.593	0	0	Inf	0	0	0	0	NA	0	0	1	5.77326	#NAME?	0	0	0	0	NA	0	0	0	0
Ccna1	0	0	0	0	NA	0	0	0	0	NA	0	0	0	0	NA	0	0	0	0	NA	0	0	0	0	NA	0	0	0	0	NA	0	0	0	0	NA	0	0	0	0	NA	0	0	0	0	NA	0	0	0	0
Ccna2	0	0	4	19.5068	#NAME?	0	0	1	7.45482	#NAME?	1	12.2614	3	18.3205	-0.579338	1	13.1304	8	52.3173	-1.99438	0	0	2	12.9392	#NAME?	0	0	4	21.2828	#NAME?	0	0	1	7.90628	#NAME?	0	0	2	16.1292	#NAME?	0	0	0	0	NA	0	0	0	0
Ccnb1	2	1.14457	1	2.95592	-1.36879	0	0	0	0	NA	1	0.716647	3	11.1046	-3.95376	4	3.06976	3	11.8917	-1.95376	2	1.51843	1	3.92143	-1.36879	3	1.87318	3	9.67513	-2.36879	0	0	1	4.79225	#NAME?	0	0	0	0	NA	0	0	0	0	NA	1	0.793803	0	0
Ccnb2	0	0	2	19.2817	#NAME?	0	0	4	58.9504	#NAME?	0	0	1	12.0727	#NAME?	0	0	2	25.8568	#NAME?	0	0	4	51.1595	#NAME?	0	0	1	10.5186	#NAME?	0	0	7	109.411	#NAME?	0	0	3	47.8292	#NAME?	0	0	2	32.4716	#NAME?	0	0	2	26.7451
Ccnd1	78	38.3365	0	0	Inf	49	36.8151	0	0	Inf	64	39.3903	0	0	Inf	62	40.8639	0	0	Inf	69	44.9903	0	0	Inf	84	45.0444	0	0	Inf	85	67.7304	0	0	Inf	49	39.8264	0	0	Inf	73	60.4226	0	0	Inf	94	64.0833	0	0
Ccnd2	573	140.044	0	0	Inf	337	125.908	0	0	Inf	553	169.249	0	0	Inf	409	134.049	0	0	Inf	488	158.227	0	0	Inf	575	153.328	1	13.5388	3.50145	151	59.8321	0	0	Inf	109	44.0549	0	0	Inf	182	74.9101	0	0	Inf	195	66.1064	0	0
Ccnd3	906	1293.28	1	12.409	6.7035	729	1590.75	0	0	Inf	718	1283.45	0	0	Inf	502	960.942	0	0	Inf	524	992.308	0	0	Inf	739	1150.94	0	0	Inf	342	791.474	0	0	Inf	501	1182.66	0	0	Inf	487	1170.72	0	0	Inf	515	1019.69	0	0
Ccndbp1	45	575.499	1	4.42865	7.0218	36	703.796	0	0	Inf	23	368.342	0	0	Inf	34	583.097	0	0	Inf	39	661.681	1	5.87521	6.81535	30	418.598	0	0	Inf	40	829.352	0	0	Inf	40	845.959	0	0	Inf	46	990.715	1	7.45814	7.05351	55	975.649	0	0
Ccne1	0	0	1	3.12546	#NAME?	0	0	1	4.77778	#NAME?	0	0	0	0	NA	1	12.7325	0	0	Inf	2	25.1922	0	0	Inf	0	0	0	0	NA	0	0	0	0	NA	0	0	0	0	NA	0	0	0	0	NA	1	13.1699	0	0
Ccne2	2	1.87061	0	0	Inf	4	5.71907	0	0	Inf	5	5.85618	0	0	Inf	1	1.25425	1	16.6405	-3.72981	2	2.48162	1	16.4622	-2.72981	1	1.02046	0	0	Inf	2	3.03271	0	0	Inf	2	3.09343	0	0	Inf	3	4.72534	0	0	Inf	0	0	0	0
Ccnf	0	0	2	4.3822	#NAME?	0	0	0	0	NA	0	0	0	0	NA	0	0	0	0	NA	0	0	0	0	NA	0	0	1	2.39059	#NAME?	0	0	0	0	NA	0	0	1	3.62342	#NAME?	0	0	0	0	NA	0	0	0	0
Ccng1	8	10.2625	0	0	Inf	2	3.92198	0	0	Inf	12	19.2769	0	0	Inf	7	12.0418	1	1.25331	3.26423	6	10.211	1	1.23988	3.04184	7	9.79727	1	1.0197	3.26423	0	0	0	0	NA	1	2.12139	0	0	Inf	3	6.48102	0	0	Inf	0	0	0	0
Ccng2	2	5.81582	1	1.5686	1.89051	1	4.44522	0	0	Inf	2	7.28286	1	1.96428	1.89051	2	7.79903	2	4.20699	0.890508	3	11.5732	0	0	Inf	3	9.51799	0	0	Inf	9	42.4297	0	0	Inf	3	14.4264	0	0	Inf	6	29.3826	0	0	Inf	4	16.1339	2	4.35151
Ccni	7	9.67272	0	0	Inf	2	4.22467	0	0	Inf	5	8.65191	0	0	Inf	4	7.41209	0	0	Inf	4	7.33268	0	0	Inf	3	4.52288	0	0	Inf	11	24.6428	0	0	Inf	2	4.57023	0	0	Inf	5	11.6354	0	0	Inf	5	9.5834	0	0
Ccnj	1	10.273	5	2.66208	1.94823	0	0	8	6.51109	#NAME?	1	12.8644	8	5.33375	1.27016	1	13.7762	4	2.85589	2.27016	0	0	10	7.06323	#NAME?	0	0	8	4.64713	#NAME?	2	33.3101	3	2.58952	3.6852	1	16.9885	4	3.52183	2.27016	1	17.3004	7	6.27637	1.46281	0	0	6	4.431
Ccnjl	92	91.0058	57	106.466	-0.22636	99	149.702	26	74.2371	1.01189	63	78.0393	36	84.2034	-0.109677	55	72.9582	54	135.257	-0.89056	38	49.8674	39	96.6389	-0.954507	87	93.8954	54	110.046	-0.228976	5	8.0186	5	15.1409	-0.917032	5	8.17916	1	3.08882	1.4049	8	13.3269	3	9.4366	0.498006	5	6.86041	5	12.954
Ccnk	333	3449.19	4	9.31828	8.53198	232	3673.44	3	10.6834	8.42562	221	2866.53	0	0	Inf	225	3125.25	1	3.12396	9.96638	188	2583.34	1	3.09049	9.70719	319	3605.01	3	7.62501	8.88505	97	1628.89	1	3.77679	8.75251	94	1610.12	0	0	Inf	91	1587.35	3	11.7694	7.07543	100	1436.72	0	0
Ccnl1	2	5.8703	0	0	Inf	4	17.9474	0	0	Inf	4	14.7022	0	0	Inf	6	23.6163	0	0	Inf	3	11.6816	0	0	Inf	3	9.60716	0	0	Inf	7	33.3101	0	0	Inf	1	4.85386	0	0	Inf	1	4.94298	0	0	Inf	2	8.14252	0	0
Ccnl2	94	214.984	0	0	Inf	41	143.342	0	0	Inf	62	177.566	0	0	Inf	70	214.687	0	0	Inf	62	188.114	0	0	Inf	87	217.09	0	0	Inf	44	163.146	0	0	Inf	36	136.156	0	0	Inf	37	142.508	0	0	Inf	65	206.201	0	0
Ccno	1	1.77522	0	0	Inf	0	0	0	0	NA	0	0	0	0	NA	0	0	0	0	NA	1	2.35508	0	0	Inf	0	0	0	0	NA	0	0	0	0	NA	2	5.87139	0	0	Inf	0	0	0	0	NA	0	0	0	0
Ccnt1	31	9.57432	0	0	Inf	23	10.8589	0	0	Inf	32	12.3762	0	0	Inf	36	14.91	0	0	Inf	35	14.3406	0	0	Inf	43	14.4896	0	0	Inf	19	9.51364	0	0	Inf	7	3.57521	0	0	Inf	17	8.84207	0	0	Inf	20	8.56791	0	0
Ccnt2	70	21.3771	0	0	Inf	35	16.3392	0	0	Inf	48	18.3562	0	0	Inf	41	16.7905	0	0	Inf	35	14.1798	0	0	Inf	36	11.9949	0	0	Inf	41	20.2993	0	0	Inf	30	15.1506	0	0	Inf	31	15.943	0	0	Inf	37	15.673	1	4.34607
Ccny	0	0	0	0	NA	5	4.49528	2	6.26107	-0.477999	2	1.47298	1	2.56447	-0.799927	3	2.36606	1	2.74623	-0.214965	4	3.12095	0	0	Inf	2	1.28336	2	4.46869	-1.79993	11	10.4885	1	3.32012	1.6595	0	0	2	6.7732	#NAME?	2	1.9809	3	10.3463	-2.38489	4	3.26312	4	11.3623
Ccnyl1	18	22.4697	6	7.49736	1.58352	21	40.0734	4	7.64063	2.39088	14	21.8849	3	4.69429	2.22095	14	23.4359	4	6.70266	1.80592	20	33.1212	3	4.97313	2.73553	19	25.8774	4	5.45331	2.24649	13	26.3096	1	2.02584	3.699	6	12.386	1	2.0664	2.58352	10	21.0224	0	0	Inf	12	20.778	2	3.46646
Ccp110	8	6.70667	0	0	Inf	3	3.84459	0	0	Inf	3	3.14941	0	0	Inf	5	5.62104	1	7.96537	-0.502902	4	4.44865	0	0	Inf	6	5.48797	0	0	Inf	2	2.71828	0	0	Inf	1	1.38635	0	0	Inf	2	2.82362	0	0	Inf	2	2.32566	0	0
Ccpg1	4	14.4891	16	198.544	-3.77642	1	5.53725	9	170.723	-4.94634	3	13.608	8	124.313	-3.19145	3	14.5725	11	183.046	-3.65089	2	9.61089	12	197.547	-4.36138	4	15.8083	7	94.7716	-2.58377	1	5.87258	24	482.831	-6.36138	2	11.9803	27	554.061	-5.5313	2	12.2003	37	773.21	-5.98587	3	15.0731	29	499.153
Ccrl2	0	0	0	0	NA	0	0	0	0	NA	0	0	0	0	NA	0	0	0	0	NA	0	0	0	0	NA	0	0	0	0	NA	0	0	0	0	NA	0	0	0	0	NA	0	0	0	0	NA	0	0	0	0
Ccsap	0	0	7	4.26503	#NAME?	0	0	2	1.8628	#NAME?	0	0	13	9.91879	#NAME?	0	0	17	13.89	#NAME?	0	0	2	1.61661	#NAME?	0	0	14	9.30669	#NAME?	0	0	4	3.95122	#NAME?	0	0	2	2.01517	#NAME?	0	0	0	0	NA	0	0	6	5.07077
Ccser1	0	0	0	0	NA	0	0	0	0	NA	0	0	0	0	NA	0	0	0	0	NA	0	0	0	0	NA	0	0	0	0	NA	0	0	0	0	NA	0	0	0	0	NA	0	0	0	0	NA	0	0	0	0
Ccser2	12	3.85041	0	0	Inf	1	0.490499	0	0	Inf	6	2.41084	0	0	Inf	4	1.72114	0	0	Inf	5	2.12837	0	0	Inf	5	1.75041	0	0	Inf	9	4.68183	0	0	Inf	2	1.06124	0	0	Inf	4	2.16145	0	0	Inf	3	1.3352	0	0
Cct2	1	11.2911	5	62.045	-2.45813	0	0	2	37.9384	#NAME?	0	0	1	15.5392	#NAME?	2	30.2827	4	66.5621	-1.1362	0	0	5	82.3111	#NAME?	1	12.3191	9	121.849	-3.30613	1	18.3055	0	0	Inf	0	0	0	0	NA	0	0	3	62.6927	#NAME?	0	0	2	34.4243
Cct3	467	9440.24	11	86.7069	6.76653	295	9115.92	10	120.496	6.24133	355	8986.41	10	98.708	6.50843	273	7400.47	10	105.704	6.12952	295	7911.16	11	115.028	6.10383	448	9880.7	14	120.402	6.35869	90	2949.55	2	25.5587	6.85054	82	2741.18	0	0	Inf	93	3165.98	3	39.8236	6.31288	83	2327.25	5	54.6676
Cct4	296	3905.05	1	12.409	8.29781	168	3388.1	7	132.784	4.67332	199	3287.6	1	15.5392	7.72498	174	3078.32	1	16.6405	7.5313	158	2765.31	1	16.4622	7.39214	226	3253.02	2	27.0776	6.90853	65	1390.26	2	40.2359	5.11072	56	1221.74	0	0	Inf	53	1177.52	1	20.8976	5.81628	74	1354.14	2	34.4243
Cct5	0	0	3	37.227	#NAME?	1	18.6009	1	18.9692	-0.028289	0	0	5	77.6959	#NAME?	0	0	5	83.2026	#NAME?	0	0	7	115.236	#NAME?	0	0	4	54.1552	#NAME?	0	0	3	60.3539	#NAME?	0	0	5	102.604	#NAME?	0	0	1	20.8976	#NAME?	0	0	2	34.4243
Cct6a	271	542.567	215	2208.7	-2.02533	172	526.41	151	2371.3	-2.17142	190	476.353	146	1878.2	-1.97925	219	587.974	146	2011.32	-1.77432	181	480.744	143	1948.88	-2.01931	253	552.647	189	2118.38	-1.93853	63	204.49	65	1082.58	-2.40437	67	221.828	82	1393.06	-2.65074	66	222.529	73	1262.93	-2.50471	68	188.839	77	1097.21
Cct6b	0	0	0	0	NA	0	0	0	0	NA	0	0	0	0	NA	0	0	0	0	NA	0	0	0	0	NA	0	0	0	0	NA	0	0	0	0	NA	0	0	0	0	NA	0	0	0	0	NA	0	0	0	0
Cct7	40	163.831	1465	12576	-6.26232	33	206.615	890	11679	-5.82083	33	169.255	1270	13652.1	-6.33378	30	164.774	1048	12064.1	-6.1941	28	152.141	1039	11832.4	-6.28119	54	241.309	1396	13074.8	-5.75976	12	79.6829	349	4857.11	-5.92968	17	115.144	354	5025.34	-5.44771	6	41.3854	322	4655	-6.81352	14	79.536	405	4822.35
Cct8	68	156.09	8	87.9515	0.827596	29	101.76	6	100.836	0.0131514	46	132.225	5	68.8358	0.941767	66	203.161	6	88.4575	1.19956	50	152.26	7	102.095	0.576634	63	157.779	2	23.9898	2.71741	36	133.972	3	53.4714	1.3251	31	117.675	0	0	Inf	30	115.97	1	18.5145	2.64702	36	114.622	2	30.4988
Ccz1	0	0	0	0	NA	0	0	0	0	NA	0	0	0	0	NA	0	0	0	0	NA	0	0	0	0	NA	0	0	0	0	NA	0	0	0	0	NA	0	0	0	0	NA	0	0	0	0	NA	0	0	0	0
Cd101	0	0	0	0	NA	0	0	0	0	NA	0	0	0	0	NA	0	0	0	0	NA	0	0	0	0	NA	0	0	0	0	NA	0	0	0	0	NA	0	0	0	0	NA	0	0	0	0	NA	0	0	0	0
Cd109	76	84.8944	1	12.409	2.77428	54	92.2085	0	0	Inf	64	89.5234	3	46.6175	0.941392	74	110.848	0	0	Inf	54	80.0223	1	16.4622	2.28124	95	115.78	1	13.5388	3.09621	1	1.81097	0	0	Inf	2	3.69447	0	0	Inf	3	5.64346	0	0	Inf	1	1.5494	0	0
Cd151	501	6342.5	21	37.3856	7.40642	303	5863.78	11	29.9358	7.61382	398	6309.53	8	17.8347	8.4667	327	5551.38	15	35.8102	7.27633	353	5928.56	8	18.8941	8.2936	464	6408.91	9	17.4812	8.51813	346	7101.43	21	60.611	6.87239	368	7704.21	12	35.3284	7.76867	338	7206.07	11	32.979	7.77152	443	7779.03	14	34.571
Cd164	141	80.9142	7	86.863	-0.102349	111	97.3735	3	56.9076	0.774908	97	69.7057	4	62.1567	0.165367	71	54.6379	7	116.484	-1.09215	124	94.4015	1	16.4622	2.51965	141	88.2811	6	81.2328	0.120043	147	136.763	7	140.826	-0.0422282	146	138.553	11	225.729	-0.704153	110	106.306	10	208.976	-0.975114	148	117.806	5	86.0608
Cd180	0	0	1	1.89895	#NAME?	0	0	0	0	NA	0	0	0	0	NA	0	0	2	5.09301	#NAME?	0	0	0	0	NA	0	0	0	0	NA	0	0	0	0	NA	0	0	0	0	NA	0	0	0	0	NA	0	0	0	0
Cd19	0	0	0	0	NA	0	0	0	0	NA	0	0	0	0	NA	0	0	0	0	NA	0	0	0	0	NA	0	0	0	0	NA	0	0	0	0	NA	0	0	0	0	NA	0	0	0	0	NA	0	0	0	0
Cd200	0	0	0	0	NA	0	0	0	0	NA	0	0	0	0	NA	0	0	0	0	NA	0	0	0	0	NA	0	0	0	0	NA	0	0	4	0.807356	#NAME?	0	0	3	0.617642	#NAME?	0	0	0	0	NA	0	0	2	0.345372
Cd248	2	0.908853	2	11.4982	-3.66122	2	1.38933	1	8.78848	-2.66122	1	0.569056	3	21.598	-5.24618	0	0	0	0	NA	3	1.80858	1	7.62699	-2.07626	0	0	0	0	NA	0	0	1	9.3207	#NAME?	1	0.751486	0	0	Inf	0	0	0	0	NA	1	0.630322	0	0
Cd24a	1	1.22155	0	0	Inf	0	0	0	0	NA	1	1.52969	0	0	Inf	0	0	0	0	NA	0	0	0	0	NA	0	0	0	0	NA	1	1.98042	0	0	Inf	0	0	0	0	NA	0	0	0	0	NA	0	0	0	0
Cd274	3	1.58513	4	16.0167	-3.33691	2	1.61542	0	0	Inf	3	1.98498	0	0	Inf	3	2.12566	0	0	Inf	2	1.40193	0	0	Inf	1	0.576483	0	0	Inf	14	11.9927	0	0	Inf	8	6.99022	1	6.62172	0.0781306	3	2.66946	1	6.7433	-1.33691	4	2.93158	0	0
Cd276	0	0	0	0	NA	0	0	0	0	NA	0	0	0	0	NA	0	0	0	0	NA	0	0	0	0	NA	0	0	1	0.670303	#NAME?	0	0	0	0	NA	0	0	0	0	NA	0	0	1	1.03463	#NAME?	0	0	0	0
Cd28	0	0	0	0	NA	0	0	0	0	NA	0	0	0	0	NA	0	0	0	0	NA	0	0	0	0	NA	0	0	0	0	NA	0	0	0	0	NA	0	0	0	0	NA	0	0	0	0	NA	0	0	0	0
Cd2ap	40	15.3733	0	0	Inf	17	9.98777	0	0	Inf	27	12.9946	0	0	Inf	32	16.4925	0	0	Inf	31	15.806	0	0	Inf	35	14.6764	0	0	Inf	30	18.6929	0	0	Inf	20	12.7114	0	0	Inf	4	2.58896	0	0	Inf	22	11.7281	0	0
Cd2bp2	0	0	0	0	NA	0	0	0	0	NA	0	0	0	0	NA	0	0	0	0	NA	1	4.5804	0	0	Inf	0	0	0	0	NA	0	0	0	0	NA	0	0	0	0	NA	0	0	0	0	NA	0	0	0	0
Cd302	0	0	0	0	NA	0	0	0	0	NA	0	0	0	0	NA	0	0	0	0	NA	0	0	0	0	NA	0	0	0	0	NA	0	0	0	0	NA	0	0	0	0	NA	0	0	0	0	NA	0	0	0	0
Cd320	191	3324.75	1	4.91494	9.40186	88	2341.64	0	0	Inf	127	2768.35	0	0	Inf	130	3034.58	0	0	Inf	137	3163.72	0	0	Inf	165	3133.67	0	0	Inf	67	1890.81	0	0	Inf	61	1755.95	0	0	Inf	47	1377.79	0	0	Inf	61	1472.84	0	0
Cd34	0	0	0	0	NA	0	0	0	0	NA	0	0	0	0	NA	0	0	0	0	NA	0	0	0	0	NA	0	0	0	0	NA	0	0	0	0	NA	0	0	0	0	NA	0	0	0	0	NA	0	0	0	0
Cd36	0	0	0	0	NA	0	0	0	0	NA	0	0	0	0	NA	0	0	0	0	NA	0	0	0	0	NA	0	0	0	0	NA	0	0	0	0	NA	0	0	0	0	NA	0	0	1	0.629858	#NAME?	0	0	0	0
Cd3d	0	0	0	0	NA	0	0	0	0	NA	0	0	0	0	NA	0	0	0	0	NA	0	0	0	0	NA	1	2.16022	0	0	Inf	0	0	0	0	NA	0	0	0	0	NA	0	0	0	0	NA	0	0	0	0
Cd3eap	0	0	65	129.721	#NAME?	0	0	36	109.828	#NAME?	1	4.50993	46	114.96	-4.67188	0	0	40	107.05	#NAME?	0	0	52	137.675	#NAME?	0	0	62	135	#NAME?	0	0	42	135.892	#NAME?	0	0	27	89.1086	#NAME?	0	0	33	110.91	#NAME?	0	0	39	107.96
Cd4	0	0	0	0	NA	0	0	0	0	NA	0	0	0	0	NA	0	0	0	0	NA	1	1.57154	0	0	Inf	1	1.29246	0	0	Inf	0	0	0	0	NA	0	0	0	0	NA	0	0	0	0	NA	0	0	0	0
Cd40	0	0	0	0	NA	0	0	0	0	NA	0	0	0	0	NA	0	0	0	0	NA	0	0	0	0	NA	0	0	0	0	NA	0	0	0	0	NA	0	0	0	0	NA	0	0	0	0	NA	1	4.58688	0	0
Cd44	47	22.5605	0	0	Inf	26	19.0782	0	0	Inf	37	22.2405	0	0	Inf	44	28.3227	0	0	Inf	47	29.9296	0	0	Inf	42	21.996	0	0	Inf	80	62.257	0	0	Inf	47	37.3084	0	0	Inf	64	51.7357	0	0	Inf	72	47.9383	0	0
Cd46	2	0.494012	0	0	Inf	0	0	0	0	NA	0	0	0	0	NA	0	0	0	0	NA	0	0	0	0	NA	0	0	0	0	NA	2	0.800912	0	0	Inf	1	0.408474	0	0	Inf	1	0.415974	0	0	Inf	1	0.342615	0	0
Cd47	83	26.4694	19	116.16	-2.13372	73	35.5878	14	130.841	-1.87836	77	30.7502	8	61.2471	-0.994047	80	34.2126	9	73.7865	-1.10883	75	31.7306	13	105.439	-1.73245	85	29.5752	19	126.736	-2.09937	258	133.393	24	237.883	-0.834569	217	114.441	16	161.764	-0.499282	232	124.598	20	205.917	-0.724781	279	123.415	12	101.762
Cd52	0	0	0	0	NA	0	0	0	0	NA	0	0	0	0	NA	0	0	0	0	NA	0	0	0	0	NA	0	0	0	0	NA	0	0	0	0	NA	0	0	0	0	NA	0	0	0	0	NA	0	0	0	0
Cd55	0	0	0	0	NA	0	0	0	0	NA	0	0	0	0	NA	0	0	0	0	NA	0	0	0	0	NA	0	0	0	0	NA	0	0	0	0	NA	0	0	0	0	NA	0	0	0	0	NA	0	0	0	0
Cd59a	38	10.9459	6	55.7026	-2.34735	24	10.568	2	28.3835	-1.42535	27	9.73922	3	34.8768	-1.84039	22	8.4981	4	49.7983	-2.55088	24	9.17132	6	73.8971	-3.01032	47	14.771	3	30.3871	-1.04069	0	0	0	0	NA	2	0.9527	0	0	Inf	0	0	0	0	NA	1	0.399547	0	0
Cd63	5206	1079.36	97	1203.67	-0.157268	2966	940.037	113	2143.52	-1.18919	3530	916.49	116	1802.54	-0.975844	3096	860.781	84	1397.8	-0.699443	3122	858.71	75	1234.67	-0.523879	4110	929.709	94	1272.65	-0.452981	5217	1753.6	112	2253.21	-0.361665	5087	1744.14	292	5992.07	-1.78054	3801	1327.15	282	5893.11	-2.1507	6219	1788.47	237	4079.28
Cd68	0	0	0	0	NA	0	0	0	0	NA	0	0	0	0	NA	0	0	0	0	NA	0	0	0	0	NA	0	0	0	0	NA	0	0	0	0	NA	0	0	0	0	NA	0	0	0	0	NA	0	0	0	0
Cd72	4	41.777	25	76.0503	-0.864246	5	79.8287	13	60.4528	0.401098	10	130.788	22	83.806	0.642106	4	56.0231	14	57.1109	-0.027745	10	138.557	14	56.499	1.29418	17	193.718	26	86.2934	1.16663	11	186.259	12	59.1819	1.65408	6	103.63	11	55.3364	0.905141	4	70.3551	9	46.1065	0.609685	6	86.9215	11	46.4144
Cd74	0	0	1	2.563	#NAME?	0	0	0	0	NA	0	0	0	0	NA	0	0	0	0	NA	0	0	1	3.40017	#NAME?	0	0	0	0	NA	0	0	0	0	NA	0	0	0	0	NA	0	0	0	0	NA	0	0	0	0
Cd79a	0	0	0	0	NA	0	0	0	0	NA	0	0	1	4.78493	#NAME?	0	0	1	5.12406	#NAME?	0	0	1	5.06916	#NAME?	0	0	0	0	NA	0	0	0	0	NA	0	0	0	0	NA	0	0	0	0	NA	0	0	0	0
Cd81	307	832.826	6	74.454	3.48359	205	850.124	8	151.754	2.48594	267	907.024	7	108.774	3.0598	199	723.934	5	83.2026	3.12116	237	852.936	6	98.7733	3.11024	299	884.974	9	121.849	2.86054	265	1165.49	12	241.415	2.27135	251	1126.02	10	205.208	2.45608	302	1379.69	8	167.18	3.04487	365	1373.43	13	223.758
Cd82	0	0	0	0	NA	0	0	0	0	NA	0	0	0	0	NA	0	0	0	0	NA	0	0	0	0	NA	0	0	2	3.6223	#NAME?	0	0	1	2.69128	#NAME?	0	0	0	0	NA	0	0	0	0	NA	0	0	1	2.30255
Cd83	0	0	0	0	NA	0	0	0	0	NA	0	0	0	0	NA	0	0	0	0	NA	0	0	0	0	NA	0	0	0	0	NA	0	0	0	0	NA	0	0	0	0	NA	0	0	0	0	NA	0	0	0	0
Cd86	0	0	0	0	NA	0	0	0	0	NA	0	0	0	0	NA	0	0	0	0	NA	0	0	0	0	NA	0	0	0	0	NA	0	0	0	0	NA	0	0	0	0	NA	0	0	0	0	NA	0	0	0	0
Cd8a	0	0	0	0	NA	0	0	0	0	NA	0	0	0	0	NA	0	0	0	0	NA	0	0	0	0	NA	0	0	0	0	NA	0	0	0	0	NA	0	0	0	0	NA	0	0	0	0	NA	0	0	0	0
[truncated: 10,056 more rows]
[truncated: 11 more columns]

## Sheet: polyaseq_quant_rev
gene_symbol	b16a.rev_areads	b16a.rev_aRPKM	b16a.rev_creads	b16a.rev_cRPKM	b16a.rev_3UTR_RE	b16b.rev_areads	b16b.rev_aRPKM	b16b.rev_creads	b16b.rev_cRPKM	b16b.rev_3UTR_RE	b16c.rev_areads	b16c.rev_aRPKM	b16c.rev_creads	b16c.rev_cRPKM	b16c.rev_3UTR_RE	b16d.rev_areads	b16d.rev_aRPKM	b16d.rev_creads	b16d.rev_cRPKM	b16d.rev_3UTR_RE	b16e.rev_areads	b16e.rev_aRPKM	b16e.rev_creads	b16e.rev_cRPKM	b16e.rev_3UTR_RE	b16f.rev_areads	b16f.rev_aRPKM	b16f.rev_creads	b16f.rev_cRPKM	b16f.rev_3UTR_RE	melaa.rev_areads	melaa.rev_aRPKM	melaa.rev_creads	melaa.rev_cRPKM	melaa.rev_3UTR_RE	melab.rev_areads	melab.rev_aRPKM	melab.rev_creads	melab.rev_cRPKM	melab.rev_3UTR_RE	melac.rev_areads	melac.rev_aRPKM	melac.rev_creads	melac.rev_cRPKM	melac.rev_3UTR_RE	melad.rev_areads	melad.rev_aRPKM	melad.rev_creads	melad.rev_cRPKM
[truncated: 11,735 more rows]
[truncated: 11 more columns]
