# Supplementary material for: Multiplexed screening reveals how cancer-specific alternative polyadenylation shapes tumor growth in vivo
Source: Nat Commun. 2024 Feb 1;15:959. doi: 10.1038/s41467-024-44931-x (PMC10834521; doi:10.1038/s41467-024-44931-x)
Supplement: Supplementary file 5 — Supplementary Data 4 [file 41467_2024_44931_MOESM5_ESM.xls]

## Sheet: pKO_library_pgRNA
Supplementary Table 4. Custom pKO pgRNA library design
Target features indicated per pgRNA in the library, commas indicate united data for gRNA1,gRNA2
Target source indicates the original source for target inclusion as either the mouse poly(A) seq data (Figure 2),
human RNA-seq analyses (Figure 1), or growth controls defined as essential genes idetnified from DepMap.
	chromosome	pas_coord	pas_id	sequence	efficiency1 (Rule Set 2)	efficiency2 (Rule Set 2)	specificity1	specificity2	strand_grna	off_targets_sum	off_targets_summary	annotation	gene_id	geneName	cut_site1	cut_site2	grna_position	cut_site_rel_dist	grna_pairing	grna_t_stretch	oligo_sequence	excision_size	mean_efficiency	mean_specificity	target_source	pgrna_id
1	chr10	77984781	chr10:77984781	GTCCCAGGGACCATGCTGGT,GTTGTTTCTCAGCCGCTAGG	63	63	0.293684	0.495557	-,+	21,5	1,20,0,5	*:*	ENSMUSG00000020284	1810043G02Rik	77984689	77984870	left,right	92,89	L18.R16	1,3	TGTGGAAAGGACGAAACACCGGTCCCAGGGACCATGCTGGTGTTTAGAGACGCGTCTCATCCCAGTTGTTTCTCAGCCGCTAGGGTTTTAGAGCTAGAAATAGCAAGT	181	63	0.39462	mouse poly(A) seq	pgRNA.1
2	chr10	77984781	chr10:77984781	GTCCCAGGGACCATGCTGGT,CAACATGAACCTCAACGTCA	63	62	0.293684	0.52318	-,-	21,6	1,20,0,6	*:*	ENSMUSG00000020284	1810043G02Rik	77984689	77984841	left,right	92,60	L18.R11	1,1	TGTGGAAAGGACGAAACACCGGTCCCAGGGACCATGCTGGTGTTTAGAGACGCGTCTCATCCCACAACATGAACCTCAACGTCAGTTTTAGAGCTAGAAATAGCAAGT	152	62.5	0.408432	mouse poly(A) seq	pgRNA.2
3	chr10	77984781	chr10:77984781	GTAAGTCCCAGGGACCATGC,GTTGTTTCTCAGCCGCTAGG	61	63	0.261564	0.495557	-,+	15,5	1,14,0,5	*:*	ENSMUSG00000020284	1810043G02Rik	77984693	77984870	left,right	88,89	L16.R16	1,3	TGTGGAAAGGACGAAACACCGGTAAGTCCCAGGGACCATGCGTTTAGAGACGCGTCTCATCCCAGTTGTTTCTCAGCCGCTAGGGTTTTAGAGCTAGAAATAGCAAGT	177	62	0.378561	mouse poly(A) seq	pgRNA.3
4	chr10	77984781	chr10:77984781	GTAAGTCCCAGGGACCATGC,CAACATGAACCTCAACGTCA	61	62	0.261564	0.52318	-,-	15,6	1,14,0,6	*:*	ENSMUSG00000020284	1810043G02Rik	77984693	77984841	left,right	88,60	L16.R11	1,1	TGTGGAAAGGACGAAACACCGGTAAGTCCCAGGGACCATGCGTTTAGAGACGCGTCTCATCCCACAACATGAACCTCAACGTCAGTTTTAGAGCTAGAAATAGCAAGT	148	61.5	0.392372	mouse poly(A) seq	pgRNA.4
5	chr10	77984781	chr10:77984781	GCCTCAGCAGGTAAGTCCCA,GTTGTTTCTCAGCCGCTAGG	59	63	0.341398	0.495557	-,+	8,5	1,7,0,5	*:*	ENSMUSG00000020284	1810043G02Rik	77984703	77984870	left,right	78,89	L15.R16	1,3	TGTGGAAAGGACGAAACACCGGCCTCAGCAGGTAAGTCCCAGTTTAGAGACGCGTCTCATCCCAGTTGTTTCTCAGCCGCTAGGGTTTTAGAGCTAGAAATAGCAAGT	167	61	0.418477	mouse poly(A) seq	pgRNA.5
6	chr10	77984781	chr10:77984781	GCCTCAGCAGGTAAGTCCCA,CAACATGAACCTCAACGTCA	59	62	0.341398	0.52318	-,-	8,6	1,7,0,6	*:*	ENSMUSG00000020284	1810043G02Rik	77984703	77984841	left,right	78,60	L15.R11	1,1	TGTGGAAAGGACGAAACACCGGCCTCAGCAGGTAAGTCCCAGTTTAGAGACGCGTCTCATCCCACAACATGAACCTCAACGTCAGTTTTAGAGCTAGAAATAGCAAGT	138	60.5	0.432289	mouse poly(A) seq	pgRNA.6
7	chr10	77984781	chr10:77984781	GTCTGACCCTTCCTCAAGGG,GTTGTTTCTCAGCCGCTAGG	56	63	0.30733	0.495557	+,+	12,5	0,12,0,5	*:*	ENSMUSG00000020284	1810043G02Rik	77984753	77984870	left,right	28,89	L4.R16	2,3	TGTGGAAAGGACGAAACACCGGTCTGACCCTTCCTCAAGGGGTTTAGAGACGCGTCTCATCCCAGTTGTTTCTCAGCCGCTAGGGTTTTAGAGCTAGAAATAGCAAGT	117	59.5	0.401444	mouse poly(A) seq	pgRNA.7
8	chr10	77984781	chr10:77984781	TTCAGGCCTCCCTTGAGGAA,GTTGTTTCTCAGCCGCTAGG	56	63	0.179255	0.495557	-,+	19,5	2,17,0,5	*:*	ENSMUSG00000020284	1810043G02Rik	77984749	77984870	left,right	32,89	L6.R16	2,3	TGTGGAAAGGACGAAACACCGTTCAGGCCTCCCTTGAGGAAGTTTAGAGACGCGTCTCATCCCAGTTGTTTCTCAGCCGCTAGGGTTTTAGAGCTAGAAATAGCAAGT	121	59.5	0.337406	mouse poly(A) seq	pgRNA.8
9	chr10	77984781	chr10:77984781	GTCCCAGGGACCATGCTGGT,TGAGCTGGAAGGTCTGGGAC	63	56	0.293684	0.168675	-,+	21,21	1,20,0,21	*:*	ENSMUSG00000020284	1810043G02Rik	77984689	77984815	left,right	92,34	L18.R7	1,1	TGTGGAAAGGACGAAACACCGGTCCCAGGGACCATGCTGGTGTTTAGAGACGCGTCTCATCCCATGAGCTGGAAGGTCTGGGACGTTTTAGAGCTAGAAATAGCAAGT	126	59.5	0.231179	mouse poly(A) seq	pgRNA.9
10	chr10	77984781	chr10:77984781	GTCCCAGGGACCATGCTGGT,CTGGGACAGGAAGCATCTCG	63	56	0.293684	0.207413	-,+	21,15	1,20,1,14	*:*	ENSMUSG00000020284	1810043G02Rik	77984689	77984828	left,right	92,47	L18.R10	1,1	TGTGGAAAGGACGAAACACCGGTCCCAGGGACCATGCTGGTGTTTAGAGACGCGTCTCATCCCACTGGGACAGGAAGCATCTCGGTTTTAGAGCTAGAAATAGCAAGT	139	59.5	0.250549	mouse poly(A) seq	pgRNA.10
11	chr2	172352922	chr2:172352922	GGGAACGTAGCAATTAGCCT,TACTTTTATCATCAAACATC	62	37	0.452964	0.189287	-,+	7,19	0,7,3,16	*:*	ENSMUSG00000027495	2010011I20Rik	172352884	172352930	left,right	38,8	L6.R1	2,4	TGTGGAAAGGACGAAACACCGGGGAACGTAGCAATTAGCCTGTTTAGAGACGCGTCTCATCCCATACTTTTATCATCAAACATCGTTTTAGAGCTAGAAATAGCAAGT	46	49.5	0.321126	mouse poly(A) seq	pgRNA.11
12	chr2	172352922	chr2:172352922	GCTAATTGCTACGTTCCCTG,TACTTTTATCATCAAACATC	60	37	0.777892	0.189287	+,+	4,19	0,4,3,16	*:*	ENSMUSG00000027495	2010011I20Rik	172352899	172352930	left,right	23,8	L5.R1	2,4	TGTGGAAAGGACGAAACACCGGCTAATTGCTACGTTCCCTGGTTTAGAGACGCGTCTCATCCCATACTTTTATCATCAAACATCGTTTTAGAGCTAGAAATAGCAAGT	31	48.5	0.48359	mouse poly(A) seq	pgRNA.12
13	chr2	172352922	chr2:172352922	GGGAACGTAGCAATTAGCCT,GTCAACTCATTTTGATGCCT	62	31	0.452964	0.674914	-,-	7,5	0,7,0,5	*:*	ENSMUSG00000027495	2010011I20Rik	172352884	172353002	left,right	38,80	L6.R3	2,4	TGTGGAAAGGACGAAACACCGGGGAACGTAGCAATTAGCCTGTTTAGAGACGCGTCTCATCCCAGTCAACTCATTTTGATGCCTGTTTTAGAGCTAGAAATAGCAAGT	118	46.5	0.563939	mouse poly(A) seq	pgRNA.13
14	chr2	172352922	chr2:172352922	CTAATTGCTACGTTCCCTGT,TACTTTTATCATCAAACATC	54	37	0.540825	0.189287	+,+	10,19	0,10,3,16	*:*	ENSMUSG00000027495	2010011I20Rik	172352900	172352930	left,right	22,8	L4.R1	2,4	TGTGGAAAGGACGAAACACCGCTAATTGCTACGTTCCCTGTGTTTAGAGACGCGTCTCATCCCATACTTTTATCATCAAACATCGTTTTAGAGCTAGAAATAGCAAGT	30	45.5	0.365056	mouse poly(A) seq	pgRNA.14
15	chr2	172352922	chr2:172352922	AAGGTGGCTTTCTTTCCTGG,TACTTTTATCATCAAACATC	54	37	0.175826	0.189287	+,+	26,19	3,23,3,16	*:*	ENSMUSG00000027495	2010011I20Rik	172352858	172352930	left,right	64,8	L16.R1	3,4	TGTGGAAAGGACGAAACACCGAAGGTGGCTTTCTTTCCTGGGTTTAGAGACGCGTCTCATCCCATACTTTTATCATCAAACATCGTTTTAGAGCTAGAAATAGCAAGT	72	45.5	0.182557	mouse poly(A) seq	pgRNA.15
16	chr2	172352922	chr2:172352922	GCTAATTGCTACGTTCCCTG,GTCAACTCATTTTGATGCCT	60	31	0.777892	0.674914	+,-	4,5	0,4,0,5	*:*	ENSMUSG00000027495	2010011I20Rik	172352899	172353002	left,right	23,80	L5.R3	2,4	TGTGGAAAGGACGAAACACCGGCTAATTGCTACGTTCCCTGGTTTAGAGACGCGTCTCATCCCAGTCAACTCATTTTGATGCCTGTTTTAGAGCTAGAAATAGCAAGT	103	45.5	0.726403	mouse poly(A) seq	pgRNA.16
17	chr2	172352922	chr2:172352922	CAAGATTTGGGCTGTGTGCA,TACTTTTATCATCAAACATC	52	37	0.194661	0.189287	+,+	22,19	2,20,3,16	*:*	ENSMUSG00000027495	2010011I20Rik	172352839	172352930	left,right	83,8	L18.R1	3,4	TGTGGAAAGGACGAAACACCGCAAGATTTGGGCTGTGTGCAGTTTAGAGACGCGTCTCATCCCATACTTTTATCATCAAACATCGTTTTAGAGCTAGAAATAGCAAGT	91	44.5	0.191974	mouse poly(A) seq	pgRNA.17
18	chr2	172352922	chr2:172352922	CTAATTGCTACGTTCCCTGT,GTCAACTCATTTTGATGCCT	54	31	0.540825	0.674914	+,-	10,5	0,10,0,5	*:*	ENSMUSG00000027495	2010011I20Rik	172352900	172353002	left,right	22,80	L4.R3	2,4	TGTGGAAAGGACGAAACACCGCTAATTGCTACGTTCCCTGTGTTTAGAGACGCGTCTCATCCCAGTCAACTCATTTTGATGCCTGTTTTAGAGCTAGAAATAGCAAGT	102	42.5	0.607869	mouse poly(A) seq	pgRNA.18
19	chr2	172352922	chr2:172352922	AAGGTGGCTTTCTTTCCTGG,GTCAACTCATTTTGATGCCT	54	31	0.175826	0.674914	+,-	26,5	3,23,0,5	*:*	ENSMUSG00000027495	2010011I20Rik	172352858	172353002	left,right	64,80	L16.R3	3,4	TGTGGAAAGGACGAAACACCGAAGGTGGCTTTCTTTCCTGGGTTTAGAGACGCGTCTCATCCCAGTCAACTCATTTTGATGCCTGTTTTAGAGCTAGAAATAGCAAGT	144	42.5	0.42537	mouse poly(A) seq	pgRNA.19
20	chr2	172352922	chr2:172352922	TTGCTACGTTCCCTGTGGGT,TACTTTTATCATCAAACATC	47	37	0.475361	0.189287	+,+	3,19	0,3,3,16	*:*	ENSMUSG00000027495	2010011I20Rik	172352904	172352930	left,right	18,8	L2.R1	2,4	TGTGGAAAGGACGAAACACCGTTGCTACGTTCCCTGTGGGTGTTTAGAGACGCGTCTCATCCCATACTTTTATCATCAAACATCGTTTTAGAGCTAGAAATAGCAAGT	26	42	0.332324	mouse poly(A) seq	pgRNA.20
21	chr15	99728023	chr15:99728023	TAGTAGCACTACAGAAACCA,GTAAATGGATCATAGAGGTG	67	66	0.486185	0.265005	-,+	7,13	1,6,0,13	*:*	ENSMUSG00000023020	2310016M24Rik	99727940	99728095	left,right	83,72	L7.R5	1,1	TGTGGAAAGGACGAAACACCGTAGTAGCACTACAGAAACCAGTTTAGAGACGCGTCTCATCCCAGTAAATGGATCATAGAGGTGGTTTTAGAGCTAGAAATAGCAAGT	155	66.5	0.375595	mouse poly(A) seq	pgRNA.21
22	chr15	99728023	chr15:99728023	TCAAGTAAATGGGAATGTGA,GTAAATGGATCATAGAGGTG	66	66	0.119806	0.265005	+,+	32,13	2,30,0,13	*:*	ENSMUSG00000023020	2310016M24Rik	99728005	99728095	left,right	18,72	L1.R5	1,1	TGTGGAAAGGACGAAACACCGTCAAGTAAATGGGAATGTGAGTTTAGAGACGCGTCTCATCCCAGTAAATGGATCATAGAGGTGGTTTTAGAGCTAGAAATAGCAAGT	90	66	0.192406	mouse poly(A) seq	pgRNA.22
23	chr15	99728023	chr15:99728023	TAGTAGCACTACAGAAACCA,AGAGAGTAAATGGATCATAG	67	64	0.486185	0.247039	-,+	7,16	1,6,0,16	*:*	ENSMUSG00000023020	2310016M24Rik	99727940	99728090	left,right	83,67	L7.R4	1,1	TGTGGAAAGGACGAAACACCGTAGTAGCACTACAGAAACCAGTTTAGAGACGCGTCTCATCCCAAGAGAGTAAATGGATCATAGGTTTTAGAGCTAGAAATAGCAAGT	150	65.5	0.366612	mouse poly(A) seq	pgRNA.23
24	chr15	99728023	chr15:99728023	TCAAGTAAATGGGAATGTGA,AGAGAGTAAATGGATCATAG	66	64	0.119806	0.247039	+,+	32,16	2,30,0,16	*:*	ENSMUSG00000023020	2310016M24Rik	99728005	99728090	left,right	18,67	L1.R4	1,1	TGTGGAAAGGACGAAACACCGTCAAGTAAATGGGAATGTGAGTTTAGAGACGCGTCTCATCCCAAGAGAGTAAATGGATCATAGGTTTTAGAGCTAGAAATAGCAAGT	85	65	0.183423	mouse poly(A) seq	pgRNA.24
25	chr15	99728023	chr15:99728023	GCCGTTCTGACAGTTTATGG,GTAAATGGATCATAGAGGTG	63	66	0.550593	0.265005	+,+	7,13	0,7,0,13	*:*	ENSMUSG00000023020	2310016M24Rik	99727979	99728095	left,right	44,72	L4.R5	3,1	TGTGGAAAGGACGAAACACCGGCCGTTCTGACAGTTTATGGGTTTAGAGACGCGTCTCATCCCAGTAAATGGATCATAGAGGTGGTTTTAGAGCTAGAAATAGCAAGT	116	64.5	0.407799	mouse poly(A) seq	pgRNA.25
26	chr15	99728023	chr15:99728023	GCCTCCATAAACTGTCAGAA,GTAAATGGATCATAGAGGTG	63	66	0.206184	0.265005	-,+	13,13	1,12,0,13	*:*	ENSMUSG00000023020	2310016M24Rik	99727970	99728095	left,right	53,72	L6.R5	1,1	TGTGGAAAGGACGAAACACCGGCCTCCATAAACTGTCAGAAGTTTAGAGACGCGTCTCATCCCAGTAAATGGATCATAGAGGTGGTTTTAGAGCTAGAAATAGCAAGT	125	64.5	0.235595	mouse poly(A) seq	pgRNA.26
27	chr15	99728023	chr15:99728023	GCCGTTCTGACAGTTTATGG,AGAGAGTAAATGGATCATAG	63	64	0.550593	0.247039	+,+	7,16	0,7,0,16	*:*	ENSMUSG00000023020	2310016M24Rik	99727979	99728090	left,right	44,67	L4.R4	3,1	TGTGGAAAGGACGAAACACCGGCCGTTCTGACAGTTTATGGGTTTAGAGACGCGTCTCATCCCAAGAGAGTAAATGGATCATAGGTTTTAGAGCTAGAAATAGCAAGT	111	63.5	0.398816	mouse poly(A) seq	pgRNA.27
28	chr15	99728023	chr15:99728023	GCCTCCATAAACTGTCAGAA,AGAGAGTAAATGGATCATAG	63	64	0.206184	0.247039	-,+	13,16	1,12,0,16	*:*	ENSMUSG00000023020	2310016M24Rik	99727970	99728090	left,right	53,67	L6.R4	1,1	TGTGGAAAGGACGAAACACCGGCCTCCATAAACTGTCAGAAGTTTAGAGACGCGTCTCATCCCAAGAGAGTAAATGGATCATAGGTTTTAGAGCTAGAAATAGCAAGT	120	63.5	0.226612	mouse poly(A) seq	pgRNA.28
29	chr15	99728023	chr15:99728023	TAGTAGCACTACAGAAACCA,CTATGATCCATTTACTCTCT	67	50	0.486185	0.465542	-,-	7,4	1,6,0,4	*:*	ENSMUSG00000023020	2310016M24Rik	99727940	99728077	left,right	83,54	L7.R1	1,3	TGTGGAAAGGACGAAACACCGTAGTAGCACTACAGAAACCAGTTTAGAGACGCGTCTCATCCCACTATGATCCATTTACTCTCTGTTTTAGAGCTAGAAATAGCAAGT	137	58.5	0.475864	mouse poly(A) seq	pgRNA.29
30	chr15	99728023	chr15:99728023	TCAAGTAAATGGGAATGTGA,CTATGATCCATTTACTCTCT	66	50	0.119806	0.465542	+,-	32,4	2,30,0,4	*:*	ENSMUSG00000023020	2310016M24Rik	99728005	99728077	left,right	18,54	L1.R1	1,3	TGTGGAAAGGACGAAACACCGTCAAGTAAATGGGAATGTGAGTTTAGAGACGCGTCTCATCCCACTATGATCCATTTACTCTCTGTTTTAGAGCTAGAAATAGCAAGT	72	58	0.292674	mouse poly(A) seq	pgRNA.30
31	chr16	14473682	chr16:14473682	CTGGGAAGCGTAGGTTTCCA,AGATCCAGGATGAAGCCAAA	52	54	0.192168	0.224312	-,-	13,20	1,12,2,18	*:*	ENSMUSG00000023088	Abcc1	14473643	14473730	left,right	39,48	L7.R5	3,1	TGTGGAAAGGACGAAACACCGCTGGGAAGCGTAGGTTTCCAGTTTAGAGACGCGTCTCATCCCAAGATCCAGGATGAAGCCAAAGTTTTAGAGCTAGAAATAGCAAGT	87	53	0.20824	mouse poly(A) seq	pgRNA.31
32	chr16	14473682	chr16:14473682	CTGGGAAGCGTAGGTTTCCA,GCTTCTTCAAGGTCAGATCC	52	54	0.192168	0.206496	-,-	13,18	1,12,2,16	*:*	ENSMUSG00000023088	Abcc1	14473643	14473744	left,right	39,62	L7.R7	3,2	TGTGGAAAGGACGAAACACCGCTGGGAAGCGTAGGTTTCCAGTTTAGAGACGCGTCTCATCCCAGCTTCTTCAAGGTCAGATCCGTTTTAGAGCTAGAAATAGCAAGT	101	53	0.199332	mouse poly(A) seq	pgRNA.32
33	chr16	14473682	chr16:14473682	CCAATGAGGACTGCAGGGCC,AGATCCAGGATGAAGCCAAA	51	54	0.216969	0.224312	+,-	19,20	3,16,2,18	*:*	ENSMUSG00000023088	Abcc1	14473602	14473730	left,right	80,48	L14.R5	1,1	TGTGGAAAGGACGAAACACCGCCAATGAGGACTGCAGGGCCGTTTAGAGACGCGTCTCATCCCAAGATCCAGGATGAAGCCAAAGTTTTAGAGCTAGAAATAGCAAGT	128	52.5	0.220641	mouse poly(A) seq	pgRNA.33
34	chr16	14473682	chr16:14473682	CCAATGAGGACTGCAGGGCC,GCTTCTTCAAGGTCAGATCC	51	54	0.216969	0.206496	+,-	19,18	3,16,2,16	*:*	ENSMUSG00000023088	Abcc1	14473602	14473744	left,right	80,62	L14.R7	1,2	TGTGGAAAGGACGAAACACCGCCAATGAGGACTGCAGGGCCGTTTAGAGACGCGTCTCATCCCAGCTTCTTCAAGGTCAGATCCGTTTTAGAGCTAGAAATAGCAAGT	142	52.5	0.211733	mouse poly(A) seq	pgRNA.34
35	chr16	14473682	chr16:14473682	CTGGGAAGCGTAGGTTTCCA,GGATCTGACCTTGAAGAAGC	52	46	0.192168	0.272202	-,+	13,17	1,12,0,17	*:*	ENSMUSG00000023088	Abcc1	14473643	14473757	left,right	39,75	L7.R9	3,2	TGTGGAAAGGACGAAACACCGCTGGGAAGCGTAGGTTTCCAGTTTAGAGACGCGTCTCATCCCAGGATCTGACCTTGAAGAAGCGTTTTAGAGCTAGAAATAGCAAGT	114	49	0.232185	mouse poly(A) seq	pgRNA.35
36	chr16	14473682	chr16:14473682	CCAATGAGGACTGCAGGGCC,GGATCTGACCTTGAAGAAGC	51	46	0.216969	0.272202	+,+	19,17	3,16,0,17	*:*	ENSMUSG00000023088	Abcc1	14473602	14473757	left,right	80,75	L14.R9	1,2	TGTGGAAAGGACGAAACACCGCCAATGAGGACTGCAGGGCCGTTTAGAGACGCGTCTCATCCCAGGATCTGACCTTGAAGAAGCGTTTTAGAGCTAGAAATAGCAAGT	155	48.5	0.244586	mouse poly(A) seq	pgRNA.36
37	chr16	14473682	chr16:14473682	CTGGGAAGCGTAGGTTTCCA,CTTAGGCGTCTGTCACCATT	52	39	0.192168	0.725086	-,+	13,4	1,12,0,4	*:*	ENSMUSG00000023088	Abcc1	14473643	14473725	left,right	39,43	L7.R4	3,2	TGTGGAAAGGACGAAACACCGCTGGGAAGCGTAGGTTTCCAGTTTAGAGACGCGTCTCATCCCACTTAGGCGTCTGTCACCATTGTTTTAGAGCTAGAAATAGCAAGT	82	45.5	0.458627	mouse poly(A) seq	pgRNA.37
38	chr16	14473682	chr16:14473682	CTGGGAAGCGTAGGTTTCCA,GTCACCATTTGGCTTCATCC	52	39	0.192168	0.19664	-,+	13,16	1,12,2,14	*:*	ENSMUSG00000023088	Abcc1	14473643	14473736	left,right	39,54	L7.R6	3,3	TGTGGAAAGGACGAAACACCGCTGGGAAGCGTAGGTTTCCAGTTTAGAGACGCGTCTCATCCCAGTCACCATTTGGCTTCATCCGTTTTAGAGCTAGAAATAGCAAGT	93	45.5	0.194404	mouse poly(A) seq	pgRNA.38
39	chr16	14473682	chr16:14473682	CCAATGAGGACTGCAGGGCC,CTTAGGCGTCTGTCACCATT	51	39	0.216969	0.725086	+,+	19,4	3,16,0,4	*:*	ENSMUSG00000023088	Abcc1	14473602	14473725	left,right	80,43	L14.R4	1,2	TGTGGAAAGGACGAAACACCGCCAATGAGGACTGCAGGGCCGTTTAGAGACGCGTCTCATCCCACTTAGGCGTCTGTCACCATTGTTTTAGAGCTAGAAATAGCAAGT	123	45	0.471028	mouse poly(A) seq	pgRNA.39
40	chr16	14473682	chr16:14473682	CCAATGAGGACTGCAGGGCC,GTCACCATTTGGCTTCATCC	51	39	0.216969	0.19664	+,+	19,16	3,16,2,14	*:*	ENSMUSG00000023088	Abcc1	14473602	14473736	left,right	80,54	L14.R6	1,3	TGTGGAAAGGACGAAACACCGCCAATGAGGACTGCAGGGCCGTTTAGAGACGCGTCTCATCCCAGTCACCATTTGGCTTCATCCGTTTTAGAGCTAGAAATAGCAAGT	134	45	0.206805	mouse poly(A) seq	pgRNA.40
41	chr9	122379798	chr9:122379798	GCCATTCTTCTAGAAGGCAC,CAAACACCTAACAAGCAGTT	53	48	0.21566	0.26195	-,-	19,15	1,18,2,13	*:*	ENSMUSG00000032540	Abhd5	122379723	122379874	left,right	75,76	L8.R4	2,2	TGTGGAAAGGACGAAACACCGGCCATTCTTCTAGAAGGCACGTTTAGAGACGCGTCTCATCCCACAAACACCTAACAAGCAGTTGTTTTAGAGCTAGAAATAGCAAGT	151	50.5	0.238805	mouse poly(A) seq	pgRNA.41
42	chr9	122379798	chr9:122379798	TTCTTCTAGAAGGCACTGGT,CAAACACCTAACAAGCAGTT	52	48	0.184542	0.26195	-,-	19,15	0,19,2,13	*:*	ENSMUSG00000032540	Abhd5	122379719	122379874	left,right	79,76	L9.R4	2,2	TGTGGAAAGGACGAAACACCGTTCTTCTAGAAGGCACTGGTGTTTAGAGACGCGTCTCATCCCACAAACACCTAACAAGCAGTTGTTTTAGAGCTAGAAATAGCAAGT	155	50	0.223246	mouse poly(A) seq	pgRNA.42
43	chr9	122379798	chr9:122379798	ACCAGTGCCTTCTAGAAGAA,CAAACACCTAACAAGCAGTT	50	48	0.168739	0.26195	+,-	22,15	1,21,2,13	*:*	ENSMUSG00000032540	Abhd5	122379732	122379874	left,right	66,76	L6.R4	2,2	TGTGGAAAGGACGAAACACCGACCAGTGCCTTCTAGAAGAAGTTTAGAGACGCGTCTCATCCCACAAACACCTAACAAGCAGTTGTTTTAGAGCTAGAAATAGCAAGT	142	49	0.215345	mouse poly(A) seq	pgRNA.43
44	chr9	122379798	chr9:122379798	AGGAAAGCCATTCTTCTAGA,CAAACACCTAACAAGCAGTT	43	48	0.221149	0.26195	-,-	20,15	0,20,2,13	*:*	ENSMUSG00000032540	Abhd5	122379729	122379874	left,right	69,76	L7.R4	2,2	TGTGGAAAGGACGAAACACCGAGGAAAGCCATTCTTCTAGAGTTTAGAGACGCGTCTCATCCCACAAACACCTAACAAGCAGTTGTTTTAGAGCTAGAAATAGCAAGT	145	45.5	0.24155	mouse poly(A) seq	pgRNA.44
45	chr9	122379798	chr9:122379798	CCTACACAGAATTAAAATAT,CAAACACCTAACAAGCAGTT	41	48	0.21208	0.26195	+,-	21,15	1,20,2,13	*:*	ENSMUSG00000032540	Abhd5	122379766	122379874	left,right	32,76	L3.R4	2,2	TGTGGAAAGGACGAAACACCGCCTACACAGAATTAAAATATGTTTAGAGACGCGTCTCATCCCACAAACACCTAACAAGCAGTTGTTTTAGAGCTAGAAATAGCAAGT	108	44.5	0.237015	mouse poly(A) seq	pgRNA.45
46	chr9	122379798	chr9:122379798	GCCATTCTTCTAGAAGGCAC,CTAACTGCTTGTTAGGTGTT	53	34	0.21566	0.382139	-,+	19,6	1,18,0,6	*:*	ENSMUSG00000032540	Abhd5	122379723	122379885	left,right	75,87	L8.R6	2,2	TGTGGAAAGGACGAAACACCGGCCATTCTTCTAGAAGGCACGTTTAGAGACGCGTCTCATCCCACTAACTGCTTGTTAGGTGTTGTTTTAGAGCTAGAAATAGCAAGT	162	43.5	0.298899	mouse poly(A) seq	pgRNA.46
47	chr9	122379798	chr9:122379798	TTTAAGGCGATTATTAAATT,CAAACACCTAACAAGCAGTT	38	48	0.365833	0.26195	-,-	7,15	0,7,2,13	*:*	ENSMUSG00000032540	Abhd5	122379786	122379874	left,right	12,76	L2.R4	3,2	TGTGGAAAGGACGAAACACCGTTTAAGGCGATTATTAAATTGTTTAGAGACGCGTCTCATCCCACAAACACCTAACAAGCAGTTGTTTTAGAGCTAGAAATAGCAAGT	88	43	0.313892	mouse poly(A) seq	pgRNA.47
48	chr9	122379798	chr9:122379798	TTCTTCTAGAAGGCACTGGT,CTAACTGCTTGTTAGGTGTT	52	34	0.184542	0.382139	-,+	19,6	0,19,0,6	*:*	ENSMUSG00000032540	Abhd5	122379719	122379885	left,right	79,87	L9.R6	2,2	TGTGGAAAGGACGAAACACCGTTCTTCTAGAAGGCACTGGTGTTTAGAGACGCGTCTCATCCCACTAACTGCTTGTTAGGTGTTGTTTTAGAGCTAGAAATAGCAAGT	166	43	0.28334	mouse poly(A) seq	pgRNA.48
49	chr9	122379798	chr9:122379798	TTTAATTCTGTGTAGGAGAA,CAAACACCTAACAAGCAGTT	37	48	0.185209	0.26195	-,-	23,15	2,21,2,13	*:*	ENSMUSG00000032540	Abhd5	122379749	122379874	left,right	49,76	L5.R4	3,2	TGTGGAAAGGACGAAACACCGTTTAATTCTGTGTAGGAGAAGTTTAGAGACGCGTCTCATCCCACAAACACCTAACAAGCAGTTGTTTTAGAGCTAGAAATAGCAAGT	125	42.5	0.22358	mouse poly(A) seq	pgRNA.49
50	chr9	122379798	chr9:122379798	ACCAGTGCCTTCTAGAAGAA,CTAACTGCTTGTTAGGTGTT	50	34	0.168739	0.382139	+,+	22,6	1,21,0,6	*:*	ENSMUSG00000032540	Abhd5	122379732	122379885	left,right	66,87	L6.R6	2,2	TGTGGAAAGGACGAAACACCGACCAGTGCCTTCTAGAAGAAGTTTAGAGACGCGTCTCATCCCACTAACTGCTTGTTAGGTGTTGTTTTAGAGCTAGAAATAGCAAGT	153	42	0.275439	mouse poly(A) seq	pgRNA.50
51	chr2	22940570	chr2:22940570	CATTGATTTGGTAGGAACAA,GTGTGGGTTTCTATGTACTG	55	61	0.292734	0.217346	+,-	16,20	1,15,1,19	*:*	ENSMUSG00000058835	Abi1	22940553	22940627	left,right	17,57	L1.R2	3,3	TGTGGAAAGGACGAAACACCGCATTGATTTGGTAGGAACAAGTTTAGAGACGCGTCTCATCCCAGTGTGGGTTTCTATGTACTGGTTTTAGAGCTAGAAATAGCAAGT	74	58	0.25504	human melanoma	pgRNA.51
52	chr2	22940570	chr2:22940570	CATTGATTTGGTAGGAACAA,TAAAGTAGATCACACAAGTG	55	60	0.292734	0.365239	+,-	16,12	1,15,1,11	*:*	ENSMUSG00000058835	Abi1	22940553	22940644	left,right	17,74	L1.R4	3,1	TGTGGAAAGGACGAAACACCGCATTGATTTGGTAGGAACAAGTTTAGAGACGCGTCTCATCCCATAAAGTAGATCACACAAGTGGTTTTAGAGCTAGAAATAGCAAGT	91	57.5	0.328986	human melanoma	pgRNA.52
53	chr2	22940570	chr2:22940570	CATTGATTTGGTAGGAACAA,TGTGGGTTTCTATGTACTGA	55	56	0.292734	0.202705	+,-	16,27	1,15,0,27	*:*	ENSMUSG00000058835	Abi1	22940553	22940626	left,right	17,56	L1.R1	3,3	TGTGGAAAGGACGAAACACCGCATTGATTTGGTAGGAACAAGTTTAGAGACGCGTCTCATCCCATGTGGGTTTCTATGTACTGAGTTTTAGAGCTAGAAATAGCAAGT	73	55.5	0.247719	human melanoma	pgRNA.53
54	chr2	22940570	chr2:22940570	TATGGAATCATTGATTTGGT,GTGTGGGTTTCTATGTACTG	50	61	0.161497	0.217346	+,-	24,20	0,24,1,19	*:*	ENSMUSG00000058835	Abi1	22940545	22940627	left,right	25,57	L2.R2	3,3	TGTGGAAAGGACGAAACACCGTATGGAATCATTGATTTGGTGTTTAGAGACGCGTCTCATCCCAGTGTGGGTTTCTATGTACTGGTTTTAGAGCTAGAAATAGCAAGT	82	55.5	0.189422	human melanoma	pgRNA.54
55	chr2	22940570	chr2:22940570	TATGGAATCATTGATTTGGT,TAAAGTAGATCACACAAGTG	50	60	0.161497	0.365239	+,-	24,12	0,24,1,11	*:*	ENSMUSG00000058835	Abi1	22940545	22940644	left,right	25,74	L2.R4	3,1	TGTGGAAAGGACGAAACACCGTATGGAATCATTGATTTGGTGTTTAGAGACGCGTCTCATCCCATAAAGTAGATCACACAAGTGGTTTTAGAGCTAGAAATAGCAAGT	99	55	0.263368	human melanoma	pgRNA.55
56	chr2	22940570	chr2:22940570	CATTGATTTGGTAGGAACAA,AAAGTAGATCACACAAGTGT	55	52	0.292734	0.200559	+,-	16,21	1,15,1,20	*:*	ENSMUSG00000058835	Abi1	22940553	22940643	left,right	17,73	L1.R3	3,1	TGTGGAAAGGACGAAACACCGCATTGATTTGGTAGGAACAAGTTTAGAGACGCGTCTCATCCCAAAAGTAGATCACACAAGTGTGTTTTAGAGCTAGAAATAGCAAGT	90	53.5	0.246646	human melanoma	pgRNA.56
57	chr2	22940570	chr2:22940570	TATGGAATCATTGATTTGGT,TGTGGGTTTCTATGTACTGA	50	56	0.161497	0.202705	+,-	24,27	0,24,0,27	*:*	ENSMUSG00000058835	Abi1	22940545	22940626	left,right	25,56	L2.R1	3,3	TGTGGAAAGGACGAAACACCGTATGGAATCATTGATTTGGTGTTTAGAGACGCGTCTCATCCCATGTGGGTTTCTATGTACTGAGTTTTAGAGCTAGAAATAGCAAGT	81	53	0.182101	human melanoma	pgRNA.57
58	chr2	22940570	chr2:22940570	TATGGAATCATTGATTTGGT,AAAGTAGATCACACAAGTGT	50	52	0.161497	0.200559	+,-	24,21	0,24,1,20	*:*	ENSMUSG00000058835	Abi1	22940545	22940643	left,right	25,73	L2.R3	3,1	TGTGGAAAGGACGAAACACCGTATGGAATCATTGATTTGGTGTTTAGAGACGCGTCTCATCCCAAAAGTAGATCACACAAGTGTGTTTTAGAGCTAGAAATAGCAAGT	98	51	0.181028	human melanoma	pgRNA.58
59	chr2	22940570	chr2:22940570	TATATATGGAATCATTGATT,GTGTGGGTTTCTATGTACTG	36	61	0.258587	0.217346	+,-	17,20	1,16,1,19	*:*	ENSMUSG00000058835	Abi1	22940541	22940627	left,right	29,57	L3.R2	2,3	TGTGGAAAGGACGAAACACCGTATATATGGAATCATTGATTGTTTAGAGACGCGTCTCATCCCAGTGTGGGTTTCTATGTACTGGTTTTAGAGCTAGAAATAGCAAGT	86	48.5	0.237966	human melanoma	pgRNA.59
60	chr2	22940570	chr2:22940570	TATATATGGAATCATTGATT,TAAAGTAGATCACACAAGTG	36	60	0.258587	0.365239	+,-	17,12	1,16,1,11	*:*	ENSMUSG00000058835	Abi1	22940541	22940644	left,right	29,74	L3.R4	2,1	TGTGGAAAGGACGAAACACCGTATATATGGAATCATTGATTGTTTAGAGACGCGTCTCATCCCATAAAGTAGATCACACAAGTGGTTTTAGAGCTAGAAATAGCAAGT	103	48	0.311913	human melanoma	pgRNA.60
61	chr2	91211448	chr2:91211448	ATAGGGCTGAAGTAGCTCCG,CTTCTTGGATGTCAGAAATG	74	66	0.466964	0.192655	+,-	4,23	0,4,2,21	*:*	ENSMUSG00000002103	Acp2	91211447	91211508	left,right	1,60	L1.R7	1,2	TGTGGAAAGGACGAAACACCGATAGGGCTGAAGTAGCTCCGGTTTAGAGACGCGTCTCATCCCACTTCTTGGATGTCAGAAATGGTTTTAGAGCTAGAAATAGCAAGT	61	70	0.32981	human melanoma	pgRNA.61
62	chr2	91211448	chr2:91211448	GGGACCGTACACCTTGACCG,CTTCTTGGATGTCAGAAATG	70	66	0.646842	0.192655	+,-	2,23	0,2,2,21	*:*	ENSMUSG00000002103	Acp2	91211418	91211508	left,right	30,60	L9.R7	2,2	TGTGGAAAGGACGAAACACCGGGGACCGTACACCTTGACCGGTTTAGAGACGCGTCTCATCCCACTTCTTGGATGTCAGAAATGGTTTTAGAGCTAGAAATAGCAAGT	90	68	0.419749	human melanoma	pgRNA.62
63	chr2	91211448	chr2:91211448	ATAGGGCTGAAGTAGCTCCG,TTGGATGTCAGAAATGGGGA	74	60	0.466964	0.10781	+,-	4,31	0,4,2,29	*:*	ENSMUSG00000002103	Acp2	91211447	91211504	left,right	1,56	L1.R6	1,2	TGTGGAAAGGACGAAACACCGATAGGGCTGAAGTAGCTCCGGTTTAGAGACGCGTCTCATCCCATTGGATGTCAGAAATGGGGAGTTTTAGAGCTAGAAATAGCAAGT	57	67	0.287387	human melanoma	pgRNA.63
64	chr2	91211448	chr2:91211448	GTGAAACACATGGAATCATG,CTTCTTGGATGTCAGAAATG	68	66	0.162694	0.192655	+,-	19,23	1,18,2,21	*:*	ENSMUSG00000002103	Acp2	91211365	91211508	left,right	83,60	L16.R7	1,2	TGTGGAAAGGACGAAACACCGGTGAAACACATGGAATCATGGTTTAGAGACGCGTCTCATCCCACTTCTTGGATGTCAGAAATGGTTTTAGAGCTAGAAATAGCAAGT	143	67	0.177675	human melanoma	pgRNA.64
65	chr2	91211448	chr2:91211448	GGGACCGTACACCTTGACCG,TTGGATGTCAGAAATGGGGA	70	60	0.646842	0.10781	+,-	2,31	0,2,2,29	*:*	ENSMUSG00000002103	Acp2	91211418	91211504	left,right	30,56	L9.R6	2,2	TGTGGAAAGGACGAAACACCGGGGACCGTACACCTTGACCGGTTTAGAGACGCGTCTCATCCCATTGGATGTCAGAAATGGGGAGTTTTAGAGCTAGAAATAGCAAGT	86	65	0.377326	human melanoma	pgRNA.65
66	chr2	91211448	chr2:91211448	ATAGGGCTGAAGTAGCTCCG,AGTCAAAACCTTCATTTCCT	74	55	0.466964	0.289006	+,-	4,17	0,4,3,14	*:*	ENSMUSG00000002103	Acp2	91211447	91211454	left,right	1,6	L1.R1	1,3	TGTGGAAAGGACGAAACACCGATAGGGCTGAAGTAGCTCCGGTTTAGAGACGCGTCTCATCCCAAGTCAAAACCTTCATTTCCTGTTTTAGAGCTAGAAATAGCAAGT	7	64.5	0.377985	human melanoma	pgRNA.66
67	chr2	91211448	chr2:91211448	ATAGGGCTGAAGTAGCTCCG,AAGTAGCTCCGAGGAAATGA	74	55	0.466964	0.359954	+,+	4,8	0,4,0,8	*:*	ENSMUSG00000002103	Acp2	91211447	91211456	left,right	1,8	L1.R2	1,1	TGTGGAAAGGACGAAACACCGATAGGGCTGAAGTAGCTCCGGTTTAGAGACGCGTCTCATCCCAAAGTAGCTCCGAGGAAATGAGTTTTAGAGCTAGAAATAGCAAGT	9	64.5	0.413459	human melanoma	pgRNA.67
68	chr2	91211448	chr2:91211448	GTGAAACACATGGAATCATG,TTGGATGTCAGAAATGGGGA	68	60	0.162694	0.10781	+,-	19,31	1,18,2,29	*:*	ENSMUSG00000002103	Acp2	91211365	91211504	left,right	83,56	L16.R6	1,2	TGTGGAAAGGACGAAACACCGGTGAAACACATGGAATCATGGTTTAGAGACGCGTCTCATCCCATTGGATGTCAGAAATGGGGAGTTTTAGAGCTAGAAATAGCAAGT	139	64	0.135252	human melanoma	pgRNA.68
69	chr2	91211448	chr2:91211448	ATAGGGCTGAAGTAGCTCCG,AAGGTTTTGACTGTGAGTGC	74	52	0.466964	0.28301	+,+	4,12	0,4,0,12	*:*	ENSMUSG00000002103	Acp2	91211447	91211475	left,right	1,27	L1.R3	1,4	TGTGGAAAGGACGAAACACCGATAGGGCTGAAGTAGCTCCGGTTTAGAGACGCGTCTCATCCCAAAGGTTTTGACTGTGAGTGCGTTTTAGAGCTAGAAATAGCAAGT	28	63	0.374987	human melanoma	pgRNA.69
70	chr2	91211448	chr2:91211448	ATAGGGCTGAAGTAGCTCCG,ATCCAAGAAGCACTCTTACC	74	52	0.466964	0.291394	+,+	4,11	0,4,1,10	*:*	ENSMUSG00000002103	Acp2	91211447	91211531	left,right	1,83	L1.R9	1,2	TGTGGAAAGGACGAAACACCGATAGGGCTGAAGTAGCTCCGGTTTAGAGACGCGTCTCATCCCAATCCAAGAAGCACTCTTACCGTTTTAGAGCTAGAAATAGCAAGT	84	63	0.379179	human melanoma	pgRNA.70
71	chr4	129010767	chr4:129010767	TCGAGAGAAGATTGGAACAG,AAACTGTGATTGGAGTGCAT	64	68	0.355539	0.306616	+,+	6,12	1,5,0,12	*:*	ENSMUSG00000028792	Ak2	129010723	129010839	left,right	44,72	L2.R3	2,2	TGTGGAAAGGACGAAACACCGTCGAGAGAAGATTGGAACAGGTTTAGAGACGCGTCTCATCCCAAAACTGTGATTGGAGTGCATGTTTTAGAGCTAGAAATAGCAAGT	116	66	0.331077	human melanoma	pgRNA.71
72	chr4	129010767	chr4:129010767	TCGAGAGAAGATTGGAACAG,TTGGTGCAGATAAGGAGACA	64	68	0.355539	0.180912	+,+	6,27	1,5,1,26	*:*	ENSMUSG00000028792	Ak2	129010723	129010858	left,right	44,91	L2.R5	2,2	TGTGGAAAGGACGAAACACCGTCGAGAGAAGATTGGAACAGGTTTAGAGACGCGTCTCATCCCATTGGTGCAGATAAGGAGACAGTTTTAGAGCTAGAAATAGCAAGT	135	66	0.268225	human melanoma	pgRNA.72
73	chr4	129010767	chr4:129010767	ACTGTTCCAATCTTCTCTCG,AAACTGTGATTGGAGTGCAT	61	68	0.496115	0.306616	-,+	5,12	1,4,0,12	*:*	ENSMUSG00000028792	Ak2	129010711	129010839	left,right	56,72	L4.R3	2,2	TGTGGAAAGGACGAAACACCGACTGTTCCAATCTTCTCTCGGTTTAGAGACGCGTCTCATCCCAAAACTGTGATTGGAGTGCATGTTTTAGAGCTAGAAATAGCAAGT	128	64.5	0.401366	human melanoma	pgRNA.73
74	chr4	129010767	chr4:129010767	ACTGTTCCAATCTTCTCTCG,TTGGTGCAGATAAGGAGACA	61	68	0.496115	0.180912	-,+	5,27	1,4,1,26	*:*	ENSMUSG00000028792	Ak2	129010711	129010858	left,right	56,91	L4.R5	2,2	TGTGGAAAGGACGAAACACCGACTGTTCCAATCTTCTCTCGGTTTAGAGACGCGTCTCATCCCATTGGTGCAGATAAGGAGACAGTTTTAGAGCTAGAAATAGCAAGT	147	64.5	0.338514	human melanoma	pgRNA.74
75	chr4	129010767	chr4:129010767	GGGGCTCCTCGAGAGAAGAT,AAACTGTGATTGGAGTGCAT	47	68	0.26338	0.306616	+,+	14,12	2,12,0,12	*:*	ENSMUSG00000028792	Ak2	129010715	129010839	left,right	52,72	L3.R3	1,2	TGTGGAAAGGACGAAACACCGGGGGCTCCTCGAGAGAAGATGTTTAGAGACGCGTCTCATCCCAAAACTGTGATTGGAGTGCATGTTTTAGAGCTAGAAATAGCAAGT	124	57.5	0.284998	human melanoma	pgRNA.75
76	chr4	129010767	chr4:129010767	TCGAGAGAAGATTGGAACAG,GGAGTGCATTGGTGCAGATA	64	51	0.355539	0.646799	+,+	6,3	1,5,0,3	*:*	ENSMUSG00000028792	Ak2	129010723	129010850	left,right	44,83	L2.R4	2,2	TGTGGAAAGGACGAAACACCGTCGAGAGAAGATTGGAACAGGTTTAGAGACGCGTCTCATCCCAGGAGTGCATTGGTGCAGATAGTTTTAGAGCTAGAAATAGCAAGT	127	57.5	0.501169	human melanoma	pgRNA.76
77	chr4	129010767	chr4:129010767	GGGGCTCCTCGAGAGAAGAT,TTGGTGCAGATAAGGAGACA	47	68	0.26338	0.180912	+,+	14,27	2,12,1,26	*:*	ENSMUSG00000028792	Ak2	129010715	129010858	left,right	52,91	L3.R5	1,2	TGTGGAAAGGACGAAACACCGGGGGCTCCTCGAGAGAAGATGTTTAGAGACGCGTCTCATCCCATTGGTGCAGATAAGGAGACAGTTTTAGAGCTAGAAATAGCAAGT	143	57.5	0.222146	human melanoma	pgRNA.77
78	chr4	129010767	chr4:129010767	ACTGTTCCAATCTTCTCTCG,GGAGTGCATTGGTGCAGATA	61	51	0.496115	0.646799	-,+	5,3	1,4,0,3	*:*	ENSMUSG00000028792	Ak2	129010711	129010850	left,right	56,83	L4.R4	2,2	TGTGGAAAGGACGAAACACCGACTGTTCCAATCTTCTCTCGGTTTAGAGACGCGTCTCATCCCAGGAGTGCATTGGTGCAGATAGTTTTAGAGCTAGAAATAGCAAGT	139	56	0.571457	human melanoma	pgRNA.78
79	chr4	129010767	chr4:129010767	TGGCAGTGTTATAATTAGTA,AAACTGTGATTGGAGTGCAT	41	68	0.356947	0.306616	+,+	11,12	0,11,0,12	*:*	ENSMUSG00000028792	Ak2	129010743	129010839	left,right	24,72	L1.R3	2,2	TGTGGAAAGGACGAAACACCGTGGCAGTGTTATAATTAGTAGTTTAGAGACGCGTCTCATCCCAAAACTGTGATTGGAGTGCATGTTTTAGAGCTAGAAATAGCAAGT	96	54.5	0.331781	human melanoma	pgRNA.79
80	chr4	129010767	chr4:129010767	TGGCAGTGTTATAATTAGTA,TTGGTGCAGATAAGGAGACA	41	68	0.356947	0.180912	+,+	11,27	0,11,1,26	*:*	ENSMUSG00000028792	Ak2	129010743	129010858	left,right	24,91	L1.R5	2,2	TGTGGAAAGGACGAAACACCGTGGCAGTGTTATAATTAGTAGTTTAGAGACGCGTCTCATCCCATTGGTGCAGATAAGGAGACAGTTTTAGAGCTAGAAATAGCAAGT	115	54.5	0.268929	human melanoma	pgRNA.80
81	chr11	94339896	chr11:94339896	TGTTAGTGAACACTACGCAG,AGATCCTGCACATTAAACAC	74	64	0.365566	0.408189	-,-	4,12	0,4,0,12	*:*	ENSMUSG00000020864	Ankrd40	94339813	94339975	left,right	83,79	L21.R4	2,2	TGTGGAAAGGACGAAACACCGTGTTAGTGAACACTACGCAGGTTTAGAGACGCGTCTCATCCCAAGATCCTGCACATTAAACACGTTTTAGAGCTAGAAATAGCAAGT	162	69	0.386877	mouse poly(A) seq	pgRNA.81
82	chr11	94339896	chr11:94339896	TGTTAGTGAACACTACGCAG,AGCTGGAAAGTAGTCTTGAG	74	63	0.365566	0.281505	-,+	4,11	0,4,0,11	*:*	ENSMUSG00000020864	Ankrd40	94339813	94339941	left,right	83,45	L21.R1	2,2	TGTGGAAAGGACGAAACACCGTGTTAGTGAACACTACGCAGGTTTAGAGACGCGTCTCATCCCAAGCTGGAAAGTAGTCTTGAGGTTTTAGAGCTAGAAATAGCAAGT	128	68.5	0.323535	mouse poly(A) seq	pgRNA.82
83	chr11	94339896	chr11:94339896	ATAGTTTATTGTGCACCAAG,AGATCCTGCACATTAAACAC	62	64	0.347339	0.408189	-,-	7,12	0,7,0,12	*:*	ENSMUSG00000020864	Ankrd40	94339892	94339975	left,right	4,79	L1.R4	3,2	TGTGGAAAGGACGAAACACCGATAGTTTATTGTGCACCAAGGTTTAGAGACGCGTCTCATCCCAAGATCCTGCACATTAAACACGTTTTAGAGCTAGAAATAGCAAGT	83	63	0.377764	mouse poly(A) seq	pgRNA.83
84	chr11	94339896	chr11:94339896	ACACTACGCAGTGGCACCAG,AGATCCTGCACATTAAACAC	62	64	0.810127	0.408189	-,-	1,12	0,1,0,12	*:*	ENSMUSG00000020864	Ankrd40	94339804	94339975	left,right	92,79	L24.R4	1,2	TGTGGAAAGGACGAAACACCGACACTACGCAGTGGCACCAGGTTTAGAGACGCGTCTCATCCCAAGATCCTGCACATTAAACACGTTTTAGAGCTAGAAATAGCAAGT	171	63	0.609158	mouse poly(A) seq	pgRNA.84
85	chr11	94339896	chr11:94339896	ATAGTTTATTGTGCACCAAG,AGCTGGAAAGTAGTCTTGAG	62	63	0.347339	0.281505	-,+	7,11	0,7,0,11	*:*	ENSMUSG00000020864	Ankrd40	94339892	94339941	left,right	4,45	L1.R1	3,2	TGTGGAAAGGACGAAACACCGATAGTTTATTGTGCACCAAGGTTTAGAGACGCGTCTCATCCCAAGCTGGAAAGTAGTCTTGAGGTTTTAGAGCTAGAAATAGCAAGT	49	62.5	0.314422	mouse poly(A) seq	pgRNA.85
86	chr11	94339896	chr11:94339896	ACACTACGCAGTGGCACCAG,AGCTGGAAAGTAGTCTTGAG	62	63	0.810127	0.281505	-,+	1,11	0,1,0,11	*:*	ENSMUSG00000020864	Ankrd40	94339804	94339941	left,right	92,45	L24.R1	1,2	TGTGGAAAGGACGAAACACCGACACTACGCAGTGGCACCAGGTTTAGAGACGCGTCTCATCCCAAGCTGGAAAGTAGTCTTGAGGTTTTAGAGCTAGAAATAGCAAGT	137	62.5	0.545816	mouse poly(A) seq	pgRNA.86
87	chr11	94339896	chr11:94339896	AACACTACGCAGTGGCACCA,AGATCCTGCACATTAAACAC	60	64	0.254041	0.408189	-,-	11,12	0,11,0,12	*:*	ENSMUSG00000020864	Ankrd40	94339805	94339975	left,right	91,79	L23.R4	1,2	TGTGGAAAGGACGAAACACCGAACACTACGCAGTGGCACCAGTTTAGAGACGCGTCTCATCCCAAGATCCTGCACATTAAACACGTTTTAGAGCTAGAAATAGCAAGT	170	62	0.331115	mouse poly(A) seq	pgRNA.87
88	chr11	94339896	chr11:94339896	AACACTACGCAGTGGCACCA,AGCTGGAAAGTAGTCTTGAG	60	63	0.254041	0.281505	-,+	11,11	0,11,0,11	*:*	ENSMUSG00000020864	Ankrd40	94339805	94339941	left,right	91,45	L23.R1	1,2	TGTGGAAAGGACGAAACACCGAACACTACGCAGTGGCACCAGTTTAGAGACGCGTCTCATCCCAAGCTGGAAAGTAGTCTTGAGGTTTTAGAGCTAGAAATAGCAAGT	136	61.5	0.267773	mouse poly(A) seq	pgRNA.88
89	chr11	94339896	chr11:94339896	TGTTAGTGAACACTACGCAG,AGAGCCAGTGTTTAATGTGC	74	47	0.365566	0.374684	-,+	4,9	0,4,0,9	*:*	ENSMUSG00000020864	Ankrd40	94339813	94339981	left,right	83,85	L21.R5	2,3	TGTGGAAAGGACGAAACACCGTGTTAGTGAACACTACGCAGGTTTAGAGACGCGTCTCATCCCAAGAGCCAGTGTTTAATGTGCGTTTTAGAGCTAGAAATAGCAAGT	168	60.5	0.370125	mouse poly(A) seq	pgRNA.89
90	chr11	94339896	chr11:94339896	AGAGTGGCACCGCTGCTGGG,AGATCCTGCACATTAAACAC	56	64	0.344636	0.408189	-,-	6,12	0,6,0,12	*:*	ENSMUSG00000020864	Ankrd40	94339863	94339975	left,right	33,79	L10.R4	1,2	TGTGGAAAGGACGAAACACCGAGAGTGGCACCGCTGCTGGGGTTTAGAGACGCGTCTCATCCCAAGATCCTGCACATTAAACACGTTTTAGAGCTAGAAATAGCAAGT	112	60	0.376412	mouse poly(A) seq	pgRNA.90
91	chr7	141631624	chr7:141631624	TCAGGCACCCTTCTTTGACG,GGATTCTGAGATTGAGCCAG	61	56	0.548432	0.145098	-,-	3,25	0,3,2,23	*:*	ENSMUSG00000002957	Ap2a2	141631571	141631694	left,right	53,70	L12.R3	3,2	TGTGGAAAGGACGAAACACCGTCAGGCACCCTTCTTTGACGGTTTAGAGACGCGTCTCATCCCAGGATTCTGAGATTGAGCCAGGTTTTAGAGCTAGAAATAGCAAGT	123	58.5	0.346765	mouse poly(A) seq	pgRNA.91
92	chr7	141631624	chr7:141631624	GGGAAATCAGGGCAGTCCTG,GGATTCTGAGATTGAGCCAG	56	56	0.255202	0.145098	+,-	15,25	1,14,2,23	*:*	ENSMUSG00000002957	Ap2a2	141631608	141631694	left,right	16,70	L1.R3	1,2	TGTGGAAAGGACGAAACACCGGGGAAATCAGGGCAGTCCTGGTTTAGAGACGCGTCTCATCCCAGGATTCTGAGATTGAGCCAGGTTTTAGAGCTAGAAATAGCAAGT	86	56	0.20015	mouse poly(A) seq	pgRNA.92
93	chr7	141631624	chr7:141631624	CAGGACTGCCCTGATTTCCC,GGATTCTGAGATTGAGCCAG	56	56	0.333094	0.145098	-,-	18,25	2,16,2,23	*:*	ENSMUSG00000002957	Ap2a2	141631595	141631694	left,right	29,70	L4.R3	3,2	TGTGGAAAGGACGAAACACCGCAGGACTGCCCTGATTTCCCGTTTAGAGACGCGTCTCATCCCAGGATTCTGAGATTGAGCCAGGTTTTAGAGCTAGAAATAGCAAGT	99	56	0.239096	mouse poly(A) seq	pgRNA.93
94	chr7	141631624	chr7:141631624	AAAGAAGGGTGCCTGAGCCT,GGATTCTGAGATTGAGCCAG	56	56	0.154478	0.145098	+,-	26,25	1,25,2,23	*:*	ENSMUSG00000002957	Ap2a2	141631588	141631694	left,right	36,70	L6.R3	1,2	TGTGGAAAGGACGAAACACCGAAAGAAGGGTGCCTGAGCCTGTTTAGAGACGCGTCTCATCCCAGGATTCTGAGATTGAGCCAGGTTTTAGAGCTAGAAATAGCAAGT	106	56	0.149788	mouse poly(A) seq	pgRNA.94
95	chr7	141631624	chr7:141631624	AGGCCTGCCCCGTCAAAGAA,GGATTCTGAGATTGAGCCAG	56	56	0.385068	0.145098	+,-	5,25	2,3,2,23	*:*	ENSMUSG00000002957	Ap2a2	141631574	141631694	left,right	50,70	L8.R3	1,2	TGTGGAAAGGACGAAACACCGAGGCCTGCCCCGTCAAAGAAGTTTAGAGACGCGTCTCATCCCAGGATTCTGAGATTGAGCCAGGTTTTAGAGCTAGAAATAGCAAGT	120	56	0.265083	mouse poly(A) seq	pgRNA.95
96	chr7	141631624	chr7:141631624	ATGCAGGACTCAGTTTGAGA,GGATTCTGAGATTGAGCCAG	56	56	0.31113	0.145098	+,-	12,25	1,11,2,23	*:*	ENSMUSG00000002957	Ap2a2	141631543	141631694	left,right	81,70	L15.R3	3,2	TGTGGAAAGGACGAAACACCGATGCAGGACTCAGTTTGAGAGTTTAGAGACGCGTCTCATCCCAGGATTCTGAGATTGAGCCAGGTTTTAGAGCTAGAAATAGCAAGT	151	56	0.228114	mouse poly(A) seq	pgRNA.96
97	chr7	141631624	chr7:141631624	AGTTTGAGAAGGGCTGCAGC,GGATTCTGAGATTGAGCCAG	54	56	0.239401	0.145098	+,-	15,25	1,14,2,23	*:*	ENSMUSG00000002957	Ap2a2	141631554	141631694	left,right	70,70	L14.R3	3,2	TGTGGAAAGGACGAAACACCGAGTTTGAGAAGGGCTGCAGCGTTTAGAGACGCGTCTCATCCCAGGATTCTGAGATTGAGCCAGGTTTTAGAGCTAGAAATAGCAAGT	140	55	0.19225	mouse poly(A) seq	pgRNA.97
98	chr7	141631624	chr7:141631624	TCAGGCACCCTTCTTTGACG,ATTAGAAGTTTGAACGAAAG	61	41	0.548432	0.456849	-,+	3,9	0,3,0,9	*:*	ENSMUSG00000002957	Ap2a2	141631571	141631654	left,right	53,30	L12.R1	3,3	TGTGGAAAGGACGAAACACCGTCAGGCACCCTTCTTTGACGGTTTAGAGACGCGTCTCATCCCAATTAGAAGTTTGAACGAAAGGTTTTAGAGCTAGAAATAGCAAGT	83	51	0.502641	mouse poly(A) seq	pgRNA.98
99	chr7	141631624	chr7:141631624	GGGAAATCAGGGCAGTCCTG,ATTAGAAGTTTGAACGAAAG	56	41	0.255202	0.456849	+,+	15,9	1,14,0,9	*:*	ENSMUSG00000002957	Ap2a2	141631608	141631654	left,right	16,30	L1.R1	1,3	TGTGGAAAGGACGAAACACCGGGGAAATCAGGGCAGTCCTGGTTTAGAGACGCGTCTCATCCCAATTAGAAGTTTGAACGAAAGGTTTTAGAGCTAGAAATAGCAAGT	46	48.5	0.356026	mouse poly(A) seq	pgRNA.99
100	chr7	141631624	chr7:141631624	CAGGACTGCCCTGATTTCCC,ATTAGAAGTTTGAACGAAAG	56	41	0.333094	0.456849	-,+	18,9	2,16,0,9	*:*	ENSMUSG00000002957	Ap2a2	141631595	141631654	left,right	29,30	L4.R1	3,3	TGTGGAAAGGACGAAACACCGCAGGACTGCCCTGATTTCCCGTTTAGAGACGCGTCTCATCCCAATTAGAAGTTTGAACGAAAGGTTTTAGAGCTAGAAATAGCAAGT	59	48.5	0.394972	mouse poly(A) seq	pgRNA.100
101	chr7	105635632	chr7:105635632	TCATAAAAGCAGGCCCAGTG,CTAAGCACAGTTCAACTGGG	67	65	0.312752	0.418466	-,+	26,10	1,25,2,8	*:*	ENSMUSG00000030881	Arfip2	105635615	105635688	left,right	17,56	L3.R9	1,2	TGTGGAAAGGACGAAACACCGTCATAAAAGCAGGCCCAGTGGTTTAGAGACGCGTCTCATCCCACTAAGCACAGTTCAACTGGGGTTTTAGAGCTAGAAATAGCAAGT	73	66	0.365609	human melanoma	pgRNA.101
102	chr7	105635632	chr7:105635632	CCAGTGAGGTCAATTTGTGG,CTAAGCACAGTTCAACTGGG	67	65	0.261996	0.418466	-,+	22,10	0,22,2,8	*:*	ENSMUSG00000030881	Arfip2	105635601	105635688	left,right	31,56	L9.R9	3,2	TGTGGAAAGGACGAAACACCGCCAGTGAGGTCAATTTGTGGGTTTAGAGACGCGTCTCATCCCACTAAGCACAGTTCAACTGGGGTTTTAGAGCTAGAAATAGCAAGT	87	66	0.340231	human melanoma	pgRNA.102
103	chr7	105635632	chr7:105635632	TCATAAAAGCAGGCCCAGTG,GTTCTAAGCACAGTTCAACT	67	62	0.312752	0.628099	-,+	26,4	1,25,0,4	*:*	ENSMUSG00000030881	Arfip2	105635615	105635685	left,right	17,53	L3.R8	1,2	TGTGGAAAGGACGAAACACCGTCATAAAAGCAGGCCCAGTGGTTTAGAGACGCGTCTCATCCCAGTTCTAAGCACAGTTCAACTGTTTTAGAGCTAGAAATAGCAAGT	70	64.5	0.470426	human melanoma	pgRNA.103
104	chr7	105635632	chr7:105635632	CCAGTGAGGTCAATTTGTGG,GTTCTAAGCACAGTTCAACT	67	62	0.261996	0.628099	-,+	22,4	0,22,0,4	*:*	ENSMUSG00000030881	Arfip2	105635601	105635685	left,right	31,53	L9.R8	3,2	TGTGGAAAGGACGAAACACCGCCAGTGAGGTCAATTTGTGGGTTTAGAGACGCGTCTCATCCCAGTTCTAAGCACAGTTCAACTGTTTTAGAGCTAGAAATAGCAAGT	84	64.5	0.445048	human melanoma	pgRNA.104
105	chr7	105635632	chr7:105635632	TCATAAAAGCAGGCCCAGTG,GGAGGGCCCATTCAGATGCA	67	62	0.312752	0.314871	-,+	26,11	1,25,1,10	*:*	ENSMUSG00000030881	Arfip2	105635615	105635721	left,right	17,89	L3.R17	1,2	TGTGGAAAGGACGAAACACCGTCATAAAAGCAGGCCCAGTGGTTTAGAGACGCGTCTCATCCCAGGAGGGCCCATTCAGATGCAGTTTTAGAGCTAGAAATAGCAAGT	106	64.5	0.313811	human melanoma	pgRNA.105
106	chr7	105635632	chr7:105635632	CCAGTGAGGTCAATTTGTGG,GGAGGGCCCATTCAGATGCA	67	62	0.261996	0.314871	-,+	22,11	0,22,1,10	*:*	ENSMUSG00000030881	Arfip2	105635601	105635721	left,right	31,89	L9.R17	3,2	TGTGGAAAGGACGAAACACCGCCAGTGAGGTCAATTTGTGGGTTTAGAGACGCGTCTCATCCCAGGAGGGCCCATTCAGATGCAGTTTTAGAGCTAGAAATAGCAAGT	120	64.5	0.288434	human melanoma	pgRNA.106
107	chr7	105635632	chr7:105635632	ATTTGTGGGGGACTAGAGGA,CTAAGCACAGTTCAACTGGG	63	65	0.147134	0.418466	-,+	26,10	0,26,2,8	*:*	ENSMUSG00000030881	Arfip2	105635589	105635688	left,right	43,56	L12.R9	3,2	TGTGGAAAGGACGAAACACCGATTTGTGGGGGACTAGAGGAGTTTAGAGACGCGTCTCATCCCACTAAGCACAGTTCAACTGGGGTTTTAGAGCTAGAAATAGCAAGT	99	64	0.2828	human melanoma	pgRNA.107
108	chr7	105635632	chr7:105635632	TCATAAAAGCAGGCCCAGTG,TAAGCACAGTTCAACTGGGT	67	60	0.312752	0.555877	-,+	26,5	1,25,0,5	*:*	ENSMUSG00000030881	Arfip2	105635615	105635689	left,right	17,57	L3.R10	1,2	TGTGGAAAGGACGAAACACCGTCATAAAAGCAGGCCCAGTGGTTTAGAGACGCGTCTCATCCCATAAGCACAGTTCAACTGGGTGTTTTAGAGCTAGAAATAGCAAGT	74	63.5	0.434314	human melanoma	pgRNA.108
109	chr7	105635632	chr7:105635632	CCAGTGAGGTCAATTTGTGG,TAAGCACAGTTCAACTGGGT	67	60	0.261996	0.555877	-,+	22,5	0,22,0,5	*:*	ENSMUSG00000030881	Arfip2	105635601	105635689	left,right	31,57	L9.R10	3,2	TGTGGAAAGGACGAAACACCGCCAGTGAGGTCAATTTGTGGGTTTAGAGACGCGTCTCATCCCATAAGCACAGTTCAACTGGGTGTTTTAGAGCTAGAAATAGCAAGT	88	63.5	0.408937	human melanoma	pgRNA.109
110	chr7	105635632	chr7:105635632	TCATAAAAGCAGGCCCAGTG,GCACAGTTCAACTGGGTGGG	67	59	0.312752	0.198598	-,+	26,18	1,25,2,16	*:*	ENSMUSG00000030881	Arfip2	105635615	105635692	left,right	17,60	L3.R11	1,2	TGTGGAAAGGACGAAACACCGTCATAAAAGCAGGCCCAGTGGTTTAGAGACGCGTCTCATCCCAGCACAGTTCAACTGGGTGGGGTTTTAGAGCTAGAAATAGCAAGT	77	63	0.255675	human melanoma	pgRNA.110
111	chr3	88646904	chr3:88646904	TTTACTAATGTTCTTCAGTG,TGAGACCCCTGGATACCTAG	61	73	0.135297	0.312102	-,+	26,6	1,25,0,6	*:*	ENSMUSG00000028059	Arhgef2	88646899	88646976	left,right	5,72	L3.R15	3,1	TGTGGAAAGGACGAAACACCGTTTACTAATGTTCTTCAGTGGTTTAGAGACGCGTCTCATCCCATGAGACCCCTGGATACCTAGGTTTTAGAGCTAGAAATAGCAAGT	77	67	0.2237	human melanoma	pgRNA.111
112	chr3	88646904	chr3:88646904	TTTACTAATGTTCTTCAGTG,ACTGAAGAACATTAGTAAAG	61	66	0.135297	0.156502	-,+	26,27	1,25,1,26	*:*	ENSMUSG00000028059	Arhgef2	88646899	88646913	left,right	5,9	L3.R3	3,2	TGTGGAAAGGACGAAACACCGTTTACTAATGTTCTTCAGTGGTTTAGAGACGCGTCTCATCCCAACTGAAGAACATTAGTAAAGGTTTTAGAGCTAGAAATAGCAAGT	14	63.5	0.1459	human melanoma	pgRNA.112
113	chr3	88646904	chr3:88646904	TTCTTCAGTGGGGCACCAGG,TGAGACCCCTGGATACCTAG	51	73	0.259106	0.312102	-,+	17,6	1,16,0,6	*:*	ENSMUSG00000028059	Arhgef2	88646889	88646976	left,right	15,72	L4.R15	2,1	TGTGGAAAGGACGAAACACCGTTCTTCAGTGGGGCACCAGGGTTTAGAGACGCGTCTCATCCCATGAGACCCCTGGATACCTAGGTTTTAGAGCTAGAAATAGCAAGT	87	62	0.285604	human melanoma	pgRNA.113
114	chr3	88646904	chr3:88646904	TTTACTAATGTTCTTCAGTG,CTGAAGAACATTAGTAAAGG	61	62	0.135297	0.203424	-,+	26,14	1,25,1,13	*:*	ENSMUSG00000028059	Arhgef2	88646899	88646914	left,right	5,10	L3.R4	3,2	TGTGGAAAGGACGAAACACCGTTTACTAATGTTCTTCAGTGGTTTAGAGACGCGTCTCATCCCACTGAAGAACATTAGTAAAGGGTTTTAGAGCTAGAAATAGCAAGT	15	61.5	0.16936	human melanoma	pgRNA.114
115	chr3	88646904	chr3:88646904	CCTTTACTAATGTTCTTCAG,TGAGACCCCTGGATACCTAG	49	73	0.182069	0.312102	-,+	18,6	2,16,0,6	*:*	ENSMUSG00000028059	Arhgef2	88646901	88646976	left,right	3,72	L1.R15	3,1	TGTGGAAAGGACGAAACACCGCCTTTACTAATGTTCTTCAGGTTTAGAGACGCGTCTCATCCCATGAGACCCCTGGATACCTAGGTTTTAGAGCTAGAAATAGCAAGT	75	61	0.247085	human melanoma	pgRNA.115
116	chr3	88646904	chr3:88646904	TTTACTAATGTTCTTCAGTG,CTGGATACCTAGGGGCCATG	61	61	0.135297	0.399332	-,+	26,11	1,25,0,11	*:*	ENSMUSG00000028059	Arhgef2	88646899	88646984	left,right	5,80	L3.R18	3,1	TGTGGAAAGGACGAAACACCGTTTACTAATGTTCTTCAGTGGTTTAGAGACGCGTCTCATCCCACTGGATACCTAGGGGCCATGGTTTTAGAGCTAGAAATAGCAAGT	85	61	0.267315	human melanoma	pgRNA.116
117	chr3	88646904	chr3:88646904	TTTACTAATGTTCTTCAGTG,CATGGCCCCTAGGTATCCAG	61	60	0.135297	0.283713	-,-	26,7	1,25,2,5	*:*	ENSMUSG00000028059	Arhgef2	88646899	88646971	left,right	5,67	L3.R10	3,1	TGTGGAAAGGACGAAACACCGTTTACTAATGTTCTTCAGTGGTTTAGAGACGCGTCTCATCCCACATGGCCCCTAGGTATCCAGGTTTTAGAGCTAGAAATAGCAAGT	72	60.5	0.209505	human melanoma	pgRNA.117
118	chr3	88646904	chr3:88646904	TTCTTCAGTGGGGCACCAGG,ACTGAAGAACATTAGTAAAG	51	66	0.259106	0.156502	-,+	17,27	1,16,1,26	*:*	ENSMUSG00000028059	Arhgef2	88646889	88646913	left,right	15,9	L4.R3	2,2	TGTGGAAAGGACGAAACACCGTTCTTCAGTGGGGCACCAGGGTTTAGAGACGCGTCTCATCCCAACTGAAGAACATTAGTAAAGGTTTTAGAGCTAGAAATAGCAAGT	24	58.5	0.207804	human melanoma	pgRNA.118
119	chr3	88646904	chr3:88646904	TTTACTAATGTTCTTCAGTG,AGGGGTCTCAGGAACTGGTA	61	56	0.135297	0.188294	-,-	26,23	1,25,1,22	*:*	ENSMUSG00000028059	Arhgef2	88646899	88646953	left,right	5,49	L3.R6	3,1	TGTGGAAAGGACGAAACACCGTTTACTAATGTTCTTCAGTGGTTTAGAGACGCGTCTCATCCCAAGGGGTCTCAGGAACTGGTAGTTTTAGAGCTAGAAATAGCAAGT	54	58.5	0.161796	human melanoma	pgRNA.119
120	chr3	88646904	chr3:88646904	CTTTACTAATGTTCTTCAGT,TGAGACCCCTGGATACCTAG	44	73	0.217847	0.312102	-,+	15,6	0,15,0,6	*:*	ENSMUSG00000028059	Arhgef2	88646900	88646976	left,right	4,72	L2.R15	3,1	TGTGGAAAGGACGAAACACCGCTTTACTAATGTTCTTCAGTGTTTAGAGACGCGTCTCATCCCATGAGACCCCTGGATACCTAGGTTTTAGAGCTAGAAATAGCAAGT	76	58.5	0.264974	human melanoma	pgRNA.120
121	chr2	39015564	chr2:39015564	GGATGTCTGTACAAACTCTC,GCTTATTAGTCTATTCATCG	53	70	0.423373	0.528085	-,+	10,6	0,10,0,6	*:*	ENSMUSG00000026755	Arpc5l	39015492	39015594	left,right	72,30	L4.R2	1,2	TGTGGAAAGGACGAAACACCGGGATGTCTGTACAAACTCTCGTTTAGAGACGCGTCTCATCCCAGCTTATTAGTCTATTCATCGGTTTTAGAGCTAGAAATAGCAAGT	102	61.5	0.475729	mouse poly(A) seq	pgRNA.121
122	chr2	39015564	chr2:39015564	AAGAGCTTTATTGATGCAGC,GCTTATTAGTCTATTCATCG	48	70	0.254023	0.528085	-,+	16,6	1,15,0,6	*:*	ENSMUSG00000026755	Arpc5l	39015560	39015594	left,right	4,30	L1.R2	3,2	TGTGGAAAGGACGAAACACCGAAGAGCTTTATTGATGCAGCGTTTAGAGACGCGTCTCATCCCAGCTTATTAGTCTATTCATCGGTTTTAGAGCTAGAAATAGCAAGT	34	59	0.391054	mouse poly(A) seq	pgRNA.122
123	chr2	39015564	chr2:39015564	GGATGTCTGTACAAACTCTC,GTGTTCTCTGTATGTTAAGT	53	59	0.423373	0.330263	-,+	10,11	0,10,0,11	*:*	ENSMUSG00000026755	Arpc5l	39015492	39015618	left,right	72,54	L4.R4	1,2	TGTGGAAAGGACGAAACACCGGGATGTCTGTACAAACTCTCGTTTAGAGACGCGTCTCATCCCAGTGTTCTCTGTATGTTAAGTGTTTTAGAGCTAGAAATAGCAAGT	126	56	0.376818	mouse poly(A) seq	pgRNA.123
124	chr2	39015564	chr2:39015564	AAGAGCTTTATTGATGCAGC,GTGTTCTCTGTATGTTAAGT	48	59	0.254023	0.330263	-,+	16,11	1,15,0,11	*:*	ENSMUSG00000026755	Arpc5l	39015560	39015618	left,right	4,54	L1.R4	3,2	TGTGGAAAGGACGAAACACCGAAGAGCTTTATTGATGCAGCGTTTAGAGACGCGTCTCATCCCAGTGTTCTCTGTATGTTAAGTGTTTTAGAGCTAGAAATAGCAAGT	58	53.5	0.292143	mouse poly(A) seq	pgRNA.124
125	chr2	39015564	chr2:39015564	GGATGTCTGTACAAACTCTC,TGTGTTCTCTGTATGTTAAG	53	54	0.423373	0.191827	-,+	10,20	0,10,1,19	*:*	ENSMUSG00000026755	Arpc5l	39015492	39015617	left,right	72,53	L4.R3	1,2	TGTGGAAAGGACGAAACACCGGGATGTCTGTACAAACTCTCGTTTAGAGACGCGTCTCATCCCATGTGTTCTCTGTATGTTAAGGTTTTAGAGCTAGAAATAGCAAGT	125	53.5	0.3076	mouse poly(A) seq	pgRNA.125
126	chr2	39015564	chr2:39015564	AAGAGCTTTATTGATGCAGC,TGTGTTCTCTGTATGTTAAG	48	54	0.254023	0.191827	-,+	16,20	1,15,1,19	*:*	ENSMUSG00000026755	Arpc5l	39015560	39015617	left,right	4,53	L1.R3	3,2	TGTGGAAAGGACGAAACACCGAAGAGCTTTATTGATGCAGCGTTTAGAGACGCGTCTCATCCCATGTGTTCTCTGTATGTTAAGGTTTTAGAGCTAGAAATAGCAAGT	57	51	0.222925	mouse poly(A) seq	pgRNA.126
127	chr2	39015564	chr2:39015564	GGATGTCTGTACAAACTCTC,TGCTGCATCAATAAAGCTCT	53	46	0.423373	0.404435	-,+	10,10	0,10,1,9	*:*	ENSMUSG00000026755	Arpc5l	39015492	39015572	left,right	72,8	L4.R1	1,1	TGTGGAAAGGACGAAACACCGGGATGTCTGTACAAACTCTCGTTTAGAGACGCGTCTCATCCCATGCTGCATCAATAAAGCTCTGTTTTAGAGCTAGAAATAGCAAGT	80	49.5	0.413904	mouse poly(A) seq	pgRNA.127
128	chr2	39015564	chr2:39015564	GGATGTCTGTACAAACTCTC,TGAATGATGATAGTTGGGTT	53	45	0.423373	0.454487	-,+	10,6	0,10,0,6	*:*	ENSMUSG00000026755	Arpc5l	39015492	39015659	left,right	72,95	L4.R9	1,2	TGTGGAAAGGACGAAACACCGGGATGTCTGTACAAACTCTCGTTTAGAGACGCGTCTCATCCCATGAATGATGATAGTTGGGTTGTTTTAGAGCTAGAAATAGCAAGT	167	49	0.43893	mouse poly(A) seq	pgRNA.128
129	chr2	39015564	chr2:39015564	GGATGTCTGTACAAACTCTC,TAGTAATGAATGATGATAGT	53	44	0.423373	0.254058	-,+	10,16	0,10,1,15	*:*	ENSMUSG00000026755	Arpc5l	39015492	39015653	left,right	72,89	L4.R7	1,1	TGTGGAAAGGACGAAACACCGGGATGTCTGTACAAACTCTCGTTTAGAGACGCGTCTCATCCCATAGTAATGAATGATGATAGTGTTTTAGAGCTAGAAATAGCAAGT	161	48.5	0.338715	mouse poly(A) seq	pgRNA.129
130	chr2	39015564	chr2:39015564	AAGAGCTTTATTGATGCAGC,TGCTGCATCAATAAAGCTCT	48	46	0.254023	0.404435	-,+	16,10	1,15,1,9	*:*	ENSMUSG00000026755	Arpc5l	39015560	39015572	left,right	4,8	L1.R1	3,1	TGTGGAAAGGACGAAACACCGAAGAGCTTTATTGATGCAGCGTTTAGAGACGCGTCTCATCCCATGCTGCATCAATAAAGCTCTGTTTTAGAGCTAGAAATAGCAAGT	12	47	0.329229	mouse poly(A) seq	pgRNA.130
131	chr11	4683358	chr11:4683358	GTATATTCAGAAGCAACGAA,ATGTCACAGAGCATTGCCGG	67	64	0.226269	0.758467	+,-	16,6	1,15,1,5	*:*	ENSMUSG00000020412	Ascc2	4683348	4683382	left,right	10,24	L1.R5	2,2	TGTGGAAAGGACGAAACACCGGTATATTCAGAAGCAACGAAGTTTAGAGACGCGTCTCATCCCAATGTCACAGAGCATTGCCGGGTTTTAGAGCTAGAAATAGCAAGT	34	65.5	0.492368	mouse poly(A) seq	pgRNA.131
132	chr11	4683358	chr11:4683358	CTGCCATCCAGGACTTCCGG,ATGTCACAGAGCATTGCCGG	64	64	0.258014	0.758467	-,-	11,6	0,11,1,5	*:*	ENSMUSG00000020412	Ascc2	4683308	4683382	left,right	50,24	L8.R5	2,2	TGTGGAAAGGACGAAACACCGCTGCCATCCAGGACTTCCGGGTTTAGAGACGCGTCTCATCCCAATGTCACAGAGCATTGCCGGGTTTTAGAGCTAGAAATAGCAAGT	74	64	0.50824	mouse poly(A) seq	pgRNA.132
133	chr11	4683358	chr11:4683358	GTCTTTCATCTTGTGCAGCG,ATGTCACAGAGCATTGCCGG	64	64	0.358078	0.758467	+,-	7,6	1,6,1,5	*:*	ENSMUSG00000020412	Ascc2	4683290	4683382	left,right	68,24	L11.R5	3,2	TGTGGAAAGGACGAAACACCGGTCTTTCATCTTGTGCAGCGGTTTAGAGACGCGTCTCATCCCAATGTCACAGAGCATTGCCGGGTTTTAGAGCTAGAAATAGCAAGT	92	64	0.558273	mouse poly(A) seq	pgRNA.133
134	chr11	4683358	chr11:4683358	GTATATTCAGAAGCAACGAA,GGGTCAGAAACTTTATTCAT	67	53	0.226269	0.31186	+,-	16,15	1,15,1,14	*:*	ENSMUSG00000020412	Ascc2	4683348	4683361	left,right	10,3	L1.R1	2,3	TGTGGAAAGGACGAAACACCGGTATATTCAGAAGCAACGAAGTTTAGAGACGCGTCTCATCCCAGGGTCAGAAACTTTATTCATGTTTTAGAGCTAGAAATAGCAAGT	13	60	0.269064	mouse poly(A) seq	pgRNA.134
135	chr11	4683358	chr11:4683358	GTATATTCAGAAGCAACGAA,GAATAAAGTTTCTGACCCTC	67	53	0.226269	0.320868	+,+	16,13	1,15,0,13	*:*	ENSMUSG00000020412	Ascc2	4683348	4683376	left,right	10,18	L1.R3	2,3	TGTGGAAAGGACGAAACACCGGTATATTCAGAAGCAACGAAGTTTAGAGACGCGTCTCATCCCAGAATAAAGTTTCTGACCCTCGTTTTAGAGCTAGAAATAGCAAGT	28	60	0.273569	mouse poly(A) seq	pgRNA.135
136	chr11	4683358	chr11:4683358	CCACCTCCGGAAGTCCTGGA,ATGTCACAGAGCATTGCCGG	56	64	0.300392	0.758467	+,-	14,6	0,14,1,5	*:*	ENSMUSG00000020412	Ascc2	4683315	4683382	left,right	43,24	L5.R5	1,2	TGTGGAAAGGACGAAACACCGCCACCTCCGGAAGTCCTGGAGTTTAGAGACGCGTCTCATCCCAATGTCACAGAGCATTGCCGGGTTTTAGAGCTAGAAATAGCAAGT	67	60	0.529429	mouse poly(A) seq	pgRNA.136
137	chr11	4683358	chr11:4683358	GTATATTCAGAAGCAACGAA,GGTATTGGTGTTTCTGAGGA	67	53	0.226269	0.141512	+,-	16,28	1,15,0,28	*:*	ENSMUSG00000020412	Ascc2	4683348	4683426	left,right	10,68	L1.R10	2,3	TGTGGAAAGGACGAAACACCGGTATATTCAGAAGCAACGAAGTTTAGAGACGCGTCTCATCCCAGGTATTGGTGTTTCTGAGGAGTTTTAGAGCTAGAAATAGCAAGT	78	60	0.18389	mouse poly(A) seq	pgRNA.137
138	chr11	4683358	chr11:4683358	GCACAAGATGAAAGACACTT,ATGTCACAGAGCATTGCCGG	54	64	0.27458	0.758467	-,-	17,6	0,17,1,5	*:*	ENSMUSG00000020412	Ascc2	4683273	4683382	left,right	85,24	L12.R5	2,2	TGTGGAAAGGACGAAACACCGGCACAAGATGAAAGACACTTGTTTAGAGACGCGTCTCATCCCAATGTCACAGAGCATTGCCGGGTTTTAGAGCTAGAAATAGCAAGT	109	59	0.516524	mouse poly(A) seq	pgRNA.138
139	chr11	4683358	chr11:4683358	CTGCCATCCAGGACTTCCGG,GGGTCAGAAACTTTATTCAT	64	53	0.258014	0.31186	-,-	11,15	0,11,1,14	*:*	ENSMUSG00000020412	Ascc2	4683308	4683361	left,right	50,3	L8.R1	2,3	TGTGGAAAGGACGAAACACCGCTGCCATCCAGGACTTCCGGGTTTAGAGACGCGTCTCATCCCAGGGTCAGAAACTTTATTCATGTTTTAGAGCTAGAAATAGCAAGT	53	58.5	0.284937	mouse poly(A) seq	pgRNA.139
140	chr11	4683358	chr11:4683358	CTGCCATCCAGGACTTCCGG,GAATAAAGTTTCTGACCCTC	64	53	0.258014	0.320868	-,+	11,13	0,11,0,13	*:*	ENSMUSG00000020412	Ascc2	4683308	4683376	left,right	50,18	L8.R3	2,3	TGTGGAAAGGACGAAACACCGCTGCCATCCAGGACTTCCGGGTTTAGAGACGCGTCTCATCCCAGAATAAAGTTTCTGACCCTCGTTTTAGAGCTAGAAATAGCAAGT	68	58.5	0.289441	mouse poly(A) seq	pgRNA.140
141	chr6	114859198	chr6:114859198	TGTGGAGATCAGGACCAGGG,GGGGGGGAGATTAGTGCACA	73	63	0.190928	0.342144	-,-	22,10	1,21,0,10	*:*	ENSMUSG00000030314	Atg7	114859108	114859249	left,right	90,51	L17.R8	1,2	TGTGGAAAGGACGAAACACCGTGTGGAGATCAGGACCAGGGGTTTAGAGACGCGTCTCATCCCAGGGGGGGAGATTAGTGCACAGTTTTAGAGCTAGAAATAGCAAGT	141	68	0.266536	mouse poly(A) seq	pgRNA.141
142	chr6	114859198	chr6:114859198	AGATGTGGAGATCAGGACCA,GGGGGGGAGATTAGTGCACA	71	63	0.154262	0.342144	-,-	31,10	1,30,0,10	*:*	ENSMUSG00000030314	Atg7	114859111	114859249	left,right	87,51	L16.R8	1,2	TGTGGAAAGGACGAAACACCGAGATGTGGAGATCAGGACCAGTTTAGAGACGCGTCTCATCCCAGGGGGGGAGATTAGTGCACAGTTTTAGAGCTAGAAATAGCAAGT	138	67	0.248203	mouse poly(A) seq	pgRNA.142
143	chr6	114859198	chr6:114859198	TGTGGAGATCAGGACCAGGG,CCAGATCAGTGGCAATGCCA	73	60	0.190928	0.31094	-,-	22,13	1,21,1,12	*:*	ENSMUSG00000030314	Atg7	114859108	114859213	left,right	90,15	L17.R2	1,1	TGTGGAAAGGACGAAACACCGTGTGGAGATCAGGACCAGGGGTTTAGAGACGCGTCTCATCCCACCAGATCAGTGGCAATGCCAGTTTTAGAGCTAGAAATAGCAAGT	105	66.5	0.250934	mouse poly(A) seq	pgRNA.143
144	chr6	114859198	chr6:114859198	TGTGGAGATCAGGACCAGGG,TTGGCATTGCCACTGATCTG	73	59	0.190928	0.308406	-,+	22,18	1,21,1,17	*:*	ENSMUSG00000030314	Atg7	114859108	114859225	left,right	90,27	L17.R5	1,2	TGTGGAAAGGACGAAACACCGTGTGGAGATCAGGACCAGGGGTTTAGAGACGCGTCTCATCCCATTGGCATTGCCACTGATCTGGTTTTAGAGCTAGAAATAGCAAGT	117	66	0.249667	mouse poly(A) seq	pgRNA.144
145	chr6	114859198	chr6:114859198	TGTGGAGATCAGGACCAGGG,GGGAGATTAGTGCACATGGA	73	59	0.190928	0.212166	-,-	22,18	1,21,2,16	*:*	ENSMUSG00000030314	Atg7	114859108	114859245	left,right	90,47	L17.R7	1,2	TGTGGAAAGGACGAAACACCGTGTGGAGATCAGGACCAGGGGTTTAGAGACGCGTCTCATCCCAGGGAGATTAGTGCACATGGAGTTTTAGAGCTAGAAATAGCAAGT	137	66	0.201547	mouse poly(A) seq	pgRNA.145
146	chr6	114859198	chr6:114859198	AGATGTGGAGATCAGGACCA,CCAGATCAGTGGCAATGCCA	71	60	0.154262	0.31094	-,-	31,13	1,30,1,12	*:*	ENSMUSG00000030314	Atg7	114859111	114859213	left,right	87,15	L16.R2	1,1	TGTGGAAAGGACGAAACACCGAGATGTGGAGATCAGGACCAGTTTAGAGACGCGTCTCATCCCACCAGATCAGTGGCAATGCCAGTTTTAGAGCTAGAAATAGCAAGT	102	65.5	0.232601	mouse poly(A) seq	pgRNA.146
147	chr6	114859198	chr6:114859198	AGATGTGGAGATCAGGACCA,TTGGCATTGCCACTGATCTG	71	59	0.154262	0.308406	-,+	31,18	1,30,1,17	*:*	ENSMUSG00000030314	Atg7	114859111	114859225	left,right	87,27	L16.R5	1,2	TGTGGAAAGGACGAAACACCGAGATGTGGAGATCAGGACCAGTTTAGAGACGCGTCTCATCCCATTGGCATTGCCACTGATCTGGTTTTAGAGCTAGAAATAGCAAGT	114	65	0.231334	mouse poly(A) seq	pgRNA.147
148	chr6	114859198	chr6:114859198	AGATGTGGAGATCAGGACCA,GGGAGATTAGTGCACATGGA	71	59	0.154262	0.212166	-,-	31,18	1,30,2,16	*:*	ENSMUSG00000030314	Atg7	114859111	114859245	left,right	87,47	L16.R7	1,2	TGTGGAAAGGACGAAACACCGAGATGTGGAGATCAGGACCAGTTTAGAGACGCGTCTCATCCCAGGGAGATTAGTGCACATGGAGTTTTAGAGCTAGAAATAGCAAGT	134	65	0.183214	mouse poly(A) seq	pgRNA.148
149	chr6	114859198	chr6:114859198	TGTGGAGATCAGGACCAGGG,TCTGAACTCAATAATAACCT	73	55	0.190928	0.307076	-,+	22,17	1,21,1,16	*:*	ENSMUSG00000030314	Atg7	114859108	114859206	left,right	90,8	L17.R1	1,1	TGTGGAAAGGACGAAACACCGTGTGGAGATCAGGACCAGGGGTTTAGAGACGCGTCTCATCCCATCTGAACTCAATAATAACCTGTTTTAGAGCTAGAAATAGCAAGT	98	64	0.249002	mouse poly(A) seq	pgRNA.149
150	chr6	114859198	chr6:114859198	CTCCACATCTCCAAGGACGA,GGGGGGGAGATTAGTGCACA	65	63	0.311269	0.342144	+,-	12,10	3,9,0,10	*:*	ENSMUSG00000030314	Atg7	114859134	114859249	left,right	64,51	L10.R8	1,2	TGTGGAAAGGACGAAACACCGCTCCACATCTCCAAGGACGAGTTTAGAGACGCGTCTCATCCCAGGGGGGGAGATTAGTGCACAGTTTTAGAGCTAGAAATAGCAAGT	115	64	0.326706	mouse poly(A) seq	pgRNA.150
151	chr18	77782487	chr18:77782487	AAAATCAGCACCATTTGTAA,GGTGTGTACCAGGATTTGTG	43	72	0.233606	0.232847	+,+	18,12	0,18,1,11	*:*	ENSMUSG00000025428	Atp5a1	77782450	77782555	left,right	37,68	L3.R10	3,3	TGTGGAAAGGACGAAACACCGAAAATCAGCACCATTTGTAAGTTTAGAGACGCGTCTCATCCCAGGTGTGTACCAGGATTTGTGGTTTTAGAGCTAGAAATAGCAAGT	105	57.5	0.233226	mouse poly(A) seq	pgRNA.151
152	chr18	77782487	chr18:77782487	AAATCAGCACCATTTGTAAA,GGTGTGTACCAGGATTTGTG	42	72	0.1644	0.232847	+,+	31,12	3,28,1,11	*:*	ENSMUSG00000025428	Atp5a1	77782451	77782555	left,right	36,68	L2.R10	3,3	TGTGGAAAGGACGAAACACCGAAATCAGCACCATTTGTAAAGTTTAGAGACGCGTCTCATCCCAGGTGTGTACCAGGATTTGTGGTTTTAGAGCTAGAAATAGCAAGT	104	57	0.198624	mouse poly(A) seq	pgRNA.152
153	chr18	77782487	chr18:77782487	TCATGTGATTTCTGTACATC,GGTGTGTACCAGGATTTGTG	39	72	0.293691	0.232847	-,+	21,12	1,20,1,11	*:*	ENSMUSG00000025428	Atp5a1	77782477	77782555	left,right	10,68	L1.R10	3,3	TGTGGAAAGGACGAAACACCGTCATGTGATTTCTGTACATCGTTTAGAGACGCGTCTCATCCCAGGTGTGTACCAGGATTTGTGGTTTTAGAGCTAGAAATAGCAAGT	78	55.5	0.263269	mouse poly(A) seq	pgRNA.153
154	chr18	77782487	chr18:77782487	GACAAAACCAAAGCAGTATC,GGTGTGTACCAGGATTTGTG	35	72	0.263274	0.232847	-,+	20,12	0,20,1,11	*:*	ENSMUSG00000025428	Atp5a1	77782405	77782555	left,right	82,68	L5.R10	1,3	TGTGGAAAGGACGAAACACCGGACAAAACCAAAGCAGTATCGTTTAGAGACGCGTCTCATCCCAGGTGTGTACCAGGATTTGTGGTTTTAGAGCTAGAAATAGCAAGT	150	53.5	0.24806	mouse poly(A) seq	pgRNA.154
155	chr18	77782487	chr18:77782487	AAAATCAGCACCATTTGTAA,ATACTGTGTGCTAGTTTGTG	43	55	0.233606	0.147334	+,+	18,25	0,18,2,23	*:*	ENSMUSG00000025428	Atp5a1	77782450	77782521	left,right	37,34	L3.R2	3,3	TGTGGAAAGGACGAAACACCGAAAATCAGCACCATTTGTAAGTTTAGAGACGCGTCTCATCCCAATACTGTGTGCTAGTTTGTGGTTTTAGAGCTAGAAATAGCAAGT	71	49	0.19047	mouse poly(A) seq	pgRNA.155
156	chr18	77782487	chr18:77782487	AAATCAGCACCATTTGTAAA,ATACTGTGTGCTAGTTTGTG	42	55	0.1644	0.147334	+,+	31,25	3,28,2,23	*:*	ENSMUSG00000025428	Atp5a1	77782451	77782521	left,right	36,34	L2.R2	3,3	TGTGGAAAGGACGAAACACCGAAATCAGCACCATTTGTAAAGTTTAGAGACGCGTCTCATCCCAATACTGTGTGCTAGTTTGTGGTTTTAGAGCTAGAAATAGCAAGT	70	48.5	0.155867	mouse poly(A) seq	pgRNA.156
157	chr18	77782487	chr18:77782487	TCATGTGATTTCTGTACATC,ATACTGTGTGCTAGTTTGTG	39	55	0.293691	0.147334	-,+	21,25	1,20,2,23	*:*	ENSMUSG00000025428	Atp5a1	77782477	77782521	left,right	10,34	L1.R2	3,3	TGTGGAAAGGACGAAACACCGTCATGTGATTTCTGTACATCGTTTAGAGACGCGTCTCATCCCAATACTGTGTGCTAGTTTGTGGTTTTAGAGCTAGAAATAGCAAGT	44	47	0.220512	mouse poly(A) seq	pgRNA.157
158	chr18	77782487	chr18:77782487	GACAAAACCAAAGCAGTATC,ATACTGTGTGCTAGTTTGTG	35	55	0.263274	0.147334	-,+	20,25	0,20,2,23	*:*	ENSMUSG00000025428	Atp5a1	77782405	77782521	left,right	82,34	L5.R2	1,3	TGTGGAAAGGACGAAACACCGGACAAAACCAAAGCAGTATCGTTTAGAGACGCGTCTCATCCCAATACTGTGTGCTAGTTTGTGGTTTTAGAGCTAGAAATAGCAAGT	116	45	0.205304	mouse poly(A) seq	pgRNA.158
159	chr18	77782487	chr18:77782487	AAAATCAGCACCATTTGTAA,ACACAAACTAGCACACAGTA	43	41	0.233606	0.219133	+,-	18,28	0,18,2,26	*:*	ENSMUSG00000025428	Atp5a1	77782450	77782509	left,right	37,22	L3.R1	3,1	TGTGGAAAGGACGAAACACCGAAAATCAGCACCATTTGTAAGTTTAGAGACGCGTCTCATCCCAACACAAACTAGCACACAGTAGTTTTAGAGCTAGAAATAGCAAGT	59	42	0.226369	mouse poly(A) seq	pgRNA.159
160	chr18	77782487	chr18:77782487	AAAATCAGCACCATTTGTAA,GGTGGGCTCAGGTGTGTACC	43	41	0.233606	0.260201	+,+	18,14	0,18,0,14	*:*	ENSMUSG00000025428	Atp5a1	77782450	77782545	left,right	37,58	L3.R9	3,1	TGTGGAAAGGACGAAACACCGAAAATCAGCACCATTTGTAAGTTTAGAGACGCGTCTCATCCCAGGTGGGCTCAGGTGTGTACCGTTTTAGAGCTAGAAATAGCAAGT	95	42	0.246903	mouse poly(A) seq	pgRNA.160
161	chr16	97437074	chr16:97437074	TAATCAAGATACAGTCTGGA,CACTGTTTTGGTTCACAATG	59	53	0.338664	0.338263	-,-	11,10	1,10,2,8	*:*	ENSMUSG00000040605	Bace2	97437010	97437092	left,right	64,18	L3.R1	1,4	TGTGGAAAGGACGAAACACCGTAATCAAGATACAGTCTGGAGTTTAGAGACGCGTCTCATCCCACACTGTTTTGGTTCACAATGGTTTTAGAGCTAGAAATAGCAAGT	82	56	0.338463	mouse poly(A) seq	pgRNA.161
162	chr16	97437074	chr16:97437074	TAATCAAGATACAGTCTGGA,TGTGAACCAAAACAGTGCAT	59	52	0.338664	0.34651	-,+	11,14	1,10,0,14	*:*	ENSMUSG00000040605	Bace2	97437010	97437108	left,right	64,34	L3.R3	1,1	TGTGGAAAGGACGAAACACCGTAATCAAGATACAGTCTGGAGTTTAGAGACGCGTCTCATCCCATGTGAACCAAAACAGTGCATGTTTTAGAGCTAGAAATAGCAAGT	98	55.5	0.342587	mouse poly(A) seq	pgRNA.162
163	chr16	97437074	chr16:97437074	TAATCAAGATACAGTCTGGA,TTTGGTTTTGGTGGTACACT	59	51	0.338664	0.2782	-,-	11,17	1,10,1,16	*:*	ENSMUSG00000040605	Bace2	97437010	97437156	left,right	64,82	L3.R9	1,4	TGTGGAAAGGACGAAACACCGTAATCAAGATACAGTCTGGAGTTTAGAGACGCGTCTCATCCCATTTGGTTTTGGTGGTACACTGTTTTAGAGCTAGAAATAGCAAGT	146	55	0.308432	mouse poly(A) seq	pgRNA.163
164	chr16	97437074	chr16:97437074	GGCATTCAGTTGCACAGTTG,CACTGTTTTGGTTCACAATG	51	53	0.403084	0.338263	-,-	6,10	0,6,2,8	*:*	ENSMUSG00000040605	Bace2	97436989	97437092	left,right	85,18	L4.R1	2,4	TGTGGAAAGGACGAAACACCGGGCATTCAGTTGCACAGTTGGTTTAGAGACGCGTCTCATCCCACACTGTTTTGGTTCACAATGGTTTTAGAGCTAGAAATAGCAAGT	103	52	0.370673	mouse poly(A) seq	pgRNA.164
165	chr16	97437074	chr16:97437074	TAATCAAGATACAGTCTGGA,GTGAACCAAAACAGTGCATT	59	44	0.338664	0.339191	-,+	11,11	1,10,1,10	*:*	ENSMUSG00000040605	Bace2	97437010	97437109	left,right	64,35	L3.R4	1,2	TGTGGAAAGGACGAAACACCGTAATCAAGATACAGTCTGGAGTTTAGAGACGCGTCTCATCCCAGTGAACCAAAACAGTGCATTGTTTTAGAGCTAGAAATAGCAAGT	99	51.5	0.338927	mouse poly(A) seq	pgRNA.165
166	chr16	97437074	chr16:97437074	GGCATTCAGTTGCACAGTTG,TGTGAACCAAAACAGTGCAT	51	52	0.403084	0.34651	-,+	6,14	0,6,0,14	*:*	ENSMUSG00000040605	Bace2	97436989	97437108	left,right	85,34	L4.R3	2,1	TGTGGAAAGGACGAAACACCGGGCATTCAGTTGCACAGTTGGTTTAGAGACGCGTCTCATCCCATGTGAACCAAAACAGTGCATGTTTTAGAGCTAGAAATAGCAAGT	119	51.5	0.374797	mouse poly(A) seq	pgRNA.166
167	chr16	97437074	chr16:97437074	TAATCAAGATACAGTCTGGA,TGGTGGTACACTGGGCAGTT	59	44	0.338664	0.300997	-,-	11,15	1,10,1,14	*:*	ENSMUSG00000040605	Bace2	97437010	97437148	left,right	64,74	L3.R8	1,2	TGTGGAAAGGACGAAACACCGTAATCAAGATACAGTCTGGAGTTTAGAGACGCGTCTCATCCCATGGTGGTACACTGGGCAGTTGTTTTAGAGCTAGAAATAGCAAGT	138	51.5	0.31983	mouse poly(A) seq	pgRNA.167
168	chr16	97437074	chr16:97437074	AGAGTAATCAAGATACAGTC,CACTGTTTTGGTTCACAATG	49	53	0.239732	0.338263	-,-	17,10	0,17,2,8	*:*	ENSMUSG00000040605	Bace2	97437014	97437092	left,right	60,18	L2.R1	1,4	TGTGGAAAGGACGAAACACCGAGAGTAATCAAGATACAGTCGTTTAGAGACGCGTCTCATCCCACACTGTTTTGGTTCACAATGGTTTTAGAGCTAGAAATAGCAAGT	78	51	0.288998	mouse poly(A) seq	pgRNA.168
169	chr16	97437074	chr16:97437074	TAATCAAGATACAGTCTGGA,GGCTTCAGACTTTATGGGAC	59	43	0.338664	0.211723	-,+	11,16	1,10,2,14	*:*	ENSMUSG00000040605	Bace2	97437010	97437130	left,right	64,56	L3.R7	1,3	TGTGGAAAGGACGAAACACCGTAATCAAGATACAGTCTGGAGTTTAGAGACGCGTCTCATCCCAGGCTTCAGACTTTATGGGACGTTTTAGAGCTAGAAATAGCAAGT	120	51	0.275193	mouse poly(A) seq	pgRNA.169
170	chr16	97437074	chr16:97437074	GGCATTCAGTTGCACAGTTG,TTTGGTTTTGGTGGTACACT	51	51	0.403084	0.2782	-,-	6,17	0,6,1,16	*:*	ENSMUSG00000040605	Bace2	97436989	97437156	left,right	85,82	L4.R9	2,4	TGTGGAAAGGACGAAACACCGGGCATTCAGTTGCACAGTTGGTTTAGAGACGCGTCTCATCCCATTTGGTTTTGGTGGTACACTGTTTTAGAGCTAGAAATAGCAAGT	167	51	0.340642	mouse poly(A) seq	pgRNA.170
171	chr9	70008230	chr9:70008230	CAAATGTTGTCCTGAGTGCA,ATTTGTCCAGTCTTGTGTCA	56	59	0.147779	0.230833	-,+	24,20	2,22,3,17	*:*	ENSMUSG00000011958	Bnip2	70008166	70008315	left,right	64,85	L3.R7	2,3	TGTGGAAAGGACGAAACACCGCAAATGTTGTCCTGAGTGCAGTTTAGAGACGCGTCTCATCCCAATTTGTCCAGTCTTGTGTCAGTTTTAGAGCTAGAAATAGCAAGT	149	57.5	0.189306	human melanoma	pgRNA.171
172	chr9	70008230	chr9:70008230	TACGTAACCACATGAAATGA,ATTTGTCCAGTCTTGTGTCA	55	59	0.331729	0.230833	-,+	6,20	1,5,3,17	*:*	ENSMUSG00000011958	Bnip2	70008200	70008315	left,right	30,85	L2.R7	1,3	TGTGGAAAGGACGAAACACCGTACGTAACCACATGAAATGAGTTTAGAGACGCGTCTCATCCCAATTTGTCCAGTCTTGTGTCAGTTTTAGAGCTAGAAATAGCAAGT	115	57	0.281281	human melanoma	pgRNA.172
173	chr9	70008230	chr9:70008230	CAAATGTTGTCCTGAGTGCA,ATTATTTGTGCCTCCAAGCA	56	56	0.147779	0.184504	-,+	24,19	2,22,0,19	*:*	ENSMUSG00000011958	Bnip2	70008166	70008257	left,right	64,27	L3.R3	2,3	TGTGGAAAGGACGAAACACCGCAAATGTTGTCCTGAGTGCAGTTTAGAGACGCGTCTCATCCCAATTATTTGTGCCTCCAAGCAGTTTTAGAGCTAGAAATAGCAAGT	91	56	0.166141	human melanoma	pgRNA.173
174	chr9	70008230	chr9:70008230	CAAATGTTGTCCTGAGTGCA,AGAAGTCCATGACACAAGAC	56	56	0.147779	0.289006	-,-	24,22	2,22,0,22	*:*	ENSMUSG00000011958	Bnip2	70008166	70008311	left,right	64,81	L3.R6	2,1	TGTGGAAAGGACGAAACACCGCAAATGTTGTCCTGAGTGCAGTTTAGAGACGCGTCTCATCCCAAGAAGTCCATGACACAAGACGTTTTAGAGCTAGAAATAGCAAGT	145	56	0.218392	human melanoma	pgRNA.174
175	chr9	70008230	chr9:70008230	TACGTAACCACATGAAATGA,ATTATTTGTGCCTCCAAGCA	55	56	0.331729	0.184504	-,+	6,19	1,5,0,19	*:*	ENSMUSG00000011958	Bnip2	70008200	70008257	left,right	30,27	L2.R3	1,3	TGTGGAAAGGACGAAACACCGTACGTAACCACATGAAATGAGTTTAGAGACGCGTCTCATCCCAATTATTTGTGCCTCCAAGCAGTTTTAGAGCTAGAAATAGCAAGT	57	55.5	0.258117	human melanoma	pgRNA.175
176	chr9	70008230	chr9:70008230	TACGTAACCACATGAAATGA,AGAAGTCCATGACACAAGAC	55	56	0.331729	0.289006	-,-	6,22	1,5,0,22	*:*	ENSMUSG00000011958	Bnip2	70008200	70008311	left,right	30,81	L2.R6	1,1	TGTGGAAAGGACGAAACACCGTACGTAACCACATGAAATGAGTTTAGAGACGCGTCTCATCCCAAGAAGTCCATGACACAAGACGTTTTAGAGCTAGAAATAGCAAGT	111	55.5	0.310368	human melanoma	pgRNA.176
177	chr9	70008230	chr9:70008230	CAAATGTTGTCCTGAGTGCA,GTAATTAAGACCCTGCTTGG	56	51	0.147779	0.459356	-,-	24,7	2,22,0,7	*:*	ENSMUSG00000011958	Bnip2	70008166	70008257	left,right	64,27	L3.R2	2,2	TGTGGAAAGGACGAAACACCGCAAATGTTGTCCTGAGTGCAGTTTAGAGACGCGTCTCATCCCAGTAATTAAGACCCTGCTTGGGTTTTAGAGCTAGAAATAGCAAGT	91	53.5	0.303567	human melanoma	pgRNA.177
178	chr9	70008230	chr9:70008230	TACGTAACCACATGAAATGA,GTAATTAAGACCCTGCTTGG	55	51	0.331729	0.459356	-,-	6,7	1,5,0,7	*:*	ENSMUSG00000011958	Bnip2	70008200	70008257	left,right	30,27	L2.R2	1,2	TGTGGAAAGGACGAAACACCGTACGTAACCACATGAAATGAGTTTAGAGACGCGTCTCATCCCAGTAATTAAGACCCTGCTTGGGTTTTAGAGCTAGAAATAGCAAGT	57	53	0.395542	human melanoma	pgRNA.178
179	chr9	70008230	chr9:70008230	CAAATGTTGTCCTGAGTGCA,TATTATTTGTGCCTCCAAGC	56	49	0.147779	0.380729	-,+	24,11	2,22,0,11	*:*	ENSMUSG00000011958	Bnip2	70008166	70008256	left,right	64,26	L3.R1	2,3	TGTGGAAAGGACGAAACACCGCAAATGTTGTCCTGAGTGCAGTTTAGAGACGCGTCTCATCCCATATTATTTGTGCCTCCAAGCGTTTTAGAGCTAGAAATAGCAAGT	90	52.5	0.264254	human melanoma	pgRNA.179
180	chr9	70008230	chr9:70008230	TACGTAACCACATGAAATGA,TATTATTTGTGCCTCCAAGC	55	49	0.331729	0.380729	-,+	6,11	1,5,0,11	*:*	ENSMUSG00000011958	Bnip2	70008200	70008256	left,right	30,26	L2.R1	1,3	TGTGGAAAGGACGAAACACCGTACGTAACCACATGAAATGAGTTTAGAGACGCGTCTCATCCCATATTATTTGTGCCTCCAAGCGTTTTAGAGCTAGAAATAGCAAGT	56	52	0.356229	human melanoma	pgRNA.180
181	chr6	39609066	chr6:39609066	TATGCAACCTAAAATAAACG,TGTTAGCAAAGATGTTAGTG	75	63	0.367118	0.307172	-,+	7,13	1,6,1,12	*:*	ENSMUSG00000002413	Braf	39609057	39609160	left,right	9,94	L2.R7	1,2	TGTGGAAAGGACGAAACACCGTATGCAACCTAAAATAAACGGTTTAGAGACGCGTCTCATCCCATGTTAGCAAAGATGTTAGTGGTTTTAGAGCTAGAAATAGCAAGT	103	69	0.337145	human melanoma	pgRNA.181
182	chr6	39609066	chr6:39609066	GCAACCTAAAATAAACGTGG,TGTTAGCAAAGATGTTAGTG	70	63	0.21102	0.307172	-,+	13,13	2,11,1,12	*:*	ENSMUSG00000002413	Braf	39609054	39609160	left,right	12,94	L3.R7	1,2	TGTGGAAAGGACGAAACACCGGCAACCTAAAATAAACGTGGGTTTAGAGACGCGTCTCATCCCATGTTAGCAAAGATGTTAGTGGTTTTAGAGCTAGAAATAGCAAGT	106	66.5	0.259096	human melanoma	pgRNA.182
183	chr6	39609066	chr6:39609066	TATGCAACCTAAAATAAACG,GAGGATGTAGGATGTAGTGT	75	49	0.367118	0.219214	-,+	7,24	1,6,0,24	*:*	ENSMUSG00000002413	Braf	39609057	39609111	left,right	9,45	L2.R3	1,1	TGTGGAAAGGACGAAACACCGTATGCAACCTAAAATAAACGGTTTAGAGACGCGTCTCATCCCAGAGGATGTAGGATGTAGTGTGTTTTAGAGCTAGAAATAGCAAGT	54	62	0.293166	human melanoma	pgRNA.183
184	chr6	39609066	chr6:39609066	TATGCAACCTAAAATAAACG,AGTTAAGTTGGAAGAAACAA	75	49	0.367118	0.137068	-,+	7,30	1,6,2,28	*:*	ENSMUSG00000002413	Braf	39609057	39609134	left,right	9,68	L2.R5	1,2	TGTGGAAAGGACGAAACACCGTATGCAACCTAAAATAAACGGTTTAGAGACGCGTCTCATCCCAAGTTAAGTTGGAAGAAACAAGTTTTAGAGCTAGAAATAGCAAGT	77	62	0.252093	human melanoma	pgRNA.184
185	chr6	39609066	chr6:39609066	TATGCAACCTAAAATAAACG,GTTAAGTTGGAAGAAACAAT	75	48	0.367118	0.272097	-,+	7,17	1,6,0,17	*:*	ENSMUSG00000002413	Braf	39609057	39609135	left,right	9,69	L2.R6	1,2	TGTGGAAAGGACGAAACACCGTATGCAACCTAAAATAAACGGTTTAGAGACGCGTCTCATCCCAGTTAAGTTGGAAGAAACAATGTTTTAGAGCTAGAAATAGCAAGT	78	61.5	0.319608	human melanoma	pgRNA.185
186	chr6	39609066	chr6:39609066	GCAACCTAAAATAAACGTGG,GAGGATGTAGGATGTAGTGT	70	49	0.21102	0.219214	-,+	13,24	2,11,0,24	*:*	ENSMUSG00000002413	Braf	39609054	39609111	left,right	12,45	L3.R3	1,1	TGTGGAAAGGACGAAACACCGGCAACCTAAAATAAACGTGGGTTTAGAGACGCGTCTCATCCCAGAGGATGTAGGATGTAGTGTGTTTTAGAGCTAGAAATAGCAAGT	57	59.5	0.215117	human melanoma	pgRNA.186
187	chr6	39609066	chr6:39609066	GCAACCTAAAATAAACGTGG,AGTTAAGTTGGAAGAAACAA	70	49	0.21102	0.137068	-,+	13,30	2,11,2,28	*:*	ENSMUSG00000002413	Braf	39609054	39609134	left,right	12,68	L3.R5	1,2	TGTGGAAAGGACGAAACACCGGCAACCTAAAATAAACGTGGGTTTAGAGACGCGTCTCATCCCAAGTTAAGTTGGAAGAAACAAGTTTTAGAGCTAGAAATAGCAAGT	80	59.5	0.174044	human melanoma	pgRNA.187
188	chr6	39609066	chr6:39609066	GCAACCTAAAATAAACGTGG,GTTAAGTTGGAAGAAACAAT	70	48	0.21102	0.272097	-,+	13,17	2,11,0,17	*:*	ENSMUSG00000002413	Braf	39609054	39609135	left,right	12,69	L3.R6	1,2	TGTGGAAAGGACGAAACACCGGCAACCTAAAATAAACGTGGGTTTAGAGACGCGTCTCATCCCAGTTAAGTTGGAAGAAACAATGTTTTAGAGCTAGAAATAGCAAGT	81	59	0.241559	human melanoma	pgRNA.188
189	chr6	39609066	chr6:39609066	AAGCCTGGTCTTCAAAAGGT,TGTTAGCAAAGATGTTAGTG	51	63	0.205947	0.307172	-,+	14,13	2,12,1,12	*:*	ENSMUSG00000002413	Braf	39608996	39609160	left,right	70,94	L13.R7	2,2	TGTGGAAAGGACGAAACACCGAAGCCTGGTCTTCAAAAGGTGTTTAGAGACGCGTCTCATCCCATGTTAGCAAAGATGTTAGTGGTTTTAGAGCTAGAAATAGCAAGT	164	57	0.25656	human melanoma	pgRNA.189
190	chr6	39609066	chr6:39609066	TATGCAACCTAAAATAAACG,ATGTAGTGTAGGAGTTAAGT	75	37	0.367118	0.38924	-,+	7,7	1,6,1,6	*:*	ENSMUSG00000002413	Braf	39609057	39609122	left,right	9,56	L2.R4	1,2	TGTGGAAAGGACGAAACACCGTATGCAACCTAAAATAAACGGTTTAGAGACGCGTCTCATCCCAATGTAGTGTAGGAGTTAAGTGTTTTAGAGCTAGAAATAGCAAGT	65	56	0.378179	human melanoma	pgRNA.190
191	chr4	139291241	chr4:139291241	GGGGGAGAGATGGCGCTGCG,GGTTATCGGACTTTATTTTG	68	70	0.279809	0.251618	-,-	30,14	3,27,1,13	*:*	ENSMUSG00000028745	Capzb	139291225	139291244	left,right	16,3	L2.R2	1,4	TGTGGAAAGGACGAAACACCGGGGGGAGAGATGGCGCTGCGGTTTAGAGACGCGTCTCATCCCAGGTTATCGGACTTTATTTTGGTTTTAGAGCTAGAAATAGCAAGT	19	69	0.265714	mouse poly(A) seq	pgRNA.191
192	chr4	139291241	chr4:139291241	TGTTATGTGACCTGTCAGGG,GGTTATCGGACTTTATTTTG	68	70	0.315576	0.251618	-,-	13,14	1,12,1,13	*:*	ENSMUSG00000028745	Capzb	139291191	139291244	left,right	50,3	L5.R2	2,4	TGTGGAAAGGACGAAACACCGTGTTATGTGACCTGTCAGGGGTTTAGAGACGCGTCTCATCCCAGGTTATCGGACTTTATTTTGGTTTTAGAGCTAGAAATAGCAAGT	53	69	0.283597	mouse poly(A) seq	pgRNA.192
193	chr4	139291241	chr4:139291241	GGGGGAGAGATGGCGCTGCG,ACGTTTCCATAGAGACCGTG	68	70	0.279809	0.800012	-,+	30,3	3,27,0,3	*:*	ENSMUSG00000028745	Capzb	139291225	139291310	left,right	16,69	L2.R16	1,3	TGTGGAAAGGACGAAACACCGGGGGGAGAGATGGCGCTGCGGTTTAGAGACGCGTCTCATCCCAACGTTTCCATAGAGACCGTGGTTTTAGAGCTAGAAATAGCAAGT	85	69	0.539911	mouse poly(A) seq	pgRNA.193
194	chr4	139291241	chr4:139291241	TGTTATGTGACCTGTCAGGG,ACGTTTCCATAGAGACCGTG	68	70	0.315576	0.800012	-,+	13,3	1,12,0,3	*:*	ENSMUSG00000028745	Capzb	139291191	139291310	left,right	50,69	L5.R16	2,3	TGTGGAAAGGACGAAACACCGTGTTATGTGACCTGTCAGGGGTTTAGAGACGCGTCTCATCCCAACGTTTCCATAGAGACCGTGGTTTTAGAGCTAGAAATAGCAAGT	119	69	0.557794	mouse poly(A) seq	pgRNA.194
195	chr4	139291241	chr4:139291241	GGGGGAGAGATGGCGCTGCG,GACAGGCGAACAAAACCACA	68	69	0.279809	0.305182	-,-	30,9	3,27,1,8	*:*	ENSMUSG00000028745	Capzb	139291225	139291315	left,right	16,74	L2.R17	1,0	TGTGGAAAGGACGAAACACCGGGGGGAGAGATGGCGCTGCGGTTTAGAGACGCGTCTCATCCCAGACAGGCGAACAAAACCACAGTTTTAGAGCTAGAAATAGCAAGT	90	68.5	0.292496	mouse poly(A) seq	pgRNA.195
196	chr4	139291241	chr4:139291241	TGTTATGTGACCTGTCAGGG,GACAGGCGAACAAAACCACA	68	69	0.315576	0.305182	-,-	13,9	1,12,1,8	*:*	ENSMUSG00000028745	Capzb	139291191	139291315	left,right	50,74	L5.R17	2,0	TGTGGAAAGGACGAAACACCGTGTTATGTGACCTGTCAGGGGTTTAGAGACGCGTCTCATCCCAGACAGGCGAACAAAACCACAGTTTTAGAGCTAGAAATAGCAAGT	124	68.5	0.310379	mouse poly(A) seq	pgRNA.196
197	chr4	139291241	chr4:139291241	GGGGGAGAGATGGCGCTGCG,CGGTCTCTATGGAAACGTCG	68	64	0.279809	0.67592	-,-	30,2	3,27,0,2	*:*	ENSMUSG00000028745	Capzb	139291225	139291295	left,right	16,54	L2.R14	1,1	TGTGGAAAGGACGAAACACCGGGGGGAGAGATGGCGCTGCGGTTTAGAGACGCGTCTCATCCCACGGTCTCTATGGAAACGTCGGTTTTAGAGCTAGAAATAGCAAGT	70	66	0.477865	mouse poly(A) seq	pgRNA.197
198	chr4	139291241	chr4:139291241	TGTTATGTGACCTGTCAGGG,CGGTCTCTATGGAAACGTCG	68	64	0.315576	0.67592	-,-	13,2	1,12,0,2	*:*	ENSMUSG00000028745	Capzb	139291191	139291295	left,right	50,54	L5.R14	2,1	TGTGGAAAGGACGAAACACCGTGTTATGTGACCTGTCAGGGGTTTAGAGACGCGTCTCATCCCACGGTCTCTATGGAAACGTCGGTTTTAGAGCTAGAAATAGCAAGT	104	66	0.495748	mouse poly(A) seq	pgRNA.198
199	chr4	139291241	chr4:139291241	GGGGGAGAGATGGCGCTGCG,GTTATCGGACTTTATTTTGG	68	63	0.279809	0.263447	-,-	30,7	3,27,0,7	*:*	ENSMUSG00000028745	Capzb	139291225	139291243	left,right	16,2	L2.R1	1,4	TGTGGAAAGGACGAAACACCGGGGGGAGAGATGGCGCTGCGGTTTAGAGACGCGTCTCATCCCAGTTATCGGACTTTATTTTGGGTTTTAGAGCTAGAAATAGCAAGT	18	65.5	0.271628	mouse poly(A) seq	pgRNA.199
200	chr4	139291241	chr4:139291241	TGTTATGTGACCTGTCAGGG,GTTATCGGACTTTATTTTGG	68	63	0.315576	0.263447	-,-	13,7	1,12,0,7	*:*	ENSMUSG00000028745	Capzb	139291191	139291243	left,right	50,2	L5.R1	2,4	TGTGGAAAGGACGAAACACCGTGTTATGTGACCTGTCAGGGGTTTAGAGACGCGTCTCATCCCAGTTATCGGACTTTATTTTGGGTTTTAGAGCTAGAAATAGCAAGT	52	65.5	0.289512	mouse poly(A) seq	pgRNA.200
201	chr1	121501566	chr1:121501566	GTTGAGTGGTCAGAGTGAGT,CTGCTAAGAAATAAGCCCTG	64	72	0.235211	0.365878	-,+	19,9	0,19,0,9	*:*	ENSMUSG00000026339	Ccdc93	121501495	121501621	left,right	71,55	L9.R3	2,1	TGTGGAAAGGACGAAACACCGGTTGAGTGGTCAGAGTGAGTGTTTAGAGACGCGTCTCATCCCACTGCTAAGAAATAAGCCCTGGTTTTAGAGCTAGAAATAGCAAGT	126	68	0.300544	mouse poly(A) seq	pgRNA.201
202	chr1	121501566	chr1:121501566	ATGAAGGTACCGGATGTGTG,CTGCTAAGAAATAAGCCCTG	62	72	0.654698	0.365878	+,+	4,9	0,4,0,9	*:*	ENSMUSG00000026339	Ccdc93	121501555	121501621	left,right	11,55	L2.R3	1,1	TGTGGAAAGGACGAAACACCGATGAAGGTACCGGATGTGTGGTTTAGAGACGCGTCTCATCCCACTGCTAAGAAATAAGCCCTGGTTTTAGAGCTAGAAATAGCAAGT	66	67	0.510288	mouse poly(A) seq	pgRNA.202
203	chr1	121501566	chr1:121501566	AGTTGAGTGGTCAGAGTGAG,CTGCTAAGAAATAAGCCCTG	60	72	0.121423	0.365878	-,+	32,9	2,30,0,9	*:*	ENSMUSG00000026339	Ccdc93	121501496	121501621	left,right	70,55	L8.R3	2,1	TGTGGAAAGGACGAAACACCGAGTTGAGTGGTCAGAGTGAGGTTTAGAGACGCGTCTCATCCCACTGCTAAGAAATAAGCCCTGGTTTTAGAGCTAGAAATAGCAAGT	125	66	0.24365	mouse poly(A) seq	pgRNA.203
204	chr1	121501566	chr1:121501566	GTTGAGTGGTCAGAGTGAGT,GAGGTAAATGTAGCCGAACA	64	65	0.235211	0.62201	-,+	19,6	0,19,0,6	*:*	ENSMUSG00000026339	Ccdc93	121501495	121501640	left,right	71,74	L9.R6	2,1	TGTGGAAAGGACGAAACACCGGTTGAGTGGTCAGAGTGAGTGTTTAGAGACGCGTCTCATCCCAGAGGTAAATGTAGCCGAACAGTTTTAGAGCTAGAAATAGCAAGT	145	64.5	0.428611	mouse poly(A) seq	pgRNA.204
205	chr1	121501566	chr1:121501566	CACTGCATTTATGAAGGTAC,CTGCTAAGAAATAAGCCCTG	56	72	0.2593	0.365878	+,+	12,9	1,11,0,9	*:*	ENSMUSG00000026339	Ccdc93	121501545	121501621	left,right	21,55	L4.R3	3,1	TGTGGAAAGGACGAAACACCGCACTGCATTTATGAAGGTACGTTTAGAGACGCGTCTCATCCCACTGCTAAGAAATAAGCCCTGGTTTTAGAGCTAGAAATAGCAAGT	76	64	0.312589	mouse poly(A) seq	pgRNA.205
206	chr1	121501566	chr1:121501566	GTGAGTGGGCACTGCCTATG,CTGCTAAGAAATAAGCCCTG	56	72	0.229815	0.365878	-,+	20,9	2,18,0,9	*:*	ENSMUSG00000026339	Ccdc93	121501481	121501621	left,right	85,55	L12.R3	1,1	TGTGGAAAGGACGAAACACCGGTGAGTGGGCACTGCCTATGGTTTAGAGACGCGTCTCATCCCACTGCTAAGAAATAAGCCCTGGTTTTAGAGCTAGAAATAGCAAGT	140	64	0.297846	mouse poly(A) seq	pgRNA.206
207	chr1	121501566	chr1:121501566	ATGAAGGTACCGGATGTGTG,GAGGTAAATGTAGCCGAACA	62	65	0.654698	0.62201	+,+	4,6	0,4,0,6	*:*	ENSMUSG00000026339	Ccdc93	121501555	121501640	left,right	11,74	L2.R6	1,1	TGTGGAAAGGACGAAACACCGATGAAGGTACCGGATGTGTGGTTTAGAGACGCGTCTCATCCCAGAGGTAAATGTAGCCGAACAGTTTTAGAGCTAGAAATAGCAAGT	85	63.5	0.638354	mouse poly(A) seq	pgRNA.207
208	chr1	121501566	chr1:121501566	TGAAGGTACCGGATGTGTGC,CTGCTAAGAAATAAGCCCTG	53	72	0.481249	0.365878	+,+	5,9	1,4,0,9	*:*	ENSMUSG00000026339	Ccdc93	121501556	121501621	left,right	10,55	L1.R3	1,1	TGTGGAAAGGACGAAACACCGTGAAGGTACCGGATGTGTGCGTTTAGAGACGCGTCTCATCCCACTGCTAAGAAATAAGCCCTGGTTTTAGAGCTAGAAATAGCAAGT	65	62.5	0.423563	mouse poly(A) seq	pgRNA.208
209	chr1	121501566	chr1:121501566	AGTTGAGTGGTCAGAGTGAG,GAGGTAAATGTAGCCGAACA	60	65	0.121423	0.62201	-,+	32,6	2,30,0,6	*:*	ENSMUSG00000026339	Ccdc93	121501496	121501640	left,right	70,74	L8.R6	2,1	TGTGGAAAGGACGAAACACCGAGTTGAGTGGTCAGAGTGAGGTTTAGAGACGCGTCTCATCCCAGAGGTAAATGTAGCCGAACAGTTTTAGAGCTAGAAATAGCAAGT	144	62.5	0.371717	mouse poly(A) seq	pgRNA.209
210	chr1	121501566	chr1:121501566	GTTGAGTGGTCAGAGTGAGT,GTTCGGCTACATTTACCTCA	64	59	0.235211	1	-,-	19,0	0,19,0,0	*:*	ENSMUSG00000026339	Ccdc93	121501495	121501626	left,right	71,60	L9.R4	2,3	TGTGGAAAGGACGAAACACCGGTTGAGTGGTCAGAGTGAGTGTTTAGAGACGCGTCTCATCCCAGTTCGGCTACATTTACCTCAGTTTTAGAGCTAGAAATAGCAAGT	131	61.5	0.617606	mouse poly(A) seq	pgRNA.210
211	chr4	155824319	chr4:155824319	TAAAATTTCTCTCCAGCTGG,GTTTCTTTGAGTGTATGCCT	56	56	0.300264	0.116202	-,+	17,30	1,16,3,27	*:*	ENSMUSG00000029068	Ccnl2	155824301	155824399	left,right	18,80	L3.R6	3,3	TGTGGAAAGGACGAAACACCGTAAAATTTCTCTCCAGCTGGGTTTAGAGACGCGTCTCATCCCAGTTTCTTTGAGTGTATGCCTGTTTTAGAGCTAGAAATAGCAAGT	98	56	0.208233	human melanoma	pgRNA.211
212	chr4	155824319	chr4:155824319	ACGTAAAATTTCTCTCCAGC,GTTTCTTTGAGTGTATGCCT	53	56	0.600166	0.116202	-,+	3,30	0,3,3,27	*:*	ENSMUSG00000029068	Ccnl2	155824304	155824399	left,right	15,80	L2.R6	3,3	TGTGGAAAGGACGAAACACCGACGTAAAATTTCTCTCCAGCGTTTAGAGACGCGTCTCATCCCAGTTTCTTTGAGTGTATGCCTGTTTTAGAGCTAGAAATAGCAAGT	95	54.5	0.358184	human melanoma	pgRNA.212
213	chr4	155824319	chr4:155824319	TAAAATTTCTCTCCAGCTGG,TGGTTGAATAAACAATTCTC	56	50	0.300264	0.396068	-,+	17,15	1,16,2,13	*:*	ENSMUSG00000029068	Ccnl2	155824301	155824336	left,right	18,17	L3.R1	3,2	TGTGGAAAGGACGAAACACCGTAAAATTTCTCTCCAGCTGGGTTTAGAGACGCGTCTCATCCCATGGTTGAATAAACAATTCTCGTTTTAGAGCTAGAAATAGCAAGT	35	53	0.348166	human melanoma	pgRNA.213
214	chr4	155824319	chr4:155824319	TAAAATTTCTCTCCAGCTGG,GTATGCCTGGGATTTGGCTG	56	50	0.300264	0.196498	-,+	17,20	1,16,2,18	*:*	ENSMUSG00000029068	Ccnl2	155824301	155824411	left,right	18,92	L3.R8	3,3	TGTGGAAAGGACGAAACACCGTAAAATTTCTCTCCAGCTGGGTTTAGAGACGCGTCTCATCCCAGTATGCCTGGGATTTGGCTGGTTTTAGAGCTAGAAATAGCAAGT	110	53	0.248381	human melanoma	pgRNA.214
215	chr4	155824319	chr4:155824319	ACGTAAAATTTCTCTCCAGC,TGGTTGAATAAACAATTCTC	53	50	0.600166	0.396068	-,+	3,15	0,3,2,13	*:*	ENSMUSG00000029068	Ccnl2	155824304	155824336	left,right	15,17	L2.R1	3,2	TGTGGAAAGGACGAAACACCGACGTAAAATTTCTCTCCAGCGTTTAGAGACGCGTCTCATCCCATGGTTGAATAAACAATTCTCGTTTTAGAGCTAGAAATAGCAAGT	32	51.5	0.498117	human melanoma	pgRNA.215
216	chr4	155824319	chr4:155824319	TAAAATTTCTCTCCAGCTGG,CTTGTTATGTAAGACTTTGT	56	47	0.300264	0.21224	-,+	17,23	1,16,0,23	*:*	ENSMUSG00000029068	Ccnl2	155824301	155824362	left,right	18,43	L3.R3	3,3	TGTGGAAAGGACGAAACACCGTAAAATTTCTCTCCAGCTGGGTTTAGAGACGCGTCTCATCCCACTTGTTATGTAAGACTTTGTGTTTTAGAGCTAGAAATAGCAAGT	61	51.5	0.256252	human melanoma	pgRNA.216
217	chr4	155824319	chr4:155824319	ACGTAAAATTTCTCTCCAGC,GTATGCCTGGGATTTGGCTG	53	50	0.600166	0.196498	-,+	3,20	0,3,2,18	*:*	ENSMUSG00000029068	Ccnl2	155824304	155824411	left,right	15,92	L2.R8	3,3	TGTGGAAAGGACGAAACACCGACGTAAAATTTCTCTCCAGCGTTTAGAGACGCGTCTCATCCCAGTATGCCTGGGATTTGGCTGGTTTTAGAGCTAGAAATAGCAAGT	107	51.5	0.398332	human melanoma	pgRNA.217
218	chr4	155824319	chr4:155824319	GCTGAGTGCAGGCCACCAGC,GTTTCTTTGAGTGTATGCCT	46	56	0.190922	0.116202	+,+	21,30	2,19,3,27	*:*	ENSMUSG00000029068	Ccnl2	155824299	155824399	left,right	20,80	L4.R6	1,3	TGTGGAAAGGACGAAACACCGGCTGAGTGCAGGCCACCAGCGTTTAGAGACGCGTCTCATCCCAGTTTCTTTGAGTGTATGCCTGTTTTAGAGCTAGAAATAGCAAGT	100	51	0.153562	human melanoma	pgRNA.218
219	chr4	155824319	chr4:155824319	ACGTAAAATTTCTCTCCAGC,CTTGTTATGTAAGACTTTGT	53	47	0.600166	0.21224	-,+	3,23	0,3,0,23	*:*	ENSMUSG00000029068	Ccnl2	155824304	155824362	left,right	15,43	L2.R3	3,3	TGTGGAAAGGACGAAACACCGACGTAAAATTTCTCTCCAGCGTTTAGAGACGCGTCTCATCCCACTTGTTATGTAAGACTTTGTGTTTTAGAGCTAGAAATAGCAAGT	58	50	0.406203	human melanoma	pgRNA.219
220	chr4	155824319	chr4:155824319	GCTGAGTGCAGGCCACCAGC,TGGTTGAATAAACAATTCTC	46	50	0.190922	0.396068	+,+	21,15	2,19,2,13	*:*	ENSMUSG00000029068	Ccnl2	155824299	155824336	left,right	20,17	L4.R1	1,2	TGTGGAAAGGACGAAACACCGGCTGAGTGCAGGCCACCAGCGTTTAGAGACGCGTCTCATCCCATGGTTGAATAAACAATTCTCGTTTTAGAGCTAGAAATAGCAAGT	37	48	0.293495	human melanoma	pgRNA.220
221	chr8	13781857	chr8:13781857	CAGCAGCCTGCAGTAACAGT,ATAACTAGAAGTTTCCAAGC	66	59	0.443422	0.258735	+,+	14,17	1,13,1,16	*:*	ENSMUSG00000038416	Cdc16	13781787	13781945	left,right	70,88	L6.R4	1,3	TGTGGAAAGGACGAAACACCGCAGCAGCCTGCAGTAACAGTGTTTAGAGACGCGTCTCATCCCAATAACTAGAAGTTTCCAAGCGTTTTAGAGCTAGAAATAGCAAGT	158	62.5	0.351078	mouse poly(A) seq	pgRNA.221
222	chr8	13781857	chr8:13781857	CAGCAGCCTGCAGTAACAGT,TACGTGTAGCAGAATAAAGA	66	56	0.443422	0.500868	+,+	14,9	1,13,0,9	*:*	ENSMUSG00000038416	Cdc16	13781787	13781867	left,right	70,10	L6.R1	1,1	TGTGGAAAGGACGAAACACCGCAGCAGCCTGCAGTAACAGTGTTTAGAGACGCGTCTCATCCCATACGTGTAGCAGAATAAAGAGTTTTAGAGCTAGAAATAGCAAGT	80	61	0.472145	mouse poly(A) seq	pgRNA.222
223	chr8	13781857	chr8:13781857	TCGGAAAACATCTGTTGCCA,ATAACTAGAAGTTTCCAAGC	56	59	0.358035	0.258735	-,+	8,17	0,8,1,16	*:*	ENSMUSG00000038416	Cdc16	13781808	13781945	left,right	49,88	L3.R4	2,3	TGTGGAAAGGACGAAACACCGTCGGAAAACATCTGTTGCCAGTTTAGAGACGCGTCTCATCCCAATAACTAGAAGTTTCCAAGCGTTTTAGAGCTAGAAATAGCAAGT	137	57.5	0.308385	mouse poly(A) seq	pgRNA.223
224	chr8	13781857	chr8:13781857	TCGGAAAACATCTGTTGCCA,TACGTGTAGCAGAATAAAGA	56	56	0.358035	0.500868	-,+	8,9	0,8,0,9	*:*	ENSMUSG00000038416	Cdc16	13781808	13781867	left,right	49,10	L3.R1	2,1	TGTGGAAAGGACGAAACACCGTCGGAAAACATCTGTTGCCAGTTTAGAGACGCGTCTCATCCCATACGTGTAGCAGAATAAAGAGTTTTAGAGCTAGAAATAGCAAGT	59	56	0.429451	mouse poly(A) seq	pgRNA.224
225	chr8	13781857	chr8:13781857	CCACTGTTACTGCAGGCTGC,ATAACTAGAAGTTTCCAAGC	50	59	0.211302	0.258735	-,+	14,17	1,13,1,16	*:*	ENSMUSG00000038416	Cdc16	13781776	13781945	left,right	81,88	L9.R4	2,3	TGTGGAAAGGACGAAACACCGCCACTGTTACTGCAGGCTGCGTTTAGAGACGCGTCTCATCCCAATAACTAGAAGTTTCCAAGCGTTTTAGAGCTAGAAATAGCAAGT	169	54.5	0.235018	mouse poly(A) seq	pgRNA.225
226	chr8	13781857	chr8:13781857	CCACTGTTACTGCAGGCTGC,TACGTGTAGCAGAATAAAGA	50	56	0.211302	0.500868	-,+	14,9	1,13,0,9	*:*	ENSMUSG00000038416	Cdc16	13781776	13781867	left,right	81,10	L9.R1	2,1	TGTGGAAAGGACGAAACACCGCCACTGTTACTGCAGGCTGCGTTTAGAGACGCGTCTCATCCCATACGTGTAGCAGAATAAAGAGTTTTAGAGCTAGAAATAGCAAGT	91	53	0.356085	mouse poly(A) seq	pgRNA.226
227	chr8	13781857	chr8:13781857	TGCAGTAACAGTGGGACAGC,ATAACTAGAAGTTTCCAAGC	47	59	0.18481	0.258735	+,+	19,17	1,18,1,16	*:*	ENSMUSG00000038416	Cdc16	13781795	13781945	left,right	62,88	L5.R4	1,3	TGTGGAAAGGACGAAACACCGTGCAGTAACAGTGGGACAGCGTTTAGAGACGCGTCTCATCCCAATAACTAGAAGTTTCCAAGCGTTTTAGAGCTAGAAATAGCAAGT	150	53	0.221773	mouse poly(A) seq	pgRNA.227
228	chr8	13781857	chr8:13781857	AACAGTGGGACAGCAGGCCT,ATAACTAGAAGTTTCCAAGC	45	59	0.189692	0.258735	+,+	26,17	0,26,1,16	*:*	ENSMUSG00000038416	Cdc16	13781801	13781945	left,right	56,88	L4.R4	1,3	TGTGGAAAGGACGAAACACCGAACAGTGGGACAGCAGGCCTGTTTAGAGACGCGTCTCATCCCAATAACTAGAAGTTTCCAAGCGTTTTAGAGCTAGAAATAGCAAGT	144	52	0.224214	mouse poly(A) seq	pgRNA.228
229	chr8	13781857	chr8:13781857	TGCAGTAACAGTGGGACAGC,TACGTGTAGCAGAATAAAGA	47	56	0.18481	0.500868	+,+	19,9	1,18,0,9	*:*	ENSMUSG00000038416	Cdc16	13781795	13781867	left,right	62,10	L5.R1	1,1	TGTGGAAAGGACGAAACACCGTGCAGTAACAGTGGGACAGCGTTTAGAGACGCGTCTCATCCCATACGTGTAGCAGAATAAAGAGTTTTAGAGCTAGAAATAGCAAGT	72	51.5	0.342839	mouse poly(A) seq	pgRNA.229
230	chr8	13781857	chr8:13781857	AACAGTGGGACAGCAGGCCT,TACGTGTAGCAGAATAAAGA	45	56	0.189692	0.500868	+,+	26,9	0,26,0,9	*:*	ENSMUSG00000038416	Cdc16	13781801	13781867	left,right	56,10	L4.R1	1,1	TGTGGAAAGGACGAAACACCGAACAGTGGGACAGCAGGCCTGTTTAGAGACGCGTCTCATCCCATACGTGTAGCAGAATAAAGAGTTTTAGAGCTAGAAATAGCAAGT	66	50.5	0.34528	mouse poly(A) seq	pgRNA.230
231	chr2	132307596	chr2:132307596	GTGACCCACTGAGATCTGTG,ACACAACAAGTGACAAACAC	78	63	0.262059	0.242341	-,-	14,25	0,14,0,25	*:*	ENSMUSG00000058793	Cds2	132307541	132307631	left,right	55,35	L3.R3	1,1	TGTGGAAAGGACGAAACACCGGTGACCCACTGAGATCTGTGGTTTAGAGACGCGTCTCATCCCAACACAACAAGTGACAAACACGTTTTAGAGCTAGAAATAGCAAGT	90	70.5	0.2522	mouse poly(A) seq	pgRNA.231
232	chr2	132307596	chr2:132307596	GTGACCCACTGAGATCTGTG,CAAACACGGGACTCCTGACA	78	61	0.262059	0.641877	-,-	14,6	0,14,0,6	*:*	ENSMUSG00000058793	Cds2	132307541	132307618	left,right	55,22	L3.R2	1,1	TGTGGAAAGGACGAAACACCGGTGACCCACTGAGATCTGTGGTTTAGAGACGCGTCTCATCCCACAAACACGGGACTCCTGACAGTTTTAGAGCTAGAAATAGCAAGT	77	69.5	0.451968	mouse poly(A) seq	pgRNA.232
233	chr2	132307596	chr2:132307596	GTGACCCACTGAGATCTGTG,CACACAACAAGTGACAAACA	78	61	0.262059	0.259679	-,-	14,24	0,14,2,22	*:*	ENSMUSG00000058793	Cds2	132307541	132307632	left,right	55,36	L3.R4	1,1	TGTGGAAAGGACGAAACACCGGTGACCCACTGAGATCTGTGGTTTAGAGACGCGTCTCATCCCACACACAACAAGTGACAAACAGTTTTAGAGCTAGAAATAGCAAGT	91	69.5	0.260869	mouse poly(A) seq	pgRNA.233
234	chr2	132307596	chr2:132307596	GTGACCCACTGAGATCTGTG,CGTGTTTGTCACTTGTTGTG	78	56	0.262059	0.422449	-,+	14,7	0,14,0,7	*:*	ENSMUSG00000058793	Cds2	132307541	132307643	left,right	55,47	L3.R5	1,3	TGTGGAAAGGACGAAACACCGGTGACCCACTGAGATCTGTGGTTTAGAGACGCGTCTCATCCCACGTGTTTGTCACTTGTTGTGGTTTTAGAGCTAGAAATAGCAAGT	102	67	0.342254	mouse poly(A) seq	pgRNA.234
235	chr2	132307596	chr2:132307596	CAGCACCGCACAGATCTCAG,ACACAACAAGTGACAAACAC	70	63	0.295618	0.242341	+,-	14,25	0,14,0,25	*:*	ENSMUSG00000058793	Cds2	132307546	132307631	left,right	50,35	L2.R3	1,1	TGTGGAAAGGACGAAACACCGCAGCACCGCACAGATCTCAGGTTTAGAGACGCGTCTCATCCCAACACAACAAGTGACAAACACGTTTTAGAGCTAGAAATAGCAAGT	85	66.5	0.268979	mouse poly(A) seq	pgRNA.235
236	chr2	132307596	chr2:132307596	GTGACCCACTGAGATCTGTG,AGTGTTTATGCTCACACAGC	78	54	0.262059	0.196309	-,-	14,25	0,14,1,24	*:*	ENSMUSG00000058793	Cds2	132307541	132307666	left,right	55,70	L3.R6	1,3	TGTGGAAAGGACGAAACACCGGTGACCCACTGAGATCTGTGGTTTAGAGACGCGTCTCATCCCAAGTGTTTATGCTCACACAGCGTTTTAGAGCTAGAAATAGCAAGT	125	66	0.229184	mouse poly(A) seq	pgRNA.236
237	chr2	132307596	chr2:132307596	CAGCACCGCACAGATCTCAG,CAAACACGGGACTCCTGACA	70	61	0.295618	0.641877	+,-	14,6	0,14,0,6	*:*	ENSMUSG00000058793	Cds2	132307546	132307618	left,right	50,22	L2.R2	1,1	TGTGGAAAGGACGAAACACCGCAGCACCGCACAGATCTCAGGTTTAGAGACGCGTCTCATCCCACAAACACGGGACTCCTGACAGTTTTAGAGCTAGAAATAGCAAGT	72	65.5	0.468747	mouse poly(A) seq	pgRNA.237
238	chr2	132307596	chr2:132307596	CAGCACCGCACAGATCTCAG,CACACAACAAGTGACAAACA	70	61	0.295618	0.259679	+,-	14,24	0,14,2,22	*:*	ENSMUSG00000058793	Cds2	132307546	132307632	left,right	50,36	L2.R4	1,1	TGTGGAAAGGACGAAACACCGCAGCACCGCACAGATCTCAGGTTTAGAGACGCGTCTCATCCCACACACAACAAGTGACAAACAGTTTTAGAGCTAGAAATAGCAAGT	86	65.5	0.277649	mouse poly(A) seq	pgRNA.238
239	chr2	132307596	chr2:132307596	AGCACCGCACAGATCTCAGT,ACACAACAAGTGACAAACAC	63	63	0.254822	0.242341	+,-	9,25	0,9,0,25	*:*	ENSMUSG00000058793	Cds2	132307547	132307631	left,right	49,35	L1.R3	1,1	TGTGGAAAGGACGAAACACCGAGCACCGCACAGATCTCAGTGTTTAGAGACGCGTCTCATCCCAACACAACAAGTGACAAACACGTTTTAGAGCTAGAAATAGCAAGT	84	63	0.248581	mouse poly(A) seq	pgRNA.239
240	chr2	132307596	chr2:132307596	CAGCACCGCACAGATCTCAG,CGTGTTTGTCACTTGTTGTG	70	56	0.295618	0.422449	+,+	14,7	0,14,0,7	*:*	ENSMUSG00000058793	Cds2	132307546	132307643	left,right	50,47	L2.R5	1,3	TGTGGAAAGGACGAAACACCGCAGCACCGCACAGATCTCAGGTTTAGAGACGCGTCTCATCCCACGTGTTTGTCACTTGTTGTGGTTTTAGAGCTAGAAATAGCAAGT	97	63	0.359034	mouse poly(A) seq	pgRNA.240
241	chr2	91017045	chr2:91017045	GGACTGGCTGTGTGTTCACA,ATTTTGCTGACATAGTTTTG	60	68	0.153208	0.130291	-,+	23,30	2,21,2,28	*:*	ENSMUSG00000005506	Celf1	91016958	91017092	left,right	87,47	L6.R5	2,4	TGTGGAAAGGACGAAACACCGGGACTGGCTGTGTGTTCACAGTTTAGAGACGCGTCTCATCCCAATTTTGCTGACATAGTTTTGGTTTTAGAGCTAGAAATAGCAAGT	134	64	0.14175	mouse poly(A) seq	pgRNA.241
242	chr2	91017045	chr2:91017045	AACAAAGCCTGGAAGCGGAC,ATTTTGCTGACATAGTTTTG	49	68	0.468761	0.130291	-,+	10,30	0,10,2,28	*:*	ENSMUSG00000005506	Celf1	91016974	91017092	left,right	71,47	L5.R5	1,4	TGTGGAAAGGACGAAACACCGAACAAAGCCTGGAAGCGGACGTTTAGAGACGCGTCTCATCCCAATTTTGCTGACATAGTTTTGGTTTTAGAGCTAGAAATAGCAAGT	118	58.5	0.299526	mouse poly(A) seq	pgRNA.242
243	chr2	91017045	chr2:91017045	GGACTGGCTGTGTGTTCACA,TGACATAGTTTTGGGGCTTG	60	53	0.153208	0.163841	-,+	23,23	2,21,3,20	*:*	ENSMUSG00000005506	Celf1	91016958	91017099	left,right	87,54	L6.R6	2,4	TGTGGAAAGGACGAAACACCGGGACTGGCTGTGTGTTCACAGTTTAGAGACGCGTCTCATCCCATGACATAGTTTTGGGGCTTGGTTTTAGAGCTAGAAATAGCAAGT	141	56.5	0.158524	mouse poly(A) seq	pgRNA.243
244	chr2	91017045	chr2:91017045	GGACTGGCTGTGTGTTCACA,AGATGTCACTAAAATCTTTG	60	51	0.153208	0.161346	-,+	23,23	2,21,2,21	*:*	ENSMUSG00000005506	Celf1	91016958	91017058	left,right	87,13	L6.R1	2,3	TGTGGAAAGGACGAAACACCGGGACTGGCTGTGTGTTCACAGTTTAGAGACGCGTCTCATCCCAAGATGTCACTAAAATCTTTGGTTTTAGAGCTAGAAATAGCAAGT	100	55.5	0.157277	mouse poly(A) seq	pgRNA.244
245	chr2	91017045	chr2:91017045	CACACAGCCAGTCCGCTTCC,ATTTTGCTGACATAGTTTTG	41	68	0.431856	0.130291	+,+	9,30	1,8,2,28	*:*	ENSMUSG00000005506	Celf1	91016977	91017092	left,right	68,47	L4.R5	2,4	TGTGGAAAGGACGAAACACCGCACACAGCCAGTCCGCTTCCGTTTAGAGACGCGTCTCATCCCAATTTTGCTGACATAGTTTTGGTTTTAGAGCTAGAAATAGCAAGT	115	54.5	0.281074	mouse poly(A) seq	pgRNA.245
246	chr2	91017045	chr2:91017045	AACAAAGCCTGGAAGCGGAC,TGACATAGTTTTGGGGCTTG	49	53	0.468761	0.163841	-,+	10,23	0,10,3,20	*:*	ENSMUSG00000005506	Celf1	91016974	91017099	left,right	71,54	L5.R6	1,4	TGTGGAAAGGACGAAACACCGAACAAAGCCTGGAAGCGGACGTTTAGAGACGCGTCTCATCCCATGACATAGTTTTGGGGCTTGGTTTTAGAGCTAGAAATAGCAAGT	125	51	0.316301	mouse poly(A) seq	pgRNA.246
247	chr2	91017045	chr2:91017045	GGACTGGCTGTGTGTTCACA,TATGTCAGCAAAATGTGTTC	60	41	0.153208	0.26695	-,-	23,10	2,21,3,7	*:*	ENSMUSG00000005506	Celf1	91016958	91017073	left,right	87,28	L6.R2	2,2	TGTGGAAAGGACGAAACACCGGGACTGGCTGTGTGTTCACAGTTTAGAGACGCGTCTCATCCCATATGTCAGCAAAATGTGTTCGTTTTAGAGCTAGAAATAGCAAGT	115	50.5	0.210079	mouse poly(A) seq	pgRNA.247
248	chr2	91017045	chr2:91017045	AACAAAGCCTGGAAGCGGAC,AGATGTCACTAAAATCTTTG	49	51	0.468761	0.161346	-,+	10,23	0,10,2,21	*:*	ENSMUSG00000005506	Celf1	91016974	91017058	left,right	71,13	L5.R1	1,3	TGTGGAAAGGACGAAACACCGAACAAAGCCTGGAAGCGGACGTTTAGAGACGCGTCTCATCCCAAGATGTCACTAAAATCTTTGGTTTTAGAGCTAGAAATAGCAAGT	84	50	0.315053	mouse poly(A) seq	pgRNA.248
249	chr2	91017045	chr2:91017045	CACACAGCCAGTCCGCTTCC,TGACATAGTTTTGGGGCTTG	41	53	0.431856	0.163841	+,+	9,23	1,8,3,20	*:*	ENSMUSG00000005506	Celf1	91016977	91017099	left,right	68,54	L4.R6	2,4	TGTGGAAAGGACGAAACACCGCACACAGCCAGTCCGCTTCCGTTTAGAGACGCGTCTCATCCCATGACATAGTTTTGGGGCTTGGTTTTAGAGCTAGAAATAGCAAGT	122	47	0.297849	mouse poly(A) seq	pgRNA.249
250	chr2	91017045	chr2:91017045	CACACAGCCAGTCCGCTTCC,AGATGTCACTAAAATCTTTG	41	51	0.431856	0.161346	+,+	9,23	1,8,2,21	*:*	ENSMUSG00000005506	Celf1	91016977	91017058	left,right	68,13	L4.R1	2,3	TGTGGAAAGGACGAAACACCGCACACAGCCAGTCCGCTTCCGTTTAGAGACGCGTCTCATCCCAAGATGTCACTAAAATCTTTGGTTTTAGAGCTAGAAATAGCAAGT	81	46	0.296601	mouse poly(A) seq	pgRNA.250
251	chr9	57750725	chr9:57750725	ATGGACACACTGGTACCAGG,GGAAGGGGGAATGTGGTGCC	75	48	0.357123	0.230739	+,-	9,29	1,8,3,26	*:*	ENSMUSG00000032316	Clk3	57750702	57750792	left,right	23,67	L2.R2	1,1	TGTGGAAAGGACGAAACACCGATGGACACACTGGTACCAGGGTTTAGAGACGCGTCTCATCCCAGGAAGGGGGAATGTGGTGCCGTTTTAGAGCTAGAAATAGCAAGT	90	61.5	0.293931	mouse poly(A) seq	pgRNA.251
252	chr9	57750725	chr9:57750725	ATGGACACACTGGTACCAGG,TTACAACATATAAATAGCTT	75	47	0.357123	0.212054	+,+	9,18	1,8,0,18	*:*	ENSMUSG00000032316	Clk3	57750702	57750757	left,right	23,32	L2.R1	1,2	TGTGGAAAGGACGAAACACCGATGGACACACTGGTACCAGGGTTTAGAGACGCGTCTCATCCCATTACAACATATAAATAGCTTGTTTTAGAGCTAGAAATAGCAAGT	55	61	0.284589	mouse poly(A) seq	pgRNA.252
253	chr9	57750725	chr9:57750725	GAGCCTGGAGATGGACACAC,GGAAGGGGGAATGTGGTGCC	65	48	0.188732	0.230739	+,-	21,29	2,19,3,26	*:*	ENSMUSG00000032316	Clk3	57750692	57750792	left,right	33,67	L6.R2	1,1	TGTGGAAAGGACGAAACACCGGAGCCTGGAGATGGACACACGTTTAGAGACGCGTCTCATCCCAGGAAGGGGGAATGTGGTGCCGTTTTAGAGCTAGAAATAGCAAGT	100	56.5	0.209736	mouse poly(A) seq	pgRNA.253
254	chr9	57750725	chr9:57750725	GAGCCTGGAGATGGACACAC,TTACAACATATAAATAGCTT	65	47	0.188732	0.212054	+,+	21,18	2,19,0,18	*:*	ENSMUSG00000032316	Clk3	57750692	57750757	left,right	33,32	L6.R1	1,2	TGTGGAAAGGACGAAACACCGGAGCCTGGAGATGGACACACGTTTAGAGACGCGTCTCATCCCATTACAACATATAAATAGCTTGTTTTAGAGCTAGAAATAGCAAGT	65	56	0.200393	mouse poly(A) seq	pgRNA.254
255	chr9	57750725	chr9:57750725	GATGGACACACTGGTACCAG,GGAAGGGGGAATGTGGTGCC	64	48	0.332659	0.230739	+,-	12,29	1,11,3,26	*:*	ENSMUSG00000032316	Clk3	57750701	57750792	left,right	24,67	L3.R2	1,1	TGTGGAAAGGACGAAACACCGGATGGACACACTGGTACCAGGTTTAGAGACGCGTCTCATCCCAGGAAGGGGGAATGTGGTGCCGTTTTAGAGCTAGAAATAGCAAGT	91	56	0.281699	mouse poly(A) seq	pgRNA.255
256	chr9	57750725	chr9:57750725	GATGGACACACTGGTACCAG,TTACAACATATAAATAGCTT	64	47	0.332659	0.212054	+,+	12,18	1,11,0,18	*:*	ENSMUSG00000032316	Clk3	57750701	57750757	left,right	24,32	L3.R1	1,2	TGTGGAAAGGACGAAACACCGGATGGACACACTGGTACCAGGTTTAGAGACGCGTCTCATCCCATTACAACATATAAATAGCTTGTTTTAGAGCTAGAAATAGCAAGT	56	55.5	0.272356	mouse poly(A) seq	pgRNA.256
257	chr9	57750725	chr9:57750725	AGTCAGTCAGCGTAGGGAGA,GGAAGGGGGAATGTGGTGCC	56	48	0.239758	0.230739	+,-	22,29	2,20,3,26	*:*	ENSMUSG00000032316	Clk3	57750665	57750792	left,right	60,67	L11.R2	1,1	TGTGGAAAGGACGAAACACCGAGTCAGTCAGCGTAGGGAGAGTTTAGAGACGCGTCTCATCCCAGGAAGGGGGAATGTGGTGCCGTTTTAGAGCTAGAAATAGCAAGT	127	52	0.235249	mouse poly(A) seq	pgRNA.257
258	chr9	57750725	chr9:57750725	AGTCAGTCAGCGTAGGGAGA,TTACAACATATAAATAGCTT	56	47	0.239758	0.212054	+,+	22,18	2,20,0,18	*:*	ENSMUSG00000032316	Clk3	57750665	57750757	left,right	60,32	L11.R1	1,2	TGTGGAAAGGACGAAACACCGAGTCAGTCAGCGTAGGGAGAGTTTAGAGACGCGTCTCATCCCATTACAACATATAAATAGCTTGTTTTAGAGCTAGAAATAGCAAGT	92	51.5	0.225906	mouse poly(A) seq	pgRNA.258
259	chr9	57750725	chr9:57750725	TTAATAAGTCAGTCAGCGTA,GGAAGGGGGAATGTGGTGCC	55	48	0.808882	0.230739	+,-	2,29	0,2,3,26	*:*	ENSMUSG00000032316	Clk3	57750659	57750792	left,right	66,67	L13.R2	2,1	TGTGGAAAGGACGAAACACCGTTAATAAGTCAGTCAGCGTAGTTTAGAGACGCGTCTCATCCCAGGAAGGGGGAATGTGGTGCCGTTTTAGAGCTAGAAATAGCAAGT	133	51.5	0.519811	mouse poly(A) seq	pgRNA.259
260	chr9	57750725	chr9:57750725	TTAATAAGTCAGTCAGCGTA,TTACAACATATAAATAGCTT	55	47	0.808882	0.212054	+,+	2,18	0,2,0,18	*:*	ENSMUSG00000032316	Clk3	57750659	57750757	left,right	66,32	L13.R1	2,2	TGTGGAAAGGACGAAACACCGTTAATAAGTCAGTCAGCGTAGTTTAGAGACGCGTCTCATCCCATTACAACATATAAATAGCTTGTTTTAGAGCTAGAAATAGCAAGT	98	51	0.510468	mouse poly(A) seq	pgRNA.260
261	chr1	172122086	chr1:172122086	TCGTACTGGAATTGACAGGA,GGGATAGTTAACAACTCGCG	69	65	0.533571	1	-,-	3,0	0,3,0,0	*:*	ENSMUSG00000026553	Copa	172122063	172122120	left,right	23,34	L4.R5	2,2	TGTGGAAAGGACGAAACACCGTCGTACTGGAATTGACAGGAGTTTAGAGACGCGTCTCATCCCAGGGATAGTTAACAACTCGCGGTTTTAGAGCTAGAAATAGCAAGT	57	67	0.766786	human melanoma	pgRNA.261
262	chr1	172122086	chr1:172122086	TACTGGAATTGACAGGAAGG,GGGATAGTTAACAACTCGCG	69	65	0.14527	1	-,-	21,0	1,20,0,0	*:*	ENSMUSG00000026553	Copa	172122060	172122120	left,right	26,34	L5.R5	2,2	TGTGGAAAGGACGAAACACCGTACTGGAATTGACAGGAAGGGTTTAGAGACGCGTCTCATCCCAGGGATAGTTAACAACTCGCGGTTTTAGAGCTAGAAATAGCAAGT	60	67	0.572635	human melanoma	pgRNA.262
263	chr1	172122086	chr1:172122086	CAATTCCAGTACGAGACAGA,GGGATAGTTAACAACTCGCG	59	65	0.299152	1	+,-	11,0	1,10,0,0	*:*	ENSMUSG00000026553	Copa	172122082	172122120	left,right	4,34	L1.R5	2,2	TGTGGAAAGGACGAAACACCGCAATTCCAGTACGAGACAGAGTTTAGAGACGCGTCTCATCCCAGGGATAGTTAACAACTCGCGGTTTTAGAGCTAGAAATAGCAAGT	38	62	0.649576	human melanoma	pgRNA.263
264	chr1	172122086	chr1:172122086	TCGTACTGGAATTGACAGGA,GTTAACAACTCGCGTGGCTG	69	52	0.533571	0.989399	-,-	3,1	0,3,0,1	*:*	ENSMUSG00000026553	Copa	172122063	172122114	left,right	23,28	L4.R2	2,2	TGTGGAAAGGACGAAACACCGTCGTACTGGAATTGACAGGAGTTTAGAGACGCGTCTCATCCCAGTTAACAACTCGCGTGGCTGGTTTTAGAGCTAGAAATAGCAAGT	51	60.5	0.761485	human melanoma	pgRNA.264
265	chr1	172122086	chr1:172122086	TGTCTCGTACTGGAATTGAC,GGGATAGTTAACAACTCGCG	56	65	0.701568	1	-,-	2,0	0,2,0,0	*:*	ENSMUSG00000026553	Copa	172122067	172122120	left,right	19,34	L3.R5	2,2	TGTGGAAAGGACGAAACACCGTGTCTCGTACTGGAATTGACGTTTAGAGACGCGTCTCATCCCAGGGATAGTTAACAACTCGCGGTTTTAGAGCTAGAAATAGCAAGT	53	60.5	0.850784	human melanoma	pgRNA.265
266	chr1	172122086	chr1:172122086	TACTGGAATTGACAGGAAGG,GTTAACAACTCGCGTGGCTG	69	52	0.14527	0.989399	-,-	21,1	1,20,0,1	*:*	ENSMUSG00000026553	Copa	172122060	172122114	left,right	26,28	L5.R2	2,2	TGTGGAAAGGACGAAACACCGTACTGGAATTGACAGGAAGGGTTTAGAGACGCGTCTCATCCCAGTTAACAACTCGCGTGGCTGGTTTTAGAGCTAGAAATAGCAAGT	54	60.5	0.567334	human melanoma	pgRNA.266
267	chr1	172122086	chr1:172122086	GAACAATGAAAACTATGTGC,GGGATAGTTAACAACTCGCG	54	65	0.210332	1	+,-	18,0	0,18,0,0	*:*	ENSMUSG00000026553	Copa	172122004	172122120	left,right	82,34	L11.R5	1,2	TGTGGAAAGGACGAAACACCGGAACAATGAAAACTATGTGCGTTTAGAGACGCGTCTCATCCCAGGGATAGTTAACAACTCGCGGTTTTAGAGCTAGAAATAGCAAGT	116	59.5	0.605166	human melanoma	pgRNA.267
268	chr1	172122086	chr1:172122086	TCGTACTGGAATTGACAGGA,ACTCGCGTGGCTGGGGAAAG	69	49	0.533571	0.204432	-,-	3,11	0,3,1,10	*:*	ENSMUSG00000026553	Copa	172122063	172122107	left,right	23,21	L4.R1	2,1	TGTGGAAAGGACGAAACACCGTCGTACTGGAATTGACAGGAGTTTAGAGACGCGTCTCATCCCAACTCGCGTGGCTGGGGAAAGGTTTTAGAGCTAGAAATAGCAAGT	44	59	0.369001	human melanoma	pgRNA.268
269	chr1	172122086	chr1:172122086	TACTGGAATTGACAGGAAGG,ACTCGCGTGGCTGGGGAAAG	69	49	0.14527	0.204432	-,-	21,11	1,20,1,10	*:*	ENSMUSG00000026553	Copa	172122060	172122107	left,right	26,21	L5.R1	2,1	TGTGGAAAGGACGAAACACCGTACTGGAATTGACAGGAAGGGTTTAGAGACGCGTCTCATCCCAACTCGCGTGGCTGGGGAAAGGTTTTAGAGCTAGAAATAGCAAGT	47	59	0.174851	human melanoma	pgRNA.269
270	chr1	172122086	chr1:172122086	TCGTACTGGAATTGACAGGA,AAATAGGTTCCTCCTTTATG	69	49	0.533571	0.25874	-,+	3,27	0,3,0,27	*:*	ENSMUSG00000026553	Copa	172122063	172122180	left,right	23,94	L4.R11	2,3	TGTGGAAAGGACGAAACACCGTCGTACTGGAATTGACAGGAGTTTAGAGACGCGTCTCATCCCAAAATAGGTTCCTCCTTTATGGTTTTAGAGCTAGAAATAGCAAGT	117	59	0.396156	human melanoma	pgRNA.270
271	chr2	172381054	chr2:172381054	TGAGGAGGGCTACATCTCTG,TCCGTTTGACGTGAAGAAGG	69	65	0.244981	0.671785	+,-	18,3	0,18,0,3	*:*	ENSMUSG00000027498	Cstf1	172380988	172381098	left,right	66,44	L14.R4	1,3	TGTGGAAAGGACGAAACACCGTGAGGAGGGCTACATCTCTGGTTTAGAGACGCGTCTCATCCCATCCGTTTGACGTGAAGAAGGGTTTTAGAGCTAGAAATAGCAAGT	110	67	0.458383	mouse poly(A) seq	pgRNA.271
272	chr2	172381054	chr2:172381054	GGGATCCCAGTCCCATCCTG,TCCGTTTGACGTGAAGAAGG	66	65	0.232274	0.671785	+,-	17,3	1,16,0,3	*:*	ENSMUSG00000027498	Cstf1	172381040	172381098	left,right	14,44	L4.R4	1,3	TGTGGAAAGGACGAAACACCGGGGATCCCAGTCCCATCCTGGTTTAGAGACGCGTCTCATCCCATCCGTTTGACGTGAAGAAGGGTTTTAGAGCTAGAAATAGCAAGT	58	65.5	0.45203	mouse poly(A) seq	pgRNA.272
273	chr2	172381054	chr2:172381054	AGATGGTTCTACATGGAACC,TCCGTTTGACGTGAAGAAGG	63	65	0.414761	0.671785	-,-	9,3	1,8,0,3	*:*	ENSMUSG00000027498	Cstf1	172381003	172381098	left,right	51,44	L11.R4	2,3	TGTGGAAAGGACGAAACACCGAGATGGTTCTACATGGAACCGTTTAGAGACGCGTCTCATCCCATCCGTTTGACGTGAAGAAGGGTTTTAGAGCTAGAAATAGCAAGT	95	64	0.543273	mouse poly(A) seq	pgRNA.273
274	chr2	172381054	chr2:172381054	TGAGGAGGGCTACATCTCTG,TCCTTCTTCACGTCAAACGG	69	59	0.244981	0.905804	+,+	18,1	0,18,0,1	*:*	ENSMUSG00000027498	Cstf1	172380988	172381110	left,right	66,56	L14.R7	1,2	TGTGGAAAGGACGAAACACCGTGAGGAGGGCTACATCTCTGGTTTAGAGACGCGTCTCATCCCATCCTTCTTCACGTCAAACGGGTTTTAGAGCTAGAAATAGCAAGT	122	64	0.575392	mouse poly(A) seq	pgRNA.274
275	chr2	172381054	chr2:172381054	CCATGTAGAACCATCTTGCA,TCCGTTTGACGTGAAGAAGG	61	65	0.34374	0.671785	+,-	9,3	0,9,0,3	*:*	ENSMUSG00000027498	Cstf1	172381020	172381098	left,right	34,44	L7.R4	2,3	TGTGGAAAGGACGAAACACCGCCATGTAGAACCATCTTGCAGTTTAGAGACGCGTCTCATCCCATCCGTTTGACGTGAAGAAGGGTTTTAGAGCTAGAAATAGCAAGT	78	63	0.507762	mouse poly(A) seq	pgRNA.275
276	chr2	172381054	chr2:172381054	AGGACAATGTCACCTCAGGA,TCCGTTTGACGTGAAGAAGG	60	65	0.249643	0.671785	-,-	20,3	1,19,0,3	*:*	ENSMUSG00000027498	Cstf1	172381042	172381098	left,right	12,44	L2.R4	1,3	TGTGGAAAGGACGAAACACCGAGGACAATGTCACCTCAGGAGTTTAGAGACGCGTCTCATCCCATCCGTTTGACGTGAAGAAGGGTTTTAGAGCTAGAAATAGCAAGT	56	62.5	0.460714	mouse poly(A) seq	pgRNA.276
277	chr2	172381054	chr2:172381054	GGGATCCCAGTCCCATCCTG,TCCTTCTTCACGTCAAACGG	66	59	0.232274	0.905804	+,+	17,1	1,16,0,1	*:*	ENSMUSG00000027498	Cstf1	172381040	172381110	left,right	14,56	L4.R7	1,2	TGTGGAAAGGACGAAACACCGGGGATCCCAGTCCCATCCTGGTTTAGAGACGCGTCTCATCCCATCCTTCTTCACGTCAAACGGGTTTTAGAGCTAGAAATAGCAAGT	70	62.5	0.569039	mouse poly(A) seq	pgRNA.277
278	chr2	172381054	chr2:172381054	GGACTGGGATCCCTGCAAGA,TCCGTTTGACGTGAAGAAGG	60	65	0.319331	0.671785	-,-	13,3	0,13,0,3	*:*	ENSMUSG00000027498	Cstf1	172381020	172381098	left,right	34,44	L8.R4	1,3	TGTGGAAAGGACGAAACACCGGGACTGGGATCCCTGCAAGAGTTTAGAGACGCGTCTCATCCCATCCGTTTGACGTGAAGAAGGGTTTTAGAGCTAGAAATAGCAAGT	78	62.5	0.495558	mouse poly(A) seq	pgRNA.278
279	chr2	172381054	chr2:172381054	TGTCACCTCAGGATGGGACT,TCCGTTTGACGTGAAGAAGG	59	65	0.261863	0.671785	-,-	27,3	0,27,0,3	*:*	ENSMUSG00000027498	Cstf1	172381035	172381098	left,right	19,44	L6.R4	1,3	TGTGGAAAGGACGAAACACCGTGTCACCTCAGGATGGGACTGTTTAGAGACGCGTCTCATCCCATCCGTTTGACGTGAAGAAGGGTTTTAGAGCTAGAAATAGCAAGT	63	62	0.466824	mouse poly(A) seq	pgRNA.279
280	chr2	172381054	chr2:172381054	TGAGGAGGGCTACATCTCTG,ATCCTGAGGTGACATTGTCC	69	55	0.244981	0.285744	+,+	18,17	0,18,1,16	*:*	ENSMUSG00000027498	Cstf1	172380988	172381054	left,right	66,0	L14.R1	1,2	TGTGGAAAGGACGAAACACCGTGAGGAGGGCTACATCTCTGGTTTAGAGACGCGTCTCATCCCAATCCTGAGGTGACATTGTCCGTTTTAGAGCTAGAAATAGCAAGT	66	62	0.265362	mouse poly(A) seq	pgRNA.280
281	chr4	151981195	chr4:151981195	AGTGACGTTTCAGAAGAGAG,TTGAGAAGCTCTGTAAAAGT	67	56	0.144492	0.467715	-,-	19,14	3,16,0,14	*:*	ENSMUSG00000039768	Dnajc11	151981155	151981259	left,right	40,64	L6.R4	3,2	TGTGGAAAGGACGAAACACCGAGTGACGTTTCAGAAGAGAGGTTTAGAGACGCGTCTCATCCCATTGAGAAGCTCTGTAAAAGTGTTTTAGAGCTAGAAATAGCAAGT	104	61.5	0.306104	human melanoma	pgRNA.281
282	chr4	151981195	chr4:151981195	AGTGACGTTTCAGAAGAGAG,GCTTCTCAAATCATTCCTCC	67	56	0.144492	0.387327	-,+	19,15	3,16,2,13	*:*	ENSMUSG00000039768	Dnajc11	151981155	151981283	left,right	40,88	L6.R6	3,2	TGTGGAAAGGACGAAACACCGAGTGACGTTTCAGAAGAGAGGTTTAGAGACGCGTCTCATCCCAGCTTCTCAAATCATTCCTCCGTTTTAGAGCTAGAAATAGCAAGT	128	61.5	0.26591	human melanoma	pgRNA.282
283	chr4	151981195	chr4:151981195	CGTCACTGAATGGACTGGAG,TTGAGAAGCTCTGTAAAAGT	64	56	0.304048	0.467715	+,-	5,14	2,3,0,14	*:*	ENSMUSG00000039768	Dnajc11	151981181	151981259	left,right	14,64	L3.R4	1,2	TGTGGAAAGGACGAAACACCGCGTCACTGAATGGACTGGAGGTTTAGAGACGCGTCTCATCCCATTGAGAAGCTCTGTAAAAGTGTTTTAGAGCTAGAAATAGCAAGT	78	60	0.385881	human melanoma	pgRNA.283
284	chr4	151981195	chr4:151981195	CGTCACTGAATGGACTGGAG,GCTTCTCAAATCATTCCTCC	64	56	0.304048	0.387327	+,+	5,15	2,3,2,13	*:*	ENSMUSG00000039768	Dnajc11	151981181	151981283	left,right	14,88	L3.R6	1,2	TGTGGAAAGGACGAAACACCGCGTCACTGAATGGACTGGAGGTTTAGAGACGCGTCTCATCCCAGCTTCTCAAATCATTCCTCCGTTTTAGAGCTAGAAATAGCAAGT	102	60	0.345688	human melanoma	pgRNA.284
285	chr4	151981195	chr4:151981195	GACGTTTCAGAAGAGAGAGG,TTGAGAAGCTCTGTAAAAGT	63	56	0.149401	0.467715	-,-	22,14	2,20,0,14	*:*	ENSMUSG00000039768	Dnajc11	151981152	151981259	left,right	43,64	L7.R4	3,2	TGTGGAAAGGACGAAACACCGGACGTTTCAGAAGAGAGAGGGTTTAGAGACGCGTCTCATCCCATTGAGAAGCTCTGTAAAAGTGTTTTAGAGCTAGAAATAGCAAGT	107	59.5	0.308558	human melanoma	pgRNA.285
286	chr4	151981195	chr4:151981195	GACGTTTCAGAAGAGAGAGG,GCTTCTCAAATCATTCCTCC	63	56	0.149401	0.387327	-,+	22,15	2,20,2,13	*:*	ENSMUSG00000039768	Dnajc11	151981152	151981283	left,right	43,88	L7.R6	3,2	TGTGGAAAGGACGAAACACCGGACGTTTCAGAAGAGAGAGGGTTTAGAGACGCGTCTCATCCCAGCTTCTCAAATCATTCCTCCGTTTTAGAGCTAGAAATAGCAAGT	131	59.5	0.268364	human melanoma	pgRNA.286
287	chr4	151981195	chr4:151981195	AGTGACGTTTCAGAAGAGAG,TTTGAGAAGCTCTGTAAAAG	67	51	0.144492	0.268339	-,-	19,22	3,16,1,21	*:*	ENSMUSG00000039768	Dnajc11	151981155	151981260	left,right	40,65	L6.R5	3,3	TGTGGAAAGGACGAAACACCGAGTGACGTTTCAGAAGAGAGGTTTAGAGACGCGTCTCATCCCATTTGAGAAGCTCTGTAAAAGGTTTTAGAGCTAGAAATAGCAAGT	105	59	0.206416	human melanoma	pgRNA.287
288	chr4	151981195	chr4:151981195	CGTCACTGAATGGACTGGAG,TTTGAGAAGCTCTGTAAAAG	64	51	0.304048	0.268339	+,-	5,22	2,3,1,21	*:*	ENSMUSG00000039768	Dnajc11	151981181	151981260	left,right	14,65	L3.R5	1,3	TGTGGAAAGGACGAAACACCGCGTCACTGAATGGACTGGAGGTTTAGAGACGCGTCTCATCCCATTTGAGAAGCTCTGTAAAAGGTTTTAGAGCTAGAAATAGCAAGT	79	57.5	0.286194	human melanoma	pgRNA.288
289	chr4	151981195	chr4:151981195	GACGTTTCAGAAGAGAGAGG,TTTGAGAAGCTCTGTAAAAG	63	51	0.149401	0.268339	-,-	22,22	2,20,1,21	*:*	ENSMUSG00000039768	Dnajc11	151981152	151981260	left,right	43,65	L7.R5	3,3	TGTGGAAAGGACGAAACACCGGACGTTTCAGAAGAGAGAGGGTTTAGAGACGCGTCTCATCCCATTTGAGAAGCTCTGTAAAAGGTTTTAGAGCTAGAAATAGCAAGT	108	57	0.20887	human melanoma	pgRNA.289
290	chr4	151981195	chr4:151981195	TGAAACGTCACTGAATGGAC,TTGAGAAGCTCTGTAAAAGT	55	56	0.342137	0.467715	+,-	6,14	1,5,0,14	*:*	ENSMUSG00000039768	Dnajc11	151981176	151981259	left,right	19,64	L4.R4	1,2	TGTGGAAAGGACGAAACACCGTGAAACGTCACTGAATGGACGTTTAGAGACGCGTCTCATCCCATTGAGAAGCTCTGTAAAAGTGTTTTAGAGCTAGAAATAGCAAGT	83	55.5	0.404926	human melanoma	pgRNA.290
291	chr18	35675055	chr18:35675055	TTGGGCAGAGCTGCAGTGAT,GATTTGCAATGCAATTGTAA	43	56	0.360623	0.224499	-,+	14,14	1,13,2,12	*:*	ENSMUSG00000024350	Dnajc18	35674988	35675075	left,right	67,20	L6.R1	2,3	TGTGGAAAGGACGAAACACCGTTGGGCAGAGCTGCAGTGATGTTTAGAGACGCGTCTCATCCCAGATTTGCAATGCAATTGTAAGTTTTAGAGCTAGAAATAGCAAGT	87	49.5	0.292561	mouse poly(A) seq	pgRNA.291
292	chr18	35675055	chr18:35675055	TTGGGCAGAGCTGCAGTGAT,GCCAGCGACCCTACTCTGGG	43	56	0.360623	0.460276	-,-	14,5	1,13,0,5	*:*	ENSMUSG00000024350	Dnajc18	35674988	35675099	left,right	67,44	L6.R7	2,1	TGTGGAAAGGACGAAACACCGTTGGGCAGAGCTGCAGTGATGTTTAGAGACGCGTCTCATCCCAGCCAGCGACCCTACTCTGGGGTTTTAGAGCTAGAAATAGCAAGT	111	49.5	0.41045	mouse poly(A) seq	pgRNA.292
293	chr18	35675055	chr18:35675055	TTGGGCAGAGCTGCAGTGAT,AAGAACCCCCCACCCAGAGT	43	56	0.360623	0.244143	-,+	14,15	1,13,2,13	*:*	ENSMUSG00000024350	Dnajc18	35674988	35675100	left,right	67,45	L6.R8	2,1	TGTGGAAAGGACGAAACACCGTTGGGCAGAGCTGCAGTGATGTTTAGAGACGCGTCTCATCCCAAAGAACCCCCCACCCAGAGTGTTTTAGAGCTAGAAATAGCAAGT	112	49.5	0.302383	mouse poly(A) seq	pgRNA.293
294	chr18	35675055	chr18:35675055	TTGGGCAGAGCTGCAGTGAT,CCCACCCAGAGTAGGGTCGC	43	56	0.360623	0.677273	-,+	14,5	1,13,0,5	*:*	ENSMUSG00000024350	Dnajc18	35674988	35675108	left,right	67,53	L6.R12	2,1	TGTGGAAAGGACGAAACACCGTTGGGCAGAGCTGCAGTGATGTTTAGAGACGCGTCTCATCCCACCCACCCAGAGTAGGGTCGCGTTTTAGAGCTAGAAATAGCAAGT	120	49.5	0.518948	mouse poly(A) seq	pgRNA.294
295	chr18	35675055	chr18:35675055	TTGGGCAGAGCTGCAGTGAT,GCGACCCTACTCTGGGTGGG	43	55	0.360623	0.367102	-,-	14,7	1,13,1,6	*:*	ENSMUSG00000024350	Dnajc18	35674988	35675095	left,right	67,40	L6.R3	2,1	TGTGGAAAGGACGAAACACCGTTGGGCAGAGCTGCAGTGATGTTTAGAGACGCGTCTCATCCCAGCGACCCTACTCTGGGTGGGGTTTTAGAGCTAGAAATAGCAAGT	107	49	0.363862	mouse poly(A) seq	pgRNA.295
296	chr18	35675055	chr18:35675055	TTGGGCAGAGCTGCAGTGAT,AGAACCCCCCACCCAGAGTA	43	55	0.360623	0.537486	-,+	14,11	1,13,0,11	*:*	ENSMUSG00000024350	Dnajc18	35674988	35675101	left,right	67,46	L6.R9	2,1	TGTGGAAAGGACGAAACACCGTTGGGCAGAGCTGCAGTGATGTTTAGAGACGCGTCTCATCCCAAGAACCCCCCACCCAGAGTAGTTTTAGAGCTAGAAATAGCAAGT	113	49	0.449054	mouse poly(A) seq	pgRNA.296
297	chr18	35675055	chr18:35675055	TTGGGCAGAGCTGCAGTGAT,GAGGCCAGCGACCCTACTCT	43	55	0.360623	0.611772	-,-	14,5	1,13,0,5	*:*	ENSMUSG00000024350	Dnajc18	35674988	35675102	left,right	67,47	L6.R10	2,1	TGTGGAAAGGACGAAACACCGTTGGGCAGAGCTGCAGTGATGTTTAGAGACGCGTCTCATCCCAGAGGCCAGCGACCCTACTCTGTTTTAGAGCTAGAAATAGCAAGT	114	49	0.486197	mouse poly(A) seq	pgRNA.297
298	chr18	35675055	chr18:35675055	CCTAACTTGTATTATAAAAT,GATTTGCAATGCAATTGTAA	37	56	0.369608	0.224499	+,+	11,14	0,11,2,12	*:*	ENSMUSG00000024350	Dnajc18	35675053	35675075	left,right	2,20	L1.R1	2,3	TGTGGAAAGGACGAAACACCGCCTAACTTGTATTATAAAATGTTTAGAGACGCGTCTCATCCCAGATTTGCAATGCAATTGTAAGTTTTAGAGCTAGAAATAGCAAGT	22	46.5	0.297054	mouse poly(A) seq	pgRNA.298
299	chr18	35675055	chr18:35675055	CCTAACTTGTATTATAAAAT,GCCAGCGACCCTACTCTGGG	37	56	0.369608	0.460276	+,-	11,5	0,11,0,5	*:*	ENSMUSG00000024350	Dnajc18	35675053	35675099	left,right	2,44	L1.R7	2,1	TGTGGAAAGGACGAAACACCGCCTAACTTGTATTATAAAATGTTTAGAGACGCGTCTCATCCCAGCCAGCGACCCTACTCTGGGGTTTTAGAGCTAGAAATAGCAAGT	46	46.5	0.414942	mouse poly(A) seq	pgRNA.299
300	chr18	35675055	chr18:35675055	CCTAACTTGTATTATAAAAT,AAGAACCCCCCACCCAGAGT	37	56	0.369608	0.244143	+,+	11,15	0,11,2,13	*:*	ENSMUSG00000024350	Dnajc18	35675053	35675100	left,right	2,45	L1.R8	2,1	TGTGGAAAGGACGAAACACCGCCTAACTTGTATTATAAAATGTTTAGAGACGCGTCTCATCCCAAAGAACCCCCCACCCAGAGTGTTTTAGAGCTAGAAATAGCAAGT	47	46.5	0.306875	mouse poly(A) seq	pgRNA.300
301	chr6	88257896	chr6:88257896	GGGCACACTAGGTCACATAT,TGGCTGCACACTCTTATCGG	64	68	0.492173	0.752368	+,+	3,5	1,2,1,4	*:*	ENSMUSG00000033216	Eefsec	88257874	88257945	left,right	22,49	L3.R12	1,2	TGTGGAAAGGACGAAACACCGGGGCACACTAGGTCACATATGTTTAGAGACGCGTCTCATCCCATGGCTGCACACTCTTATCGGGTTTTAGAGCTAGAAATAGCAAGT	71	66	0.62227	mouse poly(A) seq	pgRNA.301
302	chr6	88257896	chr6:88257896	GGGCACACTAGGTCACATAT,GTGGCTGCACACTCTTATCG	64	65	0.492173	0.65658	+,+	3,5	1,2,0,5	*:*	ENSMUSG00000033216	Eefsec	88257874	88257944	left,right	22,48	L3.R11	1,2	TGTGGAAAGGACGAAACACCGGGGCACACTAGGTCACATATGTTTAGAGACGCGTCTCATCCCAGTGGCTGCACACTCTTATCGGTTTTAGAGCTAGAAATAGCAAGT	70	64.5	0.574377	mouse poly(A) seq	pgRNA.302
303	chr6	88257896	chr6:88257896	AGGGCTTCCCAGGCATCACA,TGGCTGCACACTCTTATCGG	60	68	0.280323	0.752368	-,+	19,5	0,19,1,4	*:*	ENSMUSG00000033216	Eefsec	88257823	88257945	left,right	73,49	L14.R12	2,2	TGTGGAAAGGACGAAACACCGAGGGCTTCCCAGGCATCACAGTTTAGAGACGCGTCTCATCCCATGGCTGCACACTCTTATCGGGTTTTAGAGCTAGAAATAGCAAGT	122	64	0.516346	mouse poly(A) seq	pgRNA.303
304	chr6	88257896	chr6:88257896	AGGGCTTCCCAGGCATCACA,GTGGCTGCACACTCTTATCG	60	65	0.280323	0.65658	-,+	19,5	0,19,0,5	*:*	ENSMUSG00000033216	Eefsec	88257823	88257944	left,right	73,48	L14.R11	2,2	TGTGGAAAGGACGAAACACCGAGGGCTTCCCAGGCATCACAGTTTAGAGACGCGTCTCATCCCAGTGGCTGCACACTCTTATCGGTTTTAGAGCTAGAAATAGCAAGT	121	62.5	0.468452	mouse poly(A) seq	pgRNA.304
305	chr6	88257896	chr6:88257896	GGGCACACTAGGTCACATAT,CTCTTATCGGGGGAAGACCC	64	59	0.492173	0.714347	+,+	3,4	1,2,0,4	*:*	ENSMUSG00000033216	Eefsec	88257874	88257955	left,right	22,59	L3.R13	1,2	TGTGGAAAGGACGAAACACCGGGGCACACTAGGTCACATATGTTTAGAGACGCGTCTCATCCCACTCTTATCGGGGGAAGACCCGTTTTAGAGCTAGAAATAGCAAGT	81	61.5	0.60326	mouse poly(A) seq	pgRNA.305
306	chr6	88257896	chr6:88257896	GGGCACACTAGGTCACATAT,AACTAGCTGGCACCCTCCAA	64	56	0.492173	0.592044	+,-	3,3	1,2,0,3	*:*	ENSMUSG00000033216	Eefsec	88257874	88257898	left,right	22,2	L3.R2	1,1	TGTGGAAAGGACGAAACACCGGGGCACACTAGGTCACATATGTTTAGAGACGCGTCTCATCCCAAACTAGCTGGCACCCTCCAAGTTTTAGAGCTAGAAATAGCAAGT	24	60	0.542109	mouse poly(A) seq	pgRNA.306
307	chr6	88257896	chr6:88257896	GGGCACACTAGGTCACATAT,TGGAGGGTGCCAGCTAGTTG	64	56	0.492173	0.39476	+,+	3,13	1,2,0,13	*:*	ENSMUSG00000033216	Eefsec	88257874	88257912	left,right	22,16	L3.R6	1,2	TGTGGAAAGGACGAAACACCGGGGCACACTAGGTCACATATGTTTAGAGACGCGTCTCATCCCATGGAGGGTGCCAGCTAGTTGGTTTTAGAGCTAGAAATAGCAAGT	38	60	0.443467	mouse poly(A) seq	pgRNA.307
308	chr6	88257896	chr6:88257896	AGGCAGACTATGGGCACACT,TGGCTGCACACTCTTATCGG	52	68	0.400049	0.752368	+,+	13,5	1,12,1,4	*:*	ENSMUSG00000033216	Eefsec	88257863	88257945	left,right	33,49	L5.R12	1,2	TGTGGAAAGGACGAAACACCGAGGCAGACTATGGGCACACTGTTTAGAGACGCGTCTCATCCCATGGCTGCACACTCTTATCGGGTTTTAGAGCTAGAAATAGCAAGT	82	60	0.576208	mouse poly(A) seq	pgRNA.308
309	chr6	88257896	chr6:88257896	CACAACTCCCTGTGATGCCT,TGGCTGCACACTCTTATCGG	51	68	0.177523	0.752368	+,+	17,5	2,15,1,4	*:*	ENSMUSG00000033216	Eefsec	88257826	88257945	left,right	70,49	L11.R12	1,2	TGTGGAAAGGACGAAACACCGCACAACTCCCTGTGATGCCTGTTTAGAGACGCGTCTCATCCCATGGCTGCACACTCTTATCGGGTTTTAGAGCTAGAAATAGCAAGT	119	59.5	0.464945	mouse poly(A) seq	pgRNA.309
310	chr6	88257896	chr6:88257896	AGGGCTTCCCAGGCATCACA,CTCTTATCGGGGGAAGACCC	60	59	0.280323	0.714347	-,+	19,4	0,19,0,4	*:*	ENSMUSG00000033216	Eefsec	88257823	88257955	left,right	73,59	L14.R13	2,2	TGTGGAAAGGACGAAACACCGAGGGCTTCCCAGGCATCACAGTTTAGAGACGCGTCTCATCCCACTCTTATCGGGGGAAGACCCGTTTTAGAGCTAGAAATAGCAAGT	132	59.5	0.497335	mouse poly(A) seq	pgRNA.310
311	chr11	102838620	chr11:102838620	TGAAAATGTTTAACCCTAAG,CAGAAACCTCCATCCCAGTG	62	71	0.298995	0.247286	-,-	10,16	1,9,1,15	*:*	ENSMUSG00000020929	Eftud2	102838565	102838687	left,right	55,67	L7.R17	3,1	TGTGGAAAGGACGAAACACCGTGAAAATGTTTAACCCTAAGGTTTAGAGACGCGTCTCATCCCACAGAAACCTCCATCCCAGTGGTTTTAGAGCTAGAAATAGCAAGT	122	66.5	0.273141	mouse poly(A) seq	pgRNA.311
312	chr11	102838620	chr11:102838620	TGAAAATGTTTAACCCTAAG,GCCCCATTCCCAAGGAACAG	62	64	0.298995	0.207422	-,-	10,16	1,9,0,16	*:*	ENSMUSG00000020929	Eftud2	102838565	102838624	left,right	55,4	L7.R1	3,2	TGTGGAAAGGACGAAACACCGTGAAAATGTTTAACCCTAAGGTTTAGAGACGCGTCTCATCCCAGCCCCATTCCCAAGGAACAGGTTTTAGAGCTAGAAATAGCAAGT	59	63	0.253209	mouse poly(A) seq	pgRNA.312
313	chr11	102838620	chr11:102838620	GCCTGTCTTCAGGACTTACA,CAGAAACCTCCATCCCAGTG	53	71	0.16603	0.247286	-,-	16,16	3,13,1,15	*:*	ENSMUSG00000020929	Eftud2	102838543	102838687	left,right	77,67	L12.R17	2,1	TGTGGAAAGGACGAAACACCGGCCTGTCTTCAGGACTTACAGTTTAGAGACGCGTCTCATCCCACAGAAACCTCCATCCCAGTGGTTTTAGAGCTAGAAATAGCAAGT	144	62	0.206658	mouse poly(A) seq	pgRNA.313
314	chr11	102838620	chr11:102838620	TCCATGTAAGTCCTGAAGAC,CAGAAACCTCCATCCCAGTG	50	71	0.259875	0.247286	+,-	15,16	1,14,1,15	*:*	ENSMUSG00000020929	Eftud2	102838552	102838687	left,right	68,67	L11.R17	1,1	TGTGGAAAGGACGAAACACCGTCCATGTAAGTCCTGAAGACGTTTAGAGACGCGTCTCATCCCACAGAAACCTCCATCCCAGTGGTTTTAGAGCTAGAAATAGCAAGT	135	60.5	0.253581	mouse poly(A) seq	pgRNA.314
315	chr11	102838620	chr11:102838620	ATGAAAATGTTTAACCCTAA,CAGAAACCTCCATCCCAGTG	47	71	0.252371	0.247286	-,-	20,16	1,19,1,15	*:*	ENSMUSG00000020929	Eftud2	102838566	102838687	left,right	54,67	L6.R17	3,1	TGTGGAAAGGACGAAACACCGATGAAAATGTTTAACCCTAAGTTTAGAGACGCGTCTCATCCCACAGAAACCTCCATCCCAGTGGTTTTAGAGCTAGAAATAGCAAGT	121	59	0.249828	mouse poly(A) seq	pgRNA.315
316	chr11	102838620	chr11:102838620	GCCTGTCTTCAGGACTTACA,GCCCCATTCCCAAGGAACAG	53	64	0.16603	0.207422	-,-	16,16	3,13,0,16	*:*	ENSMUSG00000020929	Eftud2	102838543	102838624	left,right	77,4	L12.R1	2,2	TGTGGAAAGGACGAAACACCGGCCTGTCTTCAGGACTTACAGTTTAGAGACGCGTCTCATCCCAGCCCCATTCCCAAGGAACAGGTTTTAGAGCTAGAAATAGCAAGT	81	58.5	0.186726	mouse poly(A) seq	pgRNA.316
317	chr11	102838620	chr11:102838620	TGAAAATGTTTAACCCTAAG,ACCTCCATCCCAGTGAGGAA	62	55	0.298995	0.177417	-,-	10,22	1,9,2,20	*:*	ENSMUSG00000020929	Eftud2	102838565	102838682	left,right	55,62	L7.R13	3,1	TGTGGAAAGGACGAAACACCGTGAAAATGTTTAACCCTAAGGTTTAGAGACGCGTCTCATCCCAACCTCCATCCCAGTGAGGAAGTTTTAGAGCTAGAAATAGCAAGT	117	58.5	0.238206	mouse poly(A) seq	pgRNA.317
318	chr11	102838620	chr11:102838620	GATGAAAATGTTTAACCCTA,CAGAAACCTCCATCCCAGTG	45	71	0.335649	0.247286	-,-	10,16	0,10,1,15	*:*	ENSMUSG00000020929	Eftud2	102838567	102838687	left,right	53,67	L5.R17	3,1	TGTGGAAAGGACGAAACACCGGATGAAAATGTTTAACCCTAGTTTAGAGACGCGTCTCATCCCACAGAAACCTCCATCCCAGTGGTTTTAGAGCTAGAAATAGCAAGT	120	58	0.291467	mouse poly(A) seq	pgRNA.318
319	chr11	102838620	chr11:102838620	TCCTGAAGACAGGCCCCTTA,CAGAAACCTCCATCCCAGTG	44	71	0.339436	0.247286	+,-	10,16	0,10,1,15	*:*	ENSMUSG00000020929	Eftud2	102838562	102838687	left,right	58,67	L8.R17	2,1	TGTGGAAAGGACGAAACACCGTCCTGAAGACAGGCCCCTTAGTTTAGAGACGCGTCTCATCCCACAGAAACCTCCATCCCAGTGGTTTTAGAGCTAGAAATAGCAAGT	125	57.5	0.293361	mouse poly(A) seq	pgRNA.319
320	chr11	102838620	chr11:102838620	GTCCTGAAGACAGGCCCCTT,CAGAAACCTCCATCCCAGTG	44	71	0.536776	0.247286	+,-	8,16	0,8,1,15	*:*	ENSMUSG00000020929	Eftud2	102838561	102838687	left,right	59,67	L9.R17	2,1	TGTGGAAAGGACGAAACACCGGTCCTGAAGACAGGCCCCTTGTTTAGAGACGCGTCTCATCCCACAGAAACCTCCATCCCAGTGGTTTTAGAGCTAGAAATAGCAAGT	126	57.5	0.392031	mouse poly(A) seq	pgRNA.320
321	chr8	124910236	chr8:124910236	CTGGCAACAATCATCGCAGG,CAAAATTTAATAGCATGAAG	66	56	0.74922	0.14601	+,+	4,22	0,4,0,22	*:*	ENSMUSG00000031987	Egln1	124910212	124910244	left,right	24,8	L4.R1	1,3	TGTGGAAAGGACGAAACACCGCTGGCAACAATCATCGCAGGGTTTAGAGACGCGTCTCATCCCACAAAATTTAATAGCATGAAGGTTTTAGAGCTAGAAATAGCAAGT	32	61	0.447615	human melanoma	pgRNA.321
322	chr8	124910236	chr8:124910236	TCACTGGCAACAATCATCGC,CAAAATTTAATAGCATGAAG	62	56	0.668546	0.14601	+,+	3,22	0,3,0,22	*:*	ENSMUSG00000031987	Egln1	124910209	124910244	left,right	27,8	L5.R1	1,3	TGTGGAAAGGACGAAACACCGTCACTGGCAACAATCATCGCGTTTAGAGACGCGTCTCATCCCACAAAATTTAATAGCATGAAGGTTTTAGAGCTAGAAATAGCAAGT	35	59	0.407278	human melanoma	pgRNA.322
323	chr8	124910236	chr8:124910236	AATCATCGCAGGAGGCCTTG,CAAAATTTAATAGCATGAAG	61	56	0.430636	0.14601	+,+	6,22	0,6,0,22	*:*	ENSMUSG00000031987	Egln1	124910220	124910244	left,right	16,8	L3.R1	2,3	TGTGGAAAGGACGAAACACCGAATCATCGCAGGAGGCCTTGGTTTAGAGACGCGTCTCATCCCACAAAATTTAATAGCATGAAGGTTTTAGAGCTAGAAATAGCAAGT	24	58.5	0.288323	human melanoma	pgRNA.323
324	chr8	124910236	chr8:124910236	TTCTGCCTGAACGTAAAGGA,CAAAATTTAATAGCATGAAG	61	56	0.403327	0.14601	-,+	9,22	0,9,0,22	*:*	ENSMUSG00000031987	Egln1	124910161	124910244	left,right	75,8	L9.R1	2,3	TGTGGAAAGGACGAAACACCGTTCTGCCTGAACGTAAAGGAGTTTAGAGACGCGTCTCATCCCACAAAATTTAATAGCATGAAGGTTTTAGAGCTAGAAATAGCAAGT	83	58.5	0.274669	human melanoma	pgRNA.324
325	chr8	124910236	chr8:124910236	GCCTGAACGTAAAGGACGGG,CAAAATTTAATAGCATGAAG	61	56	0.944403	0.14601	-,+	1,22	0,1,0,22	*:*	ENSMUSG00000031987	Egln1	124910157	124910244	left,right	79,8	L11.R1	1,3	TGTGGAAAGGACGAAACACCGGCCTGAACGTAAAGGACGGGGTTTAGAGACGCGTCTCATCCCACAAAATTTAATAGCATGAAGGTTTTAGAGCTAGAAATAGCAAGT	87	58.5	0.545207	human melanoma	pgRNA.325
326	chr8	124910236	chr8:124910236	TCTGCCTGAACGTAAAGGAC,CAAAATTTAATAGCATGAAG	56	56	0.535976	0.14601	-,+	10,22	0,10,0,22	*:*	ENSMUSG00000031987	Egln1	124910160	124910244	left,right	76,8	L10.R1	1,3	TGTGGAAAGGACGAAACACCGTCTGCCTGAACGTAAAGGACGTTTAGAGACGCGTCTCATCCCACAAAATTTAATAGCATGAAGGTTTTAGAGCTAGAAATAGCAAGT	84	56	0.340993	human melanoma	pgRNA.326
327	chr8	124910236	chr8:124910236	CCTGAACGTAAAGGACGGGC,CAAAATTTAATAGCATGAAG	56	56	0.460064	0.14601	-,+	2,22	0,2,0,22	*:*	ENSMUSG00000031987	Egln1	124910156	124910244	left,right	80,8	L12.R1	1,3	TGTGGAAAGGACGAAACACCGCCTGAACGTAAAGGACGGGCGTTTAGAGACGCGTCTCATCCCACAAAATTTAATAGCATGAAGGTTTTAGAGCTAGAAATAGCAAGT	88	56	0.303037	human melanoma	pgRNA.327
328	chr8	124910236	chr8:124910236	AGCAACACGTCGTCACTCAC,CAAAATTTAATAGCATGAAG	55	56	0.791304	0.14601	+,+	1,22	1,0,0,22	*:*	ENSMUSG00000031987	Egln1	124910193	124910244	left,right	43,8	L6.R1	1,3	TGTGGAAAGGACGAAACACCGAGCAACACGTCGTCACTCACGTTTAGAGACGCGTCTCATCCCACAAAATTTAATAGCATGAAGGTTTTAGAGCTAGAAATAGCAAGT	51	55.5	0.468657	human melanoma	pgRNA.328
329	chr8	124910236	chr8:124910236	TTGCTTCTGCCTGAACGTAA,CAAAATTTAATAGCATGAAG	52	56	0.333627	0.14601	-,+	10,22	1,9,0,22	*:*	ENSMUSG00000031987	Egln1	124910165	124910244	left,right	71,8	L8.R1	2,3	TGTGGAAAGGACGAAACACCGTTGCTTCTGCCTGAACGTAAGTTTAGAGACGCGTCTCATCCCACAAAATTTAATAGCATGAAGGTTTTAGAGCTAGAAATAGCAAGT	79	54	0.239818	human melanoma	pgRNA.329
330	chr8	124910236	chr8:124910236	ATCATCGCAGGAGGCCTTGA,CAAAATTTAATAGCATGAAG	46	56	0.359239	0.14601	+,+	7,22	0,7,0,22	*:*	ENSMUSG00000031987	Egln1	124910221	124910244	left,right	15,8	L2.R1	2,3	TGTGGAAAGGACGAAACACCGATCATCGCAGGAGGCCTTGAGTTTAGAGACGCGTCTCATCCCACAAAATTTAATAGCATGAAGGTTTTAGAGCTAGAAATAGCAAGT	23	51	0.252624	human melanoma	pgRNA.330
331	chr2	120089492	chr2:120089492	TCTGTACAGAGCCTCAGAGG,GAGGAAAGTCAAGACCTCCC	69	61	0.158683	0.157221	-,+	25,23	2,23,2,21	*:*	ENSMUSG00000027293	Ehd4	120089408	120089567	left,right	84,75	L5.R4	1,1	TGTGGAAAGGACGAAACACCGTCTGTACAGAGCCTCAGAGGGTTTAGAGACGCGTCTCATCCCAGAGGAAAGTCAAGACCTCCCGTTTTAGAGCTAGAAATAGCAAGT	159	65	0.157952	mouse poly(A) seq	pgRNA.331
332	chr2	120089492	chr2:120089492	TCTGTACAGAGCCTCAGAGG,TCCATGGAGAGGTGATGCCT	69	61	0.158683	0.23132	-,-	25,15	2,23,1,14	*:*	ENSMUSG00000027293	Ehd4	120089408	120089574	left,right	84,82	L5.R6	1,1	TGTGGAAAGGACGAAACACCGTCTGTACAGAGCCTCAGAGGGTTTAGAGACGCGTCTCATCCCATCCATGGAGAGGTGATGCCTGTTTTAGAGCTAGAAATAGCAAGT	166	65	0.195001	mouse poly(A) seq	pgRNA.332
333	chr2	120089492	chr2:120089492	TCTGTACAGAGCCTCAGAGG,TCCCAGGCATCACCTCTCCA	69	56	0.158683	0.299466	-,+	25,15	2,23,1,14	*:*	ENSMUSG00000027293	Ehd4	120089408	120089583	left,right	84,91	L5.R8	1,1	TGTGGAAAGGACGAAACACCGTCTGTACAGAGCCTCAGAGGGTTTAGAGACGCGTCTCATCCCATCCCAGGCATCACCTCTCCAGTTTTAGAGCTAGAAATAGCAAGT	175	62.5	0.229074	mouse poly(A) seq	pgRNA.333
334	chr2	120089492	chr2:120089492	ACTTCTGTACAGAGCCTCAG,GAGGAAAGTCAAGACCTCCC	61	61	0.271429	0.157221	-,+	16,23	1,15,2,21	*:*	ENSMUSG00000027293	Ehd4	120089411	120089567	left,right	81,75	L4.R4	2,1	TGTGGAAAGGACGAAACACCGACTTCTGTACAGAGCCTCAGGTTTAGAGACGCGTCTCATCCCAGAGGAAAGTCAAGACCTCCCGTTTTAGAGCTAGAAATAGCAAGT	156	61	0.214325	mouse poly(A) seq	pgRNA.334
335	chr2	120089492	chr2:120089492	ACTTCTGTACAGAGCCTCAG,TCCATGGAGAGGTGATGCCT	61	61	0.271429	0.23132	-,-	16,15	1,15,1,14	*:*	ENSMUSG00000027293	Ehd4	120089411	120089574	left,right	81,82	L4.R6	2,1	TGTGGAAAGGACGAAACACCGACTTCTGTACAGAGCCTCAGGTTTAGAGACGCGTCTCATCCCATCCATGGAGAGGTGATGCCTGTTTTAGAGCTAGAAATAGCAAGT	163	61	0.251374	mouse poly(A) seq	pgRNA.335
336	chr2	120089492	chr2:120089492	GGCTCTGTACAGAAGTGACT,GAGGAAAGTCAAGACCTCCC	56	61	0.256278	0.157221	+,+	18,23	1,17,2,21	*:*	ENSMUSG00000027293	Ehd4	120089428	120089567	left,right	64,75	L3.R4	1,1	TGTGGAAAGGACGAAACACCGGGCTCTGTACAGAAGTGACTGTTTAGAGACGCGTCTCATCCCAGAGGAAAGTCAAGACCTCCCGTTTTAGAGCTAGAAATAGCAAGT	139	58.5	0.20675	mouse poly(A) seq	pgRNA.336
337	chr2	120089492	chr2:120089492	GGCTCTGTACAGAAGTGACT,TCCATGGAGAGGTGATGCCT	56	61	0.256278	0.23132	+,-	18,15	1,17,1,14	*:*	ENSMUSG00000027293	Ehd4	120089428	120089574	left,right	64,82	L3.R6	1,1	TGTGGAAAGGACGAAACACCGGGCTCTGTACAGAAGTGACTGTTTAGAGACGCGTCTCATCCCATCCATGGAGAGGTGATGCCTGTTTTAGAGCTAGAAATAGCAAGT	146	58.5	0.243799	mouse poly(A) seq	pgRNA.337
338	chr2	120089492	chr2:120089492	ACTTCTGTACAGAGCCTCAG,TCCCAGGCATCACCTCTCCA	61	56	0.271429	0.299466	-,+	16,15	1,15,1,14	*:*	ENSMUSG00000027293	Ehd4	120089411	120089583	left,right	81,91	L4.R8	2,1	TGTGGAAAGGACGAAACACCGACTTCTGTACAGAGCCTCAGGTTTAGAGACGCGTCTCATCCCATCCCAGGCATCACCTCTCCAGTTTTAGAGCTAGAAATAGCAAGT	172	58.5	0.285447	mouse poly(A) seq	pgRNA.338
339	chr2	120089492	chr2:120089492	CCATATCTACATTGAACATA,GAGGAAAGTCAAGACCTCCC	53	61	0.268584	0.157221	+,+	11,23	0,11,2,21	*:*	ENSMUSG00000027293	Ehd4	120089451	120089567	left,right	41,75	L1.R4	2,1	TGTGGAAAGGACGAAACACCGCCATATCTACATTGAACATAGTTTAGAGACGCGTCTCATCCCAGAGGAAAGTCAAGACCTCCCGTTTTAGAGCTAGAAATAGCAAGT	116	57	0.212903	mouse poly(A) seq	pgRNA.339
340	chr2	120089492	chr2:120089492	CCATATCTACATTGAACATA,TCCATGGAGAGGTGATGCCT	53	61	0.268584	0.23132	+,-	11,15	0,11,1,14	*:*	ENSMUSG00000027293	Ehd4	120089451	120089574	left,right	41,82	L1.R6	2,1	TGTGGAAAGGACGAAACACCGCCATATCTACATTGAACATAGTTTAGAGACGCGTCTCATCCCATCCATGGAGAGGTGATGCCTGTTTTAGAGCTAGAAATAGCAAGT	123	57	0.249952	mouse poly(A) seq	pgRNA.340
341	chr19	5370222	chr19:5370222	AAGATCTGCAGGGCACCCTG,GTGTAAGTCATCACCCACCA	69	67	0.22816	0.215133	-,-	10,16	0,10,2,14	*:*	ENSMUSG00000024841	Eif1ad	5370155	5370235	left,right	67,13	L13.R4	1,1	TGTGGAAAGGACGAAACACCGAAGATCTGCAGGGCACCCTGGTTTAGAGACGCGTCTCATCCCAGTGTAAGTCATCACCCACCAGTTTTAGAGCTAGAAATAGCAAGT	80	68	0.221647	human melanoma	pgRNA.341
342	chr19	5370222	chr19:5370222	AAGATCTGCAGGGCACCCTG,AAAAGAATTAAACCCCTGGT	69	64	0.22816	0.607059	-,+	10,7	0,10,0,7	*:*	ENSMUSG00000024841	Eif1ad	5370155	5370232	left,right	67,10	L13.R3	1,2	TGTGGAAAGGACGAAACACCGAAGATCTGCAGGGCACCCTGGTTTAGAGACGCGTCTCATCCCAAAAAGAATTAAACCCCTGGTGTTTTAGAGCTAGAAATAGCAAGT	77	66.5	0.41761	human melanoma	pgRNA.342
343	chr19	5370222	chr19:5370222	TCCAAAGGAAAAGATCTGCA,GTGTAAGTCATCACCCACCA	65	67	0.220579	0.215133	-,-	24,16	1,23,2,14	*:*	ENSMUSG00000024841	Eif1ad	5370165	5370235	left,right	57,13	L10.R4	1,1	TGTGGAAAGGACGAAACACCGTCCAAAGGAAAAGATCTGCAGTTTAGAGACGCGTCTCATCCCAGTGTAAGTCATCACCCACCAGTTTTAGAGCTAGAAATAGCAAGT	70	66	0.217856	human melanoma	pgRNA.343
344	chr19	5370222	chr19:5370222	AAGATCTGCAGGGCACCCTG,TAAAAGAATTAAACCCCTGG	69	63	0.22816	0.268514	-,+	10,15	0,10,1,14	*:*	ENSMUSG00000024841	Eif1ad	5370155	5370231	left,right	67,9	L13.R2	1,2	TGTGGAAAGGACGAAACACCGAAGATCTGCAGGGCACCCTGGTTTAGAGACGCGTCTCATCCCATAAAAGAATTAAACCCCTGGGTTTTAGAGCTAGAAATAGCAAGT	76	66	0.248337	human melanoma	pgRNA.344
345	chr19	5370222	chr19:5370222	AAGATCTGCAGGGCACCCTG,TCATGGTGAAGTCTCTTCGG	69	62	0.22816	0.532805	-,+	10,7	0,10,0,7	*:*	ENSMUSG00000024841	Eif1ad	5370155	5370300	left,right	67,78	L13.R12	1,2	TGTGGAAAGGACGAAACACCGAAGATCTGCAGGGCACCCTGGTTTAGAGACGCGTCTCATCCCATCATGGTGAAGTCTCTTCGGGTTTTAGAGCTAGAAATAGCAAGT	145	65.5	0.380482	human melanoma	pgRNA.345
346	chr19	5370222	chr19:5370222	AAGATCTGCAGGGCACCCTG,TGGTGGGTGATGACTTACAC	69	61	0.22816	0.440334	-,+	10,16	0,10,2,14	*:*	ENSMUSG00000024841	Eif1ad	5370155	5370248	left,right	67,26	L13.R6	1,2	TGTGGAAAGGACGAAACACCGAAGATCTGCAGGGCACCCTGGTTTAGAGACGCGTCTCATCCCATGGTGGGTGATGACTTACACGTTTTAGAGCTAGAAATAGCAAGT	93	65	0.334247	human melanoma	pgRNA.346
347	chr19	5370222	chr19:5370222	TCCAAAGGAAAAGATCTGCA,AAAAGAATTAAACCCCTGGT	65	64	0.220579	0.607059	-,+	24,7	1,23,0,7	*:*	ENSMUSG00000024841	Eif1ad	5370165	5370232	left,right	57,10	L10.R3	1,2	TGTGGAAAGGACGAAACACCGTCCAAAGGAAAAGATCTGCAGTTTAGAGACGCGTCTCATCCCAAAAAGAATTAAACCCCTGGTGTTTTAGAGCTAGAAATAGCAAGT	67	64.5	0.413819	human melanoma	pgRNA.347
348	chr19	5370222	chr19:5370222	AAGATCTGCAGGGCACCCTG,ACCTAAAAGAATTAAACCCC	69	60	0.22816	0.304925	-,+	10,11	0,10,1,10	*:*	ENSMUSG00000024841	Eif1ad	5370155	5370228	left,right	67,6	L13.R1	1,2	TGTGGAAAGGACGAAACACCGAAGATCTGCAGGGCACCCTGGTTTAGAGACGCGTCTCATCCCAACCTAAAAGAATTAAACCCCGTTTTAGAGCTAGAAATAGCAAGT	73	64.5	0.266542	human melanoma	pgRNA.348
349	chr19	5370222	chr19:5370222	TCCAAAGGAAAAGATCTGCA,TAAAAGAATTAAACCCCTGG	65	63	0.220579	0.268514	-,+	24,15	1,23,1,14	*:*	ENSMUSG00000024841	Eif1ad	5370165	5370231	left,right	57,9	L10.R2	1,2	TGTGGAAAGGACGAAACACCGTCCAAAGGAAAAGATCTGCAGTTTAGAGACGCGTCTCATCCCATAAAAGAATTAAACCCCTGGGTTTTAGAGCTAGAAATAGCAAGT	66	64	0.244547	human melanoma	pgRNA.349
350	chr19	5370222	chr19:5370222	AAGATCTGCAGGGCACCCTG,TCTCTGTGGAGGGAAGCTCA	69	59	0.22816	0.204	-,+	10,21	0,10,2,19	*:*	ENSMUSG00000024841	Eif1ad	5370155	5370283	left,right	67,61	L13.R10	1,1	TGTGGAAAGGACGAAACACCGAAGATCTGCAGGGCACCCTGGTTTAGAGACGCGTCTCATCCCATCTCTGTGGAGGGAAGCTCAGTTTTAGAGCTAGAAATAGCAAGT	128	64	0.21608	human melanoma	pgRNA.350
351	chr7	44490149	chr7:44490149	ATAAACCAGGCAAACCACAG,GCAGCCTCAGCTGTGTTGTG	77	60	0.152707	0.113366	+,-	27,29	2,25,1,28	*:*	ENSMUSG00000008140	Emc10	44490067	44490159	left,right	82,10	L9.R1	1,2	TGTGGAAAGGACGAAACACCGATAAACCAGGCAAACCACAGGTTTAGAGACGCGTCTCATCCCAGCAGCCTCAGCTGTGTTGTGGTTTTAGAGCTAGAAATAGCAAGT	92	68.5	0.133037	mouse poly(A) seq	pgRNA.351
352	chr7	44490149	chr7:44490149	ATAAACCAGGCAAACCACAG,GCGGCGCATGTGCAAGAGCA	77	60	0.152707	0.673001	+,+	27,2	2,25,1,1	*:*	ENSMUSG00000008140	Emc10	44490067	44490213	left,right	82,64	L9.R8	1,1	TGTGGAAAGGACGAAACACCGATAAACCAGGCAAACCACAGGTTTAGAGACGCGTCTCATCCCAGCGGCGCATGTGCAAGAGCAGTTTTAGAGCTAGAAATAGCAAGT	146	68.5	0.412854	mouse poly(A) seq	pgRNA.352
353	chr7	44490149	chr7:44490149	ATAAACCAGGCAAACCACAG,AGCAATCCCCATGCCCACAG	77	56	0.152707	0.172483	+,+	27,24	2,25,2,22	*:*	ENSMUSG00000008140	Emc10	44490067	44490194	left,right	82,45	L9.R5	1,1	TGTGGAAAGGACGAAACACCGATAAACCAGGCAAACCACAGGTTTAGAGACGCGTCTCATCCCAAGCAATCCCCATGCCCACAGGTTTTAGAGCTAGAAATAGCAAGT	127	66.5	0.162595	mouse poly(A) seq	pgRNA.353
354	chr7	44490149	chr7:44490149	ATAAACCAGGCAAACCACAG,CATGCGCCGCTGTGGGCATG	77	52	0.152707	0.264903	+,-	27,11	2,25,0,11	*:*	ENSMUSG00000008140	Emc10	44490067	44490190	left,right	82,41	L9.R2	1,1	TGTGGAAAGGACGAAACACCGATAAACCAGGCAAACCACAGGTTTAGAGACGCGTCTCATCCCACATGCGCCGCTGTGGGCATGGTTTTAGAGCTAGAAATAGCAAGT	123	64.5	0.208805	mouse poly(A) seq	pgRNA.354
355	chr7	44490149	chr7:44490149	ATAAACCAGGCAAACCACAG,CTCTTGCACATGCGCCGCTG	77	52	0.152707	0.995215	+,-	27,1	2,25,0,1	*:*	ENSMUSG00000008140	Emc10	44490067	44490198	left,right	82,49	L9.R7	1,2	TGTGGAAAGGACGAAACACCGATAAACCAGGCAAACCACAGGTTTAGAGACGCGTCTCATCCCACTCTTGCACATGCGCCGCTGGTTTTAGAGCTAGAAATAGCAAGT	131	64.5	0.573961	mouse poly(A) seq	pgRNA.355
356	chr7	44490149	chr7:44490149	ATAGTCCTGAGTTGCCGCTG,GCAGCCTCAGCTGTGTTGTG	67	60	0.724385	0.113366	-,-	3,29	1,2,1,28	*:*	ENSMUSG00000008140	Emc10	44490071	44490159	left,right	78,10	L8.R1	2,2	TGTGGAAAGGACGAAACACCGATAGTCCTGAGTTGCCGCTGGTTTAGAGACGCGTCTCATCCCAGCAGCCTCAGCTGTGTTGTGGTTTTAGAGCTAGAAATAGCAAGT	88	63.5	0.418876	mouse poly(A) seq	pgRNA.356
357	chr7	44490149	chr7:44490149	ATAGTCCTGAGTTGCCGCTG,GCGGCGCATGTGCAAGAGCA	67	60	0.724385	0.673001	-,+	3,2	1,2,1,1	*:*	ENSMUSG00000008140	Emc10	44490071	44490213	left,right	78,64	L8.R8	2,1	TGTGGAAAGGACGAAACACCGATAGTCCTGAGTTGCCGCTGGTTTAGAGACGCGTCTCATCCCAGCGGCGCATGTGCAAGAGCAGTTTTAGAGCTAGAAATAGCAAGT	142	63.5	0.698693	mouse poly(A) seq	pgRNA.357
358	chr7	44490149	chr7:44490149	GCTGAAGAGTGGCTGTTTAG,GCAGCCTCAGCTGTGTTGTG	65	60	0.356215	0.113366	+,-	10,29	0,10,1,28	*:*	ENSMUSG00000008140	Emc10	44490130	44490159	left,right	19,10	L1.R1	3,2	TGTGGAAAGGACGAAACACCGGCTGAAGAGTGGCTGTTTAGGTTTAGAGACGCGTCTCATCCCAGCAGCCTCAGCTGTGTTGTGGTTTTAGAGCTAGAAATAGCAAGT	29	62.5	0.234791	mouse poly(A) seq	pgRNA.358
359	chr7	44490149	chr7:44490149	GCTGAAGAGTGGCTGTTTAG,GCGGCGCATGTGCAAGAGCA	65	60	0.356215	0.673001	+,+	10,2	0,10,1,1	*:*	ENSMUSG00000008140	Emc10	44490130	44490213	left,right	19,64	L1.R8	3,1	TGTGGAAAGGACGAAACACCGGCTGAAGAGTGGCTGTTTAGGTTTAGAGACGCGTCTCATCCCAGCGGCGCATGTGCAAGAGCAGTTTTAGAGCTAGAAATAGCAAGT	83	62.5	0.514608	mouse poly(A) seq	pgRNA.359
360	chr7	44490149	chr7:44490149	ATAGTCCTGAGTTGCCGCTG,AGCAATCCCCATGCCCACAG	67	56	0.724385	0.172483	-,+	3,24	1,2,2,22	*:*	ENSMUSG00000008140	Emc10	44490071	44490194	left,right	78,45	L8.R5	2,1	TGTGGAAAGGACGAAACACCGATAGTCCTGAGTTGCCGCTGGTTTAGAGACGCGTCTCATCCCAAGCAATCCCCATGCCCACAGGTTTTAGAGCTAGAAATAGCAAGT	123	61.5	0.448434	mouse poly(A) seq	pgRNA.360
361	chr4	132722109	chr4:132722109	GAGGACTGCCAAGGAGACCG,TTCAGAAGTTCTGTCCCAGG	64	70	0.140042	0.171022	-,+	27,16	1,26,0,16	*:*	ENSMUSG00000028886	Eya3	132722045	132722153	left,right	64,44	L10.R4	1,2	TGTGGAAAGGACGAAACACCGGAGGACTGCCAAGGAGACCGGTTTAGAGACGCGTCTCATCCCATTCAGAAGTTCTGTCCCAGGGTTTTAGAGCTAGAAATAGCAAGT	108	67	0.155532	mouse poly(A) seq	pgRNA.361
362	chr4	132722109	chr4:132722109	TCTATGGGAAGGAGTTTCCA,TTCAGAAGTTCTGTCCCAGG	56	70	0.125948	0.171022	-,+	29,16	3,26,0,16	*:*	ENSMUSG00000028886	Eya3	132722093	132722153	left,right	16,44	L4.R4	3,2	TGTGGAAAGGACGAAACACCGTCTATGGGAAGGAGTTTCCAGTTTAGAGACGCGTCTCATCCCATTCAGAAGTTCTGTCCCAGGGTTTTAGAGCTAGAAATAGCAAGT	60	63	0.148485	mouse poly(A) seq	pgRNA.362
363	chr4	132722109	chr4:132722109	GTAACTAAATGGCACAACCC,TTCAGAAGTTCTGTCCCAGG	56	70	0.501244	0.171022	+,+	7,16	0,7,0,16	*:*	ENSMUSG00000028886	Eya3	132722086	132722153	left,right	23,44	L5.R4	1,2	TGTGGAAAGGACGAAACACCGGTAACTAAATGGCACAACCCGTTTAGAGACGCGTCTCATCCCATTCAGAAGTTCTGTCCCAGGGTTTTAGAGCTAGAAATAGCAAGT	67	63	0.336133	mouse poly(A) seq	pgRNA.363
364	chr4	132722109	chr4:132722109	GGAGACCGAGGCTTACAAGA,TTCAGAAGTTCTGTCCCAGG	55	70	0.346765	0.171022	-,+	12,16	0,12,0,16	*:*	ENSMUSG00000028886	Eya3	132722033	132722153	left,right	76,44	L12.R4	2,2	TGTGGAAAGGACGAAACACCGGGAGACCGAGGCTTACAAGAGTTTAGAGACGCGTCTCATCCCATTCAGAAGTTCTGTCCCAGGGTTTTAGAGCTAGAAATAGCAAGT	120	62.5	0.258893	mouse poly(A) seq	pgRNA.364
365	chr4	132722109	chr4:132722109	TAGATTTATTGTCTATGGGA,TTCAGAAGTTCTGTCCCAGG	53	70	0.115539	0.171022	-,+	32,16	2,30,0,16	*:*	ENSMUSG00000028886	Eya3	132722104	132722153	left,right	5,44	L2.R4	3,2	TGTGGAAAGGACGAAACACCGTAGATTTATTGTCTATGGGAGTTTAGAGACGCGTCTCATCCCATTCAGAAGTTCTGTCCCAGGGTTTTAGAGCTAGAAATAGCAAGT	49	61.5	0.14328	mouse poly(A) seq	pgRNA.365
366	chr4	132722109	chr4:132722109	GAGACCGAGGCTTACAAGAT,TTCAGAAGTTCTGTCCCAGG	53	70	0.586077	0.171022	-,+	3,16	0,3,0,16	*:*	ENSMUSG00000028886	Eya3	132722032	132722153	left,right	77,44	L13.R4	2,2	TGTGGAAAGGACGAAACACCGGAGACCGAGGCTTACAAGATGTTTAGAGACGCGTCTCATCCCATTCAGAAGTTCTGTCCCAGGGTTTTAGAGCTAGAAATAGCAAGT	121	61.5	0.378549	mouse poly(A) seq	pgRNA.366
367	chr4	132722109	chr4:132722109	GAGGACTGCCAAGGAGACCG,AGCCCTTCTCTCCAGTCTGG	64	56	0.140042	0.190895	-,-	27,15	1,26,1,14	*:*	ENSMUSG00000028886	Eya3	132722045	132722171	left,right	64,62	L10.R8	1,2	TGTGGAAAGGACGAAACACCGGAGGACTGCCAAGGAGACCGGTTTAGAGACGCGTCTCATCCCAAGCCCTTCTCTCCAGTCTGGGTTTTAGAGCTAGAAATAGCAAGT	126	60	0.165468	mouse poly(A) seq	pgRNA.367
368	chr4	132722109	chr4:132722109	GGCTTAGATTTATTGTCTAT,TTCAGAAGTTCTGTCCCAGG	49	70	0.307504	0.171022	-,+	12,16	1,11,0,16	*:*	ENSMUSG00000028886	Eya3	132722108	132722153	left,right	1,44	L1.R4	3,2	TGTGGAAAGGACGAAACACCGGGCTTAGATTTATTGTCTATGTTTAGAGACGCGTCTCATCCCATTCAGAAGTTCTGTCCCAGGGTTTTAGAGCTAGAAATAGCAAGT	45	59.5	0.239263	mouse poly(A) seq	pgRNA.368
369	chr4	132722109	chr4:132722109	ATCTCCCATCTTGTAAGCCT,TTCAGAAGTTCTGTCCCAGG	48	70	0.396844	0.171022	+,+	8,16	0,8,0,16	*:*	ENSMUSG00000028886	Eya3	132722038	132722153	left,right	71,44	L11.R4	2,2	TGTGGAAAGGACGAAACACCGATCTCCCATCTTGTAAGCCTGTTTAGAGACGCGTCTCATCCCATTCAGAAGTTCTGTCCCAGGGTTTTAGAGCTAGAAATAGCAAGT	115	59	0.283933	mouse poly(A) seq	pgRNA.369
370	chr4	132722109	chr4:132722109	GAGGACTGCCAAGGAGACCG,ACTTCTGAAGTACAAGCTAA	64	52	0.140042	0.249698	-,-	27,23	1,26,0,23	*:*	ENSMUSG00000028886	Eya3	132722045	132722129	left,right	64,20	L10.R2	1,2	TGTGGAAAGGACGAAACACCGGAGGACTGCCAAGGAGACCGGTTTAGAGACGCGTCTCATCCCAACTTCTGAAGTACAAGCTAAGTTTTAGAGCTAGAAATAGCAAGT	84	58	0.19487	mouse poly(A) seq	pgRNA.370
371	chr7	73775942	chr7:73775942	GAAAGTCTCTGAGAGCCACC,GTACTGCTAAGAAATCACTG	59	82	0.141018	0.468257	-,+	30,8	0,30,1,7	*:*	ENSMUSG00000078670	Fam174b	73775854	73775944	left,right	88,2	L5.R1	1,1	TGTGGAAAGGACGAAACACCGGAAAGTCTCTGAGAGCCACCGTTTAGAGACGCGTCTCATCCCAGTACTGCTAAGAAATCACTGGTTTTAGAGCTAGAAATAGCAAGT	90	70.5	0.304637	mouse poly(A) seq	pgRNA.371
372	chr7	73775942	chr7:73775942	TTTGTCCTGCCTTAGTGCTG,GTACTGCTAAGAAATCACTG	56	82	0.146236	0.468257	+,+	28,8	1,27,1,7	*:*	ENSMUSG00000078670	Fam174b	73775905	73775944	left,right	37,2	L2.R1	3,1	TGTGGAAAGGACGAAACACCGTTTGTCCTGCCTTAGTGCTGGTTTAGAGACGCGTCTCATCCCAGTACTGCTAAGAAATCACTGGTTTTAGAGCTAGAAATAGCAAGT	39	69	0.307246	mouse poly(A) seq	pgRNA.372
373	chr7	73775942	chr7:73775942	AGACACCACAGCACTAAGGC,GTACTGCTAAGAAATCACTG	48	82	0.293899	0.468257	-,+	14,8	0,14,1,7	*:*	ENSMUSG00000078670	Fam174b	73775900	73775944	left,right	42,2	L4.R1	1,1	TGTGGAAAGGACGAAACACCGAGACACCACAGCACTAAGGCGTTTAGAGACGCGTCTCATCCCAGTACTGCTAAGAAATCACTGGTTTTAGAGCTAGAAATAGCAAGT	44	65	0.381078	mouse poly(A) seq	pgRNA.373
374	chr7	73775942	chr7:73775942	GAAAGTCTCTGAGAGCCACC,GACACTGTTAGGGACTCTGT	59	60	0.141018	0.334856	-,+	30,12	0,30,1,11	*:*	ENSMUSG00000078670	Fam174b	73775854	73776013	left,right	88,71	L5.R6	1,2	TGTGGAAAGGACGAAACACCGGAAAGTCTCTGAGAGCCACCGTTTAGAGACGCGTCTCATCCCAGACACTGTTAGGGACTCTGTGTTTTAGAGCTAGAAATAGCAAGT	159	59.5	0.237937	mouse poly(A) seq	pgRNA.374
375	chr7	73775942	chr7:73775942	TTTGTCCTGCCTTAGTGCTG,GACACTGTTAGGGACTCTGT	56	60	0.146236	0.334856	+,+	28,12	1,27,1,11	*:*	ENSMUSG00000078670	Fam174b	73775905	73776013	left,right	37,71	L2.R6	3,2	TGTGGAAAGGACGAAACACCGTTTGTCCTGCCTTAGTGCTGGTTTAGAGACGCGTCTCATCCCAGACACTGTTAGGGACTCTGTGTTTTAGAGCTAGAAATAGCAAGT	108	58	0.240546	mouse poly(A) seq	pgRNA.375
376	chr7	73775942	chr7:73775942	GAAAGTCTCTGAGAGCCACC,GAAGTTAGTCCAGGCTAGGT	59	56	0.141018	0.472942	-,+	30,8	0,30,0,8	*:*	ENSMUSG00000078670	Fam174b	73775854	73776035	left,right	88,93	L5.R9	1,2	TGTGGAAAGGACGAAACACCGGAAAGTCTCTGAGAGCCACCGTTTAGAGACGCGTCTCATCCCAGAAGTTAGTCCAGGCTAGGTGTTTTAGAGCTAGAAATAGCAAGT	181	57.5	0.30698	mouse poly(A) seq	pgRNA.376
377	chr7	73775942	chr7:73775942	TTTGTCCTGCCTTAGTGCTG,GAAGTTAGTCCAGGCTAGGT	56	56	0.146236	0.472942	+,+	28,8	1,27,0,8	*:*	ENSMUSG00000078670	Fam174b	73775905	73776035	left,right	37,93	L2.R9	3,2	TGTGGAAAGGACGAAACACCGTTTGTCCTGCCTTAGTGCTGGTTTAGAGACGCGTCTCATCCCAGAAGTTAGTCCAGGCTAGGTGTTTTAGAGCTAGAAATAGCAAGT	130	56	0.309589	mouse poly(A) seq	pgRNA.377
378	chr7	73775942	chr7:73775942	GAAAGTCTCTGAGAGCCACC,ACTCTGTTGGAAGTTAGTCC	59	53	0.141018	0.616329	-,+	30,7	0,30,0,7	*:*	ENSMUSG00000078670	Fam174b	73775854	73776026	left,right	88,84	L5.R7	1,2	TGTGGAAAGGACGAAACACCGGAAAGTCTCTGAGAGCCACCGTTTAGAGACGCGTCTCATCCCAACTCTGTTGGAAGTTAGTCCGTTTTAGAGCTAGAAATAGCAAGT	172	56	0.378674	mouse poly(A) seq	pgRNA.378
379	chr7	73775942	chr7:73775942	GAAAGTCTCTGAGAGCCACC,GTTGGAAGTTAGTCCAGGCT	59	51	0.141018	0.409758	-,+	30,7	0,30,0,7	*:*	ENSMUSG00000078670	Fam174b	73775854	73776031	left,right	88,89	L5.R8	1,2	TGTGGAAAGGACGAAACACCGGAAAGTCTCTGAGAGCCACCGTTTAGAGACGCGTCTCATCCCAGTTGGAAGTTAGTCCAGGCTGTTTTAGAGCTAGAAATAGCAAGT	177	55	0.275388	mouse poly(A) seq	pgRNA.379
380	chr7	73775942	chr7:73775942	TTTGTCCTGCCTTAGTGCTG,ACTCTGTTGGAAGTTAGTCC	56	53	0.146236	0.616329	+,+	28,7	1,27,0,7	*:*	ENSMUSG00000078670	Fam174b	73775905	73776026	left,right	37,84	L2.R7	3,2	TGTGGAAAGGACGAAACACCGTTTGTCCTGCCTTAGTGCTGGTTTAGAGACGCGTCTCATCCCAACTCTGTTGGAAGTTAGTCCGTTTTAGAGCTAGAAATAGCAAGT	121	54.5	0.381283	mouse poly(A) seq	pgRNA.380
381	chr4	134526130	chr4:134526130	GCTGGACACGTGCACAGCTG,GTGGAGTGTATCTGCTTAAG	56	56	0.524357	0.500176	-,-	8,8	0,8,0,8	*:*	ENSMUSG00000046671	Fam54b	134526063	134526173	left,right	67,43	L6.R1	1,2	TGTGGAAAGGACGAAACACCGGCTGGACACGTGCACAGCTGGTTTAGAGACGCGTCTCATCCCAGTGGAGTGTATCTGCTTAAGGTTTTAGAGCTAGAAATAGCAAGT	110	56	0.512267	mouse poly(A) seq	pgRNA.381
382	chr4	134526130	chr4:134526130	TTAATTAAGTCGTTCATTGA,GTGGAGTGTATCTGCTTAAG	53	56	0.579815	0.500176	+,-	6,8	0,6,0,8	*:*	ENSMUSG00000046671	Fam54b	134526126	134526173	left,right	4,43	L1.R1	2,2	TGTGGAAAGGACGAAACACCGTTAATTAAGTCGTTCATTGAGTTTAGAGACGCGTCTCATCCCAGTGGAGTGTATCTGCTTAAGGTTTTAGAGCTAGAAATAGCAAGT	47	54.5	0.539996	mouse poly(A) seq	pgRNA.382
383	chr4	134526130	chr4:134526130	GTTAATTAAGTCGTTCATTG,GTGGAGTGTATCTGCTTAAG	51	56	0.333864	0.500176	+,-	9,8	0,9,0,8	*:*	ENSMUSG00000046671	Fam54b	134526125	134526173	left,right	5,43	L2.R1	2,2	TGTGGAAAGGACGAAACACCGGTTAATTAAGTCGTTCATTGGTTTAGAGACGCGTCTCATCCCAGTGGAGTGTATCTGCTTAAGGTTTTAGAGCTAGAAATAGCAAGT	48	53.5	0.41702	mouse poly(A) seq	pgRNA.383
384	chr4	134526130	chr4:134526130	GCTGGACACGTGCACAGCTG,AGTGGAGTGTATCTGCTTAA	56	50	0.524357	0.645361	-,-	8,4	0,8,0,4	*:*	ENSMUSG00000046671	Fam54b	134526063	134526174	left,right	67,44	L6.R2	1,2	TGTGGAAAGGACGAAACACCGGCTGGACACGTGCACAGCTGGTTTAGAGACGCGTCTCATCCCAAGTGGAGTGTATCTGCTTAAGTTTTAGAGCTAGAAATAGCAAGT	111	53	0.584859	mouse poly(A) seq	pgRNA.384
385	chr4	134526130	chr4:134526130	GCTGGACACGTGCACAGCTG,TTACAGATAATTGGGTAGAG	56	49	0.524357	0.222628	-,-	8,14	0,8,0,14	*:*	ENSMUSG00000046671	Fam54b	134526063	134526192	left,right	67,62	L6.R4	1,2	TGTGGAAAGGACGAAACACCGGCTGGACACGTGCACAGCTGGTTTAGAGACGCGTCTCATCCCATTACAGATAATTGGGTAGAGGTTTTAGAGCTAGAAATAGCAAGT	129	52.5	0.373492	mouse poly(A) seq	pgRNA.385
386	chr4	134526130	chr4:134526130	TTAATTAAGTCGTTCATTGA,AGTGGAGTGTATCTGCTTAA	53	50	0.579815	0.645361	+,-	6,4	0,6,0,4	*:*	ENSMUSG00000046671	Fam54b	134526126	134526174	left,right	4,44	L1.R2	2,2	TGTGGAAAGGACGAAACACCGTTAATTAAGTCGTTCATTGAGTTTAGAGACGCGTCTCATCCCAAGTGGAGTGTATCTGCTTAAGTTTTAGAGCTAGAAATAGCAAGT	48	51.5	0.612588	mouse poly(A) seq	pgRNA.386
387	chr4	134526130	chr4:134526130	GTCTCCATAATTGGTCTCGC,GTGGAGTGTATCTGCTTAAG	47	56	0.898113	0.500176	-,-	1,8	0,1,0,8	*:*	ENSMUSG00000046671	Fam54b	134526081	134526173	left,right	49,43	L5.R1	2,2	TGTGGAAAGGACGAAACACCGGTCTCCATAATTGGTCTCGCGTTTAGAGACGCGTCTCATCCCAGTGGAGTGTATCTGCTTAAGGTTTTAGAGCTAGAAATAGCAAGT	92	51.5	0.699145	mouse poly(A) seq	pgRNA.387
388	chr4	134526130	chr4:134526130	TTAATTAAGTCGTTCATTGA,TTACAGATAATTGGGTAGAG	53	49	0.579815	0.222628	+,-	6,14	0,6,0,14	*:*	ENSMUSG00000046671	Fam54b	134526126	134526192	left,right	4,62	L1.R4	2,2	TGTGGAAAGGACGAAACACCGTTAATTAAGTCGTTCATTGAGTTTAGAGACGCGTCTCATCCCATTACAGATAATTGGGTAGAGGTTTTAGAGCTAGAAATAGCAAGT	66	51	0.401221	mouse poly(A) seq	pgRNA.388
389	chr4	134526130	chr4:134526130	GTTAATTAAGTCGTTCATTG,AGTGGAGTGTATCTGCTTAA	51	50	0.333864	0.645361	+,-	9,4	0,9,0,4	*:*	ENSMUSG00000046671	Fam54b	134526125	134526174	left,right	5,44	L2.R2	2,2	TGTGGAAAGGACGAAACACCGGTTAATTAAGTCGTTCATTGGTTTAGAGACGCGTCTCATCCCAAGTGGAGTGTATCTGCTTAAGTTTTAGAGCTAGAAATAGCAAGT	49	50.5	0.489612	mouse poly(A) seq	pgRNA.389
390	chr4	134526130	chr4:134526130	GTTAATTAAGTCGTTCATTG,TTACAGATAATTGGGTAGAG	51	49	0.333864	0.222628	+,-	9,14	0,9,0,14	*:*	ENSMUSG00000046671	Fam54b	134526125	134526192	left,right	5,62	L2.R4	2,2	TGTGGAAAGGACGAAACACCGGTTAATTAAGTCGTTCATTGGTTTAGAGACGCGTCTCATCCCATTACAGATAATTGGGTAGAGGTTTTAGAGCTAGAAATAGCAAGT	67	50	0.278246	mouse poly(A) seq	pgRNA.390
391	chr2	113709707	chr2:113709707	GTTATGTTTGGGAACACTAC,TGACAAGGGTATATACTGGA	48	62	0.333142	0.425874	+,-	11,6	0,11,1,5	*:*	ENSMUSG00000044042	Fmn1	113709664	113709781	left,right	43,74	L1.R4	3,1	TGTGGAAAGGACGAAACACCGGTTATGTTTGGGAACACTACGTTTAGAGACGCGTCTCATCCCATGACAAGGGTATATACTGGAGTTTTAGAGCTAGAAATAGCAAGT	117	55	0.379508	mouse poly(A) seq	pgRNA.391
392	chr2	113709707	chr2:113709707	ATAACTTTGCATTGTTCTTG,TGACAAGGGTATATACTGGA	43	62	0.166698	0.425874	-,-	20,6	0,20,1,5	*:*	ENSMUSG00000044042	Fmn1	113709636	113709781	left,right	71,74	L4.R4	3,1	TGTGGAAAGGACGAAACACCGATAACTTTGCATTGTTCTTGGTTTAGAGACGCGTCTCATCCCATGACAAGGGTATATACTGGAGTTTTAGAGCTAGAAATAGCAAGT	145	52.5	0.296286	mouse poly(A) seq	pgRNA.392
393	chr2	113709707	chr2:113709707	GTTATGTTTGGGAACACTAC,CTTCTGATCTTATTATTGGG	48	52	0.333142	0.248667	+,-	11,15	0,11,0,15	*:*	ENSMUSG00000044042	Fmn1	113709664	113709710	left,right	43,3	L1.R1	3,2	TGTGGAAAGGACGAAACACCGGTTATGTTTGGGAACACTACGTTTAGAGACGCGTCTCATCCCACTTCTGATCTTATTATTGGGGTTTTAGAGCTAGAAATAGCAAGT	46	50	0.290904	mouse poly(A) seq	pgRNA.393
394	chr2	113709707	chr2:113709707	ATAACTTTGCATTGTTCTTG,CTTCTGATCTTATTATTGGG	43	52	0.166698	0.248667	-,-	20,15	0,20,0,15	*:*	ENSMUSG00000044042	Fmn1	113709636	113709710	left,right	71,3	L4.R1	3,2	TGTGGAAAGGACGAAACACCGATAACTTTGCATTGTTCTTGGTTTAGAGACGCGTCTCATCCCACTTCTGATCTTATTATTGGGGTTTTAGAGCTAGAAATAGCAAGT	74	47.5	0.207683	mouse poly(A) seq	pgRNA.394
395	chr2	113709707	chr2:113709707	GTTATGTTTGGGAACACTAC,CTCATGACAAGGGTATATAC	48	40	0.333142	0.423521	+,-	11,8	0,11,1,7	*:*	ENSMUSG00000044042	Fmn1	113709664	113709785	left,right	43,78	L1.R5	3,1	TGTGGAAAGGACGAAACACCGGTTATGTTTGGGAACACTACGTTTAGAGACGCGTCTCATCCCACTCATGACAAGGGTATATACGTTTTAGAGCTAGAAATAGCAAGT	121	44	0.378331	mouse poly(A) seq	pgRNA.395
396	chr2	113709707	chr2:113709707	ATAACTTTGCATTGTTCTTG,CTCATGACAAGGGTATATAC	43	40	0.166698	0.423521	-,-	20,8	0,20,1,7	*:*	ENSMUSG00000044042	Fmn1	113709636	113709785	left,right	71,78	L4.R5	3,1	TGTGGAAAGGACGAAACACCGATAACTTTGCATTGTTCTTGGTTTAGAGACGCGTCTCATCCCACTCATGACAAGGGTATATACGTTTTAGAGCTAGAAATAGCAAGT	149	41.5	0.29511	mouse poly(A) seq	pgRNA.396
397	chr2	113709707	chr2:113709707	GTTATGTTTGGGAACACTAC,TATCTTCTGATCTTATTATT	48	30	0.333142	0.185071	+,-	11,21	0,11,1,20	*:*	ENSMUSG00000044042	Fmn1	113709664	113709713	left,right	43,6	L1.R2	3,2	TGTGGAAAGGACGAAACACCGGTTATGTTTGGGAACACTACGTTTAGAGACGCGTCTCATCCCATATCTTCTGATCTTATTATTGTTTTAGAGCTAGAAATAGCAAGT	49	39	0.259106	mouse poly(A) seq	pgRNA.397
398	chr2	113709707	chr2:113709707	ATAACTTTGCATTGTTCTTG,TATCTTCTGATCTTATTATT	43	30	0.166698	0.185071	-,-	20,21	0,20,1,20	*:*	ENSMUSG00000044042	Fmn1	113709636	113709713	left,right	71,6	L4.R2	3,2	TGTGGAAAGGACGAAACACCGATAACTTTGCATTGTTCTTGGTTTAGAGACGCGTCTCATCCCATATCTTCTGATCTTATTATTGTTTTAGAGCTAGAAATAGCAAGT	77	36.5	0.175885	mouse poly(A) seq	pgRNA.398
399	chr3	89208656	chr3:89208656	TGACACCTGAGCAGGCACCT,GGGGACCTTACAGTGACACG	64	76	0.216362	0.780333	+,+	21,5	1,20,1,4	*:*	ENSMUSG00000028048	Gba	89208645	89208741	left,right	11,85	L3.R15	1,2	TGTGGAAAGGACGAAACACCGTGACACCTGAGCAGGCACCTGTTTAGAGACGCGTCTCATCCCAGGGGACCTTACAGTGACACGGTTTTAGAGCTAGAAATAGCAAGT	96	70	0.498347	mouse poly(A) seq	pgRNA.399
400	chr3	89208656	chr3:89208656	GCAGGCACCTGGGCTTAGCA,GGGGACCTTACAGTGACACG	59	76	0.254073	0.780333	+,+	18,5	1,17,1,4	*:*	ENSMUSG00000028048	Gba	89208655	89208741	left,right	1,85	L1.R15	2,2	TGTGGAAAGGACGAAACACCGGCAGGCACCTGGGCTTAGCAGTTTAGAGACGCGTCTCATCCCAGGGGACCTTACAGTGACACGGTTTTAGAGCTAGAAATAGCAAGT	86	67.5	0.517203	mouse poly(A) seq	pgRNA.400
401	chr3	89208656	chr3:89208656	TTAATGTCCATGCTAAGCCC,GGGGACCTTACAGTGACACG	59	76	0.555559	0.780333	-,+	9,5	1,8,1,4	*:*	ENSMUSG00000028048	Gba	89208652	89208741	left,right	4,85	L2.R15	2,2	TGTGGAAAGGACGAAACACCGTTAATGTCCATGCTAAGCCCGTTTAGAGACGCGTCTCATCCCAGGGGACCTTACAGTGACACGGTTTTAGAGCTAGAAATAGCAAGT	89	67.5	0.667946	mouse poly(A) seq	pgRNA.401
402	chr3	89208656	chr3:89208656	GATGGAACTGACACCTGAGC,GGGGACCTTACAGTGACACG	54	76	0.225941	0.780333	+,+	17,5	1,16,1,4	*:*	ENSMUSG00000028048	Gba	89208637	89208741	left,right	19,85	L6.R15	1,2	TGTGGAAAGGACGAAACACCGGATGGAACTGACACCTGAGCGTTTAGAGACGCGTCTCATCCCAGGGGACCTTACAGTGACACGGTTTTAGAGCTAGAAATAGCAAGT	104	65	0.503137	mouse poly(A) seq	pgRNA.402
403	chr3	89208656	chr3:89208656	TGACACCTGAGCAGGCACCT,GTGCTATCTGTGACTAAAGG	64	63	0.216362	0.30075	+,+	21,12	1,20,2,10	*:*	ENSMUSG00000028048	Gba	89208645	89208704	left,right	11,48	L3.R3	1,1	TGTGGAAAGGACGAAACACCGTGACACCTGAGCAGGCACCTGTTTAGAGACGCGTCTCATCCCAGTGCTATCTGTGACTAAAGGGTTTTAGAGCTAGAAATAGCAAGT	59	63.5	0.258556	mouse poly(A) seq	pgRNA.403
404	chr3	89208656	chr3:89208656	TGACACCTGAGCAGGCACCT,TGGGGGACCTTACAGTGACA	64	62	0.216362	0.461895	+,+	21,10	1,20,0,10	*:*	ENSMUSG00000028048	Gba	89208645	89208739	left,right	11,83	L3.R13	1,2	TGTGGAAAGGACGAAACACCGTGACACCTGAGCAGGCACCTGTTTAGAGACGCGTCTCATCCCATGGGGGACCTTACAGTGACAGTTTTAGAGCTAGAAATAGCAAGT	94	63	0.339128	mouse poly(A) seq	pgRNA.404
405	chr3	89208656	chr3:89208656	TGACACCTGAGCAGGCACCT,GGGGGACCTTACAGTGACAC	64	60	0.216362	0.748676	+,+	21,3	1,20,0,3	*:*	ENSMUSG00000028048	Gba	89208645	89208740	left,right	11,84	L3.R14	1,2	TGTGGAAAGGACGAAACACCGTGACACCTGAGCAGGCACCTGTTTAGAGACGCGTCTCATCCCAGGGGGACCTTACAGTGACACGTTTTAGAGCTAGAAATAGCAAGT	95	62	0.482519	mouse poly(A) seq	pgRNA.405
406	chr3	89208656	chr3:89208656	TGACACCTGAGCAGGCACCT,TGACTAAAGGAGGCACGGCA	64	59	0.216362	0.565792	+,+	21,5	1,20,0,5	*:*	ENSMUSG00000028048	Gba	89208645	89208714	left,right	11,58	L3.R6	1,1	TGTGGAAAGGACGAAACACCGTGACACCTGAGCAGGCACCTGTTTAGAGACGCGTCTCATCCCATGACTAAAGGAGGCACGGCAGTTTTAGAGCTAGAAATAGCAAGT	69	61.5	0.391077	mouse poly(A) seq	pgRNA.406
407	chr3	89208656	chr3:89208656	GCAGGCACCTGGGCTTAGCA,GTGCTATCTGTGACTAAAGG	59	63	0.254073	0.30075	+,+	18,12	1,17,2,10	*:*	ENSMUSG00000028048	Gba	89208655	89208704	left,right	1,48	L1.R3	2,1	TGTGGAAAGGACGAAACACCGGCAGGCACCTGGGCTTAGCAGTTTAGAGACGCGTCTCATCCCAGTGCTATCTGTGACTAAAGGGTTTTAGAGCTAGAAATAGCAAGT	49	61	0.277412	mouse poly(A) seq	pgRNA.407
408	chr3	89208656	chr3:89208656	TTAATGTCCATGCTAAGCCC,GTGCTATCTGTGACTAAAGG	59	63	0.555559	0.30075	-,+	9,12	1,8,2,10	*:*	ENSMUSG00000028048	Gba	89208652	89208704	left,right	4,48	L2.R3	2,1	TGTGGAAAGGACGAAACACCGTTAATGTCCATGCTAAGCCCGTTTAGAGACGCGTCTCATCCCAGTGCTATCTGTGACTAAAGGGTTTTAGAGCTAGAAATAGCAAGT	52	61	0.428155	mouse poly(A) seq	pgRNA.408
409	chr10	88446725	chr10:88446725	TCTGTATAAAGTAAGCAGGG,GGAAGACTATTTGACAAAGA	73	45	0.248239	0.220348	-,-	16,27	0,16,0,27	*:*	ENSMUSG00000035311	Gnptab	88446685	88446759	left,right	40,34	L7.R1	1,3	TGTGGAAAGGACGAAACACCGTCTGTATAAAGTAAGCAGGGGTTTAGAGACGCGTCTCATCCCAGGAAGACTATTTGACAAAGAGTTTTAGAGCTAGAAATAGCAAGT	74	59	0.234294	human melanoma	pgRNA.409
410	chr10	88446725	chr10:88446725	GCTTACTTTATACAGAGCAG,GGAAGACTATTTGACAAAGA	68	45	0.216562	0.220348	+,-	16,27	1,15,0,27	*:*	ENSMUSG00000035311	Gnptab	88446702	88446759	left,right	23,34	L2.R1	3,3	TGTGGAAAGGACGAAACACCGGCTTACTTTATACAGAGCAGGTTTAGAGACGCGTCTCATCCCAGGAAGACTATTTGACAAAGAGTTTTAGAGCTAGAAATAGCAAGT	57	56.5	0.218455	human melanoma	pgRNA.410
411	chr10	88446725	chr10:88446725	TGCTCTGTATAAAGTAAGCA,GGAAGACTATTTGACAAAGA	59	45	0.204569	0.220348	-,-	21,27	1,20,0,27	*:*	ENSMUSG00000035311	Gnptab	88446688	88446759	left,right	37,34	L6.R1	1,3	TGTGGAAAGGACGAAACACCGTGCTCTGTATAAAGTAAGCAGTTTAGAGACGCGTCTCATCCCAGGAAGACTATTTGACAAAGAGTTTTAGAGCTAGAAATAGCAAGT	71	52	0.212458	human melanoma	pgRNA.411
412	chr10	88446725	chr10:88446725	TAAGCAGGGTGGGCATTGGA,GGAAGACTATTTGACAAAGA	59	45	0.260083	0.220348	-,-	16,27	1,15,0,27	*:*	ENSMUSG00000035311	Gnptab	88446674	88446759	left,right	51,34	L10.R1	2,3	TGTGGAAAGGACGAAACACCGTAAGCAGGGTGGGCATTGGAGTTTAGAGACGCGTCTCATCCCAGGAAGACTATTTGACAAAGAGTTTTAGAGCTAGAAATAGCAAGT	85	52	0.240215	human melanoma	pgRNA.412
413	chr10	88446725	chr10:88446725	AAATGGACACCATCACTCGC,GGAAGACTATTTGACAAAGA	56	45	0.425212	0.220348	-,-	6,27	0,6,0,27	*:*	ENSMUSG00000035311	Gnptab	88446637	88446759	left,right	88,34	L15.R1	1,3	TGTGGAAAGGACGAAACACCGAAATGGACACCATCACTCGCGTTTAGAGACGCGTCTCATCCCAGGAAGACTATTTGACAAAGAGTTTTAGAGCTAGAAATAGCAAGT	122	50.5	0.32278	human melanoma	pgRNA.413
414	chr10	88446725	chr10:88446725	CTGTATAAAGTAAGCAGGGT,GGAAGACTATTTGACAAAGA	54	45	0.235838	0.220348	-,-	16,27	1,15,0,27	*:*	ENSMUSG00000035311	Gnptab	88446684	88446759	left,right	41,34	L8.R1	1,3	TGTGGAAAGGACGAAACACCGCTGTATAAAGTAAGCAGGGTGTTTAGAGACGCGTCTCATCCCAGGAAGACTATTTGACAAAGAGTTTTAGAGCTAGAAATAGCAAGT	75	49.5	0.228093	human melanoma	pgRNA.414
415	chr10	88446725	chr10:88446725	TGGGCATTGGAAGGTATCAT,GGAAGACTATTTGACAAAGA	54	45	0.697165	0.220348	-,-	5,27	0,5,0,27	*:*	ENSMUSG00000035311	Gnptab	88446665	88446759	left,right	60,34	L12.R1	2,3	TGTGGAAAGGACGAAACACCGTGGGCATTGGAAGGTATCATGTTTAGAGACGCGTCTCATCCCAGGAAGACTATTTGACAAAGAGTTTTAGAGCTAGAAATAGCAAGT	94	49.5	0.458757	human melanoma	pgRNA.415
416	chr10	88446725	chr10:88446725	TGCTTACTTTATACAGAGCA,GGAAGACTATTTGACAAAGA	51	45	0.372809	0.220348	+,-	7,27	0,7,0,27	*:*	ENSMUSG00000035311	Gnptab	88446701	88446759	left,right	24,34	L3.R1	3,3	TGTGGAAAGGACGAAACACCGTGCTTACTTTATACAGAGCAGTTTAGAGACGCGTCTCATCCCAGGAAGACTATTTGACAAAGAGTTTTAGAGCTAGAAATAGCAAGT	58	48	0.296579	human melanoma	pgRNA.416
417	chr10	88446725	chr10:88446725	AAAGTAAGCAGGGTGGGCAT,GGAAGACTATTTGACAAAGA	50	45	0.21275	0.220348	-,-	21,27	0,21,0,27	*:*	ENSMUSG00000035311	Gnptab	88446678	88446759	left,right	47,34	L9.R1	1,3	TGTGGAAAGGACGAAACACCGAAAGTAAGCAGGGTGGGCATGTTTAGAGACGCGTCTCATCCCAGGAAGACTATTTGACAAAGAGTTTTAGAGCTAGAAATAGCAAGT	81	47.5	0.216549	human melanoma	pgRNA.417
418	chr10	88446725	chr10:88446725	CTGCTCTGTATAAAGTAAGC,GGAAGACTATTTGACAAAGA	49	45	0.630883	0.220348	-,-	6,27	0,6,0,27	*:*	ENSMUSG00000035311	Gnptab	88446689	88446759	left,right	36,34	L5.R1	1,3	TGTGGAAAGGACGAAACACCGCTGCTCTGTATAAAGTAAGCGTTTAGAGACGCGTCTCATCCCAGGAAGACTATTTGACAAAGAGTTTTAGAGCTAGAAATAGCAAGT	70	47	0.425616	human melanoma	pgRNA.418
419	chr2	35307722	chr2:35307722	GGGAGATGGACAACCCTCAA,GGTAGCCAAAACAAGCCCTG	60	73	0.722234	0.263146	-,+	5,14	0,5,2,12	*:*	ENSMUSG00000026879	Gsn	35307708	35307808	left,right	14,86	L1.R7	1,1	TGTGGAAAGGACGAAACACCGGGGAGATGGACAACCCTCAAGTTTAGAGACGCGTCTCATCCCAGGTAGCCAAAACAAGCCCTGGTTTTAGAGCTAGAAATAGCAAGT	100	66.5	0.49269	mouse poly(A) seq	pgRNA.419
420	chr2	35307722	chr2:35307722	CAACCCTCAAAGGCACTGAT,GGTAGCCAAAACAAGCCCTG	51	73	0.358007	0.263146	-,+	11,14	2,9,2,12	*:*	ENSMUSG00000026879	Gsn	35307698	35307808	left,right	24,86	L4.R7	1,1	TGTGGAAAGGACGAAACACCGCAACCCTCAAAGGCACTGATGTTTAGAGACGCGTCTCATCCCAGGTAGCCAAAACAAGCCCTGGTTTTAGAGCTAGAAATAGCAAGT	110	62	0.310576	mouse poly(A) seq	pgRNA.420
421	chr2	35307722	chr2:35307722	GCACTGATTGGTGACATTGA,GGTAGCCAAAACAAGCCCTG	51	73	0.287452	0.263146	-,+	10,14	1,9,2,12	*:*	ENSMUSG00000026879	Gsn	35307686	35307808	left,right	36,86	L5.R7	2,1	TGTGGAAAGGACGAAACACCGGCACTGATTGGTGACATTGAGTTTAGAGACGCGTCTCATCCCAGGTAGCCAAAACAAGCCCTGGTTTTAGAGCTAGAAATAGCAAGT	122	62	0.275299	mouse poly(A) seq	pgRNA.421
422	chr2	35307722	chr2:35307722	TCACCAATCAGTGCCTTTGA,GGTAGCCAAAACAAGCCCTG	50	73	0.406164	0.263146	+,+	7,14	1,6,2,12	*:*	ENSMUSG00000026879	Gsn	35307705	35307808	left,right	17,86	L2.R7	3,1	TGTGGAAAGGACGAAACACCGTCACCAATCAGTGCCTTTGAGTTTAGAGACGCGTCTCATCCCAGGTAGCCAAAACAAGCCCTGGTTTTAGAGCTAGAAATAGCAAGT	103	61.5	0.334655	mouse poly(A) seq	pgRNA.422
423	chr2	35307722	chr2:35307722	GTCACCAATCAGTGCCTTTG,GGTAGCCAAAACAAGCCCTG	47	73	0.619208	0.263146	+,+	4,14	0,4,2,12	*:*	ENSMUSG00000026879	Gsn	35307704	35307808	left,right	18,86	L3.R7	3,1	TGTGGAAAGGACGAAACACCGGTCACCAATCAGTGCCTTTGGTTTAGAGACGCGTCTCATCCCAGGTAGCCAAAACAAGCCCTGGTTTTAGAGCTAGAAATAGCAAGT	104	60	0.441177	mouse poly(A) seq	pgRNA.423
424	chr2	35307722	chr2:35307722	GGGAGATGGACAACCCTCAA,CATATGATGTCTTTGGGAGA	60	56	0.722234	0.16576	-,-	5,23	0,5,1,22	*:*	ENSMUSG00000026879	Gsn	35307708	35307722	left,right	14,0	L1.R1	1,3	TGTGGAAAGGACGAAACACCGGGGAGATGGACAACCCTCAAGTTTAGAGACGCGTCTCATCCCACATATGATGTCTTTGGGAGAGTTTTAGAGCTAGAAATAGCAAGT	14	58	0.443997	mouse poly(A) seq	pgRNA.424
425	chr2	35307722	chr2:35307722	GGGAGATGGACAACCCTCAA,AAAGACATCATATGGCAAGC	60	56	0.722234	0.273092	-,+	5,14	0,5,0,14	*:*	ENSMUSG00000026879	Gsn	35307708	35307741	left,right	14,19	L1.R5	1,1	TGTGGAAAGGACGAAACACCGGGGAGATGGACAACCCTCAAGTTTAGAGACGCGTCTCATCCCAAAAGACATCATATGGCAAGCGTTTTAGAGCTAGAAATAGCAAGT	33	58	0.497663	mouse poly(A) seq	pgRNA.425
426	chr2	35307722	chr2:35307722	ATTGGTGACATTGATGGCTT,GGTAGCCAAAACAAGCCCTG	39	73	0.254036	0.263146	-,+	11,14	2,9,2,12	*:*	ENSMUSG00000026879	Gsn	35307680	35307808	left,right	42,86	L6.R7	2,1	TGTGGAAAGGACGAAACACCGATTGGTGACATTGATGGCTTGTTTAGAGACGCGTCTCATCCCAGGTAGCCAAAACAAGCCCTGGTTTTAGAGCTAGAAATAGCAAGT	128	56	0.258591	mouse poly(A) seq	pgRNA.426
427	chr2	35307722	chr2:35307722	CAACCCTCAAAGGCACTGAT,CATATGATGTCTTTGGGAGA	51	56	0.358007	0.16576	-,-	11,23	2,9,1,22	*:*	ENSMUSG00000026879	Gsn	35307698	35307722	left,right	24,0	L4.R1	1,3	TGTGGAAAGGACGAAACACCGCAACCCTCAAAGGCACTGATGTTTAGAGACGCGTCTCATCCCACATATGATGTCTTTGGGAGAGTTTTAGAGCTAGAAATAGCAAGT	24	53.5	0.261883	mouse poly(A) seq	pgRNA.427
428	chr2	35307722	chr2:35307722	GCACTGATTGGTGACATTGA,CATATGATGTCTTTGGGAGA	51	56	0.287452	0.16576	-,-	10,23	1,9,1,22	*:*	ENSMUSG00000026879	Gsn	35307686	35307722	left,right	36,0	L5.R1	2,3	TGTGGAAAGGACGAAACACCGGCACTGATTGGTGACATTGAGTTTAGAGACGCGTCTCATCCCACATATGATGTCTTTGGGAGAGTTTTAGAGCTAGAAATAGCAAGT	36	53.5	0.226606	mouse poly(A) seq	pgRNA.428
429	chr15	79029410	chr15:79029410	GTTGCAGATGGAATCAAGTG,ATTCCACAATGTCTGTATGA	69	60	0.303736	0.196686	-,-	15,19	2,13,2,17	*:*	ENSMUSG00000096210	H1f0	79029366	79029437	left,right	44,27	L6.R2	2,2	TGTGGAAAGGACGAAACACCGGTTGCAGATGGAATCAAGTGGTTTAGAGACGCGTCTCATCCCAATTCCACAATGTCTGTATGAGTTTTAGAGCTAGAAATAGCAAGT	71	64.5	0.250211	mouse poly(A) seq	pgRNA.429
430	chr15	79029410	chr15:79029410	GTTGCAGATGGAATCAAGTG,GATCCCTCATACAGACATTG	69	56	0.303736	0.485315	-,+	15,5	2,13,1,4	*:*	ENSMUSG00000096210	H1f0	79029366	79029444	left,right	44,34	L6.R4	2,2	TGTGGAAAGGACGAAACACCGGTTGCAGATGGAATCAAGTGGTTTAGAGACGCGTCTCATCCCAGATCCCTCATACAGACATTGGTTTTAGAGCTAGAAATAGCAAGT	78	62.5	0.394526	mouse poly(A) seq	pgRNA.430
431	chr15	79029410	chr15:79029410	GTTGCAGATGGAATCAAGTG,TTTCCTTAACCTATTGTGCA	69	55	0.303736	0.35308	-,+	15,11	2,13,1,10	*:*	ENSMUSG00000096210	H1f0	79029366	79029478	left,right	44,68	L6.R8	2,3	TGTGGAAAGGACGAAACACCGGTTGCAGATGGAATCAAGTGGTTTAGAGACGCGTCTCATCCCATTTCCTTAACCTATTGTGCAGTTTTAGAGCTAGAAATAGCAAGT	112	62	0.328408	mouse poly(A) seq	pgRNA.431
432	chr15	79029410	chr15:79029410	AGTCAGAATAGAATGGGCAA,ATTCCACAATGTCTGTATGA	59	60	0.185842	0.196686	-,-	16,19	2,14,2,17	*:*	ENSMUSG00000096210	H1f0	79029389	79029437	left,right	21,27	L3.R2	1,2	TGTGGAAAGGACGAAACACCGAGTCAGAATAGAATGGGCAAGTTTAGAGACGCGTCTCATCCCAATTCCACAATGTCTGTATGAGTTTTAGAGCTAGAAATAGCAAGT	48	59.5	0.191264	mouse poly(A) seq	pgRNA.432
433	chr15	79029410	chr15:79029410	AATGGGCAAAGGGTTGCAGA,ATTCCACAATGTCTGTATGA	56	60	0.179445	0.196686	-,-	26,19	3,23,2,17	*:*	ENSMUSG00000096210	H1f0	79029378	79029437	left,right	32,27	L5.R2	2,2	TGTGGAAAGGACGAAACACCGAATGGGCAAAGGGTTGCAGAGTTTAGAGACGCGTCTCATCCCAATTCCACAATGTCTGTATGAGTTTTAGAGCTAGAAATAGCAAGT	59	58	0.188065	mouse poly(A) seq	pgRNA.433
434	chr15	79029410	chr15:79029410	AGTCAGAATAGAATGGGCAA,GATCCCTCATACAGACATTG	59	56	0.185842	0.485315	-,+	16,5	2,14,1,4	*:*	ENSMUSG00000096210	H1f0	79029389	79029444	left,right	21,34	L3.R4	1,2	TGTGGAAAGGACGAAACACCGAGTCAGAATAGAATGGGCAAGTTTAGAGACGCGTCTCATCCCAGATCCCTCATACAGACATTGGTTTTAGAGCTAGAAATAGCAAGT	55	57.5	0.335579	mouse poly(A) seq	pgRNA.434
435	chr15	79029410	chr15:79029410	GTTGCAGATGGAATCAAGTG,CATTCCACAATGTCTGTATG	69	46	0.303736	0.219917	-,-	15,12	2,13,1,11	*:*	ENSMUSG00000096210	H1f0	79029366	79029438	left,right	44,28	L6.R3	2,2	TGTGGAAAGGACGAAACACCGGTTGCAGATGGAATCAAGTGGTTTAGAGACGCGTCTCATCCCACATTCCACAATGTCTGTATGGTTTTAGAGCTAGAAATAGCAAGT	72	57.5	0.261827	mouse poly(A) seq	pgRNA.435
436	chr15	79029410	chr15:79029410	AGTCAGAATAGAATGGGCAA,TTTCCTTAACCTATTGTGCA	59	55	0.185842	0.35308	-,+	16,11	2,14,1,10	*:*	ENSMUSG00000096210	H1f0	79029389	79029478	left,right	21,68	L3.R8	1,3	TGTGGAAAGGACGAAACACCGAGTCAGAATAGAATGGGCAAGTTTAGAGACGCGTCTCATCCCATTTCCTTAACCTATTGTGCAGTTTTAGAGCTAGAAATAGCAAGT	89	57	0.269461	mouse poly(A) seq	pgRNA.436
437	chr15	79029410	chr15:79029410	GTTGCAGATGGAATCAAGTG,TGTCCTTGCACAATAGGTTA	69	44	0.303736	0.270223	-,-	15,16	2,13,1,15	*:*	ENSMUSG00000096210	H1f0	79029366	79029471	left,right	44,61	L6.R6	2,2	TGTGGAAAGGACGAAACACCGGTTGCAGATGGAATCAAGTGGTTTAGAGACGCGTCTCATCCCATGTCCTTGCACAATAGGTTAGTTTTAGAGCTAGAAATAGCAAGT	105	56.5	0.28698	mouse poly(A) seq	pgRNA.437
438	chr15	79029410	chr15:79029410	AATGGGCAAAGGGTTGCAGA,GATCCCTCATACAGACATTG	56	56	0.179445	0.485315	-,+	26,5	3,23,1,4	*:*	ENSMUSG00000096210	H1f0	79029378	79029444	left,right	32,34	L5.R4	2,2	TGTGGAAAGGACGAAACACCGAATGGGCAAAGGGTTGCAGAGTTTAGAGACGCGTCTCATCCCAGATCCCTCATACAGACATTGGTTTTAGAGCTAGAAATAGCAAGT	66	56	0.33238	mouse poly(A) seq	pgRNA.438
439	chr6	136808768	chr6:136808768	GGGCTCTGCACCCGTCTGTC,GTGTAGTCGCGGGACCGAGG	45	61	0.493538	0.494459	-,+	5,3	1,4,0,3	*:*	ENSMUSG00000060032	H2afj	136808737	136808826	left,right	31,58	L1.R6	1,1	TGTGGAAAGGACGAAACACCGGGGCTCTGCACCCGTCTGTCGTTTAGAGACGCGTCTCATCCCAGTGTAGTCGCGGGACCGAGGGTTTTAGAGCTAGAAATAGCAAGT	89	53	0.493999	mouse poly(A) seq	pgRNA.439
440	chr6	136808768	chr6:136808768	GGGCTCTGCACCCGTCTGTC,TGTGTAGTCGCGGGACCGAG	45	59	0.493538	0.790861	-,+	5,3	1,4,0,3	*:*	ENSMUSG00000060032	H2afj	136808737	136808825	left,right	31,57	L1.R5	1,1	TGTGGAAAGGACGAAACACCGGGGCTCTGCACCCGTCTGTCGTTTAGAGACGCGTCTCATCCCATGTGTAGTCGCGGGACCGAGGTTTTAGAGCTAGAAATAGCAAGT	88	52	0.6422	mouse poly(A) seq	pgRNA.440
441	chr6	136808768	chr6:136808768	GGGCTCTGCACCCGTCTGTC,TCTAGAGAGCTGTGTAGTCG	45	56	0.493538	0.48318	-,+	5,6	1,4,0,6	*:*	ENSMUSG00000060032	H2afj	136808737	136808815	left,right	31,47	L1.R1	1,1	TGTGGAAAGGACGAAACACCGGGGCTCTGCACCCGTCTGTCGTTTAGAGACGCGTCTCATCCCATCTAGAGAGCTGTGTAGTCGGTTTTAGAGCTAGAAATAGCAAGT	78	50.5	0.488359	mouse poly(A) seq	pgRNA.441
442	chr6	136808768	chr6:136808768	GGGCTCTGCACCCGTCTGTC,CTAGAGAGCTGTGTAGTCGC	45	56	0.493538	0.693442	-,+	5,5	1,4,0,5	*:*	ENSMUSG00000060032	H2afj	136808737	136808816	left,right	31,48	L1.R2	1,1	TGTGGAAAGGACGAAACACCGGGGCTCTGCACCCGTCTGTCGTTTAGAGACGCGTCTCATCCCACTAGAGAGCTGTGTAGTCGCGTTTTAGAGCTAGAAATAGCAAGT	79	50.5	0.59349	mouse poly(A) seq	pgRNA.442
443	chr6	136808768	chr6:136808768	GGGCTCTGCACCCGTCTGTC,GTCCCCACCCAACACCCCCT	45	56	0.493538	0.287812	-,-	5,22	1,4,1,21	*:*	ENSMUSG00000060032	H2afj	136808737	136808830	left,right	31,62	L1.R7	1,1	TGTGGAAAGGACGAAACACCGGGGCTCTGCACCCGTCTGTCGTTTAGAGACGCGTCTCATCCCAGTCCCCACCCAACACCCCCTGTTTTAGAGCTAGAAATAGCAAGT	93	50.5	0.390675	mouse poly(A) seq	pgRNA.443
444	chr6	136808768	chr6:136808768	GGGCTCTGCACCCGTCTGTC,GCTGTGTAGTCGCGGGACCG	45	51	0.493538	0.9666	-,+	5,1	1,4,0,1	*:*	ENSMUSG00000060032	H2afj	136808737	136808823	left,right	31,55	L1.R3	1,1	TGTGGAAAGGACGAAACACCGGGGCTCTGCACCCGTCTGTCGTTTAGAGACGCGTCTCATCCCAGCTGTGTAGTCGCGGGACCGGTTTTAGAGCTAGAAATAGCAAGT	86	48	0.730069	mouse poly(A) seq	pgRNA.444
445	chr6	136808768	chr6:136808768	GGGCTCTGCACCCGTCTGTC,CTGTGTAGTCGCGGGACCGA	45	44	0.493538	0.828221	-,+	5,1	1,4,0,1	*:*	ENSMUSG00000060032	H2afj	136808737	136808824	left,right	31,56	L1.R4	1,1	TGTGGAAAGGACGAAACACCGGGGCTCTGCACCCGTCTGTCGTTTAGAGACGCGTCTCATCCCACTGTGTAGTCGCGGGACCGAGTTTTAGAGCTAGAAATAGCAAGT	87	44.5	0.66088	mouse poly(A) seq	pgRNA.445
446	chr6	136808768	chr6:136808768	GGGCTCTGCACCCGTCTGTC,GGACCGAGGGGGTGTTGGGT	45	44	0.493538	0.283022	-,+	5,15	1,4,1,14	*:*	ENSMUSG00000060032	H2afj	136808737	136808837	left,right	31,69	L1.R11	1,2	TGTGGAAAGGACGAAACACCGGGGCTCTGCACCCGTCTGTCGTTTAGAGACGCGTCTCATCCCAGGACCGAGGGGGTGTTGGGTGTTTTAGAGCTAGAAATAGCAAGT	100	44.5	0.38828	mouse poly(A) seq	pgRNA.446
447	chr6	136808768	chr6:136808768	GGGCTCTGCACCCGTCTGTC,CGCGGGACCGAGGGGGTGTT	45	38	0.493538	0.807767	-,+	5,1	1,4,0,1	*:*	ENSMUSG00000060032	H2afj	136808737	136808833	left,right	31,65	L1.R9	1,2	TGTGGAAAGGACGAAACACCGGGGCTCTGCACCCGTCTGTCGTTTAGAGACGCGTCTCATCCCACGCGGGACCGAGGGGGTGTTGTTTTAGAGCTAGAAATAGCAAGT	96	41.5	0.650653	mouse poly(A) seq	pgRNA.447
448	chr6	136808768	chr6:136808768	GGGCTCTGCACCCGTCTGTC,GACCGAGGGGGTGTTGGGTG	45	36	0.493538	0.353956	-,+	5,18	1,4,1,17	*:*	ENSMUSG00000060032	H2afj	136808737	136808838	left,right	31,70	L1.R12	1,2	TGTGGAAAGGACGAAACACCGGGGCTCTGCACCCGTCTGTCGTTTAGAGACGCGTCTCATCCCAGACCGAGGGGGTGTTGGGTGGTTTTAGAGCTAGAAATAGCAAGT	101	40.5	0.423747	mouse poly(A) seq	pgRNA.448
449	chr3	87915617	chr3:87915617	AGGGCAGAAATGATAACCTG,TGAAATATCTGACTACAGGC	70	56	0.232592	0.372662	+,-	26,8	1,25,0,8	*:*	ENSMUSG00000004897	Hdgf	87915578	87915628	left,right	39,11	L3.R1	1,1	TGTGGAAAGGACGAAACACCGAGGGCAGAAATGATAACCTGGTTTAGAGACGCGTCTCATCCCATGAAATATCTGACTACAGGCGTTTTAGAGCTAGAAATAGCAAGT	50	63	0.302627	mouse poly(A) seq	pgRNA.449
450	chr3	87915617	chr3:87915617	AGGGCAGAAATGATAACCTG,TGGGTGAAATATCTGACTAC	70	56	0.232592	0.719183	+,-	26,5	1,25,2,3	*:*	ENSMUSG00000004897	Hdgf	87915578	87915632	left,right	39,15	L3.R2	1,1	TGTGGAAAGGACGAAACACCGAGGGCAGAAATGATAACCTGGTTTAGAGACGCGTCTCATCCCATGGGTGAAATATCTGACTACGTTTTAGAGCTAGAAATAGCAAGT	54	63	0.475887	mouse poly(A) seq	pgRNA.450
451	chr3	87915617	chr3:87915617	CAGGGCAGAAATGATAACCT,TGAAATATCTGACTACAGGC	59	56	0.174255	0.372662	+,-	27,8	0,27,0,8	*:*	ENSMUSG00000004897	Hdgf	87915577	87915628	left,right	40,11	L4.R1	1,1	TGTGGAAAGGACGAAACACCGCAGGGCAGAAATGATAACCTGTTTAGAGACGCGTCTCATCCCATGAAATATCTGACTACAGGCGTTTTAGAGCTAGAAATAGCAAGT	51	57.5	0.273458	mouse poly(A) seq	pgRNA.451
452	chr3	87915617	chr3:87915617	CAGGGCAGAAATGATAACCT,TGGGTGAAATATCTGACTAC	59	56	0.174255	0.719183	+,-	27,5	0,27,2,3	*:*	ENSMUSG00000004897	Hdgf	87915577	87915632	left,right	40,15	L4.R2	1,1	TGTGGAAAGGACGAAACACCGCAGGGCAGAAATGATAACCTGTTTAGAGACGCGTCTCATCCCATGGGTGAAATATCTGACTACGTTTTAGAGCTAGAAATAGCAAGT	55	57.5	0.446719	mouse poly(A) seq	pgRNA.452
453	chr3	87915617	chr3:87915617	AGGGCAGAAATGATAACCTG,ATGGTCTTTTCCTTTATGTC	70	31	0.232592	0.19061	+,-	26,26	1,25,1,25	*:*	ENSMUSG00000004897	Hdgf	87915578	87915652	left,right	39,35	L3.R4	1,4	TGTGGAAAGGACGAAACACCGAGGGCAGAAATGATAACCTGGTTTAGAGACGCGTCTCATCCCAATGGTCTTTTCCTTTATGTCGTTTTAGAGCTAGAAATAGCAAGT	74	50.5	0.211601	mouse poly(A) seq	pgRNA.453
454	chr3	87915617	chr3:87915617	TACAGGCTGGCCTCAAGCAT,TGAAATATCTGACTACAGGC	44	56	0.127271	0.372662	-,-	23,8	2,21,0,8	*:*	ENSMUSG00000004897	Hdgf	87915615	87915628	left,right	2,11	L1.R1	1,1	TGTGGAAAGGACGAAACACCGTACAGGCTGGCCTCAAGCATGTTTAGAGACGCGTCTCATCCCATGAAATATCTGACTACAGGCGTTTTAGAGCTAGAAATAGCAAGT	13	50	0.249967	mouse poly(A) seq	pgRNA.454
455	chr3	87915617	chr3:87915617	TACAGGCTGGCCTCAAGCAT,TGGGTGAAATATCTGACTAC	44	56	0.127271	0.719183	-,-	23,5	2,21,2,3	*:*	ENSMUSG00000004897	Hdgf	87915615	87915632	left,right	2,15	L1.R2	1,1	TGTGGAAAGGACGAAACACCGTACAGGCTGGCCTCAAGCATGTTTAGAGACGCGTCTCATCCCATGGGTGAAATATCTGACTACGTTTTAGAGCTAGAAATAGCAAGT	17	50	0.423227	mouse poly(A) seq	pgRNA.455
456	chr3	87915617	chr3:87915617	CAGGGCAGAAATGATAACCT,ATGGTCTTTTCCTTTATGTC	59	31	0.174255	0.19061	+,-	27,26	0,27,1,25	*:*	ENSMUSG00000004897	Hdgf	87915577	87915652	left,right	40,35	L4.R4	1,4	TGTGGAAAGGACGAAACACCGCAGGGCAGAAATGATAACCTGTTTAGAGACGCGTCTCATCCCAATGGTCTTTTCCTTTATGTCGTTTTAGAGCTAGAAATAGCAAGT	75	45	0.182432	mouse poly(A) seq	pgRNA.456
457	chr3	87915617	chr3:87915617	TACAGGCTGGCCTCAAGCAT,ATGGTCTTTTCCTTTATGTC	44	31	0.127271	0.19061	-,-	23,26	2,21,1,25	*:*	ENSMUSG00000004897	Hdgf	87915615	87915652	left,right	2,35	L1.R4	1,4	TGTGGAAAGGACGAAACACCGTACAGGCTGGCCTCAAGCATGTTTAGAGACGCGTCTCATCCCAATGGTCTTTTCCTTTATGTCGTTTTAGAGCTAGAAATAGCAAGT	37	37.5	0.158941	mouse poly(A) seq	pgRNA.457
458	chr1	93407774	chr1:93407774	AAGCTGACTGCTTTCAACAG,TTCACACCAGAGCTCCACAG	62	80	0.325355	0.209722	+,-	14,27	1,13,3,24	*:*	ENSMUSG00000034088	Hdlbp	93407698	93407834	left,right	76,60	L13.R7	3,2	TGTGGAAAGGACGAAACACCGAAGCTGACTGCTTTCAACAGGTTTAGAGACGCGTCTCATCCCATTCACACCAGAGCTCCACAGGTTTTAGAGCTAGAAATAGCAAGT	136	71	0.267539	mouse poly(A) seq	pgRNA.458
459	chr1	93407774	chr1:93407774	TGACTGCTTTCAACAGAGGA,TTCACACCAGAGCTCCACAG	59	80	0.223347	0.209722	+,-	28,27	1,27,3,24	*:*	ENSMUSG00000034088	Hdlbp	93407702	93407834	left,right	72,60	L12.R7	3,2	TGTGGAAAGGACGAAACACCGTGACTGCTTTCAACAGAGGAGTTTAGAGACGCGTCTCATCCCATTCACACCAGAGCTCCACAGGTTTTAGAGCTAGAAATAGCAAGT	132	69.5	0.216534	mouse poly(A) seq	pgRNA.459
460	chr1	93407774	chr1:93407774	AGGAAGGTCTGGGCGACAGG,TTCACACCAGAGCTCCACAG	55	80	0.397801	0.209722	+,-	19,27	0,19,3,24	*:*	ENSMUSG00000034088	Hdlbp	93407718	93407834	left,right	56,60	L8.R7	1,2	TGTGGAAAGGACGAAACACCGAGGAAGGTCTGGGCGACAGGGTTTAGAGACGCGTCTCATCCCATTCACACCAGAGCTCCACAGGTTTTAGAGCTAGAAATAGCAAGT	116	67.5	0.303761	mouse poly(A) seq	pgRNA.460
461	chr1	93407774	chr1:93407774	CTTTCAACAGAGGAAGGTCT,TTCACACCAGAGCTCCACAG	55	80	0.224368	0.209722	+,-	19,27	0,19,3,24	*:*	ENSMUSG00000034088	Hdlbp	93407708	93407834	left,right	66,60	L10.R7	3,2	TGTGGAAAGGACGAAACACCGCTTTCAACAGAGGAAGGTCTGTTTAGAGACGCGTCTCATCCCATTCACACCAGAGCTCCACAGGTTTTAGAGCTAGAAATAGCAAGT	126	67.5	0.217045	mouse poly(A) seq	pgRNA.461
462	chr1	93407774	chr1:93407774	GCGACAGGTGGTGGGCAGGA,TTCACACCAGAGCTCCACAG	53	80	0.125859	0.209722	+,-	29,27	2,27,3,24	*:*	ENSMUSG00000034088	Hdlbp	93407730	93407834	left,right	44,60	L3.R7	1,2	TGTGGAAAGGACGAAACACCGGCGACAGGTGGTGGGCAGGAGTTTAGAGACGCGTCTCATCCCATTCACACCAGAGCTCCACAGGTTTTAGAGCTAGAAATAGCAAGT	104	66.5	0.167791	mouse poly(A) seq	pgRNA.462
463	chr1	93407774	chr1:93407774	AGGTCTGGGCGACAGGTGGT,TTCACACCAGAGCTCCACAG	51	80	0.189697	0.209722	+,-	18,27	3,15,3,24	*:*	ENSMUSG00000034088	Hdlbp	93407722	93407834	left,right	52,60	L6.R7	1,2	TGTGGAAAGGACGAAACACCGAGGTCTGGGCGACAGGTGGTGTTTAGAGACGCGTCTCATCCCATTCACACCAGAGCTCCACAGGTTTTAGAGCTAGAAATAGCAAGT	112	65.5	0.199709	mouse poly(A) seq	pgRNA.463
464	chr1	93407774	chr1:93407774	AAGCTGACTGCTTTCAACAG,AAGTCAACTCCTAGCCGCTG	62	67	0.325355	0.464343	+,+	14,7	1,13,0,7	*:*	ENSMUSG00000034088	Hdlbp	93407698	93407830	left,right	76,56	L13.R6	3,1	TGTGGAAAGGACGAAACACCGAAGCTGACTGCTTTCAACAGGTTTAGAGACGCGTCTCATCCCAAAGTCAACTCCTAGCCGCTGGTTTTAGAGCTAGAAATAGCAAGT	132	64.5	0.394849	mouse poly(A) seq	pgRNA.464
465	chr1	93407774	chr1:93407774	TGACTGCTTTCAACAGAGGA,AAGTCAACTCCTAGCCGCTG	59	67	0.223347	0.464343	+,+	28,7	1,27,0,7	*:*	ENSMUSG00000034088	Hdlbp	93407702	93407830	left,right	72,56	L12.R6	3,1	TGTGGAAAGGACGAAACACCGTGACTGCTTTCAACAGAGGAGTTTAGAGACGCGTCTCATCCCAAAGTCAACTCCTAGCCGCTGGTTTTAGAGCTAGAAATAGCAAGT	128	63	0.343845	mouse poly(A) seq	pgRNA.465
466	chr1	93407774	chr1:93407774	CTGGGCGACAGGTGGTGGGC,TTCACACCAGAGCTCCACAG	43	80	0.36275	0.209722	+,-	12,27	1,11,3,24	*:*	ENSMUSG00000034088	Hdlbp	93407726	93407834	left,right	48,60	L5.R7	1,2	TGTGGAAAGGACGAAACACCGCTGGGCGACAGGTGGTGGGCGTTTAGAGACGCGTCTCATCCCATTCACACCAGAGCTCCACAGGTTTTAGAGCTAGAAATAGCAAGT	108	61.5	0.286236	mouse poly(A) seq	pgRNA.466
467	chr1	93407774	chr1:93407774	AAGCTGACTGCTTTCAACAG,ATTTCCTGAGGTCATGACAC	62	61	0.325355	0.340517	+,+	14,12	1,13,1,11	*:*	ENSMUSG00000034088	Hdlbp	93407698	93407807	left,right	76,33	L13.R4	3,3	TGTGGAAAGGACGAAACACCGAAGCTGACTGCTTTCAACAGGTTTAGAGACGCGTCTCATCCCAATTTCCTGAGGTCATGACACGTTTTAGAGCTAGAAATAGCAAGT	109	61.5	0.332936	mouse poly(A) seq	pgRNA.467
468	chr7	126865097	chr7:126865097	ATGCTTGCACATGAACCCCA,TACTAAATTCTTGACCCCAA	67	61	0.282001	0.3402	-,-	13,8	1,12,1,7	*:*	ENSMUSG00000042606	Hirip3	126865036	126865165	left,right	61,68	L5.R9	2,2	TGTGGAAAGGACGAAACACCGATGCTTGCACATGAACCCCAGTTTAGAGACGCGTCTCATCCCATACTAAATTCTTGACCCCAAGTTTTAGAGCTAGAAATAGCAAGT	129	64	0.3111	mouse poly(A) seq	pgRNA.468
469	chr7	126865097	chr7:126865097	ATCCTCTCCAGGCATTTGAG,TACTAAATTCTTGACCCCAA	63	61	0.245131	0.3402	+,-	8,8	1,7,1,7	*:*	ENSMUSG00000042606	Hirip3	126865067	126865165	left,right	30,68	L1.R9	3,2	TGTGGAAAGGACGAAACACCGATCCTCTCCAGGCATTTGAGGTTTAGAGACGCGTCTCATCCCATACTAAATTCTTGACCCCAAGTTTTAGAGCTAGAAATAGCAAGT	98	62	0.292666	mouse poly(A) seq	pgRNA.469
470	chr7	126865097	chr7:126865097	GTCCACTCAAATGCCTGGAG,TACTAAATTCTTGACCCCAA	63	61	0.324749	0.3402	-,-	13,8	0,13,1,7	*:*	ENSMUSG00000042606	Hirip3	126865059	126865165	left,right	38,68	L3.R9	1,2	TGTGGAAAGGACGAAACACCGGTCCACTCAAATGCCTGGAGGTTTAGAGACGCGTCTCATCCCATACTAAATTCTTGACCCCAAGTTTTAGAGCTAGAAATAGCAAGT	106	62	0.332475	mouse poly(A) seq	pgRNA.470
471	chr7	126865097	chr7:126865097	TGTTCTCTAAGATGGCCTTG,TACTAAATTCTTGACCCCAA	63	61	0.330363	0.3402	+,-	14,8	0,14,1,7	*:*	ENSMUSG00000042606	Hirip3	126865031	126865165	left,right	66,68	L6.R9	2,2	TGTGGAAAGGACGAAACACCGTGTTCTCTAAGATGGCCTTGGTTTAGAGACGCGTCTCATCCCATACTAAATTCTTGACCCCAAGTTTTAGAGCTAGAAATAGCAAGT	134	62	0.335282	mouse poly(A) seq	pgRNA.471
472	chr7	126865097	chr7:126865097	ATGCTTGCACATGAACCCCA,CTTGACCCCAAAGGACAGAC	67	54	0.282001	0.268362	-,-	13,11	1,12,1,10	*:*	ENSMUSG00000042606	Hirip3	126865036	126865156	left,right	61,59	L5.R5	2,2	TGTGGAAAGGACGAAACACCGATGCTTGCACATGAACCCCAGTTTAGAGACGCGTCTCATCCCACTTGACCCCAAAGGACAGACGTTTTAGAGCTAGAAATAGCAAGT	120	60.5	0.275181	mouse poly(A) seq	pgRNA.472
473	chr7	126865097	chr7:126865097	ATCCTCTCCAGGCATTTGAG,CTTGACCCCAAAGGACAGAC	63	54	0.245131	0.268362	+,-	8,11	1,7,1,10	*:*	ENSMUSG00000042606	Hirip3	126865067	126865156	left,right	30,59	L1.R5	3,2	TGTGGAAAGGACGAAACACCGATCCTCTCCAGGCATTTGAGGTTTAGAGACGCGTCTCATCCCACTTGACCCCAAAGGACAGACGTTTTAGAGCTAGAAATAGCAAGT	89	58.5	0.256747	mouse poly(A) seq	pgRNA.473
474	chr7	126865097	chr7:126865097	GTCCACTCAAATGCCTGGAG,CTTGACCCCAAAGGACAGAC	63	54	0.324749	0.268362	-,-	13,11	0,13,1,10	*:*	ENSMUSG00000042606	Hirip3	126865059	126865156	left,right	38,59	L3.R5	1,2	TGTGGAAAGGACGAAACACCGGTCCACTCAAATGCCTGGAGGTTTAGAGACGCGTCTCATCCCACTTGACCCCAAAGGACAGACGTTTTAGAGCTAGAAATAGCAAGT	97	58.5	0.296556	mouse poly(A) seq	pgRNA.474
475	chr7	126865097	chr7:126865097	TGTTCTCTAAGATGGCCTTG,CTTGACCCCAAAGGACAGAC	63	54	0.330363	0.268362	+,-	14,11	0,14,1,10	*:*	ENSMUSG00000042606	Hirip3	126865031	126865156	left,right	66,59	L6.R5	2,2	TGTGGAAAGGACGAAACACCGTGTTCTCTAAGATGGCCTTGGTTTAGAGACGCGTCTCATCCCACTTGACCCCAAAGGACAGACGTTTTAGAGCTAGAAATAGCAAGT	125	58.5	0.299363	mouse poly(A) seq	pgRNA.475
476	chr7	126865097	chr7:126865097	CAACAGTCCACTCAAATGCC,TACTAAATTCTTGACCCCAA	51	61	0.291345	0.3402	-,-	10,8	0,10,1,7	*:*	ENSMUSG00000042606	Hirip3	126865064	126865165	left,right	33,68	L2.R9	1,2	TGTGGAAAGGACGAAACACCGCAACAGTCCACTCAAATGCCGTTTAGAGACGCGTCTCATCCCATACTAAATTCTTGACCCCAAGTTTTAGAGCTAGAAATAGCAAGT	101	56	0.315772	mouse poly(A) seq	pgRNA.476
477	chr7	126865097	chr7:126865097	CATGTGCAAGCATCCTCTCC,TACTAAATTCTTGACCCCAA	51	61	0.308394	0.3402	+,-	11,8	1,10,1,7	*:*	ENSMUSG00000042606	Hirip3	126865056	126865165	left,right	41,68	L4.R9	1,2	TGTGGAAAGGACGAAACACCGCATGTGCAAGCATCCTCTCCGTTTAGAGACGCGTCTCATCCCATACTAAATTCTTGACCCCAAGTTTTAGAGCTAGAAATAGCAAGT	109	56	0.324297	mouse poly(A) seq	pgRNA.477
478	chr1	191622649	chr1:191622649	TCAGCTCATCATATTAACCG,TTAGGAGATTTATTTACACA	71	65	0.480215	0.320405	-,-	2,14	0,2,0,14	*:*	ENSMUSG00000037461	Ints7	191622559	191622652	left,right	90,3	L18.R1	2,3	TGTGGAAAGGACGAAACACCGTCAGCTCATCATATTAACCGGTTTAGAGACGCGTCTCATCCCATTAGGAGATTTATTTACACAGTTTTAGAGCTAGAAATAGCAAGT	93	68	0.40031	human melanoma	pgRNA.478
479	chr1	191622649	chr1:191622649	CCCAACACCAATGACCACAG,TTAGGAGATTTATTTACACA	69	65	0.237468	0.320405	-,-	25,14	0,25,0,14	*:*	ENSMUSG00000037461	Ints7	191622594	191622652	left,right	55,3	L13.R1	1,3	TGTGGAAAGGACGAAACACCGCCCAACACCAATGACCACAGGTTTAGAGACGCGTCTCATCCCATTAGGAGATTTATTTACACAGTTTTAGAGCTAGAAATAGCAAGT	58	67	0.278936	human melanoma	pgRNA.479
480	chr1	191622649	chr1:191622649	CCAACACCAATGACCACAGG,TTAGGAGATTTATTTACACA	69	65	0.539529	0.320405	-,-	10,14	0,10,0,14	*:*	ENSMUSG00000037461	Ints7	191622593	191622652	left,right	56,3	L14.R1	1,3	TGTGGAAAGGACGAAACACCGCCAACACCAATGACCACAGGGTTTAGAGACGCGTCTCATCCCATTAGGAGATTTATTTACACAGTTTTAGAGCTAGAAATAGCAAGT	59	67	0.429967	human melanoma	pgRNA.480
481	chr1	191622649	chr1:191622649	GAGCCTGCCGATACCCCCTG,TTAGGAGATTTATTTACACA	67	65	0.551173	0.320405	+,-	3,14	1,2,0,14	*:*	ENSMUSG00000037461	Ints7	191622590	191622652	left,right	59,3	L15.R1	1,3	TGTGGAAAGGACGAAACACCGGAGCCTGCCGATACCCCCTGGTTTAGAGACGCGTCTCATCCCATTAGGAGATTTATTTACACAGTTTTAGAGCTAGAAATAGCAAGT	62	66	0.435789	human melanoma	pgRNA.481
482	chr1	191622649	chr1:191622649	TATTTACACAGGGAAATCCA,TTAGGAGATTTATTTACACA	62	65	0.224703	0.320405	-,-	23,14	0,23,0,14	*:*	ENSMUSG00000037461	Ints7	191622642	191622652	left,right	7,3	L2.R1	3,3	TGTGGAAAGGACGAAACACCGTATTTACACAGGGAAATCCAGTTTAGAGACGCGTCTCATCCCATTAGGAGATTTATTTACACAGTTTTAGAGCTAGAAATAGCAAGT	10	63.5	0.272554	human melanoma	pgRNA.482
483	chr1	191622649	chr1:191622649	TCAGCTCATCATATTAACCG,ATTAGGAGATTTATTTACAC	71	51	0.480215	0.222867	-,-	2,14	0,2,1,13	*:*	ENSMUSG00000037461	Ints7	191622559	191622653	left,right	90,4	L18.R2	2,3	TGTGGAAAGGACGAAACACCGTCAGCTCATCATATTAACCGGTTTAGAGACGCGTCTCATCCCAATTAGGAGATTTATTTACACGTTTTAGAGCTAGAAATAGCAAGT	94	61	0.351541	human melanoma	pgRNA.483
484	chr1	191622649	chr1:191622649	ACCCAACACCAATGACCACA,TTAGGAGATTTATTTACACA	56	65	0.282232	0.320405	-,-	9,14	0,9,0,14	*:*	ENSMUSG00000037461	Ints7	191622595	191622652	left,right	54,3	L12.R1	1,3	TGTGGAAAGGACGAAACACCGACCCAACACCAATGACCACAGTTTAGAGACGCGTCTCATCCCATTAGGAGATTTATTTACACAGTTTTAGAGCTAGAAATAGCAAGT	57	60.5	0.301319	human melanoma	pgRNA.484
485	chr1	191622649	chr1:191622649	CCCAACACCAATGACCACAG,ATTAGGAGATTTATTTACAC	69	51	0.237468	0.222867	-,-	25,14	0,25,1,13	*:*	ENSMUSG00000037461	Ints7	191622594	191622653	left,right	55,4	L13.R2	1,3	TGTGGAAAGGACGAAACACCGCCCAACACCAATGACCACAGGTTTAGAGACGCGTCTCATCCCAATTAGGAGATTTATTTACACGTTTTAGAGCTAGAAATAGCAAGT	59	60	0.230167	human melanoma	pgRNA.485
486	chr1	191622649	chr1:191622649	CCAACACCAATGACCACAGG,ATTAGGAGATTTATTTACAC	69	51	0.539529	0.222867	-,-	10,14	0,10,1,13	*:*	ENSMUSG00000037461	Ints7	191622593	191622653	left,right	56,4	L14.R2	1,3	TGTGGAAAGGACGAAACACCGCCAACACCAATGACCACAGGGTTTAGAGACGCGTCTCATCCCAATTAGGAGATTTATTTACACGTTTTAGAGCTAGAAATAGCAAGT	60	60	0.381198	human melanoma	pgRNA.486
487	chr1	191622649	chr1:191622649	CCAATGACCACAGGGGGTAT,TTAGGAGATTTATTTACACA	55	65	0.50155	0.320405	-,-	7,14	0,7,0,14	*:*	ENSMUSG00000037461	Ints7	191622587	191622652	left,right	62,3	L16.R1	1,3	TGTGGAAAGGACGAAACACCGCCAATGACCACAGGGGGTATGTTTAGAGACGCGTCTCATCCCATTAGGAGATTTATTTACACAGTTTTAGAGCTAGAAATAGCAAGT	65	60	0.410978	human melanoma	pgRNA.487
488	chr4	129647506	chr4:129647506	CAAGCATACAAGATTAATAT,GAGCAGATGGAATATTCCAG	48	71	0.213416	0.136069	+,-	16,29	0,16,1,28	*:*	ENSMUSG00000003731	Kpna6	129647479	129647544	left,right	27,38	L3.R8	2,2	TGTGGAAAGGACGAAACACCGCAAGCATACAAGATTAATATGTTTAGAGACGCGTCTCATCCCAGAGCAGATGGAATATTCCAGGTTTTAGAGCTAGAAATAGCAAGT	65	59.5	0.174742	human melanoma	pgRNA.488
489	chr4	129647506	chr4:129647506	AGAGCAAGAACACTTTGTTT,GAGCAGATGGAATATTCCAG	46	71	0.277453	0.136069	+,-	19,29	1,18,1,28	*:*	ENSMUSG00000003731	Kpna6	129647504	129647544	left,right	2,38	L1.R8	3,2	TGTGGAAAGGACGAAACACCGAGAGCAAGAACACTTTGTTTGTTTAGAGACGCGTCTCATCCCAGAGCAGATGGAATATTCCAGGTTTTAGAGCTAGAAATAGCAAGT	40	58.5	0.206761	human melanoma	pgRNA.489
490	chr4	129647506	chr4:129647506	CAAGCATACAAGATTAATAT,TGGAATATTCCAGAGGTGGG	48	64	0.213416	0.149393	+,-	16,24	0,16,0,24	*:*	ENSMUSG00000003731	Kpna6	129647479	129647537	left,right	27,31	L3.R5	2,2	TGTGGAAAGGACGAAACACCGCAAGCATACAAGATTAATATGTTTAGAGACGCGTCTCATCCCATGGAATATTCCAGAGGTGGGGTTTTAGAGCTAGAAATAGCAAGT	58	56	0.181404	human melanoma	pgRNA.490
491	chr4	129647506	chr4:129647506	AGAGCAAGAACACTTTGTTT,TGGAATATTCCAGAGGTGGG	46	64	0.277453	0.149393	+,-	19,24	1,18,0,24	*:*	ENSMUSG00000003731	Kpna6	129647504	129647537	left,right	2,31	L1.R5	3,2	TGTGGAAAGGACGAAACACCGAGAGCAAGAACACTTTGTTTGTTTAGAGACGCGTCTCATCCCATGGAATATTCCAGAGGTGGGGTTTTAGAGCTAGAAATAGCAAGT	33	55	0.213423	human melanoma	pgRNA.491
492	chr4	129647506	chr4:129647506	CAAGCATACAAGATTAATAT,AGATGGAATATTCCAGAGGT	48	61	0.213416	0.143498	+,-	16,19	0,16,1,18	*:*	ENSMUSG00000003731	Kpna6	129647479	129647540	left,right	27,34	L3.R6	2,2	TGTGGAAAGGACGAAACACCGCAAGCATACAAGATTAATATGTTTAGAGACGCGTCTCATCCCAAGATGGAATATTCCAGAGGTGTTTTAGAGCTAGAAATAGCAAGT	61	54.5	0.178457	human melanoma	pgRNA.492
493	chr4	129647506	chr4:129647506	CAAGCATACAAGATTAATAT,AGTTACACACGTCAGGGCAG	48	61	0.213416	0.476181	+,+	16,7	0,16,1,6	*:*	ENSMUSG00000003731	Kpna6	129647479	129647588	left,right	27,82	L3.R14	2,2	TGTGGAAAGGACGAAACACCGCAAGCATACAAGATTAATATGTTTAGAGACGCGTCTCATCCCAAGTTACACACGTCAGGGCAGGTTTTAGAGCTAGAAATAGCAAGT	109	54.5	0.344798	human melanoma	pgRNA.493
494	chr4	129647506	chr4:129647506	AGAGCAAGAACACTTTGTTT,AGATGGAATATTCCAGAGGT	46	61	0.277453	0.143498	+,-	19,19	1,18,1,18	*:*	ENSMUSG00000003731	Kpna6	129647504	129647540	left,right	2,34	L1.R6	3,2	TGTGGAAAGGACGAAACACCGAGAGCAAGAACACTTTGTTTGTTTAGAGACGCGTCTCATCCCAAGATGGAATATTCCAGAGGTGTTTTAGAGCTAGAAATAGCAAGT	36	53.5	0.210475	human melanoma	pgRNA.494
495	chr4	129647506	chr4:129647506	CAAGCATACAAGATTAATAT,CAGATGGAATATTCCAGAGG	48	59	0.213416	0.1102	+,-	16,25	0,16,1,24	*:*	ENSMUSG00000003731	Kpna6	129647479	129647541	left,right	27,35	L3.R7	2,2	TGTGGAAAGGACGAAACACCGCAAGCATACAAGATTAATATGTTTAGAGACGCGTCTCATCCCACAGATGGAATATTCCAGAGGGTTTTAGAGCTAGAAATAGCAAGT	62	53.5	0.161808	human melanoma	pgRNA.495
496	chr4	129647506	chr4:129647506	CCATATTAATCTTGTATGCT,GAGCAGATGGAATATTCCAG	36	71	0.168903	0.136069	-,-	18,29	1,17,1,28	*:*	ENSMUSG00000003731	Kpna6	129647468	129647544	left,right	38,38	L5.R8	2,2	TGTGGAAAGGACGAAACACCGCCATATTAATCTTGTATGCTGTTTAGAGACGCGTCTCATCCCAGAGCAGATGGAATATTCCAGGTTTTAGAGCTAGAAATAGCAAGT	76	53.5	0.152486	human melanoma	pgRNA.496
497	chr4	129647506	chr4:129647506	AGAGCAAGAACACTTTGTTT,AGTTACACACGTCAGGGCAG	46	61	0.277453	0.476181	+,+	19,7	1,18,1,6	*:*	ENSMUSG00000003731	Kpna6	129647504	129647588	left,right	2,82	L1.R14	3,2	TGTGGAAAGGACGAAACACCGAGAGCAAGAACACTTTGTTTGTTTAGAGACGCGTCTCATCCCAAGTTACACACGTCAGGGCAGGTTTTAGAGCTAGAAATAGCAAGT	84	53.5	0.376817	human melanoma	pgRNA.497
498	chr8	34137562	chr8:34137562	TTAGATTCAGCAGGACACCA,AAGCAACTAGGACACCCCAG	65	81	0.291861	0.254152	+,+	11,15	0,11,1,14	*:*	ENSMUSG00000031513	Leprotl1	34137492	34137623	left,right	70,61	L7.R8	2,1	TGTGGAAAGGACGAAACACCGTTAGATTCAGCAGGACACCAGTTTAGAGACGCGTCTCATCCCAAAGCAACTAGGACACCCCAGGTTTTAGAGCTAGAAATAGCAAGT	131	73	0.273007	mouse poly(A) seq	pgRNA.498
499	chr8	34137562	chr8:34137562	TTAGATTCAGCAGGACACCA,CAAGTCCCCATGGAAACAGG	65	67	0.291861	0.097405	+,+	11,32	0,11,2,30	*:*	ENSMUSG00000031513	Leprotl1	34137492	34137582	left,right	70,20	L7.R6	2,1	TGTGGAAAGGACGAAACACCGTTAGATTCAGCAGGACACCAGTTTAGAGACGCGTCTCATCCCACAAGTCCCCATGGAAACAGGGTTTTAGAGCTAGAAATAGCAAGT	90	66	0.194633	mouse poly(A) seq	pgRNA.499
500	chr8	34137562	chr8:34137562	TTAGATTCAGCAGGACACCA,GTTCGCCTCCTGTTTCCATG	65	65	0.291861	0.234873	+,-	11,15	0,11,0,15	*:*	ENSMUSG00000031513	Leprotl1	34137492	34137577	left,right	70,15	L7.R2	2,3	TGTGGAAAGGACGAAACACCGTTAGATTCAGCAGGACACCAGTTTAGAGACGCGTCTCATCCCAGTTCGCCTCCTGTTTCCATGGTTTTAGAGCTAGAAATAGCAAGT	85	65	0.263367	mouse poly(A) seq	pgRNA.500
501	chr8	34137562	chr8:34137562	CTTCTCTAGACTGCTTTCCA,AAGCAACTAGGACACCCCAG	49	81	0.130387	0.254152	-,+	28,15	3,25,1,14	*:*	ENSMUSG00000031513	Leprotl1	34137499	34137623	left,right	63,61	L6.R8	3,1	TGTGGAAAGGACGAAACACCGCTTCTCTAGACTGCTTTCCAGTTTAGAGACGCGTCTCATCCCAAAGCAACTAGGACACCCCAGGTTTTAGAGCTAGAAATAGCAAGT	124	65	0.19227	mouse poly(A) seq	pgRNA.501
502	chr8	34137562	chr8:34137562	TTAGATTCAGCAGGACACCA,GGAGGCGAACAACAGTGAGA	65	60	0.291861	0.221238	+,+	11,11	0,11,0,11	*:*	ENSMUSG00000031513	Leprotl1	34137492	34137600	left,right	70,38	L7.R7	2,1	TGTGGAAAGGACGAAACACCGTTAGATTCAGCAGGACACCAGTTTAGAGACGCGTCTCATCCCAGGAGGCGAACAACAGTGAGAGTTTTAGAGCTAGAAATAGCAAGT	108	62.5	0.25655	mouse poly(A) seq	pgRNA.502
503	chr8	34137562	chr8:34137562	TTAGATTCAGCAGGACACCA,TAATCTTCAGCAAGTCCCCA	65	59	0.291861	0.271462	+,+	11,14	0,11,1,13	*:*	ENSMUSG00000031513	Leprotl1	34137492	34137572	left,right	70,10	L7.R1	2,2	TGTGGAAAGGACGAAACACCGTTAGATTCAGCAGGACACCAGTTTAGAGACGCGTCTCATCCCATAATCTTCAGCAAGTCCCCAGTTTTAGAGCTAGAAATAGCAAGT	80	62	0.281662	mouse poly(A) seq	pgRNA.503
504	chr8	34137562	chr8:34137562	TTAGATTCAGCAGGACACCA,TCGCCAACAGCTCAGCATCA	65	59	0.291861	0.279266	+,+	11,12	0,11,0,12	*:*	ENSMUSG00000031513	Leprotl1	34137492	34137647	left,right	70,85	L7.R13	2,1	TGTGGAAAGGACGAAACACCGTTAGATTCAGCAGGACACCAGTTTAGAGACGCGTCTCATCCCATCGCCAACAGCTCAGCATCAGTTTTAGAGCTAGAAATAGCAAGT	155	62	0.285564	mouse poly(A) seq	pgRNA.504
505	chr8	34137562	chr8:34137562	TTAGATTCAGCAGGACACCA,GGGCCGTGATGCTGAGCTGT	65	56	0.291861	0.252921	+,-	11,14	0,11,3,11	*:*	ENSMUSG00000031513	Leprotl1	34137492	34137640	left,right	70,78	L7.R12	2,1	TGTGGAAAGGACGAAACACCGTTAGATTCAGCAGGACACCAGTTTAGAGACGCGTCTCATCCCAGGGCCGTGATGCTGAGCTGTGTTTTAGAGCTAGAAATAGCAAGT	148	60.5	0.272391	mouse poly(A) seq	pgRNA.505
506	chr8	34137562	chr8:34137562	CTCATTTGGAAAAGCTTGGC,AAGCAACTAGGACACCCCAG	36	81	0.310199	0.254152	-,+	16,15	1,15,1,14	*:*	ENSMUSG00000031513	Leprotl1	34137529	34137623	left,right	33,61	L4.R8	3,1	TGTGGAAAGGACGAAACACCGCTCATTTGGAAAAGCTTGGCGTTTAGAGACGCGTCTCATCCCAAAGCAACTAGGACACCCCAGGTTTTAGAGCTAGAAATAGCAAGT	94	58.5	0.282175	mouse poly(A) seq	pgRNA.506
507	chr8	34137562	chr8:34137562	CTTCTCTAGACTGCTTTCCA,CAAGTCCCCATGGAAACAGG	49	67	0.130387	0.097405	-,+	28,32	3,25,2,30	*:*	ENSMUSG00000031513	Leprotl1	34137499	34137582	left,right	63,20	L6.R6	3,1	TGTGGAAAGGACGAAACACCGCTTCTCTAGACTGCTTTCCAGTTTAGAGACGCGTCTCATCCCACAAGTCCCCATGGAAACAGGGTTTTAGAGCTAGAAATAGCAAGT	83	58	0.113896	mouse poly(A) seq	pgRNA.507
508	chr4	125109864	chr4:125109864	GATCAGATGTGTCATCAGGA,GGGAGAGAGTGTTTTCACGG	68	71	0.504728	0.328915	-,+	6,16	1,5,0,16	*:*	ENSMUSG00000028863	Meaf6	125109817	125109951	left,right	47,87	L3.R13	1,4	TGTGGAAAGGACGAAACACCGGATCAGATGTGTCATCAGGAGTTTAGAGACGCGTCTCATCCCAGGGAGAGAGTGTTTTCACGGGTTTTAGAGCTAGAAATAGCAAGT	134	69.5	0.416822	human melanoma	pgRNA.508
509	chr4	125109864	chr4:125109864	ATCTGATCGTCTGTTTCATG,GGGAGAGAGTGTTTTCACGG	66	71	0.308058	0.328915	+,+	28,16	1,27,0,16	*:*	ENSMUSG00000028863	Meaf6	125109842	125109951	left,right	22,87	L1.R13	3,4	TGTGGAAAGGACGAAACACCGATCTGATCGTCTGTTTCATGGTTTAGAGACGCGTCTCATCCCAGGGAGAGAGTGTTTTCACGGGTTTTAGAGCTAGAAATAGCAAGT	109	68.5	0.318487	human melanoma	pgRNA.509
510	chr4	125109864	chr4:125109864	GATCAGATGTGTCATCAGGA,GGCTTCTTGATTTCTTCAGG	68	56	0.504728	0.233449	-,+	6,14	1,5,1,13	*:*	ENSMUSG00000028863	Meaf6	125109817	125109926	left,right	47,62	L3.R9	1,3	TGTGGAAAGGACGAAACACCGGATCAGATGTGTCATCAGGAGTTTAGAGACGCGTCTCATCCCAGGCTTCTTGATTTCTTCAGGGTTTTAGAGCTAGAAATAGCAAGT	109	62	0.369088	human melanoma	pgRNA.510
511	chr4	125109864	chr4:125109864	ATCTGATCGTCTGTTTCATG,GGCTTCTTGATTTCTTCAGG	66	56	0.308058	0.233449	+,+	28,14	1,27,1,13	*:*	ENSMUSG00000028863	Meaf6	125109842	125109926	left,right	22,62	L1.R9	3,3	TGTGGAAAGGACGAAACACCGATCTGATCGTCTGTTTCATGGTTTAGAGACGCGTCTCATCCCAGGCTTCTTGATTTCTTCAGGGTTTTAGAGCTAGAAATAGCAAGT	84	61	0.270753	human melanoma	pgRNA.511
512	chr4	125109864	chr4:125109864	GATCAGATGTGTCATCAGGA,TGGCTTCTTGATTTCTTCAG	68	51	0.504728	0.112671	-,+	6,30	1,5,2,28	*:*	ENSMUSG00000028863	Meaf6	125109817	125109925	left,right	47,61	L3.R8	1,3	TGTGGAAAGGACGAAACACCGGATCAGATGTGTCATCAGGAGTTTAGAGACGCGTCTCATCCCATGGCTTCTTGATTTCTTCAGGTTTTAGAGCTAGAAATAGCAAGT	108	59.5	0.308699	human melanoma	pgRNA.512
513	chr4	125109864	chr4:125109864	GATCAGATGTGTCATCAGGA,ATTCATAACTGAAACTAAAG	68	50	0.504728	0.181969	-,+	6,22	1,5,1,21	*:*	ENSMUSG00000028863	Meaf6	125109817	125109872	left,right	47,8	L3.R1	1,2	TGTGGAAAGGACGAAACACCGGATCAGATGTGTCATCAGGAGTTTAGAGACGCGTCTCATCCCAATTCATAACTGAAACTAAAGGTTTTAGAGCTAGAAATAGCAAGT	55	59	0.343348	human melanoma	pgRNA.513
514	chr4	125109864	chr4:125109864	ATCTGATCGTCTGTTTCATG,TGGCTTCTTGATTTCTTCAG	66	51	0.308058	0.112671	+,+	28,30	1,27,2,28	*:*	ENSMUSG00000028863	Meaf6	125109842	125109925	left,right	22,61	L1.R8	3,3	TGTGGAAAGGACGAAACACCGATCTGATCGTCTGTTTCATGGTTTAGAGACGCGTCTCATCCCATGGCTTCTTGATTTCTTCAGGTTTTAGAGCTAGAAATAGCAAGT	83	58.5	0.210364	human melanoma	pgRNA.514
515	chr4	125109864	chr4:125109864	ATCTGATCGTCTGTTTCATG,ATTCATAACTGAAACTAAAG	66	50	0.308058	0.181969	+,+	28,22	1,27,1,21	*:*	ENSMUSG00000028863	Meaf6	125109842	125109872	left,right	22,8	L1.R1	3,2	TGTGGAAAGGACGAAACACCGATCTGATCGTCTGTTTCATGGTTTAGAGACGCGTCTCATCCCAATTCATAACTGAAACTAAAGGTTTTAGAGCTAGAAATAGCAAGT	30	58	0.245013	human melanoma	pgRNA.515
516	chr4	125109864	chr4:125109864	GATCAGATGTGTCATCAGGA,GAGAGTGTTTTCACGGTGGA	68	48	0.504728	0.36981	-,+	6,9	1,5,1,8	*:*	ENSMUSG00000028863	Meaf6	125109817	125109955	left,right	47,91	L3.R14	1,4	TGTGGAAAGGACGAAACACCGGATCAGATGTGTCATCAGGAGTTTAGAGACGCGTCTCATCCCAGAGAGTGTTTTCACGGTGGAGTTTTAGAGCTAGAAATAGCAAGT	138	58	0.437269	human melanoma	pgRNA.516
517	chr4	125109864	chr4:125109864	ATCTGATCGTCTGTTTCATG,GAGAGTGTTTTCACGGTGGA	66	48	0.308058	0.36981	+,+	28,9	1,27,1,8	*:*	ENSMUSG00000028863	Meaf6	125109842	125109955	left,right	22,91	L1.R14	3,4	TGTGGAAAGGACGAAACACCGATCTGATCGTCTGTTTCATGGTTTAGAGACGCGTCTCATCCCAGAGAGTGTTTTCACGGTGGAGTTTTAGAGCTAGAAATAGCAAGT	113	57	0.338934	human melanoma	pgRNA.517
518	chr3	88169905	chr3:88169905	AAACACAACAGTTTCCTGGA,GCTTTGTTGCCTCCTCAGTG	65	70	0.135937	0.242992	-,+	29,15	3,26,2,13	*:*	ENSMUSG00000001419	Mef2d	88169831	88169995	left,right	74,90	L2.R9	3,3	TGTGGAAAGGACGAAACACCGAAACACAACAGTTTCCTGGAGTTTAGAGACGCGTCTCATCCCAGCTTTGTTGCCTCCTCAGTGGTTTTAGAGCTAGAAATAGCAAGT	164	67.5	0.189464	human melanoma	pgRNA.518
519	chr3	88169905	chr3:88169905	TGTTAGTGGTGTAACCGTCC,GCTTTGTTGCCTCCTCAGTG	56	70	1	0.242992	+,+	0,15	0,0,2,13	*:*	ENSMUSG00000001419	Mef2d	88169827	88169995	left,right	78,90	L3.R9	2,3	TGTGGAAAGGACGAAACACCGTGTTAGTGGTGTAACCGTCCGTTTAGAGACGCGTCTCATCCCAGCTTTGTTGCCTCCTCAGTGGTTTTAGAGCTAGAAATAGCAAGT	168	63	0.621496	human melanoma	pgRNA.519
520	chr3	88169905	chr3:88169905	AAACACAACAGTTTCCTGGA,AACAAAGCATTAGTCTGGAG	65	60	0.135937	0.258904	-,-	29,16	3,26,0,16	*:*	ENSMUSG00000001419	Mef2d	88169831	88169970	left,right	74,65	L2.R5	3,2	TGTGGAAAGGACGAAACACCGAAACACAACAGTTTCCTGGAGTTTAGAGACGCGTCTCATCCCAAACAAAGCATTAGTCTGGAGGTTTTAGAGCTAGAAATAGCAAGT	139	62.5	0.19742	human melanoma	pgRNA.520
521	chr3	88169905	chr3:88169905	AAACACAACAGTTTCCTGGA,GAATCTCATCTGTACAGTAC	65	56	0.135937	0.351245	-,-	29,8	3,26,1,7	*:*	ENSMUSG00000001419	Mef2d	88169831	88169927	left,right	74,22	L2.R2	3,1	TGTGGAAAGGACGAAACACCGAAACACAACAGTTTCCTGGAGTTTAGAGACGCGTCTCATCCCAGAATCTCATCTGTACAGTACGTTTTAGAGCTAGAAATAGCAAGT	96	60.5	0.243591	human melanoma	pgRNA.521
522	chr3	88169905	chr3:88169905	AAACACAACAGTTTCCTGGA,ATGCTTTGTTGCCTCCTCAG	65	56	0.135937	0.331794	-,+	29,15	3,26,0,15	*:*	ENSMUSG00000001419	Mef2d	88169831	88169993	left,right	74,88	L2.R7	3,3	TGTGGAAAGGACGAAACACCGAAACACAACAGTTTCCTGGAGTTTAGAGACGCGTCTCATCCCAATGCTTTGTTGCCTCCTCAGGTTTTAGAGCTAGAAATAGCAAGT	162	60.5	0.233865	human melanoma	pgRNA.522
523	chr3	88169905	chr3:88169905	AAACACAACAGTTTCCTGGA,AAGCATTAGTCTGGAGAGGA	65	55	0.135937	0.166859	-,-	29,23	3,26,0,23	*:*	ENSMUSG00000001419	Mef2d	88169831	88169966	left,right	74,61	L2.R4	3,2	TGTGGAAAGGACGAAACACCGAAACACAACAGTTTCCTGGAGTTTAGAGACGCGTCTCATCCCAAAGCATTAGTCTGGAGAGGAGTTTTAGAGCTAGAAATAGCAAGT	135	60	0.151398	human melanoma	pgRNA.523
524	chr3	88169905	chr3:88169905	TGTTAGTGGTGTAACCGTCC,AACAAAGCATTAGTCTGGAG	56	60	1	0.258904	+,-	0,16	0,0,0,16	*:*	ENSMUSG00000001419	Mef2d	88169827	88169970	left,right	78,65	L3.R5	2,2	TGTGGAAAGGACGAAACACCGTGTTAGTGGTGTAACCGTCCGTTTAGAGACGCGTCTCATCCCAAACAAAGCATTAGTCTGGAGGTTTTAGAGCTAGAAATAGCAAGT	143	58	0.629452	human melanoma	pgRNA.524
525	chr3	88169905	chr3:88169905	TGTTAGTGGTGTAACCGTCC,GAATCTCATCTGTACAGTAC	56	56	1	0.351245	+,-	0,8	0,0,1,7	*:*	ENSMUSG00000001419	Mef2d	88169827	88169927	left,right	78,22	L3.R2	2,1	TGTGGAAAGGACGAAACACCGTGTTAGTGGTGTAACCGTCCGTTTAGAGACGCGTCTCATCCCAGAATCTCATCTGTACAGTACGTTTTAGAGCTAGAAATAGCAAGT	100	56	0.675622	human melanoma	pgRNA.525
526	chr3	88169905	chr3:88169905	CAACAAACACAACAGTTTCC,GCTTTGTTGCCTCCTCAGTG	42	70	0.136942	0.242992	-,+	29,15	2,27,2,13	*:*	ENSMUSG00000001419	Mef2d	88169835	88169995	left,right	70,90	L1.R9	3,3	TGTGGAAAGGACGAAACACCGCAACAAACACAACAGTTTCCGTTTAGAGACGCGTCTCATCCCAGCTTTGTTGCCTCCTCAGTGGTTTTAGAGCTAGAAATAGCAAGT	160	56	0.189967	human melanoma	pgRNA.526
527	chr3	88169905	chr3:88169905	TGTTAGTGGTGTAACCGTCC,ATGCTTTGTTGCCTCCTCAG	56	56	1	0.331794	+,+	0,15	0,0,0,15	*:*	ENSMUSG00000001419	Mef2d	88169827	88169993	left,right	78,88	L3.R7	2,3	TGTGGAAAGGACGAAACACCGTGTTAGTGGTGTAACCGTCCGTTTAGAGACGCGTCTCATCCCAATGCTTTGTTGCCTCCTCAGGTTTTAGAGCTAGAAATAGCAAGT	166	56	0.665897	human melanoma	pgRNA.527
528	chr19	45751864	chr19:45751864	GGTGAGAAATGCAACCACAC,AGCACACCACAAGCTGCACG	60	66	0.301891	0.249602	+,+	14,13	1,13,1,12	*:*	ENSMUSG00000025220	Mgea5	45751821	45751938	left,right	43,74	L3.R17	1,1	TGTGGAAAGGACGAAACACCGGGTGAGAAATGCAACCACACGTTTAGAGACGCGTCTCATCCCAAGCACACCACAAGCTGCACGGTTTTAGAGCTAGAAATAGCAAGT	117	63	0.275746	mouse poly(A) seq	pgRNA.528
529	chr19	45751864	chr19:45751864	GGTGAGAAATGCAACCACAC,GGGTCAGGGCCTCTTACGTG	60	62	0.301891	0.790697	+,-	14,4	1,13,0,4	*:*	ENSMUSG00000025220	Mgea5	45751821	45751885	left,right	43,21	L3.R3	1,2	TGTGGAAAGGACGAAACACCGGGTGAGAAATGCAACCACACGTTTAGAGACGCGTCTCATCCCAGGGTCAGGGCCTCTTACGTGGTTTTAGAGCTAGAAATAGCAAGT	64	61	0.546294	mouse poly(A) seq	pgRNA.529
530	chr19	45751864	chr19:45751864	GGTGAGAAATGCAACCACAC,TGCATACCCCGTGCAGCTTG	60	59	0.301891	0.552086	+,-	14,4	1,13,0,4	*:*	ENSMUSG00000025220	Mgea5	45751821	45751934	left,right	43,70	L3.R14	1,2	TGTGGAAAGGACGAAACACCGGGTGAGAAATGCAACCACACGTTTAGAGACGCGTCTCATCCCATGCATACCCCGTGCAGCTTGGTTTTAGAGCTAGAAATAGCAAGT	113	59.5	0.426988	mouse poly(A) seq	pgRNA.530
531	chr19	45751864	chr19:45751864	GGTGAGAAATGCAACCACAC,GGAGCACACCACAAGCTGCA	60	56	0.301891	0.225453	+,+	14,18	1,13,1,17	*:*	ENSMUSG00000025220	Mgea5	45751821	45751936	left,right	43,72	L3.R15	1,1	TGTGGAAAGGACGAAACACCGGGTGAGAAATGCAACCACACGTTTAGAGACGCGTCTCATCCCAGGAGCACACCACAAGCTGCAGTTTTAGAGCTAGAAATAGCAAGT	115	58	0.263672	mouse poly(A) seq	pgRNA.531
532	chr19	45751864	chr19:45751864	GGTGAGAAATGCAACCACAC,CCCTAACACAAGACCCAAAG	60	55	0.301891	0.30433	+,+	14,10	1,13,0,10	*:*	ENSMUSG00000025220	Mgea5	45751821	45751915	left,right	43,51	L3.R11	1,1	TGTGGAAAGGACGAAACACCGGGTGAGAAATGCAACCACACGTTTAGAGACGCGTCTCATCCCACCCTAACACAAGACCCAAAGGTTTTAGAGCTAGAAATAGCAAGT	94	57.5	0.30311	mouse poly(A) seq	pgRNA.532
533	chr19	45751864	chr19:45751864	GGTGAGAAATGCAACCACAC,TAGGGTCAGGGCCTCTTACG	60	50	0.301891	0.532015	+,-	14,3	1,13,0,3	*:*	ENSMUSG00000025220	Mgea5	45751821	45751887	left,right	43,23	L3.R6	1,2	TGTGGAAAGGACGAAACACCGGGTGAGAAATGCAACCACACGTTTAGAGACGCGTCTCATCCCATAGGGTCAGGGCCTCTTACGGTTTTAGAGCTAGAAATAGCAAGT	66	55	0.416953	mouse poly(A) seq	pgRNA.533
534	chr19	45751864	chr19:45751864	GGTGAGAAATGCAACCACAC,CTCTTACGTGGGGCTCTCTA	60	46	0.301891	0.402623	+,-	14,6	1,13,1,5	*:*	ENSMUSG00000025220	Mgea5	45751821	45751875	left,right	43,11	L3.R1	1,2	TGTGGAAAGGACGAAACACCGGGTGAGAAATGCAACCACACGTTTAGAGACGCGTCTCATCCCACTCTTACGTGGGGCTCTCTAGTTTTAGAGCTAGAAATAGCAAGT	54	53	0.352257	mouse poly(A) seq	pgRNA.534
535	chr19	45751864	chr19:45751864	GGTGAGAAATGCAACCACAC,GAGCACACCACAAGCTGCAC	60	46	0.301891	0.526973	+,+	14,6	1,13,0,6	*:*	ENSMUSG00000025220	Mgea5	45751821	45751937	left,right	43,73	L3.R16	1,1	TGTGGAAAGGACGAAACACCGGGTGAGAAATGCAACCACACGTTTAGAGACGCGTCTCATCCCAGAGCACACCACAAGCTGCACGTTTTAGAGCTAGAAATAGCAAGT	116	53	0.414432	mouse poly(A) seq	pgRNA.535
536	chr19	45751864	chr19:45751864	GGTGAGAAATGCAACCACAC,AGGGTCAGGGCCTCTTACGT	60	45	0.301891	0.503813	+,-	14,6	1,13,0,6	*:*	ENSMUSG00000025220	Mgea5	45751821	45751886	left,right	43,22	L3.R5	1,2	TGTGGAAAGGACGAAACACCGGGTGAGAAATGCAACCACACGTTTAGAGACGCGTCTCATCCCAAGGGTCAGGGCCTCTTACGTGTTTTAGAGCTAGAAATAGCAAGT	65	52.5	0.402852	mouse poly(A) seq	pgRNA.536
537	chr19	45751864	chr19:45751864	GGTGAGAAATGCAACCACAC,CCTAGAGAGCCCCACGTAAG	60	44	0.301891	0.67527	+,+	14,3	1,13,0,3	*:*	ENSMUSG00000025220	Mgea5	45751821	45751886	left,right	43,22	L3.R4	1,1	TGTGGAAAGGACGAAACACCGGGTGAGAAATGCAACCACACGTTTAGAGACGCGTCTCATCCCACCTAGAGAGCCCCACGTAAGGTTTTAGAGCTAGAAATAGCAAGT	65	52	0.48858	mouse poly(A) seq	pgRNA.537
538	chr11	97684622	chr11:97684622	ACATAGATACCTTCCCGCCA,GAGGGACACCCACAAGCTGG	60	69	0.45735	0.318988	-,-	4,9	0,4,1,8	*:*	ENSMUSG00000038437	Mllt6	97684534	97684668	left,right	88,46	L6.R4	2,1	TGTGGAAAGGACGAAACACCGACATAGATACCTTCCCGCCAGTTTAGAGACGCGTCTCATCCCAGAGGGACACCCACAAGCTGGGTTTTAGAGCTAGAAATAGCAAGT	134	64.5	0.388169	mouse poly(A) seq	pgRNA.538
539	chr11	97684622	chr11:97684622	TAAAGTGTCATTGTCTGTGG,GAGGGACACCCACAAGCTGG	59	69	0.163443	0.318988	-,-	20,9	1,19,1,8	*:*	ENSMUSG00000038437	Mllt6	97684590	97684668	left,right	32,46	L5.R4	2,1	TGTGGAAAGGACGAAACACCGTAAAGTGTCATTGTCTGTGGGTTTAGAGACGCGTCTCATCCCAGAGGGACACCCACAAGCTGGGTTTTAGAGCTAGAAATAGCAAGT	78	64	0.241216	mouse poly(A) seq	pgRNA.539
540	chr11	97684622	chr11:97684622	CCTTAAAGTGTCATTGTCTG,GAGGGACACCCACAAGCTGG	56	69	0.271826	0.318988	-,-	17,9	1,16,1,8	*:*	ENSMUSG00000038437	Mllt6	97684593	97684668	left,right	29,46	L4.R4	2,1	TGTGGAAAGGACGAAACACCGCCTTAAAGTGTCATTGTCTGGTTTAGAGACGCGTCTCATCCCAGAGGGACACCCACAAGCTGGGTTTTAGAGCTAGAAATAGCAAGT	75	62.5	0.295407	mouse poly(A) seq	pgRNA.540
541	chr11	97684622	chr11:97684622	CATAGATACCTTCCCGCCAC,GAGGGACACCCACAAGCTGG	56	69	0.944444	0.318988	-,-	1,9	1,0,1,8	*:*	ENSMUSG00000038437	Mllt6	97684533	97684668	left,right	89,46	L7.R4	2,1	TGTGGAAAGGACGAAACACCGCATAGATACCTTCCCGCCACGTTTAGAGACGCGTCTCATCCCAGAGGGACACCCACAAGCTGGGTTTTAGAGCTAGAAATAGCAAGT	135	62.5	0.631716	mouse poly(A) seq	pgRNA.541
542	chr11	97684622	chr11:97684622	ACATAGATACCTTCCCGCCA,GTAGACCCAGGAGCTTGAGA	60	63	0.45735	0.191588	-,-	4,20	0,4,0,20	*:*	ENSMUSG00000038437	Mllt6	97684534	97684686	left,right	88,64	L6.R9	2,2	TGTGGAAAGGACGAAACACCGACATAGATACCTTCCCGCCAGTTTAGAGACGCGTCTCATCCCAGTAGACCCAGGAGCTTGAGAGTTTTAGAGCTAGAAATAGCAAGT	152	61.5	0.324469	mouse poly(A) seq	pgRNA.542
543	chr11	97684622	chr11:97684622	ACATAGATACCTTCCCGCCA,GGATCACCAGCAGTAGACCC	60	63	0.45735	0.51283	-,-	4,6	0,4,0,6	*:*	ENSMUSG00000038437	Mllt6	97684534	97684698	left,right	88,76	L6.R13	2,1	TGTGGAAAGGACGAAACACCGACATAGATACCTTCCCGCCAGTTTAGAGACGCGTCTCATCCCAGGATCACCAGCAGTAGACCCGTTTTAGAGCTAGAAATAGCAAGT	164	61.5	0.48509	mouse poly(A) seq	pgRNA.543
544	chr11	97684622	chr11:97684622	TAAAGTGTCATTGTCTGTGG,GTAGACCCAGGAGCTTGAGA	59	63	0.163443	0.191588	-,-	20,20	1,19,0,20	*:*	ENSMUSG00000038437	Mllt6	97684590	97684686	left,right	32,64	L5.R9	2,2	TGTGGAAAGGACGAAACACCGTAAAGTGTCATTGTCTGTGGGTTTAGAGACGCGTCTCATCCCAGTAGACCCAGGAGCTTGAGAGTTTTAGAGCTAGAAATAGCAAGT	96	61	0.177516	mouse poly(A) seq	pgRNA.544
545	chr11	97684622	chr11:97684622	TAAAGTGTCATTGTCTGTGG,GGATCACCAGCAGTAGACCC	59	63	0.163443	0.51283	-,-	20,6	1,19,0,6	*:*	ENSMUSG00000038437	Mllt6	97684590	97684698	left,right	32,76	L5.R13	2,1	TGTGGAAAGGACGAAACACCGTAAAGTGTCATTGTCTGTGGGTTTAGAGACGCGTCTCATCCCAGGATCACCAGCAGTAGACCCGTTTTAGAGCTAGAAATAGCAAGT	108	61	0.338136	mouse poly(A) seq	pgRNA.545
546	chr11	97684622	chr11:97684622	CCTTAAAGTGTCATTGTCTG,GTAGACCCAGGAGCTTGAGA	56	63	0.271826	0.191588	-,-	17,20	1,16,0,20	*:*	ENSMUSG00000038437	Mllt6	97684593	97684686	left,right	29,64	L4.R9	2,2	TGTGGAAAGGACGAAACACCGCCTTAAAGTGTCATTGTCTGGTTTAGAGACGCGTCTCATCCCAGTAGACCCAGGAGCTTGAGAGTTTTAGAGCTAGAAATAGCAAGT	93	59.5	0.231707	mouse poly(A) seq	pgRNA.546
547	chr11	97684622	chr11:97684622	CCTTAAAGTGTCATTGTCTG,GGATCACCAGCAGTAGACCC	56	63	0.271826	0.51283	-,-	17,6	1,16,0,6	*:*	ENSMUSG00000038437	Mllt6	97684593	97684698	left,right	29,76	L4.R13	2,1	TGTGGAAAGGACGAAACACCGCCTTAAAGTGTCATTGTCTGGTTTAGAGACGCGTCTCATCCCAGGATCACCAGCAGTAGACCCGTTTTAGAGCTAGAAATAGCAAGT	105	59.5	0.392328	mouse poly(A) seq	pgRNA.547
548	chr1	90948881	chr1:90948881	TAGGCAGAGAACATCAGTTG,AGGGTGGCCCAGCAAAGTCG	64	63	0.235936	0.3529	-,-	24,9	2,22,2,7	*:*	ENSMUSG00000026303	Mlph	90948870	90948939	left,right	11,58	L1.R6	2,1	TGTGGAAAGGACGAAACACCGTAGGCAGAGAACATCAGTTGGTTTAGAGACGCGTCTCATCCCAAGGGTGGCCCAGCAAAGTCGGTTTTAGAGCTAGAAATAGCAAGT	69	63.5	0.294418	mouse poly(A) seq	pgRNA.548
549	chr1	90948881	chr1:90948881	TAGGCAGAGAACATCAGTTG,GTTAAAGAATCACAGCGAGA	64	62	0.235936	0.457972	-,-	24,6	2,22,0,6	*:*	ENSMUSG00000026303	Mlph	90948870	90948911	left,right	11,30	L1.R3	2,2	TGTGGAAAGGACGAAACACCGTAGGCAGAGAACATCAGTTGGTTTAGAGACGCGTCTCATCCCAGTTAAAGAATCACAGCGAGAGTTTTAGAGCTAGAAATAGCAAGT	41	63	0.346954	mouse poly(A) seq	pgRNA.549
550	chr1	90948881	chr1:90948881	GGTGACCTGGTGACAGCTGG,AGGGTGGCCCAGCAAAGTCG	62	63	0.198085	0.3529	-,-	25,9	0,25,2,7	*:*	ENSMUSG00000026303	Mlph	90948795	90948939	left,right	86,58	L13.R6	1,1	TGTGGAAAGGACGAAACACCGGGTGACCTGGTGACAGCTGGGTTTAGAGACGCGTCTCATCCCAAGGGTGGCCCAGCAAAGTCGGTTTTAGAGCTAGAAATAGCAAGT	144	62.5	0.275492	mouse poly(A) seq	pgRNA.550
551	chr1	90948881	chr1:90948881	TAGGCAGAGAACATCAGTTG,GCTTCTGAGTGACCTTCAGT	64	60	0.235936	0.238072	-,-	24,13	2,22,1,12	*:*	ENSMUSG00000026303	Mlph	90948870	90948889	left,right	11,8	L1.R2	2,2	TGTGGAAAGGACGAAACACCGTAGGCAGAGAACATCAGTTGGTTTAGAGACGCGTCTCATCCCAGCTTCTGAGTGACCTTCAGTGTTTTAGAGCTAGAAATAGCAAGT	19	62	0.237004	mouse poly(A) seq	pgRNA.551
552	chr1	90948881	chr1:90948881	GGTGACCTGGTGACAGCTGG,GTTAAAGAATCACAGCGAGA	62	62	0.198085	0.457972	-,-	25,6	0,25,0,6	*:*	ENSMUSG00000026303	Mlph	90948795	90948911	left,right	86,30	L13.R3	1,2	TGTGGAAAGGACGAAACACCGGGTGACCTGGTGACAGCTGGGTTTAGAGACGCGTCTCATCCCAGTTAAAGAATCACAGCGAGAGTTTTAGAGCTAGAAATAGCAAGT	116	62	0.328029	mouse poly(A) seq	pgRNA.552
553	chr1	90948881	chr1:90948881	GGTGACCTGGTGACAGCTGG,GCTTCTGAGTGACCTTCAGT	62	60	0.198085	0.238072	-,-	25,13	0,25,1,12	*:*	ENSMUSG00000026303	Mlph	90948795	90948889	left,right	86,8	L13.R2	1,2	TGTGGAAAGGACGAAACACCGGGTGACCTGGTGACAGCTGGGTTTAGAGACGCGTCTCATCCCAGCTTCTGAGTGACCTTCAGTGTTTTAGAGCTAGAAATAGCAAGT	94	61	0.218078	mouse poly(A) seq	pgRNA.553
554	chr1	90948881	chr1:90948881	TAGGCAGAGAACATCAGTTG,TGATGTTCTCTGCCTACTGA	64	56	0.235936	0.228699	-,+	24,24	2,22,0,24	*:*	ENSMUSG00000026303	Mlph	90948870	90948887	left,right	11,6	L1.R1	2,2	TGTGGAAAGGACGAAACACCGTAGGCAGAGAACATCAGTTGGTTTAGAGACGCGTCTCATCCCATGATGTTCTCTGCCTACTGAGTTTTAGAGCTAGAAATAGCAAGT	17	60	0.232317	mouse poly(A) seq	pgRNA.554
555	chr1	90948881	chr1:90948881	GTTTGTATTTCCCAGGTCAG,AGGGTGGCCCAGCAAAGTCG	56	63	0.178169	0.3529	-,-	16,9	2,14,2,7	*:*	ENSMUSG00000026303	Mlph	90948835	90948939	left,right	46,58	L3.R6	3,1	TGTGGAAAGGACGAAACACCGGTTTGTATTTCCCAGGTCAGGTTTAGAGACGCGTCTCATCCCAAGGGTGGCCCAGCAAAGTCGGTTTTAGAGCTAGAAATAGCAAGT	104	59.5	0.265534	mouse poly(A) seq	pgRNA.555
556	chr1	90948881	chr1:90948881	GTTTGTATTTCCCAGGTCAG,GTTAAAGAATCACAGCGAGA	56	62	0.178169	0.457972	-,-	16,6	2,14,0,6	*:*	ENSMUSG00000026303	Mlph	90948835	90948911	left,right	46,30	L3.R3	3,2	TGTGGAAAGGACGAAACACCGGTTTGTATTTCCCAGGTCAGGTTTAGAGACGCGTCTCATCCCAGTTAAAGAATCACAGCGAGAGTTTTAGAGCTAGAAATAGCAAGT	76	59	0.31807	mouse poly(A) seq	pgRNA.556
557	chr1	90948881	chr1:90948881	GGTGACCTGGTGACAGCTGG,TGATGTTCTCTGCCTACTGA	62	56	0.198085	0.228699	-,+	25,24	0,25,0,24	*:*	ENSMUSG00000026303	Mlph	90948795	90948887	left,right	86,6	L13.R1	1,2	TGTGGAAAGGACGAAACACCGGGTGACCTGGTGACAGCTGGGTTTAGAGACGCGTCTCATCCCATGATGTTCTCTGCCTACTGAGTTTTAGAGCTAGAAATAGCAAGT	92	59	0.213392	mouse poly(A) seq	pgRNA.557
558	chr9	57544606	chr9:57544606	GCTGGACCATCTTCAGGACA,CATTCAAAGAGTGCACAACA	62	67	0.265848	0.313005	-,+	13,19	2,11,2,17	*:*	ENSMUSG00000032306	Mpi	57544550	57544638	left,right	56,32	L9.R3	2,2	TGTGGAAAGGACGAAACACCGGCTGGACCATCTTCAGGACAGTTTAGAGACGCGTCTCATCCCACATTCAAAGAGTGCACAACAGTTTTAGAGCTAGAAATAGCAAGT	88	64.5	0.289427	mouse poly(A) seq	pgRNA.558
559	chr9	57544606	chr9:57544606	TTCTGTATGCATGAAGCCTG,CATTCAAAGAGTGCACAACA	62	67	0.168327	0.313005	-,+	23,19	2,21,2,17	*:*	ENSMUSG00000032306	Mpi	57544526	57544638	left,right	80,32	L10.R3	2,2	TGTGGAAAGGACGAAACACCGTTCTGTATGCATGAAGCCTGGTTTAGAGACGCGTCTCATCCCACATTCAAAGAGTGCACAACAGTTTTAGAGCTAGAAATAGCAAGT	112	64.5	0.240666	mouse poly(A) seq	pgRNA.559
560	chr9	57544606	chr9:57544606	GCTGGACCATCTTCAGGACA,AAGAGTGCACAACAGGGACA	62	65	0.265848	0.137123	-,+	13,26	2,11,0,26	*:*	ENSMUSG00000032306	Mpi	57544550	57544644	left,right	56,38	L9.R5	2,1	TGTGGAAAGGACGAAACACCGGCTGGACCATCTTCAGGACAGTTTAGAGACGCGTCTCATCCCAAAGAGTGCACAACAGGGACAGTTTTAGAGCTAGAAATAGCAAGT	94	63.5	0.201485	mouse poly(A) seq	pgRNA.560
561	chr9	57544606	chr9:57544606	TTCTGTATGCATGAAGCCTG,AAGAGTGCACAACAGGGACA	62	65	0.168327	0.137123	-,+	23,26	2,21,0,26	*:*	ENSMUSG00000032306	Mpi	57544526	57544644	left,right	80,38	L10.R5	2,1	TGTGGAAAGGACGAAACACCGTTCTGTATGCATGAAGCCTGGTTTAGAGACGCGTCTCATCCCAAAGAGTGCACAACAGGGACAGTTTTAGAGCTAGAAATAGCAAGT	118	63.5	0.152725	mouse poly(A) seq	pgRNA.561
562	chr9	57544606	chr9:57544606	GCTGGACCATCTTCAGGACA,GCTGGCCAGGATACAGTGGT	62	62	0.265848	0.254326	-,+	13,21	2,11,0,21	*:*	ENSMUSG00000032306	Mpi	57544550	57544691	left,right	56,85	L9.R14	2,1	TGTGGAAAGGACGAAACACCGGCTGGACCATCTTCAGGACAGTTTAGAGACGCGTCTCATCCCAGCTGGCCAGGATACAGTGGTGTTTTAGAGCTAGAAATAGCAAGT	141	62	0.260087	mouse poly(A) seq	pgRNA.562
563	chr9	57544606	chr9:57544606	TTCTGTATGCATGAAGCCTG,GCTGGCCAGGATACAGTGGT	62	62	0.168327	0.254326	-,+	23,21	2,21,0,21	*:*	ENSMUSG00000032306	Mpi	57544526	57544691	left,right	80,85	L10.R14	2,1	TGTGGAAAGGACGAAACACCGTTCTGTATGCATGAAGCCTGGTTTAGAGACGCGTCTCATCCCAGCTGGCCAGGATACAGTGGTGTTTTAGAGCTAGAAATAGCAAGT	165	62	0.211327	mouse poly(A) seq	pgRNA.563
564	chr9	57544606	chr9:57544606	GTAACTCCAGGAGCATGCCC,CATTCAAAGAGTGCACAACA	56	67	0.303084	0.313005	-,+	8,19	1,7,2,17	*:*	ENSMUSG00000032306	Mpi	57544572	57544638	left,right	34,32	L4.R3	1,2	TGTGGAAAGGACGAAACACCGGTAACTCCAGGAGCATGCCCGTTTAGAGACGCGTCTCATCCCACATTCAAAGAGTGCACAACAGTTTTAGAGCTAGAAATAGCAAGT	66	61.5	0.308044	mouse poly(A) seq	pgRNA.564
565	chr9	57544606	chr9:57544606	AATTTGGCATTAGTAACTCC,CATTCAAAGAGTGCACAACA	54	67	0.220909	0.313005	-,+	23,19	0,23,2,17	*:*	ENSMUSG00000032306	Mpi	57544584	57544638	left,right	22,32	L2.R3	3,2	TGTGGAAAGGACGAAACACCGAATTTGGCATTAGTAACTCCGTTTAGAGACGCGTCTCATCCCACATTCAAAGAGTGCACAACAGTTTTAGAGCTAGAAATAGCAAGT	54	60.5	0.266957	mouse poly(A) seq	pgRNA.565
566	chr9	57544606	chr9:57544606	GTAACTCCAGGAGCATGCCC,AAGAGTGCACAACAGGGACA	56	65	0.303084	0.137123	-,+	8,26	1,7,0,26	*:*	ENSMUSG00000032306	Mpi	57544572	57544644	left,right	34,38	L4.R5	1,1	TGTGGAAAGGACGAAACACCGGTAACTCCAGGAGCATGCCCGTTTAGAGACGCGTCTCATCCCAAAGAGTGCACAACAGGGACAGTTTTAGAGCTAGAAATAGCAAGT	72	60.5	0.220103	mouse poly(A) seq	pgRNA.566
567	chr9	57544606	chr9:57544606	AATTTGGCATTAGTAACTCC,AAGAGTGCACAACAGGGACA	54	65	0.220909	0.137123	-,+	23,26	0,23,0,26	*:*	ENSMUSG00000032306	Mpi	57544584	57544644	left,right	22,38	L2.R5	3,1	TGTGGAAAGGACGAAACACCGAATTTGGCATTAGTAACTCCGTTTAGAGACGCGTCTCATCCCAAAGAGTGCACAACAGGGACAGTTTTAGAGCTAGAAATAGCAAGT	60	59.5	0.179016	mouse poly(A) seq	pgRNA.567
568	chr7	105809698	chr7:105809698	CTTTCCATAAATCCTAGGGA,GATCGTGTGAGTCAGCAGGG	62	73	0.238279	0.404013	+,+	18,7	1,17,1,6	*:*	ENSMUSG00000030879	Mrpl17	105809656	105809735	left,right	42,37	L2.R4	3,1	TGTGGAAAGGACGAAACACCGCTTTCCATAAATCCTAGGGAGTTTAGAGACGCGTCTCATCCCAGATCGTGTGAGTCAGCAGGGGTTTTAGAGCTAGAAATAGCAAGT	79	67.5	0.321146	human melanoma	pgRNA.568
569	chr7	105809698	chr7:105809698	CTTACTTTCCATAAATCCTA,GATCGTGTGAGTCAGCAGGG	54	73	0.240419	0.404013	+,+	14,7	0,14,1,6	*:*	ENSMUSG00000030879	Mrpl17	105809652	105809735	left,right	46,37	L3.R4	3,1	TGTGGAAAGGACGAAACACCGCTTACTTTCCATAAATCCTAGTTTAGAGACGCGTCTCATCCCAGATCGTGTGAGTCAGCAGGGGTTTTAGAGCTAGAAATAGCAAGT	83	63.5	0.322216	human melanoma	pgRNA.569
570	chr7	105809698	chr7:105809698	TAGGATTTATGGAAAGTAAG,GATCGTGTGAGTCAGCAGGG	50	73	0.222115	0.404013	-,+	17,7	0,17,1,6	*:*	ENSMUSG00000030879	Mrpl17	105809639	105809735	left,right	59,37	L6.R4	3,1	TGTGGAAAGGACGAAACACCGTAGGATTTATGGAAAGTAAGGTTTAGAGACGCGTCTCATCCCAGATCGTGTGAGTCAGCAGGGGTTTTAGAGCTAGAAATAGCAAGT	96	61.5	0.313064	human melanoma	pgRNA.570
571	chr7	105809698	chr7:105809698	CTTTCCATAAATCCTAGGGA,GAGGATCGTGTGAGTCAGCA	62	56	0.238279	0.283125	+,+	18,12	1,17,1,11	*:*	ENSMUSG00000030879	Mrpl17	105809656	105809732	left,right	42,34	L2.R3	3,1	TGTGGAAAGGACGAAACACCGCTTTCCATAAATCCTAGGGAGTTTAGAGACGCGTCTCATCCCAGAGGATCGTGTGAGTCAGCAGTTTTAGAGCTAGAAATAGCAAGT	76	59	0.260702	human melanoma	pgRNA.571
572	chr7	105809698	chr7:105809698	CTTTCCATAAATCCTAGGGA,GTCTGGGTCTCATTATGAGG	62	56	0.238279	0.26132	+,+	18,11	1,17,0,11	*:*	ENSMUSG00000030879	Mrpl17	105809656	105809757	left,right	42,59	L2.R10	3,2	TGTGGAAAGGACGAAACACCGCTTTCCATAAATCCTAGGGAGTTTAGAGACGCGTCTCATCCCAGTCTGGGTCTCATTATGAGGGTTTTAGAGCTAGAAATAGCAAGT	101	59	0.2498	human melanoma	pgRNA.572
573	chr7	105809698	chr7:105809698	CTTTCCATAAATCCTAGGGA,CTTTTATCTTCTGTGCAAAG	62	53	0.238279	0.134034	+,+	18,27	1,17,2,25	*:*	ENSMUSG00000030879	Mrpl17	105809656	105809713	left,right	42,15	L2.R1	3,4	TGTGGAAAGGACGAAACACCGCTTTCCATAAATCCTAGGGAGTTTAGAGACGCGTCTCATCCCACTTTTATCTTCTGTGCAAAGGTTTTAGAGCTAGAAATAGCAAGT	57	57.5	0.186157	human melanoma	pgRNA.573
574	chr7	105809698	chr7:105809698	CTTTCCATAAATCCTAGGGA,AGGTCTGGGTCTCATTATGA	62	53	0.238279	0.309269	+,+	18,13	1,17,3,10	*:*	ENSMUSG00000030879	Mrpl17	105809656	105809755	left,right	42,57	L2.R8	3,2	TGTGGAAAGGACGAAACACCGCTTTCCATAAATCCTAGGGAGTTTAGAGACGCGTCTCATCCCAAGGTCTGGGTCTCATTATGAGTTTTAGAGCTAGAAATAGCAAGT	99	57.5	0.273774	human melanoma	pgRNA.574
575	chr7	105809698	chr7:105809698	CTTTCCATAAATCCTAGGGA,GGTCTGGGTCTCATTATGAG	62	53	0.238279	0.568611	+,+	18,8	1,17,0,8	*:*	ENSMUSG00000030879	Mrpl17	105809656	105809756	left,right	42,58	L2.R9	3,2	TGTGGAAAGGACGAAACACCGCTTTCCATAAATCCTAGGGAGTTTAGAGACGCGTCTCATCCCAGGTCTGGGTCTCATTATGAGGTTTTAGAGCTAGAAATAGCAAGT	100	57.5	0.403445	human melanoma	pgRNA.575
576	chr7	105809698	chr7:105809698	TCTTACTTTCCATAAATCCT,GATCGTGTGAGTCAGCAGGG	40	73	0.267579	0.404013	+,+	22,7	1,21,1,6	*:*	ENSMUSG00000030879	Mrpl17	105809651	105809735	left,right	47,37	L4.R4	3,1	TGTGGAAAGGACGAAACACCGTCTTACTTTCCATAAATCCTGTTTAGAGACGCGTCTCATCCCAGATCGTGTGAGTCAGCAGGGGTTTTAGAGCTAGAAATAGCAAGT	84	56.5	0.335796	human melanoma	pgRNA.576
577	chr7	105809698	chr7:105809698	CTTACTTTCCATAAATCCTA,GAGGATCGTGTGAGTCAGCA	54	56	0.240419	0.283125	+,+	14,12	0,14,1,11	*:*	ENSMUSG00000030879	Mrpl17	105809652	105809732	left,right	46,34	L3.R3	3,1	TGTGGAAAGGACGAAACACCGCTTACTTTCCATAAATCCTAGTTTAGAGACGCGTCTCATCCCAGAGGATCGTGTGAGTCAGCAGTTTTAGAGCTAGAAATAGCAAGT	80	55	0.261772	human melanoma	pgRNA.577
578	chr6	71815944	chr6:71815944	TATTTCTGGAATCTTGGATG,TGGGAATGTTTAATGCACAA	53	73	0.1589	0.270604	-,+	24,14	2,22,0,14	*:*	ENSMUSG00000052962	Mrpl35	71815871	71815972	left,right	73,28	L5.R4	3,3	TGTGGAAAGGACGAAACACCGTATTTCTGGAATCTTGGATGGTTTAGAGACGCGTCTCATCCCATGGGAATGTTTAATGCACAAGTTTTAGAGCTAGAAATAGCAAGT	101	63	0.214752	mouse poly(A) seq	pgRNA.578
579	chr6	71815944	chr6:71815944	TATTTCTGGAATCTTGGATG,GAATGTTTAATGCACAATGG	53	71	0.1589	0.440318	-,+	24,9	2,22,0,9	*:*	ENSMUSG00000052962	Mrpl35	71815871	71815975	left,right	73,31	L5.R5	3,3	TGTGGAAAGGACGAAACACCGTATTTCTGGAATCTTGGATGGTTTAGAGACGCGTCTCATCCCAGAATGTTTAATGCACAATGGGTTTTAGAGCTAGAAATAGCAAGT	104	62	0.299609	mouse poly(A) seq	pgRNA.579
580	chr6	71815944	chr6:71815944	TTATTTCAAAAAACTGGTAA,TGGGAATGTTTAATGCACAA	40	73	0.171887	0.270604	-,+	31,14	1,30,0,14	*:*	ENSMUSG00000052962	Mrpl35	71815901	71815972	left,right	43,28	L2.R4	3,3	TGTGGAAAGGACGAAACACCGTTATTTCAAAAAACTGGTAAGTTTAGAGACGCGTCTCATCCCATGGGAATGTTTAATGCACAAGTTTTAGAGCTAGAAATAGCAAGT	71	56.5	0.221246	mouse poly(A) seq	pgRNA.580
581	chr6	71815944	chr6:71815944	TATTTCTGGAATCTTGGATG,AACGCATACTCACTTTGCAA	53	60	0.1589	0.462407	-,+	24,4	2,22,0,4	*:*	ENSMUSG00000052962	Mrpl35	71815871	71816038	left,right	73,94	L5.R9	3,3	TGTGGAAAGGACGAAACACCGTATTTCTGGAATCTTGGATGGTTTAGAGACGCGTCTCATCCCAAACGCATACTCACTTTGCAAGTTTTAGAGCTAGAAATAGCAAGT	167	56.5	0.310654	mouse poly(A) seq	pgRNA.581
582	chr6	71815944	chr6:71815944	TATTTCTGGAATCTTGGATG,TGTAAACTGTACCAGCTGAT	53	59	0.1589	0.611173	-,-	24,7	2,22,1,6	*:*	ENSMUSG00000052962	Mrpl35	71815871	71816001	left,right	73,57	L5.R7	3,1	TGTGGAAAGGACGAAACACCGTATTTCTGGAATCTTGGATGGTTTAGAGACGCGTCTCATCCCATGTAAACTGTACCAGCTGATGTTTTAGAGCTAGAAATAGCAAGT	130	56	0.385037	mouse poly(A) seq	pgRNA.582
583	chr6	71815944	chr6:71815944	TTATTTCAAAAAACTGGTAA,GAATGTTTAATGCACAATGG	40	71	0.171887	0.440318	-,+	31,9	1,30,0,9	*:*	ENSMUSG00000052962	Mrpl35	71815901	71815975	left,right	43,31	L2.R5	3,3	TGTGGAAAGGACGAAACACCGTTATTTCAAAAAACTGGTAAGTTTAGAGACGCGTCTCATCCCAGAATGTTTAATGCACAATGGGTTTTAGAGCTAGAAATAGCAAGT	74	55.5	0.306103	mouse poly(A) seq	pgRNA.583
584	chr6	71815944	chr6:71815944	TATTTCTGGAATCTTGGATG,TAACGCATACTCACTTTGCA	53	56	0.1589	1	-,+	24,0	2,22,0,0	*:*	ENSMUSG00000052962	Mrpl35	71815871	71816037	left,right	73,93	L5.R8	3,3	TGTGGAAAGGACGAAACACCGTATTTCTGGAATCTTGGATGGTTTAGAGACGCGTCTCATCCCATAACGCATACTCACTTTGCAGTTTTAGAGCTAGAAATAGCAAGT	166	54.5	0.57945	mouse poly(A) seq	pgRNA.584
585	chr6	71815944	chr6:71815944	TATTTCTGGAATCTTGGATG,TTAGTTCTATGACCAACTCT	53	55	0.1589	0.394349	-,+	24,13	2,22,0,13	*:*	ENSMUSG00000052962	Mrpl35	71815871	71815953	left,right	73,9	L5.R2	3,2	TGTGGAAAGGACGAAACACCGTATTTCTGGAATCTTGGATGGTTTAGAGACGCGTCTCATCCCATTAGTTCTATGACCAACTCTGTTTTAGAGCTAGAAATAGCAAGT	82	54	0.276624	mouse poly(A) seq	pgRNA.585
586	chr6	71815944	chr6:71815944	TGTGCATTATTTCAAAAAAC,TGGGAATGTTTAATGCACAA	30	73	0.273939	0.270604	-,+	21,14	1,20,0,14	*:*	ENSMUSG00000052962	Mrpl35	71815907	71815972	left,right	37,28	L1.R4	3,3	TGTGGAAAGGACGAAACACCGTGTGCATTATTTCAAAAAACGTTTAGAGACGCGTCTCATCCCATGGGAATGTTTAATGCACAAGTTTTAGAGCTAGAAATAGCAAGT	65	51.5	0.272271	mouse poly(A) seq	pgRNA.586
587	chr6	71815944	chr6:71815944	TGTGCATTATTTCAAAAAAC,GAATGTTTAATGCACAATGG	30	71	0.273939	0.440318	-,+	21,9	1,20,0,9	*:*	ENSMUSG00000052962	Mrpl35	71815907	71815975	left,right	37,31	L1.R5	3,3	TGTGGAAAGGACGAAACACCGTGTGCATTATTTCAAAAAACGTTTAGAGACGCGTCTCATCCCAGAATGTTTAATGCACAATGGGTTTTAGAGCTAGAAATAGCAAGT	68	50.5	0.357129	mouse poly(A) seq	pgRNA.587
588	chr4	138439878	chr4:138439878	GTCTTATTCAGTCATACACA,CTCCGACTCTTGCTCCCTGG	62	64	0.184447	0.241921	-,+	20,14	1,19,2,12	*:*	ENSMUSG00000041241	Mul1	138439870	138439935	left,right	8,57	L1.R12	2,2	TGTGGAAAGGACGAAACACCGGTCTTATTCAGTCATACACAGTTTAGAGACGCGTCTCATCCCACTCCGACTCTTGCTCCCTGGGTTTTAGAGCTAGAAATAGCAAGT	65	63	0.213184	mouse poly(A) seq	pgRNA.588
589	chr4	138439878	chr4:138439878	TGGATCTAGCTCCCAAGAAG,CTCCGACTCTTGCTCCCTGG	62	64	0.193734	0.241921	-,+	13,14	0,13,2,12	*:*	ENSMUSG00000041241	Mul1	138439850	138439935	left,right	28,57	L4.R12	1,2	TGTGGAAAGGACGAAACACCGTGGATCTAGCTCCCAAGAAGGTTTAGAGACGCGTCTCATCCCACTCCGACTCTTGCTCCCTGGGTTTTAGAGCTAGAAATAGCAAGT	85	63	0.217828	mouse poly(A) seq	pgRNA.589
590	chr4	138439878	chr4:138439878	ATCCAGCTGTTGGAGCTGTG,CTCCGACTCTTGCTCCCTGG	61	64	0.103749	0.241921	-,+	30,14	2,28,2,12	*:*	ENSMUSG00000041241	Mul1	138439786	138439935	left,right	92,57	L16.R12	2,2	TGTGGAAAGGACGAAACACCGATCCAGCTGTTGGAGCTGTGGTTTAGAGACGCGTCTCATCCCACTCCGACTCTTGCTCCCTGGGTTTTAGAGCTAGAAATAGCAAGT	149	62.5	0.172835	mouse poly(A) seq	pgRNA.590
591	chr4	138439878	chr4:138439878	GTCTTATTCAGTCATACACA,TCTCCGACTCTTGCTCCCTG	62	62	0.184447	0.179465	-,+	20,26	1,19,1,25	*:*	ENSMUSG00000041241	Mul1	138439870	138439934	left,right	8,56	L1.R11	2,2	TGTGGAAAGGACGAAACACCGGTCTTATTCAGTCATACACAGTTTAGAGACGCGTCTCATCCCATCTCCGACTCTTGCTCCCTGGTTTTAGAGCTAGAAATAGCAAGT	64	62	0.181956	mouse poly(A) seq	pgRNA.591
592	chr4	138439878	chr4:138439878	TGGATCTAGCTCCCAAGAAG,TCTCCGACTCTTGCTCCCTG	62	62	0.193734	0.179465	-,+	13,26	0,13,1,25	*:*	ENSMUSG00000041241	Mul1	138439850	138439934	left,right	28,56	L4.R11	1,2	TGTGGAAAGGACGAAACACCGTGGATCTAGCTCCCAAGAAGGTTTAGAGACGCGTCTCATCCCATCTCCGACTCTTGCTCCCTGGTTTTAGAGCTAGAAATAGCAAGT	84	62	0.1866	mouse poly(A) seq	pgRNA.592
593	chr4	138439878	chr4:138439878	ATCCAGCTGTTGGAGCTGTG,TCTCCGACTCTTGCTCCCTG	61	62	0.103749	0.179465	-,+	30,26	2,28,1,25	*:*	ENSMUSG00000041241	Mul1	138439786	138439934	left,right	92,56	L16.R11	2,2	TGTGGAAAGGACGAAACACCGATCCAGCTGTTGGAGCTGTGGTTTAGAGACGCGTCTCATCCCATCTCCGACTCTTGCTCCCTGGTTTTAGAGCTAGAAATAGCAAGT	148	61.5	0.141607	mouse poly(A) seq	pgRNA.593
594	chr4	138439878	chr4:138439878	GTCTTATTCAGTCATACACA,TACCCCCAGGGAGCAAGAGT	62	56	0.184447	0.310572	-,-	20,11	1,19,0,11	*:*	ENSMUSG00000041241	Mul1	138439870	138439927	left,right	8,49	L1.R8	2,1	TGTGGAAAGGACGAAACACCGGTCTTATTCAGTCATACACAGTTTAGAGACGCGTCTCATCCCATACCCCCAGGGAGCAAGAGTGTTTTAGAGCTAGAAATAGCAAGT	57	59	0.24751	mouse poly(A) seq	pgRNA.594
595	chr4	138439878	chr4:138439878	TGGATCTAGCTCCCAAGAAG,TACCCCCAGGGAGCAAGAGT	62	56	0.193734	0.310572	-,-	13,11	0,13,0,11	*:*	ENSMUSG00000041241	Mul1	138439850	138439927	left,right	28,49	L4.R8	1,1	TGTGGAAAGGACGAAACACCGTGGATCTAGCTCCCAAGAAGGTTTAGAGACGCGTCTCATCCCATACCCCCAGGGAGCAAGAGTGTTTTAGAGCTAGAAATAGCAAGT	77	59	0.252153	mouse poly(A) seq	pgRNA.595
596	chr4	138439878	chr4:138439878	CATGGATCTAGCTCCCAAGA,CTCCGACTCTTGCTCCCTGG	54	64	0.40976	0.241921	-,+	7,14	0,7,2,12	*:*	ENSMUSG00000041241	Mul1	138439852	138439935	left,right	26,57	L2.R12	1,2	TGTGGAAAGGACGAAACACCGCATGGATCTAGCTCCCAAGAGTTTAGAGACGCGTCTCATCCCACTCCGACTCTTGCTCCCTGGGTTTTAGAGCTAGAAATAGCAAGT	83	59	0.325841	mouse poly(A) seq	pgRNA.596
597	chr4	138439878	chr4:138439878	ATGGATCTAGCTCCCAAGAA,CTCCGACTCTTGCTCCCTGG	54	64	0.399183	0.241921	-,+	8,14	0,8,2,12	*:*	ENSMUSG00000041241	Mul1	138439851	138439935	left,right	27,57	L3.R12	1,2	TGTGGAAAGGACGAAACACCGATGGATCTAGCTCCCAAGAAGTTTAGAGACGCGTCTCATCCCACTCCGACTCTTGCTCCCTGGGTTTTAGAGCTAGAAATAGCAAGT	84	59	0.320552	mouse poly(A) seq	pgRNA.597
598	chr13	55325506	chr13:55325506	GCAGGGACTTCATCTCATCG,TATATACGGGCAGAGGCCTG	77	65	0.315592	0.232161	+,+	13,11	1,12,0,11	*:*	ENSMUSG00000021485	Mxd3	55325453	55325530	left,right	53,24	L5.R5	2,1	TGTGGAAAGGACGAAACACCGGCAGGGACTTCATCTCATCGGTTTAGAGACGCGTCTCATCCCATATATACGGGCAGAGGCCTGGTTTTAGAGCTAGAAATAGCAAGT	77	71	0.273877	mouse poly(A) seq	pgRNA.598
599	chr13	55325506	chr13:55325506	GCAGGGACTTCATCTCATCG,TGTGCAGTATATACGGGCAG	77	62	0.315592	0.490392	+,+	13,5	1,12,0,5	*:*	ENSMUSG00000021485	Mxd3	55325453	55325523	left,right	53,17	L5.R2	2,1	TGTGGAAAGGACGAAACACCGGCAGGGACTTCATCTCATCGGTTTAGAGACGCGTCTCATCCCATGTGCAGTATATACGGGCAGGTTTTAGAGCTAGAAATAGCAAGT	70	69.5	0.402992	mouse poly(A) seq	pgRNA.599
600	chr13	55325506	chr13:55325506	GCAGGGACTTCATCTCATCG,AAATACTGTGCAGTATATAC	77	59	0.315592	0.27397	+,+	13,14	1,12,1,13	*:*	ENSMUSG00000021485	Mxd3	55325453	55325517	left,right	53,11	L5.R1	2,1	TGTGGAAAGGACGAAACACCGGCAGGGACTTCATCTCATCGGTTTAGAGACGCGTCTCATCCCAAAATACTGTGCAGTATATACGTTTTAGAGCTAGAAATAGCAAGT	64	68	0.294781	mouse poly(A) seq	pgRNA.600
601	chr13	55325506	chr13:55325506	GCAGGGACTTCATCTCATCG,TTTGAGGCTTCCTGTCCCTG	77	56	0.315592	0.207565	+,+	13,18	1,12,1,17	*:*	ENSMUSG00000021485	Mxd3	55325453	55325574	left,right	53,68	L5.R11	2,3	TGTGGAAAGGACGAAACACCGGCAGGGACTTCATCTCATCGGTTTAGAGACGCGTCTCATCCCATTTGAGGCTTCCTGTCCCTGGTTTTAGAGCTAGAAATAGCAAGT	121	66.5	0.261579	mouse poly(A) seq	pgRNA.601
602	chr13	55325506	chr13:55325506	GCAGGGACTTCATCTCATCG,CTGCTTTGCTGCTCCCCACA	77	49	0.315592	0.188227	+,-	13,26	1,12,2,24	*:*	ENSMUSG00000021485	Mxd3	55325453	55325579	left,right	53,73	L5.R15	2,3	TGTGGAAAGGACGAAACACCGGCAGGGACTTCATCTCATCGGTTTAGAGACGCGTCTCATCCCACTGCTTTGCTGCTCCCCACAGTTTTAGAGCTAGAAATAGCAAGT	126	63	0.251909	mouse poly(A) seq	pgRNA.602
603	chr13	55325506	chr13:55325506	GCAGGGACTTCATCTCATCG,CCTCAAAACTTCTTGTTCCT	77	48	0.315592	0.276986	+,-	13,20	1,12,0,20	*:*	ENSMUSG00000021485	Mxd3	55325453	55325548	left,right	53,42	L5.R8	2,2	TGTGGAAAGGACGAAACACCGGCAGGGACTTCATCTCATCGGTTTAGAGACGCGTCTCATCCCACCTCAAAACTTCTTGTTCCTGTTTTAGAGCTAGAAATAGCAAGT	95	62.5	0.296289	mouse poly(A) seq	pgRNA.603
604	chr13	55325506	chr13:55325506	ATCTCATCGGGGCAAAACCA,TATATACGGGCAGAGGCCTG	56	65	0.656549	0.232161	+,+	5,11	0,5,0,11	*:*	ENSMUSG00000021485	Mxd3	55325464	55325530	left,right	42,24	L4.R5	1,1	TGTGGAAAGGACGAAACACCGATCTCATCGGGGCAAAACCAGTTTAGAGACGCGTCTCATCCCATATATACGGGCAGAGGCCTGGTTTTAGAGCTAGAAATAGCAAGT	66	60.5	0.444355	mouse poly(A) seq	pgRNA.604
605	chr13	55325506	chr13:55325506	TGGACAGGAACTTACAAAAG,TATATACGGGCAGAGGCCTG	55	65	0.293762	0.232161	+,+	24,11	1,23,0,11	*:*	ENSMUSG00000021485	Mxd3	55325484	55325530	left,right	22,24	L1.R5	2,1	TGTGGAAAGGACGAAACACCGTGGACAGGAACTTACAAAAGGTTTAGAGACGCGTCTCATCCCATATATACGGGCAGAGGCCTGGTTTTAGAGCTAGAAATAGCAAGT	46	60	0.262961	mouse poly(A) seq	pgRNA.605
606	chr13	55325506	chr13:55325506	ATCGGGGCAAAACCATGGAC,TATATACGGGCAGAGGCCTG	55	65	0.500812	0.232161	+,+	4,11	0,4,0,11	*:*	ENSMUSG00000021485	Mxd3	55325469	55325530	left,right	37,24	L3.R5	1,1	TGTGGAAAGGACGAAACACCGATCGGGGCAAAACCATGGACGTTTAGAGACGCGTCTCATCCCATATATACGGGCAGAGGCCTGGTTTTAGAGCTAGAAATAGCAAGT	61	60	0.366487	mouse poly(A) seq	pgRNA.606
607	chr13	55325506	chr13:55325506	GCAGGGACTTCATCTCATCG,TTGAGGCTTCCTGTCCCTGT	77	43	0.315592	0.132044	+,+	13,31	1,12,2,29	*:*	ENSMUSG00000021485	Mxd3	55325453	55325575	left,right	53,69	L5.R13	2,2	TGTGGAAAGGACGAAACACCGGCAGGGACTTCATCTCATCGGTTTAGAGACGCGTCTCATCCCATTGAGGCTTCCTGTCCCTGTGTTTTAGAGCTAGAAATAGCAAGT	122	60	0.223818	mouse poly(A) seq	pgRNA.607
608	chr5	34176697	chr5:34176697	TGGTCATTAAGGCCCCTACA,GCAGGGCTAGACCCCATGCA	65	65	0.624095	0.414239	+,-	4,11	0,4,1,10	*:*	ENSMUSG00000037235	Mxd4	34176650	34176777	left,right	47,80	L7.R10	2,1	TGTGGAAAGGACGAAACACCGTGGTCATTAAGGCCCCTACAGTTTAGAGACGCGTCTCATCCCAGCAGGGCTAGACCCCATGCAGTTTTAGAGCTAGAAATAGCAAGT	127	65	0.519167	mouse poly(A) seq	pgRNA.608
609	chr5	34176697	chr5:34176697	GGGAGCTTGAACCCCAACAT,GCAGGGCTAGACCCCATGCA	64	65	0.510955	0.414239	-,-	12,11	0,12,1,10	*:*	ENSMUSG00000037235	Mxd4	34176612	34176777	left,right	85,80	L13.R10	2,1	TGTGGAAAGGACGAAACACCGGGGAGCTTGAACCCCAACATGTTTAGAGACGCGTCTCATCCCAGCAGGGCTAGACCCCATGCAGTTTTAGAGCTAGAAATAGCAAGT	165	64.5	0.462597	mouse poly(A) seq	pgRNA.609
610	chr5	34176697	chr5:34176697	AATCTCGGCAGGATCCGTGT,GCAGGGCTAGACCCCATGCA	61	65	0.656493	0.414239	-,-	3,11	0,3,1,10	*:*	ENSMUSG00000037235	Mxd4	34176654	34176777	left,right	43,80	L4.R10	1,1	TGTGGAAAGGACGAAACACCGAATCTCGGCAGGATCCGTGTGTTTAGAGACGCGTCTCATCCCAGCAGGGCTAGACCCCATGCAGTTTTAGAGCTAGAAATAGCAAGT	123	63	0.535366	mouse poly(A) seq	pgRNA.610
611	chr5	34176697	chr5:34176697	GGGCCTTAATGACCACCATA,GCAGGGCTAGACCCCATGCA	61	65	0.851333	0.414239	-,-	2,11	0,2,1,10	*:*	ENSMUSG00000037235	Mxd4	34176632	34176777	left,right	65,80	L10.R10	2,1	TGTGGAAAGGACGAAACACCGGGGCCTTAATGACCACCATAGTTTAGAGACGCGTCTCATCCCAGCAGGGCTAGACCCCATGCAGTTTTAGAGCTAGAAATAGCAAGT	145	63	0.632786	mouse poly(A) seq	pgRNA.611
612	chr5	34176697	chr5:34176697	TGGTCATTAAGGCCCCTACA,AGTGTCAGGCTCTTACATCC	65	56	0.624095	0.702856	+,-	4,6	0,4,0,6	*:*	ENSMUSG00000037235	Mxd4	34176650	34176750	left,right	47,53	L7.R7	2,2	TGTGGAAAGGACGAAACACCGTGGTCATTAAGGCCCCTACAGTTTAGAGACGCGTCTCATCCCAAGTGTCAGGCTCTTACATCCGTTTTAGAGCTAGAAATAGCAAGT	100	60.5	0.663475	mouse poly(A) seq	pgRNA.612
613	chr5	34176697	chr5:34176697	GGGGTTCAAGCTCCCTATGG,GCAGGGCTAGACCCCATGCA	56	65	0.38804	0.414239	+,-	6,11	0,6,1,10	*:*	ENSMUSG00000037235	Mxd4	34176630	34176777	left,right	67,80	L11.R10	2,1	TGTGGAAAGGACGAAACACCGGGGGTTCAAGCTCCCTATGGGTTTAGAGACGCGTCTCATCCCAGCAGGGCTAGACCCCATGCAGTTTTAGAGCTAGAAATAGCAAGT	147	60.5	0.40114	mouse poly(A) seq	pgRNA.613
614	chr5	34176697	chr5:34176697	GTTGGGGTTCAAGCTCCCTA,GCAGGGCTAGACCCCATGCA	56	65	0.404779	0.414239	+,-	4,11	0,4,1,10	*:*	ENSMUSG00000037235	Mxd4	34176627	34176777	left,right	70,80	L12.R10	2,1	TGTGGAAAGGACGAAACACCGGTTGGGGTTCAAGCTCCCTAGTTTAGAGACGCGTCTCATCCCAGCAGGGCTAGACCCCATGCAGTTTTAGAGCTAGAAATAGCAAGT	150	60.5	0.409509	mouse poly(A) seq	pgRNA.614
615	chr5	34176697	chr5:34176697	TCATTTCTACAAATCTCGGC,GCAGGGCTAGACCCCATGCA	55	65	0.698264	0.414239	-,-	2,11	0,2,1,10	*:*	ENSMUSG00000037235	Mxd4	34176665	34176777	left,right	32,80	L3.R10	3,1	TGTGGAAAGGACGAAACACCGTCATTTCTACAAATCTCGGCGTTTAGAGACGCGTCTCATCCCAGCAGGGCTAGACCCCATGCAGTTTTAGAGCTAGAAATAGCAAGT	112	60	0.556252	mouse poly(A) seq	pgRNA.615
616	chr5	34176697	chr5:34176697	GGGAGCTTGAACCCCAACAT,AGTGTCAGGCTCTTACATCC	64	56	0.510955	0.702856	-,-	12,6	0,12,0,6	*:*	ENSMUSG00000037235	Mxd4	34176612	34176750	left,right	85,53	L13.R7	2,2	TGTGGAAAGGACGAAACACCGGGGAGCTTGAACCCCAACATGTTTAGAGACGCGTCTCATCCCAAGTGTCAGGCTCTTACATCCGTTTTAGAGCTAGAAATAGCAAGT	138	60	0.606906	mouse poly(A) seq	pgRNA.616
617	chr5	34176697	chr5:34176697	AATCTCGGCAGGATCCGTGT,AGTGTCAGGCTCTTACATCC	61	56	0.656493	0.702856	-,-	3,6	0,3,0,6	*:*	ENSMUSG00000037235	Mxd4	34176654	34176750	left,right	43,53	L4.R7	1,2	TGTGGAAAGGACGAAACACCGAATCTCGGCAGGATCCGTGTGTTTAGAGACGCGTCTCATCCCAAGTGTCAGGCTCTTACATCCGTTTTAGAGCTAGAAATAGCAAGT	96	58.5	0.679674	mouse poly(A) seq	pgRNA.617
618	chr7	98051085	chr7:98051085	ACATGCTTTATGCCCTCAGG,AGGCTTTGTCCAGACTCAGG	66	70	0.524168	0.272175	+,+	6,14	1,5,1,13	*:*	ENSMUSG00000030761	Myo7a	98051084	98051176	left,right	1,91	L1.R16	3,3	TGTGGAAAGGACGAAACACCGACATGCTTTATGCCCTCAGGGTTTAGAGACGCGTCTCATCCCAAGGCTTTGTCCAGACTCAGGGTTTTAGAGCTAGAAATAGCAAGT	92	68	0.398171	mouse poly(A) seq	pgRNA.618
619	chr7	98051085	chr7:98051085	ACATGCTTTATGCCCTCAGG,TGGTCAGGGAGATTTTAGCA	66	68	0.524168	0.228879	+,+	6,17	1,5,1,16	*:*	ENSMUSG00000030761	Myo7a	98051084	98051104	left,right	1,19	L1.R6	3,4	TGTGGAAAGGACGAAACACCGACATGCTTTATGCCCTCAGGGTTTAGAGACGCGTCTCATCCCATGGTCAGGGAGATTTTAGCAGTTTTAGAGCTAGAAATAGCAAGT	20	67	0.376523	mouse poly(A) seq	pgRNA.619
620	chr7	98051085	chr7:98051085	CTTTGCTGGGGAGACAATGT,AGGCTTTGTCCAGACTCAGG	64	70	0.608408	0.272175	-,+	13,14	1,12,1,13	*:*	ENSMUSG00000030761	Myo7a	98051025	98051176	left,right	60,91	L9.R16	3,3	TGTGGAAAGGACGAAACACCGCTTTGCTGGGGAGACAATGTGTTTAGAGACGCGTCTCATCCCAAGGCTTTGTCCAGACTCAGGGTTTTAGAGCTAGAAATAGCAAGT	151	67	0.440292	mouse poly(A) seq	pgRNA.620
621	chr7	98051085	chr7:98051085	TCTTTGCTGGGGAGACAATG,AGGCTTTGTCCAGACTCAGG	63	70	0.180379	0.272175	-,+	21,14	1,20,1,13	*:*	ENSMUSG00000030761	Myo7a	98051026	98051176	left,right	59,91	L8.R16	3,3	TGTGGAAAGGACGAAACACCGTCTTTGCTGGGGAGACAATGGTTTAGAGACGCGTCTCATCCCAAGGCTTTGTCCAGACTCAGGGTTTTAGAGCTAGAAATAGCAAGT	150	66.5	0.226277	mouse poly(A) seq	pgRNA.621
622	chr7	98051085	chr7:98051085	ACATGCTTTATGCCCTCAGG,GTGATCCAGGTAGAATCAGG	66	66	0.524168	0.21674	+,+	6,14	1,5,2,12	*:*	ENSMUSG00000030761	Myo7a	98051084	98051156	left,right	1,71	L1.R14	3,1	TGTGGAAAGGACGAAACACCGACATGCTTTATGCCCTCAGGGTTTAGAGACGCGTCTCATCCCAGTGATCCAGGTAGAATCAGGGTTTTAGAGCTAGAAATAGCAAGT	72	66	0.370454	mouse poly(A) seq	pgRNA.622
623	chr7	98051085	chr7:98051085	CTTTGCTGGGGAGACAATGT,TGGTCAGGGAGATTTTAGCA	64	68	0.608408	0.228879	-,+	13,17	1,12,1,16	*:*	ENSMUSG00000030761	Myo7a	98051025	98051104	left,right	60,19	L9.R6	3,4	TGTGGAAAGGACGAAACACCGCTTTGCTGGGGAGACAATGTGTTTAGAGACGCGTCTCATCCCATGGTCAGGGAGATTTTAGCAGTTTTAGAGCTAGAAATAGCAAGT	79	66	0.418643	mouse poly(A) seq	pgRNA.623
624	chr7	98051085	chr7:98051085	TCTTTGCTGGGGAGACAATG,TGGTCAGGGAGATTTTAGCA	63	68	0.180379	0.228879	-,+	21,17	1,20,1,16	*:*	ENSMUSG00000030761	Myo7a	98051026	98051104	left,right	59,19	L8.R6	3,4	TGTGGAAAGGACGAAACACCGTCTTTGCTGGGGAGACAATGGTTTAGAGACGCGTCTCATCCCATGGTCAGGGAGATTTTAGCAGTTTTAGAGCTAGAAATAGCAAGT	78	65.5	0.204629	mouse poly(A) seq	pgRNA.624
625	chr7	98051085	chr7:98051085	ACATGCTTTATGCCCTCAGG,AAATCTCCCTGACCACCTGA	66	64	0.524168	0.511934	+,-	6,8	1,5,0,8	*:*	ENSMUSG00000030761	Myo7a	98051084	98051086	left,right	1,1	L1.R1	3,1	TGTGGAAAGGACGAAACACCGACATGCTTTATGCCCTCAGGGTTTAGAGACGCGTCTCATCCCAAAATCTCCCTGACCACCTGAGTTTTAGAGCTAGAAATAGCAAGT	2	65	0.518051	mouse poly(A) seq	pgRNA.625
626	chr7	98051085	chr7:98051085	CTTTGCTGGGGAGACAATGT,GTGATCCAGGTAGAATCAGG	64	66	0.608408	0.21674	-,+	13,14	1,12,2,12	*:*	ENSMUSG00000030761	Myo7a	98051025	98051156	left,right	60,71	L9.R14	3,1	TGTGGAAAGGACGAAACACCGCTTTGCTGGGGAGACAATGTGTTTAGAGACGCGTCTCATCCCAGTGATCCAGGTAGAATCAGGGTTTTAGAGCTAGAAATAGCAAGT	131	65	0.412574	mouse poly(A) seq	pgRNA.626
627	chr7	98051085	chr7:98051085	TCTTTGCTGGGGAGACAATG,GTGATCCAGGTAGAATCAGG	63	66	0.180379	0.21674	-,+	21,14	1,20,2,12	*:*	ENSMUSG00000030761	Myo7a	98051026	98051156	left,right	59,71	L8.R14	3,1	TGTGGAAAGGACGAAACACCGTCTTTGCTGGGGAGACAATGGTTTAGAGACGCGTCTCATCCCAGTGATCCAGGTAGAATCAGGGTTTTAGAGCTAGAAATAGCAAGT	130	64.5	0.19856	mouse poly(A) seq	pgRNA.627
628	chr4	116601635	chr4:116601635	AAGATTGTAGGCAACAGCTG,CAAAACCACTTTCCCTCAGG	70	63	0.29551	0.188026	-,+	16,18	0,16,2,16	*:*	ENSMUSG00000028693	Nasp	116601608	116601692	left,right	27,57	L1.R1	2,3	TGTGGAAAGGACGAAACACCGAAGATTGTAGGCAACAGCTGGTTTAGAGACGCGTCTCATCCCACAAAACCACTTTCCCTCAGGGTTTTAGAGCTAGAAATAGCAAGT	84	66.5	0.241768	mouse poly(A) seq	pgRNA.628
629	chr4	116601635	chr4:116601635	AAGATTGTAGGCAACAGCTG,CGAGCAGAACCTTCCTCCTG	70	56	0.29551	0.240011	-,-	16,15	0,16,2,13	*:*	ENSMUSG00000028693	Nasp	116601608	116601695	left,right	27,60	L1.R2	2,2	TGTGGAAAGGACGAAACACCGAAGATTGTAGGCAACAGCTGGTTTAGAGACGCGTCTCATCCCACGAGCAGAACCTTCCTCCTGGTTTTAGAGCTAGAAATAGCAAGT	87	63	0.267761	mouse poly(A) seq	pgRNA.629
630	chr4	116601635	chr4:116601635	AAGATTGTAGGCAACAGCTG,ACCACTTTCCCTCAGGAGGA	70	55	0.29551	0.184487	-,+	16,20	0,16,3,17	*:*	ENSMUSG00000028693	Nasp	116601608	116601696	left,right	27,61	L1.R3	2,3	TGTGGAAAGGACGAAACACCGAAGATTGTAGGCAACAGCTGGTTTAGAGACGCGTCTCATCCCAACCACTTTCCCTCAGGAGGAGTTTTAGAGCTAGAAATAGCAAGT	88	62.5	0.239998	mouse poly(A) seq	pgRNA.630
631	chr4	116601635	chr4:116601635	AATATTGGTGGAATGCTTTG,CAAAACCACTTTCCCTCAGG	56	63	0.142868	0.188026	-,+	23,18	1,22,2,16	*:*	ENSMUSG00000028693	Nasp	116601564	116601692	left,right	71,57	L6.R1	3,3	TGTGGAAAGGACGAAACACCGAATATTGGTGGAATGCTTTGGTTTAGAGACGCGTCTCATCCCACAAAACCACTTTCCCTCAGGGTTTTAGAGCTAGAAATAGCAAGT	128	59.5	0.165447	mouse poly(A) seq	pgRNA.631
632	chr4	116601635	chr4:116601635	AATATTGGTGGAATGCTTTG,CGAGCAGAACCTTCCTCCTG	56	56	0.142868	0.240011	-,-	23,15	1,22,2,13	*:*	ENSMUSG00000028693	Nasp	116601564	116601695	left,right	71,60	L6.R2	3,2	TGTGGAAAGGACGAAACACCGAATATTGGTGGAATGCTTTGGTTTAGAGACGCGTCTCATCCCACGAGCAGAACCTTCCTCCTGGTTTTAGAGCTAGAAATAGCAAGT	131	56	0.19144	mouse poly(A) seq	pgRNA.632
633	chr4	116601635	chr4:116601635	AATATTGGTGGAATGCTTTG,ACCACTTTCCCTCAGGAGGA	56	55	0.142868	0.184487	-,+	23,20	1,22,3,17	*:*	ENSMUSG00000028693	Nasp	116601564	116601696	left,right	71,61	L6.R3	3,3	TGTGGAAAGGACGAAACACCGAATATTGGTGGAATGCTTTGGTTTAGAGACGCGTCTCATCCCAACCACTTTCCCTCAGGAGGAGTTTTAGAGCTAGAAATAGCAAGT	132	55.5	0.163678	mouse poly(A) seq	pgRNA.633
634	chr4	116601635	chr4:116601635	GGCAACAGCTGAGGCTTTGA,CAAAACCACTTTCCCTCAGG	36	63	0.230799	0.188026	-,+	17,18	3,14,2,16	*:*	ENSMUSG00000028693	Nasp	116601599	116601692	left,right	36,57	L2.R1	3,3	TGTGGAAAGGACGAAACACCGGGCAACAGCTGAGGCTTTGAGTTTAGAGACGCGTCTCATCCCACAAAACCACTTTCCCTCAGGGTTTTAGAGCTAGAAATAGCAAGT	93	49.5	0.209413	mouse poly(A) seq	pgRNA.634
635	chr4	116601635	chr4:116601635	TAAATATTGGTGGAATGCTT,CAAAACCACTTTCCCTCAGG	31	63	0.301695	0.188026	-,+	14,18	1,13,2,16	*:*	ENSMUSG00000028693	Nasp	116601566	116601692	left,right	69,57	L4.R1	2,3	TGTGGAAAGGACGAAACACCGTAAATATTGGTGGAATGCTTGTTTAGAGACGCGTCTCATCCCACAAAACCACTTTCCCTCAGGGTTTTAGAGCTAGAAATAGCAAGT	126	47	0.244861	mouse poly(A) seq	pgRNA.635
636	chr4	116601635	chr4:116601635	GGCAACAGCTGAGGCTTTGA,CGAGCAGAACCTTCCTCCTG	36	56	0.230799	0.240011	-,-	17,15	3,14,2,13	*:*	ENSMUSG00000028693	Nasp	116601599	116601695	left,right	36,60	L2.R2	3,2	TGTGGAAAGGACGAAACACCGGGCAACAGCTGAGGCTTTGAGTTTAGAGACGCGTCTCATCCCACGAGCAGAACCTTCCTCCTGGTTTTAGAGCTAGAAATAGCAAGT	96	46	0.235405	mouse poly(A) seq	pgRNA.636
637	chr4	116601635	chr4:116601635	GGCAACAGCTGAGGCTTTGA,ACCACTTTCCCTCAGGAGGA	36	55	0.230799	0.184487	-,+	17,20	3,14,3,17	*:*	ENSMUSG00000028693	Nasp	116601599	116601696	left,right	36,61	L2.R3	3,3	TGTGGAAAGGACGAAACACCGGGCAACAGCTGAGGCTTTGAGTTTAGAGACGCGTCTCATCCCAACCACTTTCCCTCAGGAGGAGTTTTAGAGCTAGAAATAGCAAGT	97	45.5	0.207643	mouse poly(A) seq	pgRNA.637
638	chr3	32751205	chr3:32751205	GAACAGTGTGTCCCTCTAGT,CTGATGTACACAAGATTCTG	63	63	0.317147	0.409243	+,+	9,7	2,7,0,7	*:*	ENSMUSG00000027673	Ndufb5	32751186	32751240	left,right	19,35	L2.R1	1,2	TGTGGAAAGGACGAAACACCGGAACAGTGTGTCCCTCTAGTGTTTAGAGACGCGTCTCATCCCACTGATGTACACAAGATTCTGGTTTTAGAGCTAGAAATAGCAAGT	54	63	0.363195	mouse poly(A) seq	pgRNA.638
639	chr3	32751205	chr3:32751205	ATTCATTTCTTCCCACTAGA,CTGATGTACACAAGATTCTG	56	63	0.326655	0.409243	-,+	17,7	1,16,0,7	*:*	ENSMUSG00000027673	Ndufb5	32751187	32751240	left,right	18,35	L1.R1	3,2	TGTGGAAAGGACGAAACACCGATTCATTTCTTCCCACTAGAGTTTAGAGACGCGTCTCATCCCACTGATGTACACAAGATTCTGGTTTTAGAGCTAGAAATAGCAAGT	53	59.5	0.367949	mouse poly(A) seq	pgRNA.639
640	chr3	32751205	chr3:32751205	AGAACAGTGTGTCCCTCTAG,CTGATGTACACAAGATTCTG	56	63	0.240816	0.409243	+,+	20,7	3,17,0,7	*:*	ENSMUSG00000027673	Ndufb5	32751185	32751240	left,right	20,35	L3.R1	1,2	TGTGGAAAGGACGAAACACCGAGAACAGTGTGTCCCTCTAGGTTTAGAGACGCGTCTCATCCCACTGATGTACACAAGATTCTGGTTTTAGAGCTAGAAATAGCAAGT	55	59.5	0.325029	mouse poly(A) seq	pgRNA.640
641	chr3	32751205	chr3:32751205	GAACAGTGTGTCCCTCTAGT,TGTACACAAGATTCTGTGGC	63	56	0.317147	0.220902	+,+	9,17	2,7,1,16	*:*	ENSMUSG00000027673	Ndufb5	32751186	32751244	left,right	19,39	L2.R2	1,2	TGTGGAAAGGACGAAACACCGGAACAGTGTGTCCCTCTAGTGTTTAGAGACGCGTCTCATCCCATGTACACAAGATTCTGTGGCGTTTTAGAGCTAGAAATAGCAAGT	58	59.5	0.269025	mouse poly(A) seq	pgRNA.641
642	chr3	32751205	chr3:32751205	GAACAGTGTGTCCCTCTAGT,TCAGGTGATGTGTTCTCTGT	63	51	0.317147	0.135394	+,+	9,32	2,7,2,30	*:*	ENSMUSG00000027673	Ndufb5	32751186	32751280	left,right	19,75	L2.R5	1,2	TGTGGAAAGGACGAAACACCGGAACAGTGTGTCCCTCTAGTGTTTAGAGACGCGTCTCATCCCATCAGGTGATGTGTTCTCTGTGTTTTAGAGCTAGAAATAGCAAGT	94	57	0.226271	mouse poly(A) seq	pgRNA.642
643	chr3	32751205	chr3:32751205	ATTCATTTCTTCCCACTAGA,TGTACACAAGATTCTGTGGC	56	56	0.326655	0.220902	-,+	17,17	1,16,1,16	*:*	ENSMUSG00000027673	Ndufb5	32751187	32751244	left,right	18,39	L1.R2	3,2	TGTGGAAAGGACGAAACACCGATTCATTTCTTCCCACTAGAGTTTAGAGACGCGTCTCATCCCATGTACACAAGATTCTGTGGCGTTTTAGAGCTAGAAATAGCAAGT	57	56	0.273779	mouse poly(A) seq	pgRNA.643
644	chr3	32751205	chr3:32751205	AGAACAGTGTGTCCCTCTAG,TGTACACAAGATTCTGTGGC	56	56	0.240816	0.220902	+,+	20,17	3,17,1,16	*:*	ENSMUSG00000027673	Ndufb5	32751185	32751244	left,right	20,39	L3.R2	1,2	TGTGGAAAGGACGAAACACCGAGAACAGTGTGTCCCTCTAGGTTTAGAGACGCGTCTCATCCCATGTACACAAGATTCTGTGGCGTTTTAGAGCTAGAAATAGCAAGT	59	56	0.230859	mouse poly(A) seq	pgRNA.644
645	chr3	32751205	chr3:32751205	ATTCATTTCTTCCCACTAGA,TCAGGTGATGTGTTCTCTGT	56	51	0.326655	0.135394	-,+	17,32	1,16,2,30	*:*	ENSMUSG00000027673	Ndufb5	32751187	32751280	left,right	18,75	L1.R5	3,2	TGTGGAAAGGACGAAACACCGATTCATTTCTTCCCACTAGAGTTTAGAGACGCGTCTCATCCCATCAGGTGATGTGTTCTCTGTGTTTTAGAGCTAGAAATAGCAAGT	93	53.5	0.231025	mouse poly(A) seq	pgRNA.645
646	chr3	32751205	chr3:32751205	AGAACAGTGTGTCCCTCTAG,TCAGGTGATGTGTTCTCTGT	56	51	0.240816	0.135394	+,+	20,32	3,17,2,30	*:*	ENSMUSG00000027673	Ndufb5	32751185	32751280	left,right	20,75	L3.R5	1,2	TGTGGAAAGGACGAAACACCGAGAACAGTGTGTCCCTCTAGGTTTAGAGACGCGTCTCATCCCATCAGGTGATGTGTTCTCTGTGTTTTAGAGCTAGAAATAGCAAGT	95	53.5	0.188105	mouse poly(A) seq	pgRNA.646
647	chr3	32751205	chr3:32751205	GAACAGTGTGTCCCTCTAGT,GCTGGTTCTTCATGAGGTTC	63	38	0.317147	0.22965	+,+	9,25	2,7,2,23	*:*	ENSMUSG00000027673	Ndufb5	32751186	32751262	left,right	19,57	L2.R3	1,2	TGTGGAAAGGACGAAACACCGGAACAGTGTGTCCCTCTAGTGTTTAGAGACGCGTCTCATCCCAGCTGGTTCTTCATGAGGTTCGTTTTAGAGCTAGAAATAGCAAGT	76	50.5	0.273399	mouse poly(A) seq	pgRNA.647
648	chr18	65213177	chr18:65213177	TGAAATGTAATCAGTGTACA,AATGGAATTAATCACGCTAC	67	50	0.335125	0.662801	-,+	12,3	1,11,0,3	*:*	ENSMUSG00000024589	Nedd4l	65213102	65213214	left,right	75,37	L7.R2	1,2	TGTGGAAAGGACGAAACACCGTGAAATGTAATCAGTGTACAGTTTAGAGACGCGTCTCATCCCAAATGGAATTAATCACGCTACGTTTTAGAGCTAGAAATAGCAAGT	112	58.5	0.498963	mouse poly(A) seq	pgRNA.648
649	chr18	65213177	chr18:65213177	TACACTGATTACATTTCAGG,AATGGAATTAATCACGCTAC	63	50	0.233706	0.662801	+,+	14,3	2,12,0,3	*:*	ENSMUSG00000024589	Nedd4l	65213117	65213214	left,right	60,37	L5.R2	3,2	TGTGGAAAGGACGAAACACCGTACACTGATTACATTTCAGGGTTTAGAGACGCGTCTCATCCCAAATGGAATTAATCACGCTACGTTTTAGAGCTAGAAATAGCAAGT	97	56.5	0.448253	mouse poly(A) seq	pgRNA.649
650	chr18	65213177	chr18:65213177	TGAAATGTAATCAGTGTACA,TACTTTCTAATGACAATGAA	67	45	0.335125	0.1927	-,+	12,25	1,11,1,24	*:*	ENSMUSG00000024589	Nedd4l	65213102	65213196	left,right	75,19	L7.R1	1,3	TGTGGAAAGGACGAAACACCGTGAAATGTAATCAGTGTACAGTTTAGAGACGCGTCTCATCCCATACTTTCTAATGACAATGAAGTTTTAGAGCTAGAAATAGCAAGT	94	56	0.263912	mouse poly(A) seq	pgRNA.650
651	chr18	65213177	chr18:65213177	TACACTGATTACATTTCAGG,TACTTTCTAATGACAATGAA	63	45	0.233706	0.1927	+,+	14,25	2,12,1,24	*:*	ENSMUSG00000024589	Nedd4l	65213117	65213196	left,right	60,19	L5.R1	3,3	TGTGGAAAGGACGAAACACCGTACACTGATTACATTTCAGGGTTTAGAGACGCGTCTCATCCCATACTTTCTAATGACAATGAAGTTTTAGAGCTAGAAATAGCAAGT	79	54	0.213203	mouse poly(A) seq	pgRNA.651
652	chr18	65213177	chr18:65213177	ATTAAGGGCTTTGCCTGCAG,AATGGAATTAATCACGCTAC	56	50	0.392929	0.662801	-,+	10,3	0,10,0,3	*:*	ENSMUSG00000024589	Nedd4l	65213151	65213214	left,right	26,37	L3.R2	3,2	TGTGGAAAGGACGAAACACCGATTAAGGGCTTTGCCTGCAGGTTTAGAGACGCGTCTCATCCCAAATGGAATTAATCACGCTACGTTTTAGAGCTAGAAATAGCAAGT	63	53	0.527865	mouse poly(A) seq	pgRNA.652
653	chr18	65213177	chr18:65213177	ATTAAGGGCTTTGCCTGCAG,TACTTTCTAATGACAATGAA	56	45	0.392929	0.1927	-,+	10,25	0,10,1,24	*:*	ENSMUSG00000024589	Nedd4l	65213151	65213196	left,right	26,19	L3.R1	3,3	TGTGGAAAGGACGAAACACCGATTAAGGGCTTTGCCTGCAGGTTTAGAGACGCGTCTCATCCCATACTTTCTAATGACAATGAAGTTTTAGAGCTAGAAATAGCAAGT	45	50.5	0.292814	mouse poly(A) seq	pgRNA.653
654	chr18	65213177	chr18:65213177	TATTTATGTTGTGCCTCTGC,AATGGAATTAATCACGCTAC	41	50	0.285006	0.662801	+,+	11,3	0,11,0,3	*:*	ENSMUSG00000024589	Nedd4l	65213148	65213214	left,right	29,37	L4.R2	3,2	TGTGGAAAGGACGAAACACCGTATTTATGTTGTGCCTCTGCGTTTAGAGACGCGTCTCATCCCAAATGGAATTAATCACGCTACGTTTTAGAGCTAGAAATAGCAAGT	66	45.5	0.473904	mouse poly(A) seq	pgRNA.654
655	chr18	65213177	chr18:65213177	GTATGCAAAATATTTATTAA,AATGGAATTAATCACGCTAC	40	50	0.144726	0.662801	-,+	31,3	1,30,0,3	*:*	ENSMUSG00000024589	Nedd4l	65213166	65213214	left,right	11,37	L2.R2	3,2	TGTGGAAAGGACGAAACACCGGTATGCAAAATATTTATTAAGTTTAGAGACGCGTCTCATCCCAAATGGAATTAATCACGCTACGTTTTAGAGCTAGAAATAGCAAGT	48	45	0.403764	mouse poly(A) seq	pgRNA.655
656	chr18	65213177	chr18:65213177	CACGGCAACCAGTTGAGAAT,AATGGAATTAATCACGCTAC	40	50	0.448649	0.662801	-,+	12,3	0,12,0,3	*:*	ENSMUSG00000024589	Nedd4l	65213084	65213214	left,right	93,37	L8.R2	2,2	TGTGGAAAGGACGAAACACCGCACGGCAACCAGTTGAGAATGTTTAGAGACGCGTCTCATCCCAAATGGAATTAATCACGCTACGTTTTAGAGCTAGAAATAGCAAGT	130	45	0.555725	mouse poly(A) seq	pgRNA.656
657	chr18	65213177	chr18:65213177	TATTTATGTTGTGCCTCTGC,TACTTTCTAATGACAATGAA	41	45	0.285006	0.1927	+,+	11,25	0,11,1,24	*:*	ENSMUSG00000024589	Nedd4l	65213148	65213196	left,right	29,19	L4.R1	3,3	TGTGGAAAGGACGAAACACCGTATTTATGTTGTGCCTCTGCGTTTAGAGACGCGTCTCATCCCATACTTTCTAATGACAATGAAGTTTTAGAGCTAGAAATAGCAAGT	48	43	0.238853	mouse poly(A) seq	pgRNA.657
658	chr1	58461498	chr1:58461498	AGTCCAATACAGCTCTGCAG,TACCACTCTAGTTGGCAGCA	62	61	0.421583	0.388334	-,+	10,6	0,10,1,5	*:*	ENSMUSG00000026036	Nif3l1	58461415	58461589	left,right	83,91	L5.R6	1,2	TGTGGAAAGGACGAAACACCGAGTCCAATACAGCTCTGCAGGTTTAGAGACGCGTCTCATCCCATACCACTCTAGTTGGCAGCAGTTTTAGAGCTAGAAATAGCAAGT	174	61.5	0.404958	mouse poly(A) seq	pgRNA.658
659	chr1	58461498	chr1:58461498	GTCCAATACAGCTCTGCAGA,TACCACTCTAGTTGGCAGCA	62	61	0.248944	0.388334	-,+	10,6	0,10,1,5	*:*	ENSMUSG00000026036	Nif3l1	58461414	58461589	left,right	84,91	L6.R6	1,2	TGTGGAAAGGACGAAACACCGGTCCAATACAGCTCTGCAGAGTTTAGAGACGCGTCTCATCCCATACCACTCTAGTTGGCAGCAGTTTTAGAGCTAGAAATAGCAAGT	175	61.5	0.318639	mouse poly(A) seq	pgRNA.659
660	chr1	58461498	chr1:58461498	CAATACAGCTCTGCAGAGGG,TACCACTCTAGTTGGCAGCA	62	61	0.126187	0.388334	-,+	28,6	2,26,1,5	*:*	ENSMUSG00000026036	Nif3l1	58461411	58461589	left,right	87,91	L7.R6	1,2	TGTGGAAAGGACGAAACACCGCAATACAGCTCTGCAGAGGGGTTTAGAGACGCGTCTCATCCCATACCACTCTAGTTGGCAGCAGTTTTAGAGCTAGAAATAGCAAGT	178	61.5	0.25726	mouse poly(A) seq	pgRNA.660
661	chr1	58461498	chr1:58461498	AGTCCAATACAGCTCTGCAG,TGGTGGTGCAGGGATCAAAC	62	46	0.421583	0.637041	-,+	10,8	0,10,0,8	*:*	ENSMUSG00000026036	Nif3l1	58461415	58461558	left,right	83,60	L5.R4	1,1	TGTGGAAAGGACGAAACACCGAGTCCAATACAGCTCTGCAGGTTTAGAGACGCGTCTCATCCCATGGTGGTGCAGGGATCAAACGTTTTAGAGCTAGAAATAGCAAGT	143	54	0.529312	mouse poly(A) seq	pgRNA.661
662	chr1	58461498	chr1:58461498	GTCCAATACAGCTCTGCAGA,TGGTGGTGCAGGGATCAAAC	62	46	0.248944	0.637041	-,+	10,8	0,10,0,8	*:*	ENSMUSG00000026036	Nif3l1	58461414	58461558	left,right	84,60	L6.R4	1,1	TGTGGAAAGGACGAAACACCGGTCCAATACAGCTCTGCAGAGTTTAGAGACGCGTCTCATCCCATGGTGGTGCAGGGATCAAACGTTTTAGAGCTAGAAATAGCAAGT	144	54	0.442993	mouse poly(A) seq	pgRNA.662
663	chr1	58461498	chr1:58461498	CAATACAGCTCTGCAGAGGG,TGGTGGTGCAGGGATCAAAC	62	46	0.126187	0.637041	-,+	28,8	2,26,0,8	*:*	ENSMUSG00000026036	Nif3l1	58461411	58461558	left,right	87,60	L7.R4	1,1	TGTGGAAAGGACGAAACACCGCAATACAGCTCTGCAGAGGGGTTTAGAGACGCGTCTCATCCCATGGTGGTGCAGGGATCAAACGTTTTAGAGCTAGAAATAGCAAGT	147	54	0.381614	mouse poly(A) seq	pgRNA.663
664	chr1	58461498	chr1:58461498	AACAAAAGCCATAGCTCATT,TACCACTCTAGTTGGCAGCA	44	61	0.357688	0.388334	+,+	14,6	0,14,1,5	*:*	ENSMUSG00000026036	Nif3l1	58461475	58461589	left,right	23,91	L1.R6	2,2	TGTGGAAAGGACGAAACACCGAACAAAAGCCATAGCTCATTGTTTAGAGACGCGTCTCATCCCATACCACTCTAGTTGGCAGCAGTTTTAGAGCTAGAAATAGCAAGT	114	52.5	0.373011	mouse poly(A) seq	pgRNA.664
665	chr1	58461498	chr1:58461498	CTCATTTCAGTTCACGACTC,TACCACTCTAGTTGGCAGCA	43	61	0.464489	0.388334	+,+	9,6	0,9,1,5	*:*	ENSMUSG00000026036	Nif3l1	58461449	58461589	left,right	49,91	L3.R6	3,2	TGTGGAAAGGACGAAACACCGCTCATTTCAGTTCACGACTCGTTTAGAGACGCGTCTCATCCCATACCACTCTAGTTGGCAGCAGTTTTAGAGCTAGAAATAGCAAGT	140	52	0.426411	mouse poly(A) seq	pgRNA.665
666	chr1	58461498	chr1:58461498	CACCCTCTGCAGAGCTGTAT,TACCACTCTAGTTGGCAGCA	35	61	0.222798	0.388334	+,+	15,6	2,13,1,5	*:*	ENSMUSG00000026036	Nif3l1	58461422	58461589	left,right	76,91	L4.R6	1,2	TGTGGAAAGGACGAAACACCGCACCCTCTGCAGAGCTGTATGTTTAGAGACGCGTCTCATCCCATACCACTCTAGTTGGCAGCAGTTTTAGAGCTAGAAATAGCAAGT	167	48	0.305566	mouse poly(A) seq	pgRNA.666
667	chr1	58461498	chr1:58461498	AACAAAAGCCATAGCTCATT,TGGTGGTGCAGGGATCAAAC	44	46	0.357688	0.637041	+,+	14,8	0,14,0,8	*:*	ENSMUSG00000026036	Nif3l1	58461475	58461558	left,right	23,60	L1.R4	2,1	TGTGGAAAGGACGAAACACCGAACAAAAGCCATAGCTCATTGTTTAGAGACGCGTCTCATCCCATGGTGGTGCAGGGATCAAACGTTTTAGAGCTAGAAATAGCAAGT	83	45	0.497364	mouse poly(A) seq	pgRNA.667
668	chr12	84756517	chr12:84756517	TCAATCTTACATGCAGAGAG,CACTCAGAGACAAATTTCTG	63	66	0.311822	0.202096	+,+	8,20	1,7,3,17	*:*	ENSMUSG00000021242	Npc2	84756446	84756571	left,right	71,54	L6.R4	2,3	TGTGGAAAGGACGAAACACCGTCAATCTTACATGCAGAGAGGTTTAGAGACGCGTCTCATCCCACACTCAGAGACAAATTTCTGGTTTTAGAGCTAGAAATAGCAAGT	125	64.5	0.256959	mouse poly(A) seq	pgRNA.668
669	chr12	84756517	chr12:84756517	TCAATCTTACATGCAGAGAG,CGGTATCCAGACTGGCTGAG	63	66	0.311822	0.46654	+,-	8,5	1,7,0,5	*:*	ENSMUSG00000021242	Npc2	84756446	84756591	left,right	71,74	L6.R5	2,1	TGTGGAAAGGACGAAACACCGTCAATCTTACATGCAGAGAGGTTTAGAGACGCGTCTCATCCCACGGTATCCAGACTGGCTGAGGTTTTAGAGCTAGAAATAGCAAGT	145	64.5	0.389181	mouse poly(A) seq	pgRNA.669
670	chr12	84756517	chr12:84756517	TCAATCTTACATGCAGAGAG,CTCAGCCAGTCTGGATACCG	63	65	0.311822	0.503467	+,+	8,5	1,7,0,5	*:*	ENSMUSG00000021242	Npc2	84756446	84756604	left,right	71,87	L6.R10	2,1	TGTGGAAAGGACGAAACACCGTCAATCTTACATGCAGAGAGGTTTAGAGACGCGTCTCATCCCACTCAGCCAGTCTGGATACCGGTTTTAGAGCTAGAAATAGCAAGT	158	64	0.407644	mouse poly(A) seq	pgRNA.670
671	chr12	84756517	chr12:84756517	TCAATCTTACATGCAGAGAG,CGCAGAAATTTGTCTCTGAG	63	62	0.311822	0.269949	+,-	8,12	1,7,1,11	*:*	ENSMUSG00000021242	Npc2	84756446	84756560	left,right	71,43	L6.R3	2,3	TGTGGAAAGGACGAAACACCGTCAATCTTACATGCAGAGAGGTTTAGAGACGCGTCTCATCCCACGCAGAAATTTGTCTCTGAGGTTTTAGAGCTAGAAATAGCAAGT	114	62.5	0.290886	mouse poly(A) seq	pgRNA.671
672	chr12	84756517	chr12:84756517	AAGCACCTGCAACCAAGTAT,CACTCAGAGACAAATTTCTG	54	66	0.42084	0.202096	+,+	9,20	1,8,3,17	*:*	ENSMUSG00000021242	Npc2	84756500	84756571	left,right	17,54	L2.R4	1,3	TGTGGAAAGGACGAAACACCGAAGCACCTGCAACCAAGTATGTTTAGAGACGCGTCTCATCCCACACTCAGAGACAAATTTCTGGTTTTAGAGCTAGAAATAGCAAGT	71	60	0.311468	mouse poly(A) seq	pgRNA.672
673	chr12	84756517	chr12:84756517	AAGCACCTGCAACCAAGTAT,CGGTATCCAGACTGGCTGAG	54	66	0.42084	0.46654	+,-	9,5	1,8,0,5	*:*	ENSMUSG00000021242	Npc2	84756500	84756591	left,right	17,74	L2.R5	1,1	TGTGGAAAGGACGAAACACCGAAGCACCTGCAACCAAGTATGTTTAGAGACGCGTCTCATCCCACGGTATCCAGACTGGCTGAGGTTTTAGAGCTAGAAATAGCAAGT	91	60	0.44369	mouse poly(A) seq	pgRNA.673
674	chr12	84756517	chr12:84756517	AAGCACCTGCAACCAAGTAT,CTCAGCCAGTCTGGATACCG	54	65	0.42084	0.503467	+,+	9,5	1,8,0,5	*:*	ENSMUSG00000021242	Npc2	84756500	84756604	left,right	17,87	L2.R10	1,1	TGTGGAAAGGACGAAACACCGAAGCACCTGCAACCAAGTATGTTTAGAGACGCGTCTCATCCCACTCAGCCAGTCTGGATACCGGTTTTAGAGCTAGAAATAGCAAGT	104	59.5	0.462153	mouse poly(A) seq	pgRNA.674
675	chr12	84756517	chr12:84756517	TCAATCTTACATGCAGAGAG,TCGGTATCCAGACTGGCTGA	63	54	0.311822	0.461277	+,-	8,3	1,7,0,3	*:*	ENSMUSG00000021242	Npc2	84756446	84756592	left,right	71,75	L6.R6	2,1	TGTGGAAAGGACGAAACACCGTCAATCTTACATGCAGAGAGGTTTAGAGACGCGTCTCATCCCATCGGTATCCAGACTGGCTGAGTTTTAGAGCTAGAAATAGCAAGT	146	58.5	0.386549	mouse poly(A) seq	pgRNA.675
676	chr12	84756517	chr12:84756517	AAGCACCTGCAACCAAGTAT,CGCAGAAATTTGTCTCTGAG	54	62	0.42084	0.269949	+,-	9,12	1,8,1,11	*:*	ENSMUSG00000021242	Npc2	84756500	84756560	left,right	17,43	L2.R3	1,3	TGTGGAAAGGACGAAACACCGAAGCACCTGCAACCAAGTATGTTTAGAGACGCGTCTCATCCCACGCAGAAATTTGTCTCTGAGGTTTTAGAGCTAGAAATAGCAAGT	60	58	0.345394	mouse poly(A) seq	pgRNA.676
677	chr12	84756517	chr12:84756517	TCAATCTTACATGCAGAGAG,GCTCTCCTCGGTATCCAGAC	63	50	0.311822	0.800246	+,-	8,3	1,7,0,3	*:*	ENSMUSG00000021242	Npc2	84756446	84756599	left,right	71,82	L6.R9	2,1	TGTGGAAAGGACGAAACACCGTCAATCTTACATGCAGAGAGGTTTAGAGACGCGTCTCATCCCAGCTCTCCTCGGTATCCAGACGTTTTAGAGCTAGAAATAGCAAGT	153	56.5	0.556034	mouse poly(A) seq	pgRNA.677
678	chr7	45493130	chr7:45493130	TGTGCCCTAGGATACCAGGG,GCTATATTTGGATGGAACTG	80	60	0.227751	0.233883	+,+	14,17	0,14,1,16	*:*	ENSMUSG00000030824	Nucb1	45493052	45493156	left,right	78,26	L11.R8	1,3	TGTGGAAAGGACGAAACACCGTGTGCCCTAGGATACCAGGGGTTTAGAGACGCGTCTCATCCCAGCTATATTTGGATGGAACTGGTTTTAGAGCTAGAAATAGCAAGT	104	70	0.230817	mouse poly(A) seq	pgRNA.678
679	chr7	45493130	chr7:45493130	TGTGCCCTAGGATACCAGGG,AGTTCCATCCAAATATAGCC	80	56	0.227751	0.316319	+,-	14,19	0,14,0,19	*:*	ENSMUSG00000030824	Nucb1	45493052	45493142	left,right	78,12	L11.R3	1,2	TGTGGAAAGGACGAAACACCGTGTGCCCTAGGATACCAGGGGTTTAGAGACGCGTCTCATCCCAAGTTCCATCCAAATATAGCCGTTTTAGAGCTAGAAATAGCAAGT	90	68	0.272035	mouse poly(A) seq	pgRNA.679
680	chr7	45493130	chr7:45493130	TGTGCCCTAGGATACCAGGG,TGTGCCGGGCTATATTTGGA	80	56	0.227751	0.306027	+,+	14,7	0,14,0,7	*:*	ENSMUSG00000030824	Nucb1	45493052	45493148	left,right	78,18	L11.R5	1,3	TGTGGAAAGGACGAAACACCGTGTGCCCTAGGATACCAGGGGTTTAGAGACGCGTCTCATCCCATGTGCCGGGCTATATTTGGAGTTTTAGAGCTAGAAATAGCAAGT	96	68	0.266889	mouse poly(A) seq	pgRNA.680
681	chr7	45493130	chr7:45493130	TGTGCCCTAGGATACCAGGG,ACACTAATGTTTATTTGTGC	80	47	0.227751	0.265334	+,+	14,15	0,14,1,14	*:*	ENSMUSG00000030824	Nucb1	45493052	45493133	left,right	78,3	L11.R1	1,3	TGTGGAAAGGACGAAACACCGTGTGCCCTAGGATACCAGGGGTTTAGAGACGCGTCTCATCCCAACACTAATGTTTATTTGTGCGTTTTAGAGCTAGAAATAGCAAGT	81	63.5	0.246542	mouse poly(A) seq	pgRNA.681
682	chr7	45493130	chr7:45493130	TGTGCCCTAGGATACCAGGG,CACTAATGTTTATTTGTGCC	80	46	0.227751	0.273849	+,+	14,16	0,14,0,16	*:*	ENSMUSG00000030824	Nucb1	45493052	45493134	left,right	78,4	L11.R2	1,3	TGTGGAAAGGACGAAACACCGTGTGCCCTAGGATACCAGGGGTTTAGAGACGCGTCTCATCCCACACTAATGTTTATTTGTGCCGTTTTAGAGCTAGAAATAGCAAGT	82	63	0.2508	mouse poly(A) seq	pgRNA.682
683	chr7	45493130	chr7:45493130	ATACCAGGGAGGTGAGCAGG,GCTATATTTGGATGGAACTG	66	60	0.133518	0.233883	+,+	28,17	1,27,1,16	*:*	ENSMUSG00000030824	Nucb1	45493063	45493156	left,right	67,26	L8.R8	1,3	TGTGGAAAGGACGAAACACCGATACCAGGGAGGTGAGCAGGGTTTAGAGACGCGTCTCATCCCAGCTATATTTGGATGGAACTGGTTTTAGAGCTAGAAATAGCAAGT	93	63	0.183701	mouse poly(A) seq	pgRNA.683
684	chr7	45493130	chr7:45493130	TCATGTGCCCTAGGATACCA,GCTATATTTGGATGGAACTG	65	60	0.2814	0.233883	+,+	11,17	0,11,1,16	*:*	ENSMUSG00000030824	Nucb1	45493049	45493156	left,right	81,26	L12.R8	1,3	TGTGGAAAGGACGAAACACCGTCATGTGCCCTAGGATACCAGTTTAGAGACGCGTCTCATCCCAGCTATATTTGGATGGAACTGGTTTTAGAGCTAGAAATAGCAAGT	107	62.5	0.257641	mouse poly(A) seq	pgRNA.684
685	chr7	45493130	chr7:45493130	TGTGCCCTAGGATACCAGGG,AATTGGTTCACCAACTTCCC	80	44	0.227751	0.370938	+,-	14,12	0,14,0,12	*:*	ENSMUSG00000030824	Nucb1	45493052	45493201	left,right	78,71	L11.R13	1,2	TGTGGAAAGGACGAAACACCGTGTGCCCTAGGATACCAGGGGTTTAGAGACGCGTCTCATCCCAAATTGGTTCACCAACTTCCCGTTTTAGAGCTAGAAATAGCAAGT	149	62	0.299345	mouse poly(A) seq	pgRNA.685
686	chr7	45493130	chr7:45493130	ATACCAGGGAGGTGAGCAGG,AGTTCCATCCAAATATAGCC	66	56	0.133518	0.316319	+,-	28,19	1,27,0,19	*:*	ENSMUSG00000030824	Nucb1	45493063	45493142	left,right	67,12	L8.R3	1,2	TGTGGAAAGGACGAAACACCGATACCAGGGAGGTGAGCAGGGTTTAGAGACGCGTCTCATCCCAAGTTCCATCCAAATATAGCCGTTTTAGAGCTAGAAATAGCAAGT	79	61	0.224919	mouse poly(A) seq	pgRNA.686
687	chr7	45493130	chr7:45493130	ATACCAGGGAGGTGAGCAGG,TGTGCCGGGCTATATTTGGA	66	56	0.133518	0.306027	+,+	28,7	1,27,0,7	*:*	ENSMUSG00000030824	Nucb1	45493063	45493148	left,right	67,18	L8.R5	1,3	TGTGGAAAGGACGAAACACCGATACCAGGGAGGTGAGCAGGGTTTAGAGACGCGTCTCATCCCATGTGCCGGGCTATATTTGGAGTTTTAGAGCTAGAAATAGCAAGT	85	61	0.219772	mouse poly(A) seq	pgRNA.687
688	chr5	124115054	chr5:124115054	TGAGCCTGGTTCTCCCCCAG,TTATTTGAGATGAAGTACTG	63	65	0.210877	0.135869	+,+	28,19	0,28,2,17	*:*	ENSMUSG00000023707	Ogfod2	124114992	124115145	left,right	62,91	L12.R12	2,3	TGTGGAAAGGACGAAACACCGTGAGCCTGGTTCTCCCCCAGGTTTAGAGACGCGTCTCATCCCATTATTTGAGATGAAGTACTGGTTTTAGAGCTAGAAATAGCAAGT	153	64	0.173373	mouse poly(A) seq	pgRNA.688
689	chr5	124115054	chr5:124115054	ATGCTGAAAACTTGCCATTG,TTATTTGAGATGAAGTACTG	60	65	0.394975	0.135869	+,+	21,19	1,20,2,17	*:*	ENSMUSG00000023707	Ogfod2	124115020	124115145	left,right	34,91	L7.R12	2,3	TGTGGAAAGGACGAAACACCGATGCTGAAAACTTGCCATTGGTTTAGAGACGCGTCTCATCCCATTATTTGAGATGAAGTACTGGTTTTAGAGCTAGAAATAGCAAGT	125	62.5	0.265422	mouse poly(A) seq	pgRNA.689
690	chr5	124115054	chr5:124115054	TTCAGCATCAACACCTCTGG,TTATTTGAGATGAAGTACTG	59	65	0.324015	0.135869	-,+	11,19	0,11,2,17	*:*	ENSMUSG00000023707	Ogfod2	124114995	124115145	left,right	59,91	L11.R12	2,3	TGTGGAAAGGACGAAACACCGTTCAGCATCAACACCTCTGGGTTTAGAGACGCGTCTCATCCCATTATTTGAGATGAAGTACTGGTTTTAGAGCTAGAAATAGCAAGT	150	62	0.229942	mouse poly(A) seq	pgRNA.690
691	chr5	124115054	chr5:124115054	TGAGCCTGGTTCTCCCCCAG,TTTTGACCCAAGGAGTGGCA	63	59	0.210877	0.343051	+,-	28,12	0,28,1,11	*:*	ENSMUSG00000023707	Ogfod2	124114992	124115061	left,right	62,7	L12.R1	2,4	TGTGGAAAGGACGAAACACCGTGAGCCTGGTTCTCCCCCAGGTTTAGAGACGCGTCTCATCCCATTTTGACCCAAGGAGTGGCAGTTTTAGAGCTAGAAATAGCAAGT	69	61	0.276964	mouse poly(A) seq	pgRNA.691
692	chr5	124115054	chr5:124115054	ATGCTGAAAACTTGCCATTG,TTTTGACCCAAGGAGTGGCA	60	59	0.394975	0.343051	+,-	21,12	1,20,1,11	*:*	ENSMUSG00000023707	Ogfod2	124115020	124115061	left,right	34,7	L7.R1	2,4	TGTGGAAAGGACGAAACACCGATGCTGAAAACTTGCCATTGGTTTAGAGACGCGTCTCATCCCATTTTGACCCAAGGAGTGGCAGTTTTAGAGCTAGAAATAGCAAGT	41	59.5	0.369013	mouse poly(A) seq	pgRNA.692
693	chr5	124115054	chr5:124115054	TGAGCCTGGTTCTCCCCCAG,TGTCCTTTTGACCCAAGGAG	63	56	0.210877	0.329912	+,-	28,13	0,28,0,13	*:*	ENSMUSG00000023707	Ogfod2	124114992	124115066	left,right	62,12	L12.R4	2,4	TGTGGAAAGGACGAAACACCGTGAGCCTGGTTCTCCCCCAGGTTTAGAGACGCGTCTCATCCCATGTCCTTTTGACCCAAGGAGGTTTTAGAGCTAGAAATAGCAAGT	74	59.5	0.270394	mouse poly(A) seq	pgRNA.693
694	chr5	124115054	chr5:124115054	TGAGCCTGGTTCTCCCCCAG,TATTTGAGATGAAGTACTGA	63	56	0.210877	0.250072	+,+	28,16	0,28,1,15	*:*	ENSMUSG00000023707	Ogfod2	124114992	124115146	left,right	62,92	L12.R13	2,3	TGTGGAAAGGACGAAACACCGTGAGCCTGGTTCTCCCCCAGGTTTAGAGACGCGTCTCATCCCATATTTGAGATGAAGTACTGAGTTTTAGAGCTAGAAATAGCAAGT	154	59.5	0.230474	mouse poly(A) seq	pgRNA.694
695	chr5	124115054	chr5:124115054	TTCAGCATCAACACCTCTGG,TTTTGACCCAAGGAGTGGCA	59	59	0.324015	0.343051	-,-	11,12	0,11,1,11	*:*	ENSMUSG00000023707	Ogfod2	124114995	124115061	left,right	59,7	L11.R1	2,4	TGTGGAAAGGACGAAACACCGTTCAGCATCAACACCTCTGGGTTTAGAGACGCGTCTCATCCCATTTTGACCCAAGGAGTGGCAGTTTTAGAGCTAGAAATAGCAAGT	66	59	0.333533	mouse poly(A) seq	pgRNA.695
696	chr5	124115054	chr5:124115054	TGAGCCTGGTTCTCCCCCAG,CTGCGTGTCCTTTTGACCCA	63	54	0.210877	0.644686	+,-	28,9	0,28,0,9	*:*	ENSMUSG00000023707	Ogfod2	124114992	124115071	left,right	62,17	L12.R5	2,4	TGTGGAAAGGACGAAACACCGTGAGCCTGGTTCTCCCCCAGGTTTAGAGACGCGTCTCATCCCACTGCGTGTCCTTTTGACCCAGTTTTAGAGCTAGAAATAGCAAGT	79	58.5	0.427781	mouse poly(A) seq	pgRNA.696
697	chr5	124115054	chr5:124115054	AAAACTTGCCATTGTGGGCA,TTATTTGAGATGAAGTACTG	52	65	0.218472	0.135869	+,+	17,19	0,17,2,17	*:*	ENSMUSG00000023707	Ogfod2	124115026	124115145	left,right	28,91	L3.R12	2,3	TGTGGAAAGGACGAAACACCGAAAACTTGCCATTGTGGGCAGTTTAGAGACGCGTCTCATCCCATTATTTGAGATGAAGTACTGGTTTTAGAGCTAGAAATAGCAAGT	119	58.5	0.177171	mouse poly(A) seq	pgRNA.697
698	chr16	29651853	chr16:29651853	ACGGAAAAGGGTAGAACGGG,CCGTGCAAAATAAAGTCACA	67	56	0.342365	0.485317	-,+	9,10	0,9,1,9	*:*	ENSMUSG00000038084	Opa1	29651835	29651864	left,right	18,11	L5.R3	1,1	TGTGGAAAGGACGAAACACCGACGGAAAAGGGTAGAACGGGGTTTAGAGACGCGTCTCATCCCACCGTGCAAAATAAAGTCACAGTTTTAGAGCTAGAAATAGCAAGT	29	61.5	0.413841	mouse poly(A) seq	pgRNA.698
699	chr16	29651853	chr16:29651853	ACGGAAAAGGGTAGAACGGG,GAGCAGAAGAGCCCTGGACG	67	56	0.342365	0.294331	-,+	9,11	0,9,1,10	*:*	ENSMUSG00000038084	Opa1	29651835	29651936	left,right	18,83	L5.R9	1,1	TGTGGAAAGGACGAAACACCGACGGAAAAGGGTAGAACGGGGTTTAGAGACGCGTCTCATCCCAGAGCAGAAGAGCCCTGGACGGTTTTAGAGCTAGAAATAGCAAGT	101	61.5	0.318348	mouse poly(A) seq	pgRNA.699
700	chr16	29651853	chr16:29651853	ACGGAAAAGGGTAGAACGGG,GACCGTGGATGCCACGTCCA	67	54	0.342365	0.896602	-,-	9,3	0,9,0,3	*:*	ENSMUSG00000038084	Opa1	29651835	29651937	left,right	18,84	L5.R10	1,1	TGTGGAAAGGACGAAACACCGACGGAAAAGGGTAGAACGGGGTTTAGAGACGCGTCTCATCCCAGACCGTGGATGCCACGTCCAGTTTTAGAGCTAGAAATAGCAAGT	102	60.5	0.619484	mouse poly(A) seq	pgRNA.700
701	chr16	29651853	chr16:29651853	ACGGAAAAGGGTAGAACGGG,GCAGCTGCAGGTTAAGTGCC	67	51	0.342365	0.231647	-,-	9,15	0,9,1,14	*:*	ENSMUSG00000038084	Opa1	29651835	29651898	left,right	18,45	L5.R5	1,2	TGTGGAAAGGACGAAACACCGACGGAAAAGGGTAGAACGGGGTTTAGAGACGCGTCTCATCCCAGCAGCTGCAGGTTAAGTGCCGTTTTAGAGCTAGAAATAGCAAGT	63	59	0.287006	mouse poly(A) seq	pgRNA.701
702	chr16	29651853	chr16:29651853	CATTCTTCAAATAAACGCAG,CCGTGCAAAATAAAGTCACA	62	56	0.337209	0.485317	-,+	7,10	0,7,1,9	*:*	ENSMUSG00000038084	Opa1	29651782	29651864	left,right	71,11	L9.R3	2,1	TGTGGAAAGGACGAAACACCGCATTCTTCAAATAAACGCAGGTTTAGAGACGCGTCTCATCCCACCGTGCAAAATAAAGTCACAGTTTTAGAGCTAGAAATAGCAAGT	82	59	0.411263	mouse poly(A) seq	pgRNA.702
703	chr16	29651853	chr16:29651853	CATTCTTCAAATAAACGCAG,GAGCAGAAGAGCCCTGGACG	62	56	0.337209	0.294331	-,+	7,11	0,7,1,10	*:*	ENSMUSG00000038084	Opa1	29651782	29651936	left,right	71,83	L9.R9	2,1	TGTGGAAAGGACGAAACACCGCATTCTTCAAATAAACGCAGGTTTAGAGACGCGTCTCATCCCAGAGCAGAAGAGCCCTGGACGGTTTTAGAGCTAGAAATAGCAAGT	154	59	0.31577	mouse poly(A) seq	pgRNA.703
704	chr16	29651853	chr16:29651853	ACGGAAAAGGGTAGAACGGG,TCTGCTCAAACGGCAGCTGC	67	49	0.342365	0.515291	-,-	9,5	0,9,0,5	*:*	ENSMUSG00000038084	Opa1	29651835	29651910	left,right	18,57	L5.R6	1,1	TGTGGAAAGGACGAAACACCGACGGAAAAGGGTAGAACGGGGTTTAGAGACGCGTCTCATCCCATCTGCTCAAACGGCAGCTGCGTTTTAGAGCTAGAAATAGCAAGT	75	58	0.428828	mouse poly(A) seq	pgRNA.704
705	chr16	29651853	chr16:29651853	ACGGAAAAGGGTAGAACGGG,CCAGGGCTCTTCTGCTCAAA	67	49	0.342365	0.176867	-,-	9,23	0,9,1,22	*:*	ENSMUSG00000038084	Opa1	29651835	29651920	left,right	18,67	L5.R7	1,2	TGTGGAAAGGACGAAACACCGACGGAAAAGGGTAGAACGGGGTTTAGAGACGCGTCTCATCCCACCAGGGCTCTTCTGCTCAAAGTTTTAGAGCTAGAAATAGCAAGT	85	58	0.259616	mouse poly(A) seq	pgRNA.705
706	chr16	29651853	chr16:29651853	ACGGAAAAGGGTAGAACGGG,AGACCGTGGATGCCACGTCC	67	49	0.342365	0.568344	-,-	9,5	0,9,0,5	*:*	ENSMUSG00000038084	Opa1	29651835	29651938	left,right	18,85	L5.R11	1,1	TGTGGAAAGGACGAAACACCGACGGAAAAGGGTAGAACGGGGTTTAGAGACGCGTCTCATCCCAAGACCGTGGATGCCACGTCCGTTTTAGAGCTAGAAATAGCAAGT	103	58	0.455354	mouse poly(A) seq	pgRNA.706
707	chr16	29651853	chr16:29651853	ACGGAAAAGGGTAGAACGGG,AGCCCTGGACGTGGCATCCA	67	49	0.342365	0.445056	-,+	9,8	0,9,0,8	*:*	ENSMUSG00000038084	Opa1	29651835	29651945	left,right	18,92	L5.R12	1,1	TGTGGAAAGGACGAAACACCGACGGAAAAGGGTAGAACGGGGTTTAGAGACGCGTCTCATCCCAAGCCCTGGACGTGGCATCCAGTTTTAGAGCTAGAAATAGCAAGT	110	58	0.393711	mouse poly(A) seq	pgRNA.707
708	chr15	4154077	chr15:4154077	TTTATCATTGTTGCTCACAG,AAACCTCGACTTAGCCCTGA	61	61	0.166562	0.37966	+,+	24,6	2,22,0,6	*:*	ENSMUSG00000022186	Oxct1	4154046	4154100	left,right	31,23	L1.R2	3,2	TGTGGAAAGGACGAAACACCGTTTATCATTGTTGCTCACAGGTTTAGAGACGCGTCTCATCCCAAAACCTCGACTTAGCCCTGAGTTTTAGAGCTAGAAATAGCAAGT	54	61	0.273111	mouse poly(A) seq	pgRNA.708
709	chr15	4154077	chr15:4154077	TTTATCATTGTTGCTCACAG,TCACCTTCAGGGCTAAGTCG	61	60	0.166562	0.379412	+,-	24,10	2,22,0,10	*:*	ENSMUSG00000022186	Oxct1	4154046	4154093	left,right	31,16	L1.R1	3,2	TGTGGAAAGGACGAAACACCGTTTATCATTGTTGCTCACAGGTTTAGAGACGCGTCTCATCCCATCACCTTCAGGGCTAAGTCGGTTTTAGAGCTAGAAATAGCAAGT	47	60.5	0.272987	mouse poly(A) seq	pgRNA.709
710	chr15	4154077	chr15:4154077	TTTATCATTGTTGCTCACAG,CACATGAAAATTCACCTTCA	61	48	0.166562	0.219289	+,-	24,30	2,22,1,29	*:*	ENSMUSG00000022186	Oxct1	4154046	4154104	left,right	31,27	L1.R3	3,2	TGTGGAAAGGACGAAACACCGTTTATCATTGTTGCTCACAGGTTTAGAGACGCGTCTCATCCCACACATGAAAATTCACCTTCAGTTTTAGAGCTAGAAATAGCAAGT	58	54.5	0.192925	mouse poly(A) seq	pgRNA.710
711	chr15	4154077	chr15:4154077	TTGCTTCATGAGTGCTAAGA,AAACCTCGACTTAGCCCTGA	44	61	0.238089	0.37966	+,+	21,6	2,19,0,6	*:*	ENSMUSG00000022186	Oxct1	4154018	4154100	left,right	59,23	L2.R2	2,2	TGTGGAAAGGACGAAACACCGTTGCTTCATGAGTGCTAAGAGTTTAGAGACGCGTCTCATCCCAAAACCTCGACTTAGCCCTGAGTTTTAGAGCTAGAAATAGCAAGT	82	52.5	0.308874	mouse poly(A) seq	pgRNA.711
712	chr15	4154077	chr15:4154077	TTGCTTCATGAGTGCTAAGA,TCACCTTCAGGGCTAAGTCG	44	60	0.238089	0.379412	+,-	21,10	2,19,0,10	*:*	ENSMUSG00000022186	Oxct1	4154018	4154093	left,right	59,16	L2.R1	2,2	TGTGGAAAGGACGAAACACCGTTGCTTCATGAGTGCTAAGAGTTTAGAGACGCGTCTCATCCCATCACCTTCAGGGCTAAGTCGGTTTTAGAGCTAGAAATAGCAAGT	75	52	0.308751	mouse poly(A) seq	pgRNA.712
713	chr15	4154077	chr15:4154077	TTTATCATTGTTGCTCACAG,GCACATGAAAATTCACCTTC	61	35	0.166562	0.411188	+,-	24,9	2,22,0,9	*:*	ENSMUSG00000022186	Oxct1	4154046	4154105	left,right	31,28	L1.R4	3,2	TGTGGAAAGGACGAAACACCGTTTATCATTGTTGCTCACAGGTTTAGAGACGCGTCTCATCCCAGCACATGAAAATTCACCTTCGTTTTAGAGCTAGAAATAGCAAGT	59	48	0.288875	mouse poly(A) seq	pgRNA.713
714	chr15	4154077	chr15:4154077	TTGCTTCATGAGTGCTAAGA,CACATGAAAATTCACCTTCA	44	48	0.238089	0.219289	+,-	21,30	2,19,1,29	*:*	ENSMUSG00000022186	Oxct1	4154018	4154104	left,right	59,27	L2.R3	2,2	TGTGGAAAGGACGAAACACCGTTGCTTCATGAGTGCTAAGAGTTTAGAGACGCGTCTCATCCCACACATGAAAATTCACCTTCAGTTTTAGAGCTAGAAATAGCAAGT	86	46	0.228689	mouse poly(A) seq	pgRNA.714
715	chr15	4154077	chr15:4154077	TTGCTTCATGAGTGCTAAGA,GCACATGAAAATTCACCTTC	44	35	0.238089	0.411188	+,-	21,9	2,19,0,9	*:*	ENSMUSG00000022186	Oxct1	4154018	4154105	left,right	59,28	L2.R4	2,2	TGTGGAAAGGACGAAACACCGTTGCTTCATGAGTGCTAAGAGTTTAGAGACGCGTCTCATCCCAGCACATGAAAATTCACCTTCGTTTTAGAGCTAGAAATAGCAAGT	87	39.5	0.324639	mouse poly(A) seq	pgRNA.715
716	chr11	97689818	chr11:97689818	CAGATTAATTTAAATGCCAC,CCTCCCACTCTGAAAATGGG	51	66	0.242522	0.201709	-,+	20,17	3,17,2,15	*:*	ENSMUSG00000018537	Pcgf2	97689770	97689892	left,right	48,74	L5.R8	3,1	TGTGGAAAGGACGAAACACCGCAGATTAATTTAAATGCCACGTTTAGAGACGCGTCTCATCCCACCTCCCACTCTGAAAATGGGGTTTTAGAGCTAGAAATAGCAAGT	122	58.5	0.222116	mouse poly(A) seq	pgRNA.716
717	chr11	97689818	chr11:97689818	GGCATTTAAATTAATCTGGT,CCTCCCACTCTGAAAATGGG	47	66	0.349796	0.201709	+,+	11,17	0,11,2,15	*:*	ENSMUSG00000018537	Pcgf2	97689785	97689892	left,right	33,74	L3.R8	3,1	TGTGGAAAGGACGAAACACCGGGCATTTAAATTAATCTGGTGTTTAGAGACGCGTCTCATCCCACCTCCCACTCTGAAAATGGGGTTTTAGAGCTAGAAATAGCAAGT	107	56.5	0.275753	mouse poly(A) seq	pgRNA.717
718	chr11	97689818	chr11:97689818	CAGATTAATTTAAATGCCAC,TCTGAAAATGGGAGGAACCA	51	61	0.242522	0.215667	-,+	20,18	3,17,0,18	*:*	ENSMUSG00000018537	Pcgf2	97689770	97689900	left,right	48,82	L5.R10	3,1	TGTGGAAAGGACGAAACACCGCAGATTAATTTAAATGCCACGTTTAGAGACGCGTCTCATCCCATCTGAAAATGGGAGGAACCAGTTTTAGAGCTAGAAATAGCAAGT	130	56	0.229094	mouse poly(A) seq	pgRNA.718
719	chr11	97689818	chr11:97689818	CAGATTAATTTAAATGCCAC,GGTTCCTCCCATTTTCAGAG	51	59	0.242522	0.133152	-,-	20,24	3,17,3,21	*:*	ENSMUSG00000018537	Pcgf2	97689770	97689886	left,right	48,68	L5.R5	3,4	TGTGGAAAGGACGAAACACCGCAGATTAATTTAAATGCCACGTTTAGAGACGCGTCTCATCCCAGGTTCCTCCCATTTTCAGAGGTTTTAGAGCTAGAAATAGCAAGT	116	55	0.187837	mouse poly(A) seq	pgRNA.719
720	chr11	97689818	chr11:97689818	GGCATTTAAATTAATCTGGT,TCTGAAAATGGGAGGAACCA	47	61	0.349796	0.215667	+,+	11,18	0,11,0,18	*:*	ENSMUSG00000018537	Pcgf2	97689785	97689900	left,right	33,82	L3.R10	3,1	TGTGGAAAGGACGAAACACCGGGCATTTAAATTAATCTGGTGTTTAGAGACGCGTCTCATCCCATCTGAAAATGGGAGGAACCAGTTTTAGAGCTAGAAATAGCAAGT	115	54	0.282731	mouse poly(A) seq	pgRNA.720
721	chr11	97689818	chr11:97689818	GGCATTTAAATTAATCTGGT,GGTTCCTCCCATTTTCAGAG	47	59	0.349796	0.133152	+,-	11,24	0,11,3,21	*:*	ENSMUSG00000018537	Pcgf2	97689785	97689886	left,right	33,68	L3.R5	3,4	TGTGGAAAGGACGAAACACCGGGCATTTAAATTAATCTGGTGTTTAGAGACGCGTCTCATCCCAGGTTCCTCCCATTTTCAGAGGTTTTAGAGCTAGAAATAGCAAGT	101	53	0.241474	mouse poly(A) seq	pgRNA.721
722	chr11	97689818	chr11:97689818	CAGATTAATTTAAATGCCAC,CCTCCCATTTTCAGAGTGGG	51	51	0.242522	0.134354	-,-	20,28	3,17,0,28	*:*	ENSMUSG00000018537	Pcgf2	97689770	97689882	left,right	48,64	L5.R3	3,4	TGTGGAAAGGACGAAACACCGCAGATTAATTTAAATGCCACGTTTAGAGACGCGTCTCATCCCACCTCCCATTTTCAGAGTGGGGTTTTAGAGCTAGAAATAGCAAGT	112	51	0.188438	mouse poly(A) seq	pgRNA.722
723	chr11	97689818	chr11:97689818	CAGATTAATTTAAATGCCAC,CCATTTTCAGAGTGGGAGGT	51	48	0.242522	0.185834	-,-	20,28	3,17,1,27	*:*	ENSMUSG00000018537	Pcgf2	97689770	97689878	left,right	48,60	L5.R1	3,4	TGTGGAAAGGACGAAACACCGCAGATTAATTTAAATGCCACGTTTAGAGACGCGTCTCATCCCACCATTTTCAGAGTGGGAGGTGTTTTAGAGCTAGAAATAGCAAGT	108	49.5	0.214178	mouse poly(A) seq	pgRNA.723
724	chr11	97689818	chr11:97689818	CAGATTAATTTAAATGCCAC,CTCTGAAAATGGGAGGAACC	51	48	0.242522	0.198928	-,+	20,25	3,17,2,23	*:*	ENSMUSG00000018537	Pcgf2	97689770	97689899	left,right	48,81	L5.R9	3,1	TGTGGAAAGGACGAAACACCGCAGATTAATTTAAATGCCACGTTTAGAGACGCGTCTCATCCCACTCTGAAAATGGGAGGAACCGTTTTAGAGCTAGAAATAGCAAGT	129	49.5	0.220725	mouse poly(A) seq	pgRNA.724
725	chr11	97689818	chr11:97689818	GGCATTTAAATTAATCTGGT,CCTCCCATTTTCAGAGTGGG	47	51	0.349796	0.134354	+,-	11,28	0,11,0,28	*:*	ENSMUSG00000018537	Pcgf2	97689785	97689882	left,right	33,64	L3.R3	3,4	TGTGGAAAGGACGAAACACCGGGCATTTAAATTAATCTGGTGTTTAGAGACGCGTCTCATCCCACCTCCCATTTTCAGAGTGGGGTTTTAGAGCTAGAAATAGCAAGT	97	49	0.242075	mouse poly(A) seq	pgRNA.725
726	chr14	55548845	chr14:55548845	CATTTGGGTAGAGAACCCCC,ATCTCTTATCAGACAGCATG	70	64	0.440872	0.316703	+,-	7,12	0,7,0,12	*:*	ENSMUSG00000040618	Pck2	55548811	55548890	left,right	34,45	L5.R5	3,2	TGTGGAAAGGACGAAACACCGCATTTGGGTAGAGAACCCCCGTTTAGAGACGCGTCTCATCCCAATCTCTTATCAGACAGCATGGTTTTAGAGCTAGAAATAGCAAGT	79	67	0.378788	mouse poly(A) seq	pgRNA.726
727	chr14	55548845	chr14:55548845	CATTTGGGTAGAGAACCCCC,GTGTTGGAAGGCCAAGCCAC	70	56	0.440872	0.440298	+,+	7,9	0,7,0,9	*:*	ENSMUSG00000040618	Pck2	55548811	55548874	left,right	34,29	L5.R2	3,2	TGTGGAAAGGACGAAACACCGCATTTGGGTAGAGAACCCCCGTTTAGAGACGCGTCTCATCCCAGTGTTGGAAGGCCAAGCCACGTTTTAGAGCTAGAAATAGCAAGT	63	63	0.440585	mouse poly(A) seq	pgRNA.727
728	chr14	55548845	chr14:55548845	CATTTGGGTAGAGAACCCCC,CATCTCTTATCAGACAGCAT	70	56	0.440872	0.415235	+,-	7,9	0,7,0,9	*:*	ENSMUSG00000040618	Pck2	55548811	55548891	left,right	34,46	L5.R6	3,2	TGTGGAAAGGACGAAACACCGCATTTGGGTAGAGAACCCCCGTTTAGAGACGCGTCTCATCCCACATCTCTTATCAGACAGCATGTTTTAGAGCTAGAAATAGCAAGT	80	63	0.428054	mouse poly(A) seq	pgRNA.728
729	chr14	55548845	chr14:55548845	CATTTGGGTAGAGAACCCCC,GCATCTCTTATCAGACAGCA	70	56	0.440872	0.208097	+,-	7,18	0,7,2,16	*:*	ENSMUSG00000040618	Pck2	55548811	55548892	left,right	34,47	L5.R7	3,2	TGTGGAAAGGACGAAACACCGCATTTGGGTAGAGAACCCCCGTTTAGAGACGCGTCTCATCCCAGCATCTCTTATCAGACAGCAGTTTTAGAGCTAGAAATAGCAAGT	81	63	0.324485	mouse poly(A) seq	pgRNA.729
730	chr14	55548845	chr14:55548845	GGGGTTCTCTACCCAAATGG,ATCTCTTATCAGACAGCATG	56	64	0.409869	0.316703	-,-	7,12	0,7,0,12	*:*	ENSMUSG00000040618	Pck2	55548797	55548890	left,right	48,45	L9.R5	2,2	TGTGGAAAGGACGAAACACCGGGGGTTCTCTACCCAAATGGGTTTAGAGACGCGTCTCATCCCAATCTCTTATCAGACAGCATGGTTTTAGAGCTAGAAATAGCAAGT	93	60	0.363286	mouse poly(A) seq	pgRNA.730
731	chr14	55548845	chr14:55548845	GGGGGTTCTCTACCCAAATG,ATCTCTTATCAGACAGCATG	53	64	0.688123	0.316703	-,-	2,12	0,2,0,12	*:*	ENSMUSG00000040618	Pck2	55548798	55548890	left,right	47,45	L8.R5	2,2	TGTGGAAAGGACGAAACACCGGGGGGTTCTCTACCCAAATGGTTTAGAGACGCGTCTCATCCCAATCTCTTATCAGACAGCATGGTTTTAGAGCTAGAAATAGCAAGT	92	58.5	0.502413	mouse poly(A) seq	pgRNA.731
732	chr14	55548845	chr14:55548845	CATTTGGGTAGAGAACCCCC,GCATGGGGAGTCCTGTGGCT	70	42	0.440872	0.143515	+,-	7,26	0,7,2,24	*:*	ENSMUSG00000040618	Pck2	55548811	55548875	left,right	34,30	L5.R3	3,1	TGTGGAAAGGACGAAACACCGCATTTGGGTAGAGAACCCCCGTTTAGAGACGCGTCTCATCCCAGCATGGGGAGTCCTGTGGCTGTTTTAGAGCTAGAAATAGCAAGT	64	56	0.292193	mouse poly(A) seq	pgRNA.732
733	chr14	55548845	chr14:55548845	GGGGTTCTCTACCCAAATGG,GTGTTGGAAGGCCAAGCCAC	56	56	0.409869	0.440298	-,+	7,9	0,7,0,9	*:*	ENSMUSG00000040618	Pck2	55548797	55548874	left,right	48,29	L9.R2	2,2	TGTGGAAAGGACGAAACACCGGGGGTTCTCTACCCAAATGGGTTTAGAGACGCGTCTCATCCCAGTGTTGGAAGGCCAAGCCACGTTTTAGAGCTAGAAATAGCAAGT	77	56	0.425084	mouse poly(A) seq	pgRNA.733
734	chr14	55548845	chr14:55548845	GGGGTTCTCTACCCAAATGG,CATCTCTTATCAGACAGCAT	56	56	0.409869	0.415235	-,-	7,9	0,7,0,9	*:*	ENSMUSG00000040618	Pck2	55548797	55548891	left,right	48,46	L9.R6	2,2	TGTGGAAAGGACGAAACACCGGGGGTTCTCTACCCAAATGGGTTTAGAGACGCGTCTCATCCCACATCTCTTATCAGACAGCATGTTTTAGAGCTAGAAATAGCAAGT	94	56	0.412552	mouse poly(A) seq	pgRNA.734
735	chr14	55548845	chr14:55548845	GGGGTTCTCTACCCAAATGG,GCATCTCTTATCAGACAGCA	56	56	0.409869	0.208097	-,-	7,18	0,7,2,16	*:*	ENSMUSG00000040618	Pck2	55548797	55548892	left,right	48,47	L9.R7	2,2	TGTGGAAAGGACGAAACACCGGGGGTTCTCTACCCAAATGGGTTTAGAGACGCGTCTCATCCCAGCATCTCTTATCAGACAGCAGTTTTAGAGCTAGAAATAGCAAGT	95	56	0.308983	mouse poly(A) seq	pgRNA.735
736	chr8	107046927	chr8:107046927	CAAATGTACCATTAAAGGAG,TGACAGAATACGATTACAGC	63	56	0.216248	0.49392	-,-	14,5	1,13,1,4	*:*	ENSMUSG00000078931	Pdf	107046918	107046945	left,right	9,18	L3.R1	2,2	TGTGGAAAGGACGAAACACCGCAAATGTACCATTAAAGGAGGTTTAGAGACGCGTCTCATCCCATGACAGAATACGATTACAGCGTTTTAGAGCTAGAAATAGCAAGT	27	59.5	0.355084	mouse poly(A) seq	pgRNA.736
737	chr8	107046927	chr8:107046927	TATTTCCTGACAATTTCCCA,TGACAGAATACGATTACAGC	62	56	0.154162	0.49392	-,-	30,5	2,28,1,4	*:*	ENSMUSG00000078931	Pdf	107046894	107046945	left,right	33,18	L5.R1	3,2	TGTGGAAAGGACGAAACACCGTATTTCCTGACAATTTCCCAGTTTAGAGACGCGTCTCATCCCATGACAGAATACGATTACAGCGTTTTAGAGCTAGAAATAGCAAGT	51	59	0.324041	mouse poly(A) seq	pgRNA.737
738	chr8	107046927	chr8:107046927	CAAATGTACCATTAAAGGAG,CGACAGTAGACAGTGTGTGC	63	55	0.216248	0.269397	-,-	14,10	1,13,0,10	*:*	ENSMUSG00000078931	Pdf	107046918	107047011	left,right	9,84	L3.R4	2,1	TGTGGAAAGGACGAAACACCGCAAATGTACCATTAAAGGAGGTTTAGAGACGCGTCTCATCCCACGACAGTAGACAGTGTGTGCGTTTTAGAGCTAGAAATAGCAAGT	93	59	0.242822	mouse poly(A) seq	pgRNA.738
739	chr8	107046927	chr8:107046927	CAATTTCCCATGGAGAGGAG,TGACAGAATACGATTACAGC	61	56	0.189243	0.49392	-,-	21,5	0,21,1,4	*:*	ENSMUSG00000078931	Pdf	107046884	107046945	left,right	43,18	L9.R1	3,2	TGTGGAAAGGACGAAACACCGCAATTTCCCATGGAGAGGAGGTTTAGAGACGCGTCTCATCCCATGACAGAATACGATTACAGCGTTTTAGAGCTAGAAATAGCAAGT	61	58.5	0.341582	mouse poly(A) seq	pgRNA.739
740	chr8	107046927	chr8:107046927	TATTTCCTGACAATTTCCCA,CGACAGTAGACAGTGTGTGC	62	55	0.154162	0.269397	-,-	30,10	2,28,0,10	*:*	ENSMUSG00000078931	Pdf	107046894	107047011	left,right	33,84	L5.R4	3,1	TGTGGAAAGGACGAAACACCGTATTTCCTGACAATTTCCCAGTTTAGAGACGCGTCTCATCCCACGACAGTAGACAGTGTGTGCGTTTTAGAGCTAGAAATAGCAAGT	117	58.5	0.21178	mouse poly(A) seq	pgRNA.740
741	chr8	107046927	chr8:107046927	CAATTTCCCATGGAGAGGAG,CGACAGTAGACAGTGTGTGC	61	55	0.189243	0.269397	-,-	21,10	0,21,0,10	*:*	ENSMUSG00000078931	Pdf	107046884	107047011	left,right	43,84	L9.R4	3,1	TGTGGAAAGGACGAAACACCGCAATTTCCCATGGAGAGGAGGTTTAGAGACGCGTCTCATCCCACGACAGTAGACAGTGTGTGCGTTTTAGAGCTAGAAATAGCAAGT	127	58	0.22932	mouse poly(A) seq	pgRNA.741
742	chr8	107046927	chr8:107046927	CAAATGTACCATTAAAGGAG,TTCTGTCAGATCTGATTTCA	63	49	0.216248	0.182725	-,+	14,22	1,13,1,21	*:*	ENSMUSG00000078931	Pdf	107046918	107046970	left,right	9,43	L3.R3	2,3	TGTGGAAAGGACGAAACACCGCAAATGTACCATTAAAGGAGGTTTAGAGACGCGTCTCATCCCATTCTGTCAGATCTGATTTCAGTTTTAGAGCTAGAAATAGCAAGT	52	56	0.199486	mouse poly(A) seq	pgRNA.742
743	chr8	107046927	chr8:107046927	AATTTCCCATGGAGAGGAGT,TGACAGAATACGATTACAGC	56	56	0.213534	0.49392	-,-	15,5	0,15,1,4	*:*	ENSMUSG00000078931	Pdf	107046883	107046945	left,right	44,18	L10.R1	3,2	TGTGGAAAGGACGAAACACCGAATTTCCCATGGAGAGGAGTGTTTAGAGACGCGTCTCATCCCATGACAGAATACGATTACAGCGTTTTAGAGCTAGAAATAGCAAGT	62	56	0.353727	mouse poly(A) seq	pgRNA.743
744	chr8	107046927	chr8:107046927	TCCCATGGAGAGGAGTGGGC,TGACAGAATACGATTACAGC	56	56	0.152231	0.49392	-,-	28,5	1,27,1,4	*:*	ENSMUSG00000078931	Pdf	107046879	107046945	left,right	48,18	L11.R1	1,2	TGTGGAAAGGACGAAACACCGTCCCATGGAGAGGAGTGGGCGTTTAGAGACGCGTCTCATCCCATGACAGAATACGATTACAGCGTTTTAGAGCTAGAAATAGCAAGT	66	56	0.323076	mouse poly(A) seq	pgRNA.744
745	chr8	107046927	chr8:107046927	TATTTCCTGACAATTTCCCA,TTCTGTCAGATCTGATTTCA	62	49	0.154162	0.182725	-,+	30,22	2,28,1,21	*:*	ENSMUSG00000078931	Pdf	107046894	107046970	left,right	33,43	L5.R3	3,3	TGTGGAAAGGACGAAACACCGTATTTCCTGACAATTTCCCAGTTTAGAGACGCGTCTCATCCCATTCTGTCAGATCTGATTTCAGTTTTAGAGCTAGAAATAGCAAGT	76	55.5	0.168443	mouse poly(A) seq	pgRNA.745
746	chr2	103021872	chr2:103021872	ACAGCACCAGAGGTTAAAAG,TTTCTACAGTACATGTACAG	61	73	0.2938	0.430491	+,+	21,8	1,20,1,7	*:*	ENSMUSG00000010914	Pdhx	103021838	103021907	left,right	34,35	L3.R4	2,3	TGTGGAAAGGACGAAACACCGACAGCACCAGAGGTTAAAAGGTTTAGAGACGCGTCTCATCCCATTTCTACAGTACATGTACAGGTTTTAGAGCTAGAAATAGCAAGT	69	67	0.362146	mouse poly(A) seq	pgRNA.746
747	chr2	103021872	chr2:103021872	TGCCTTCTGTACAGCACCAG,TTTCTACAGTACATGTACAG	56	73	0.485403	0.430491	+,+	10,8	0,10,1,7	*:*	ENSMUSG00000010914	Pdhx	103021828	103021907	left,right	44,35	L5.R4	2,3	TGTGGAAAGGACGAAACACCGTGCCTTCTGTACAGCACCAGGTTTAGAGACGCGTCTCATCCCATTTCTACAGTACATGTACAGGTTTTAGAGCTAGAAATAGCAAGT	79	64.5	0.457947	mouse poly(A) seq	pgRNA.747
748	chr2	103021872	chr2:103021872	ACTAATAAAGAACATTTGGT,TTTCTACAGTACATGTACAG	53	73	0.164726	0.430491	-,+	27,8	1,26,1,7	*:*	ENSMUSG00000010914	Pdhx	103021857	103021907	left,right	15,35	L2.R4	3,3	TGTGGAAAGGACGAAACACCGACTAATAAAGAACATTTGGTGTTTAGAGACGCGTCTCATCCCATTTCTACAGTACATGTACAGGTTTTAGAGCTAGAAATAGCAAGT	50	63	0.297609	mouse poly(A) seq	pgRNA.748
749	chr2	103021872	chr2:103021872	AACCTCTGGTGCTGTACAGA,TTTCTACAGTACATGTACAG	52	73	0.344108	0.430491	-,+	21,8	1,20,1,7	*:*	ENSMUSG00000010914	Pdhx	103021820	103021907	left,right	52,35	L6.R4	1,3	TGTGGAAAGGACGAAACACCGAACCTCTGGTGCTGTACAGAGTTTAGAGACGCGTCTCATCCCATTTCTACAGTACATGTACAGGTTTTAGAGCTAGAAATAGCAAGT	87	62.5	0.387299	mouse poly(A) seq	pgRNA.749
750	chr2	103021872	chr2:103021872	ACAGCACCAGAGGTTAAAAG,ATTTCTACAGTACATGTACA	61	61	0.2938	0.197875	+,+	21,17	1,20,1,16	*:*	ENSMUSG00000010914	Pdhx	103021838	103021906	left,right	34,34	L3.R3	2,3	TGTGGAAAGGACGAAACACCGACAGCACCAGAGGTTAAAAGGTTTAGAGACGCGTCTCATCCCAATTTCTACAGTACATGTACAGTTTTAGAGCTAGAAATAGCAAGT	68	61	0.245838	mouse poly(A) seq	pgRNA.750
751	chr2	103021872	chr2:103021872	ACAGCACCAGAGGTTAAAAG,TAGAAATGTGTGATGACAAA	61	60	0.2938	0.237547	+,-	21,21	1,20,0,21	*:*	ENSMUSG00000010914	Pdhx	103021838	103021880	left,right	34,8	L3.R1	2,1	TGTGGAAAGGACGAAACACCGACAGCACCAGAGGTTAAAAGGTTTAGAGACGCGTCTCATCCCATAGAAATGTGTGATGACAAAGTTTTAGAGCTAGAAATAGCAAGT	42	60.5	0.265673	mouse poly(A) seq	pgRNA.751
752	chr2	103021872	chr2:103021872	ACAGCACCAGAGGTTAAAAG,ACAGTACATGTACAGGGGAG	61	56	0.2938	0.158339	+,+	21,19	1,20,1,18	*:*	ENSMUSG00000010914	Pdhx	103021838	103021912	left,right	34,40	L3.R5	2,1	TGTGGAAAGGACGAAACACCGACAGCACCAGAGGTTAAAAGGTTTAGAGACGCGTCTCATCCCAACAGTACATGTACAGGGGAGGTTTTAGAGCTAGAAATAGCAAGT	74	58.5	0.226069	mouse poly(A) seq	pgRNA.752
753	chr2	103021872	chr2:103021872	TGCCTTCTGTACAGCACCAG,ATTTCTACAGTACATGTACA	56	61	0.485403	0.197875	+,+	10,17	0,10,1,16	*:*	ENSMUSG00000010914	Pdhx	103021828	103021906	left,right	44,34	L5.R3	2,3	TGTGGAAAGGACGAAACACCGTGCCTTCTGTACAGCACCAGGTTTAGAGACGCGTCTCATCCCAATTTCTACAGTACATGTACAGTTTTAGAGCTAGAAATAGCAAGT	78	58.5	0.341639	mouse poly(A) seq	pgRNA.753
754	chr2	103021872	chr2:103021872	TGCCTTCTGTACAGCACCAG,TAGAAATGTGTGATGACAAA	56	60	0.485403	0.237547	+,-	10,21	0,10,0,21	*:*	ENSMUSG00000010914	Pdhx	103021828	103021880	left,right	44,8	L5.R1	2,1	TGTGGAAAGGACGAAACACCGTGCCTTCTGTACAGCACCAGGTTTAGAGACGCGTCTCATCCCATAGAAATGTGTGATGACAAAGTTTTAGAGCTAGAAATAGCAAGT	52	58	0.361475	mouse poly(A) seq	pgRNA.754
755	chr2	103021872	chr2:103021872	TGTAAACTACATCCTATGTT,TTTCTACAGTACATGTACAG	42	73	0.623278	0.430491	-,+	6,8	0,6,1,7	*:*	ENSMUSG00000010914	Pdhx	103021786	103021907	left,right	86,35	L7.R4	2,3	TGTGGAAAGGACGAAACACCGTGTAAACTACATCCTATGTTGTTTAGAGACGCGTCTCATCCCATTTCTACAGTACATGTACAGGTTTTAGAGCTAGAAATAGCAAGT	121	57.5	0.526885	mouse poly(A) seq	pgRNA.755
756	chr1	172135258	chr1:172135258	TTCCTGAACCAAGGATTCCA,AATATTCTGAGCAAGTGTGT	59	65	0.252845	0.192482	-,+	16,21	0,16,0,21	*:*	ENSMUSG00000003464	Pex19	172135185	172135285	left,right	73,27	L18.R2	2,2	TGTGGAAAGGACGAAACACCGTTCCTGAACCAAGGATTCCAGTTTAGAGACGCGTCTCATCCCAAATATTCTGAGCAAGTGTGTGTTTTAGAGCTAGAAATAGCAAGT	100	62	0.222663	human melanoma	pgRNA.756
757	chr1	172135258	chr1:172135258	TTCCTGAACCAAGGATTCCA,GGGAAGATTAGAAATAGACC	59	65	0.252845	0.474477	-,-	16,9	0,16,0,9	*:*	ENSMUSG00000003464	Pex19	172135185	172135309	left,right	73,51	L18.R4	2,2	TGTGGAAAGGACGAAACACCGTTCCTGAACCAAGGATTCCAGTTTAGAGACGCGTCTCATCCCAGGGAAGATTAGAAATAGACCGTTTTAGAGCTAGAAATAGCAAGT	124	62	0.363661	human melanoma	pgRNA.757
758	chr1	172135258	chr1:172135258	ACTACCCCATAGGGCTTGCA,AATATTCTGAGCAAGTGTGT	56	65	0.338351	0.192482	-,+	8,21	1,7,0,21	*:*	ENSMUSG00000003464	Pex19	172135244	172135285	left,right	14,27	L7.R2	2,2	TGTGGAAAGGACGAAACACCGACTACCCCATAGGGCTTGCAGTTTAGAGACGCGTCTCATCCCAAATATTCTGAGCAAGTGTGTGTTTTAGAGCTAGAAATAGCAAGT	41	60.5	0.265416	human melanoma	pgRNA.758
759	chr1	172135258	chr1:172135258	ACTACCCCATAGGGCTTGCA,GGGAAGATTAGAAATAGACC	56	65	0.338351	0.474477	-,-	8,9	1,7,0,9	*:*	ENSMUSG00000003464	Pex19	172135244	172135309	left,right	14,51	L7.R4	2,2	TGTGGAAAGGACGAAACACCGACTACCCCATAGGGCTTGCAGTTTAGAGACGCGTCTCATCCCAGGGAAGATTAGAAATAGACCGTTTTAGAGCTAGAAATAGCAAGT	65	60.5	0.406414	human melanoma	pgRNA.759
760	chr1	172135258	chr1:172135258	CCAAGCACCTTCCTGAACCA,AATATTCTGAGCAAGTGTGT	55	65	0.183427	0.192482	-,+	22,21	1,21,0,21	*:*	ENSMUSG00000003464	Pex19	172135194	172135285	left,right	64,27	L15.R2	2,2	TGTGGAAAGGACGAAACACCGCCAAGCACCTTCCTGAACCAGTTTAGAGACGCGTCTCATCCCAAATATTCTGAGCAAGTGTGTGTTTTAGAGCTAGAAATAGCAAGT	91	60	0.187954	human melanoma	pgRNA.760
761	chr1	172135258	chr1:172135258	CCAAGCACCTTCCTGAACCA,GGGAAGATTAGAAATAGACC	55	65	0.183427	0.474477	-,-	22,9	1,21,0,9	*:*	ENSMUSG00000003464	Pex19	172135194	172135309	left,right	64,51	L15.R4	2,2	TGTGGAAAGGACGAAACACCGCCAAGCACCTTCCTGAACCAGTTTAGAGACGCGTCTCATCCCAGGGAAGATTAGAAATAGACCGTTTTAGAGCTAGAAATAGCAAGT	115	60	0.328952	human melanoma	pgRNA.761
762	chr1	172135258	chr1:172135258	CTGGAATCCTTGGTTCAGGA,AATATTCTGAGCAAGTGTGT	54	65	0.182036	0.192482	+,+	17,21	0,17,0,21	*:*	ENSMUSG00000003464	Pex19	172135197	172135285	left,right	61,27	L14.R2	2,2	TGTGGAAAGGACGAAACACCGCTGGAATCCTTGGTTCAGGAGTTTAGAGACGCGTCTCATCCCAAATATTCTGAGCAAGTGTGTGTTTTAGAGCTAGAAATAGCAAGT	88	59.5	0.187259	human melanoma	pgRNA.762
763	chr1	172135258	chr1:172135258	CTGGAATCCTTGGTTCAGGA,GGGAAGATTAGAAATAGACC	54	65	0.182036	0.474477	+,-	17,9	0,17,0,9	*:*	ENSMUSG00000003464	Pex19	172135197	172135309	left,right	61,51	L14.R4	2,2	TGTGGAAAGGACGAAACACCGCTGGAATCCTTGGTTCAGGAGTTTAGAGACGCGTCTCATCCCAGGGAAGATTAGAAATAGACCGTTTTAGAGCTAGAAATAGCAAGT	112	59.5	0.328257	human melanoma	pgRNA.763
764	chr1	172135258	chr1:172135258	TTTATTAGATACTACCCCAT,AATATTCTGAGCAAGTGTGT	51	65	0.428579	0.192482	-,+	6,21	1,5,0,21	*:*	ENSMUSG00000003464	Pex19	172135254	172135285	left,right	4,27	L1.R2	3,2	TGTGGAAAGGACGAAACACCGTTTATTAGATACTACCCCATGTTTAGAGACGCGTCTCATCCCAAATATTCTGAGCAAGTGTGTGTTTTAGAGCTAGAAATAGCAAGT	31	58	0.31053	human melanoma	pgRNA.764
765	chr1	172135258	chr1:172135258	TTATTAGATACTACCCCATA,AATATTCTGAGCAAGTGTGT	51	65	0.746658	0.192482	-,+	3,21	1,2,0,21	*:*	ENSMUSG00000003464	Pex19	172135253	172135285	left,right	5,27	L2.R2	2,2	TGTGGAAAGGACGAAACACCGTTATTAGATACTACCCCATAGTTTAGAGACGCGTCTCATCCCAAATATTCTGAGCAAGTGTGTGTTTTAGAGCTAGAAATAGCAAGT	32	58	0.46957	human melanoma	pgRNA.765
766	chr17	25926453	chr17:25926453	CGTCTGGCCAGGCTCTAGGT,AGCCACTCTTAAGCAGCCAG	56	64	0.48464	0.222143	-,-	6,18	1,5,0,18	*:*	ENSMUSG00000025728	Pigq	25926388	25926494	left,right	65,41	L11.R7	1,2	TGTGGAAAGGACGAAACACCGCGTCTGGCCAGGCTCTAGGTGTTTAGAGACGCGTCTCATCCCAAGCCACTCTTAAGCAGCCAGGTTTTAGAGCTAGAAATAGCAAGT	106	60	0.353392	mouse poly(A) seq	pgRNA.766
767	chr17	25926453	chr17:25926453	GACGAGCAGGACACCCAAGC,AGCCACTCTTAAGCAGCCAG	54	64	0.643108	0.222143	+,-	4,18	1,3,0,18	*:*	ENSMUSG00000025728	Pigq	25926417	25926494	left,right	36,41	L4.R7	0,2	TGTGGAAAGGACGAAACACCGGACGAGCAGGACACCCAAGCGTTTAGAGACGCGTCTCATCCCAAGCCACTCTTAAGCAGCCAGGTTTTAGAGCTAGAAATAGCAAGT	77	59	0.432626	mouse poly(A) seq	pgRNA.767
768	chr17	25926453	chr17:25926453	TCGTCTGGCCAGGCTCTAGG,AGCCACTCTTAAGCAGCCAG	54	64	0.678509	0.222143	-,-	2,18	0,2,0,18	*:*	ENSMUSG00000025728	Pigq	25926389	25926494	left,right	64,41	L10.R7	1,2	TGTGGAAAGGACGAAACACCGTCGTCTGGCCAGGCTCTAGGGTTTAGAGACGCGTCTCATCCCAAGCCACTCTTAAGCAGCCAGGTTTTAGAGCTAGAAATAGCAAGT	105	59	0.450326	mouse poly(A) seq	pgRNA.768
769	chr17	25926453	chr17:25926453	CGTCTGGCCAGGCTCTAGGT,TGGCTGTGACCTATAGCAAG	56	61	0.48464	0.289071	-,+	6,7	1,5,1,6	*:*	ENSMUSG00000025728	Pigq	25926388	25926522	left,right	65,69	L11.R10	1,1	TGTGGAAAGGACGAAACACCGCGTCTGGCCAGGCTCTAGGTGTTTAGAGACGCGTCTCATCCCATGGCTGTGACCTATAGCAAGGTTTTAGAGCTAGAAATAGCAAGT	134	58.5	0.386855	mouse poly(A) seq	pgRNA.769
770	chr17	25926453	chr17:25926453	TGGCCAGGCTCTAGGTGGGT,AGCCACTCTTAAGCAGCCAG	52	64	0.196296	0.222143	-,-	13,18	1,12,0,18	*:*	ENSMUSG00000025728	Pigq	25926384	25926494	left,right	69,41	L13.R7	1,2	TGTGGAAAGGACGAAACACCGTGGCCAGGCTCTAGGTGGGTGTTTAGAGACGCGTCTCATCCCAAGCCACTCTTAAGCAGCCAGGTTTTAGAGCTAGAAATAGCAAGT	110	58	0.20922	mouse poly(A) seq	pgRNA.770
771	chr17	25926453	chr17:25926453	CGTCTGGCCAGGCTCTAGGT,CTCCACTGGCTGCTTAAGAG	56	60	0.48464	0.302921	-,+	6,15	1,5,2,13	*:*	ENSMUSG00000025728	Pigq	25926388	25926502	left,right	65,49	L11.R8	1,2	TGTGGAAAGGACGAAACACCGCGTCTGGCCAGGCTCTAGGTGTTTAGAGACGCGTCTCATCCCACTCCACTGGCTGCTTAAGAGGTTTTAGAGCTAGAAATAGCAAGT	114	58	0.39378	mouse poly(A) seq	pgRNA.771
772	chr17	25926453	chr17:25926453	TGAATCTGGAGTACCAGCTT,AGCCACTCTTAAGCAGCCAG	51	64	0.343105	0.222143	-,-	13,18	1,12,0,18	*:*	ENSMUSG00000025728	Pigq	25926420	25926494	left,right	33,41	L3.R7	2,2	TGTGGAAAGGACGAAACACCGTGAATCTGGAGTACCAGCTTGTTTAGAGACGCGTCTCATCCCAAGCCACTCTTAAGCAGCCAGGTTTTAGAGCTAGAAATAGCAAGT	74	57.5	0.282624	mouse poly(A) seq	pgRNA.772
773	chr17	25926453	chr17:25926453	GACGAGCAGGACACCCAAGC,TGGCTGTGACCTATAGCAAG	54	61	0.643108	0.289071	+,+	4,7	1,3,1,6	*:*	ENSMUSG00000025728	Pigq	25926417	25926522	left,right	36,69	L4.R10	0,1	TGTGGAAAGGACGAAACACCGGACGAGCAGGACACCCAAGCGTTTAGAGACGCGTCTCATCCCATGGCTGTGACCTATAGCAAGGTTTTAGAGCTAGAAATAGCAAGT	105	57.5	0.46609	mouse poly(A) seq	pgRNA.773
774	chr17	25926453	chr17:25926453	TCGTCTGGCCAGGCTCTAGG,TGGCTGTGACCTATAGCAAG	54	61	0.678509	0.289071	-,+	2,7	0,2,1,6	*:*	ENSMUSG00000025728	Pigq	25926389	25926522	left,right	64,69	L10.R10	1,1	TGTGGAAAGGACGAAACACCGTCGTCTGGCCAGGCTCTAGGGTTTAGAGACGCGTCTCATCCCATGGCTGTGACCTATAGCAAGGTTTTAGAGCTAGAAATAGCAAGT	133	57.5	0.48379	mouse poly(A) seq	pgRNA.774
775	chr17	25926453	chr17:25926453	ATGAATCTGGAGTACCAGCT,AGCCACTCTTAAGCAGCCAG	50	64	0.33811	0.222143	-,-	15,18	0,15,0,18	*:*	ENSMUSG00000025728	Pigq	25926421	25926494	left,right	32,41	L2.R7	1,2	TGTGGAAAGGACGAAACACCGATGAATCTGGAGTACCAGCTGTTTAGAGACGCGTCTCATCCCAAGCCACTCTTAAGCAGCCAGGTTTTAGAGCTAGAAATAGCAAGT	73	57	0.280127	mouse poly(A) seq	pgRNA.775
776	chr2	26395700	chr2:26395700	AGTTTCCAGAGTTTCACTGT,TGAAAGACACAAAAGTGCAG	62	66	0.248911	0.124908	-,-	21,28	1,20,0,28	*:*	ENSMUSG00000026926	Pmpca	26395683	26395725	left,right	17,25	L2.R1	3,1	TGTGGAAAGGACGAAACACCGAGTTTCCAGAGTTTCACTGTGTTTAGAGACGCGTCTCATCCCATGAAAGACACAAAAGTGCAGGTTTTAGAGCTAGAAATAGCAAGT	42	64	0.18691	mouse poly(A) seq	pgRNA.776
777	chr2	26395700	chr2:26395700	GTTGGTGTAGACACTGCATA,TGAAAGACACAAAAGTGCAG	56	66	0.25681	0.124908	+,-	13,28	1,12,0,28	*:*	ENSMUSG00000026926	Pmpca	26395648	26395725	left,right	52,25	L3.R1	2,1	TGTGGAAAGGACGAAACACCGGTTGGTGTAGACACTGCATAGTTTAGAGACGCGTCTCATCCCATGAAAGACACAAAAGTGCAGGTTTTAGAGCTAGAAATAGCAAGT	77	61	0.190859	mouse poly(A) seq	pgRNA.777
778	chr2	26395700	chr2:26395700	GCTTGTGTGCATGTTACTGT,TGAAAGACACAAAAGTGCAG	52	66	0.351091	0.124908	+,-	27,28	0,27,0,28	*:*	ENSMUSG00000026926	Pmpca	26395630	26395725	left,right	70,25	L4.R1	2,1	TGTGGAAAGGACGAAACACCGGCTTGTGTGCATGTTACTGTGTTTAGAGACGCGTCTCATCCCATGAAAGACACAAAAGTGCAGGTTTTAGAGCTAGAAATAGCAAGT	95	59	0.237999	mouse poly(A) seq	pgRNA.778
779	chr2	26395700	chr2:26395700	CAGTGCCAACAGTGAAACTC,TGAAAGACACAAAAGTGCAG	51	66	0.366508	0.124908	+,-	17,28	1,16,0,28	*:*	ENSMUSG00000026926	Pmpca	26395688	26395725	left,right	12,25	L1.R1	1,1	TGTGGAAAGGACGAAACACCGCAGTGCCAACAGTGAAACTCGTTTAGAGACGCGTCTCATCCCATGAAAGACACAAAAGTGCAGGTTTTAGAGCTAGAAATAGCAAGT	37	58.5	0.245708	mouse poly(A) seq	pgRNA.779
780	chr2	26395700	chr2:26395700	AGTTTCCAGAGTTTCACTGT,TCCTGAGTATCTGCCAAAGC	62	47	0.248911	0.279793	-,+	21,14	1,20,1,13	*:*	ENSMUSG00000026926	Pmpca	26395683	26395795	left,right	17,95	L2.R3	3,1	TGTGGAAAGGACGAAACACCGAGTTTCCAGAGTTTCACTGTGTTTAGAGACGCGTCTCATCCCATCCTGAGTATCTGCCAAAGCGTTTTAGAGCTAGAAATAGCAAGT	112	54.5	0.264352	mouse poly(A) seq	pgRNA.780
781	chr2	26395700	chr2:26395700	GTTGGTGTAGACACTGCATA,TCCTGAGTATCTGCCAAAGC	56	47	0.25681	0.279793	+,+	13,14	1,12,1,13	*:*	ENSMUSG00000026926	Pmpca	26395648	26395795	left,right	52,95	L3.R3	2,1	TGTGGAAAGGACGAAACACCGGTTGGTGTAGACACTGCATAGTTTAGAGACGCGTCTCATCCCATCCTGAGTATCTGCCAAAGCGTTTTAGAGCTAGAAATAGCAAGT	147	51.5	0.268301	mouse poly(A) seq	pgRNA.781
782	chr2	26395700	chr2:26395700	GCTTGTGTGCATGTTACTGT,TCCTGAGTATCTGCCAAAGC	52	47	0.351091	0.279793	+,+	27,14	0,27,1,13	*:*	ENSMUSG00000026926	Pmpca	26395630	26395795	left,right	70,95	L4.R3	2,1	TGTGGAAAGGACGAAACACCGGCTTGTGTGCATGTTACTGTGTTTAGAGACGCGTCTCATCCCATCCTGAGTATCTGCCAAAGCGTTTTAGAGCTAGAAATAGCAAGT	165	49.5	0.315442	mouse poly(A) seq	pgRNA.782
783	chr2	26395700	chr2:26395700	CAGTGCCAACAGTGAAACTC,TCCTGAGTATCTGCCAAAGC	51	47	0.366508	0.279793	+,+	17,14	1,16,1,13	*:*	ENSMUSG00000026926	Pmpca	26395688	26395795	left,right	12,95	L1.R3	1,1	TGTGGAAAGGACGAAACACCGCAGTGCCAACAGTGAAACTCGTTTAGAGACGCGTCTCATCCCATCCTGAGTATCTGCCAAAGCGTTTTAGAGCTAGAAATAGCAAGT	107	49	0.32315	mouse poly(A) seq	pgRNA.783
784	chr2	181868583	chr2:181868583	ACACATAAGGATGCTCACTT,GTTGACTTGTCTACATAACA	65	69	0.314794	0.414167	+,-	12,11	0,12,0,11	*:*	ENSMUSG00000038628	Polr3k	181868517	181868647	left,right	66,64	L7.R2	2,2	TGTGGAAAGGACGAAACACCGACACATAAGGATGCTCACTTGTTTAGAGACGCGTCTCATCCCAGTTGACTTGTCTACATAACAGTTTTAGAGCTAGAAATAGCAAGT	130	67	0.364481	human melanoma	pgRNA.784
785	chr2	181868583	chr2:181868583	GTCCTTGGGAGATACACATA,GTTGACTTGTCTACATAACA	56	69	0.554511	0.414167	+,-	14,11	0,14,0,11	*:*	ENSMUSG00000038628	Polr3k	181868504	181868647	left,right	79,64	L9.R2	2,2	TGTGGAAAGGACGAAACACCGGTCCTTGGGAGATACACATAGTTTAGAGACGCGTCTCATCCCAGTTGACTTGTCTACATAACAGTTTTAGAGCTAGAAATAGCAAGT	143	62.5	0.484339	human melanoma	pgRNA.785
786	chr2	181868583	chr2:181868583	ATCCTTATGTGTATCTCCCA,GTTGACTTGTCTACATAACA	56	69	0.249249	0.414167	-,-	14,11	0,14,0,11	*:*	ENSMUSG00000038628	Polr3k	181868496	181868647	left,right	87,64	L10.R2	2,2	TGTGGAAAGGACGAAACACCGATCCTTATGTGTATCTCCCAGTTTAGAGACGCGTCTCATCCCAGTTGACTTGTCTACATAACAGTTTTAGAGCTAGAAATAGCAAGT	151	62.5	0.331708	human melanoma	pgRNA.786
787	chr2	181868583	chr2:181868583	TGTTCCTTACCATTCAAACT,GTTGACTTGTCTACATAACA	53	69	0.436155	0.414167	+,-	12,11	0,12,0,11	*:*	ENSMUSG00000038628	Polr3k	181868549	181868647	left,right	34,64	L2.R2	2,2	TGTGGAAAGGACGAAACACCGTGTTCCTTACCATTCAAACTGTTTAGAGACGCGTCTCATCCCAGTTGACTTGTCTACATAACAGTTTTAGAGCTAGAAATAGCAAGT	98	61	0.425161	human melanoma	pgRNA.787
788	chr2	181868583	chr2:181868583	AGTTCCTAGTTTGAATGGTA,GTTGACTTGTCTACATAACA	50	69	0.60968	0.414167	-,-	6,11	0,6,0,11	*:*	ENSMUSG00000038628	Polr3k	181868543	181868647	left,right	40,64	L4.R2	3,2	TGTGGAAAGGACGAAACACCGAGTTCCTAGTTTGAATGGTAGTTTAGAGACGCGTCTCATCCCAGTTGACTTGTCTACATAACAGTTTTAGAGCTAGAAATAGCAAGT	104	59.5	0.511923	human melanoma	pgRNA.788
789	chr2	181868583	chr2:181868583	TACACATAAGGATGCTCACT,GTTGACTTGTCTACATAACA	47	69	0.267721	0.414167	+,-	13,11	0,13,0,11	*:*	ENSMUSG00000038628	Polr3k	181868516	181868647	left,right	67,64	L8.R2	1,2	TGTGGAAAGGACGAAACACCGTACACATAAGGATGCTCACTGTTTAGAGACGCGTCTCATCCCAGTTGACTTGTCTACATAACAGTTTTAGAGCTAGAAATAGCAAGT	131	58	0.340944	human melanoma	pgRNA.789
790	chr2	181868583	chr2:181868583	TACCATTCAAACTAGGAACT,GTTGACTTGTCTACATAACA	45	69	0.358363	0.414167	+,-	6,11	2,4,0,11	*:*	ENSMUSG00000038628	Polr3k	181868556	181868647	left,right	27,64	L1.R2	2,2	TGTGGAAAGGACGAAACACCGTACCATTCAAACTAGGAACTGTTTAGAGACGCGTCTCATCCCAGTTGACTTGTCTACATAACAGTTTTAGAGCTAGAAATAGCAAGT	91	57	0.386265	human melanoma	pgRNA.790
791	chr2	181868583	chr2:181868583	TAGTTTGAATGGTAAGGAAC,GTTGACTTGTCTACATAACA	43	69	0.254733	0.414167	-,-	13,11	0,13,0,11	*:*	ENSMUSG00000038628	Polr3k	181868537	181868647	left,right	46,64	L5.R2	3,2	TGTGGAAAGGACGAAACACCGTAGTTTGAATGGTAAGGAACGTTTAGAGACGCGTCTCATCCCAGTTGACTTGTCTACATAACAGTTTTAGAGCTAGAAATAGCAAGT	110	56	0.33445	human melanoma	pgRNA.791
792	chr2	181868583	chr2:181868583	AACCAAGTTCCTAGTTTGAA,GTTGACTTGTCTACATAACA	42	69	0.248101	0.414167	-,-	10,11	1,9,0,11	*:*	ENSMUSG00000038628	Polr3k	181868548	181868647	left,right	35,64	L3.R2	3,2	TGTGGAAAGGACGAAACACCGAACCAAGTTCCTAGTTTGAAGTTTAGAGACGCGTCTCATCCCAGTTGACTTGTCTACATAACAGTTTTAGAGCTAGAAATAGCAAGT	99	55.5	0.331134	human melanoma	pgRNA.792
793	chr2	181868583	chr2:181868583	AAGGATGCTCACTTGGGTTC,GTTGACTTGTCTACATAACA	37	69	0.215687	0.414167	+,-	16,11	1,15,0,11	*:*	ENSMUSG00000038628	Polr3k	181868523	181868647	left,right	60,64	L6.R2	2,2	TGTGGAAAGGACGAAACACCGAAGGATGCTCACTTGGGTTCGTTTAGAGACGCGTCTCATCCCAGTTGACTTGTCTACATAACAGTTTTAGAGCTAGAAATAGCAAGT	124	53	0.314927	human melanoma	pgRNA.793
794	chr1	133912480	chr1:133912480	TCTTGCTTTAGAGCCGGAGC,AGTATTTACCATCCTCACGA	53	67	0.394572	0.543205	+,+	10,3	2,8,0,3	*:*	ENSMUSG00000041577	Prelp	133912452	133912481	left,right	28,1	L3.R1	3,3	TGTGGAAAGGACGAAACACCGTCTTGCTTTAGAGCCGGAGCGTTTAGAGACGCGTCTCATCCCAAGTATTTACCATCCTCACGAGTTTTAGAGCTAGAAATAGCAAGT	29	60	0.468888	mouse poly(A) seq	pgRNA.794
795	chr1	133912480	chr1:133912480	GGGGAATCTTGCTTTAGAGC,AGTATTTACCATCCTCACGA	53	67	0.425632	0.543205	+,+	9,3	0,9,0,3	*:*	ENSMUSG00000041577	Prelp	133912446	133912481	left,right	34,1	L4.R1	3,3	TGTGGAAAGGACGAAACACCGGGGGAATCTTGCTTTAGAGCGTTTAGAGACGCGTCTCATCCCAAGTATTTACCATCCTCACGAGTTTTAGAGCTAGAAATAGCAAGT	35	60	0.484419	mouse poly(A) seq	pgRNA.795
796	chr1	133912480	chr1:133912480	TCTTGCTTTAGAGCCGGAGC,CATCCTCACGAAGGGACGAG	53	65	0.394572	0.909091	+,+	10,1	2,8,0,1	*:*	ENSMUSG00000041577	Prelp	133912452	133912490	left,right	28,10	L3.R4	3,1	TGTGGAAAGGACGAAACACCGTCTTGCTTTAGAGCCGGAGCGTTTAGAGACGCGTCTCATCCCACATCCTCACGAAGGGACGAGGTTTTAGAGCTAGAAATAGCAAGT	38	59	0.651831	mouse poly(A) seq	pgRNA.796
797	chr1	133912480	chr1:133912480	GGGGAATCTTGCTTTAGAGC,CATCCTCACGAAGGGACGAG	53	65	0.425632	0.909091	+,+	9,1	0,9,0,1	*:*	ENSMUSG00000041577	Prelp	133912446	133912490	left,right	34,10	L4.R4	3,1	TGTGGAAAGGACGAAACACCGGGGGAATCTTGCTTTAGAGCGTTTAGAGACGCGTCTCATCCCACATCCTCACGAAGGGACGAGGTTTTAGAGCTAGAAATAGCAAGT	44	59	0.667362	mouse poly(A) seq	pgRNA.797
798	chr1	133912480	chr1:133912480	AAATACTGTATAACCTGCTC,AGTATTTACCATCCTCACGA	50	67	0.456822	0.543205	-,+	7,3	0,7,0,3	*:*	ENSMUSG00000041577	Prelp	133912455	133912481	left,right	25,1	L2.R1	1,3	TGTGGAAAGGACGAAACACCGAAATACTGTATAACCTGCTCGTTTAGAGACGCGTCTCATCCCAAGTATTTACCATCCTCACGAGTTTTAGAGCTAGAAATAGCAAGT	26	58.5	0.500014	mouse poly(A) seq	pgRNA.798
799	chr1	133912480	chr1:133912480	TCTTGCTTTAGAGCCGGAGC,GTATTTACCATCCTCACGAA	53	63	0.394572	0.662616	+,+	10,2	2,8,0,2	*:*	ENSMUSG00000041577	Prelp	133912452	133912482	left,right	28,2	L3.R2	3,3	TGTGGAAAGGACGAAACACCGTCTTGCTTTAGAGCCGGAGCGTTTAGAGACGCGTCTCATCCCAGTATTTACCATCCTCACGAAGTTTTAGAGCTAGAAATAGCAAGT	30	58	0.528594	mouse poly(A) seq	pgRNA.799
800	chr1	133912480	chr1:133912480	GGGGAATCTTGCTTTAGAGC,GTATTTACCATCCTCACGAA	53	63	0.425632	0.662616	+,+	9,2	0,9,0,2	*:*	ENSMUSG00000041577	Prelp	133912446	133912482	left,right	34,2	L4.R2	3,3	TGTGGAAAGGACGAAACACCGGGGGAATCTTGCTTTAGAGCGTTTAGAGACGCGTCTCATCCCAGTATTTACCATCCTCACGAAGTTTTAGAGCTAGAAATAGCAAGT	36	58	0.544124	mouse poly(A) seq	pgRNA.800
801	chr1	133912480	chr1:133912480	TCTTGCTTTAGAGCCGGAGC,TCACGAAGGGACGAGAGGAA	53	63	0.394572	0.270579	+,+	10,15	2,8,2,13	*:*	ENSMUSG00000041577	Prelp	133912452	133912495	left,right	28,15	L3.R6	3,1	TGTGGAAAGGACGAAACACCGTCTTGCTTTAGAGCCGGAGCGTTTAGAGACGCGTCTCATCCCATCACGAAGGGACGAGAGGAAGTTTTAGAGCTAGAAATAGCAAGT	43	58	0.332575	mouse poly(A) seq	pgRNA.801
802	chr1	133912480	chr1:133912480	GGGGAATCTTGCTTTAGAGC,TCACGAAGGGACGAGAGGAA	53	63	0.425632	0.270579	+,+	9,15	0,9,2,13	*:*	ENSMUSG00000041577	Prelp	133912446	133912495	left,right	34,15	L4.R6	3,1	TGTGGAAAGGACGAAACACCGGGGGAATCTTGCTTTAGAGCGTTTAGAGACGCGTCTCATCCCATCACGAAGGGACGAGAGGAAGTTTTAGAGCTAGAAATAGCAAGT	49	58	0.348105	mouse poly(A) seq	pgRNA.802
803	chr1	133912480	chr1:133912480	AAATACTGTATAACCTGCTC,CATCCTCACGAAGGGACGAG	50	65	0.456822	0.909091	-,+	7,1	0,7,0,1	*:*	ENSMUSG00000041577	Prelp	133912455	133912490	left,right	25,10	L2.R4	1,1	TGTGGAAAGGACGAAACACCGAAATACTGTATAACCTGCTCGTTTAGAGACGCGTCTCATCCCACATCCTCACGAAGGGACGAGGTTTTAGAGCTAGAAATAGCAAGT	35	57.5	0.682957	mouse poly(A) seq	pgRNA.803
804	chr10	45158972	chr10:45158972	TTGCAGTGGAGACTCCCTTG,AAATGCTATTTAAGAGTGGG	66	60	0.387226	0.173456	-,+	10,19	0,10,2,17	*:*	ENSMUSG00000019849	Prep	45158954	45158994	left,right	18,22	L2.R2	2,3	TGTGGAAAGGACGAAACACCGTTGCAGTGGAGACTCCCTTGGTTTAGAGACGCGTCTCATCCCAAAATGCTATTTAAGAGTGGGGTTTTAGAGCTAGAAATAGCAAGT	40	63	0.280341	mouse poly(A) seq	pgRNA.804
805	chr10	45158972	chr10:45158972	AAATAAATGGGAGACCTCAA,AAATGCTATTTAAGAGTGGG	62	60	0.202547	0.173456	+,+	23,19	3,20,2,17	*:*	ENSMUSG00000019849	Prep	45158950	45158994	left,right	22,22	L3.R2	1,3	TGTGGAAAGGACGAAACACCGAAATAAATGGGAGACCTCAAGTTTAGAGACGCGTCTCATCCCAAAATGCTATTTAAGAGTGGGGTTTTAGAGCTAGAAATAGCAAGT	44	61	0.188002	mouse poly(A) seq	pgRNA.805
806	chr10	45158972	chr10:45158972	TTGCAGTGGAGACTCCCTTG,TTTGGAGGGCTGCCTCTCAA	66	56	0.387226	0.276059	-,-	10,11	0,10,1,10	*:*	ENSMUSG00000019849	Prep	45158954	45159021	left,right	18,49	L2.R5	2,3	TGTGGAAAGGACGAAACACCGTTGCAGTGGAGACTCCCTTGGTTTAGAGACGCGTCTCATCCCATTTGGAGGGCTGCCTCTCAAGTTTTAGAGCTAGAAATAGCAAGT	67	61	0.331643	mouse poly(A) seq	pgRNA.806
807	chr10	45158972	chr10:45158972	TTGCAGTGGAGACTCCCTTG,TTAGTTTTGGTTCCTTTGAG	66	53	0.387226	0.110535	-,+	10,32	0,10,2,30	*:*	ENSMUSG00000019849	Prep	45158954	45159019	left,right	18,47	L2.R4	2,4	TGTGGAAAGGACGAAACACCGTTGCAGTGGAGACTCCCTTGGTTTAGAGACGCGTCTCATCCCATTAGTTTTGGTTCCTTTGAGGTTTTAGAGCTAGAAATAGCAAGT	65	59.5	0.248881	mouse poly(A) seq	pgRNA.807
808	chr10	45158972	chr10:45158972	AAATAAATGGGAGACCTCAA,TTTGGAGGGCTGCCTCTCAA	62	56	0.202547	0.276059	+,-	23,11	3,20,1,10	*:*	ENSMUSG00000019849	Prep	45158950	45159021	left,right	22,49	L3.R5	1,3	TGTGGAAAGGACGAAACACCGAAATAAATGGGAGACCTCAAGTTTAGAGACGCGTCTCATCCCATTTGGAGGGCTGCCTCTCAAGTTTTAGAGCTAGAAATAGCAAGT	71	59	0.239303	mouse poly(A) seq	pgRNA.808
809	chr10	45158972	chr10:45158972	TTGCAGTGGAGACTCCCTTG,GATAGTCATCTGCATTTGGA	66	52	0.387226	0.206957	-,-	10,19	0,10,0,19	*:*	ENSMUSG00000019849	Prep	45158954	45159035	left,right	18,63	L2.R6	2,3	TGTGGAAAGGACGAAACACCGTTGCAGTGGAGACTCCCTTGGTTTAGAGACGCGTCTCATCCCAGATAGTCATCTGCATTTGGAGTTTTAGAGCTAGAAATAGCAAGT	81	59	0.297091	mouse poly(A) seq	pgRNA.809
810	chr10	45158972	chr10:45158972	TTGCAGTGGAGACTCCCTTG,TGATAGTCATCTGCATTTGG	66	50	0.387226	0.218991	-,-	10,14	0,10,0,14	*:*	ENSMUSG00000019849	Prep	45158954	45159036	left,right	18,64	L2.R7	2,3	TGTGGAAAGGACGAAACACCGTTGCAGTGGAGACTCCCTTGGTTTAGAGACGCGTCTCATCCCATGATAGTCATCTGCATTTGGGTTTTAGAGCTAGAAATAGCAAGT	82	58	0.303109	mouse poly(A) seq	pgRNA.810
811	chr10	45158972	chr10:45158972	AAATAAATGGGAGACCTCAA,TTAGTTTTGGTTCCTTTGAG	62	53	0.202547	0.110535	+,+	23,32	3,20,2,30	*:*	ENSMUSG00000019849	Prep	45158950	45159019	left,right	22,47	L3.R4	1,4	TGTGGAAAGGACGAAACACCGAAATAAATGGGAGACCTCAAGTTTAGAGACGCGTCTCATCCCATTAGTTTTGGTTCCTTTGAGGTTTTAGAGCTAGAAATAGCAAGT	69	57.5	0.156541	mouse poly(A) seq	pgRNA.811
812	chr10	45158972	chr10:45158972	AAATAAATGGGAGACCTCAA,GATAGTCATCTGCATTTGGA	62	52	0.202547	0.206957	+,-	23,19	3,20,0,19	*:*	ENSMUSG00000019849	Prep	45158950	45159035	left,right	22,63	L3.R6	1,3	TGTGGAAAGGACGAAACACCGAAATAAATGGGAGACCTCAAGTTTAGAGACGCGTCTCATCCCAGATAGTCATCTGCATTTGGAGTTTTAGAGCTAGAAATAGCAAGT	85	57	0.204752	mouse poly(A) seq	pgRNA.812
813	chr10	45158972	chr10:45158972	AAATAAATGGGAGACCTCAA,TGATAGTCATCTGCATTTGG	62	50	0.202547	0.218991	+,-	23,14	3,20,0,14	*:*	ENSMUSG00000019849	Prep	45158950	45159036	left,right	22,64	L3.R7	1,3	TGTGGAAAGGACGAAACACCGAAATAAATGGGAGACCTCAAGTTTAGAGACGCGTCTCATCCCATGATAGTCATCTGCATTTGGGTTTTAGAGCTAGAAATAGCAAGT	86	56	0.210769	mouse poly(A) seq	pgRNA.813
814	chr2	155755238	chr2:155755238	AATCAGACCATAGACTTGGG,GAAGGGACACTGGAATGACA	70	72	0.150427	0.178416	+,+	16,27	2,14,1,26	*:*	ENSMUSG00000027611	Procr	155755172	155755326	left,right	66,88	L9.R11	2,1	TGTGGAAAGGACGAAACACCGAATCAGACCATAGACTTGGGGTTTAGAGACGCGTCTCATCCCAGAAGGGACACTGGAATGACAGTTTTAGAGCTAGAAATAGCAAGT	154	71	0.164422	mouse poly(A) seq	pgRNA.814
815	chr2	155755238	chr2:155755238	AAATCAGACCATAGACTTGG,GAAGGGACACTGGAATGACA	65	72	0.256138	0.178416	+,+	14,27	1,13,1,26	*:*	ENSMUSG00000027611	Procr	155755171	155755326	left,right	67,88	L10.R11	2,1	TGTGGAAAGGACGAAACACCGAAATCAGACCATAGACTTGGGTTTAGAGACGCGTCTCATCCCAGAAGGGACACTGGAATGACAGTTTTAGAGCTAGAAATAGCAAGT	155	68.5	0.217277	mouse poly(A) seq	pgRNA.815
816	chr2	155755238	chr2:155755238	CAGACCATAGACTTGGGGGG,GAAGGGACACTGGAATGACA	63	72	0.125667	0.178416	+,+	29,27	1,28,1,26	*:*	ENSMUSG00000027611	Procr	155755175	155755326	left,right	63,88	L8.R11	2,1	TGTGGAAAGGACGAAACACCGCAGACCATAGACTTGGGGGGGTTTAGAGACGCGTCTCATCCCAGAAGGGACACTGGAATGACAGTTTTAGAGCTAGAAATAGCAAGT	151	67.5	0.152042	mouse poly(A) seq	pgRNA.816
817	chr2	155755238	chr2:155755238	GAAATCAGACCATAGACTTG,GAAGGGACACTGGAATGACA	61	72	0.187897	0.178416	+,+	20,27	2,18,1,26	*:*	ENSMUSG00000027611	Procr	155755170	155755326	left,right	68,88	L11.R11	2,1	TGTGGAAAGGACGAAACACCGGAAATCAGACCATAGACTTGGTTTAGAGACGCGTCTCATCCCAGAAGGGACACTGGAATGACAGTTTTAGAGCTAGAAATAGCAAGT	156	66.5	0.183157	mouse poly(A) seq	pgRNA.817
818	chr2	155755238	chr2:155755238	TGAATAGGCAGACTTACTGT,GAAGGGACACTGGAATGACA	60	72	0.292435	0.178416	+,+	10,27	2,8,1,26	*:*	ENSMUSG00000027611	Procr	155755219	155755326	left,right	19,88	L1.R11	2,1	TGTGGAAAGGACGAAACACCGTGAATAGGCAGACTTACTGTGTTTAGAGACGCGTCTCATCCCAGAAGGGACACTGGAATGACAGTTTTAGAGCTAGAAATAGCAAGT	107	66	0.235425	mouse poly(A) seq	pgRNA.818
819	chr2	155755238	chr2:155755238	AATCAGACCATAGACTTGGG,TGTCCAGGTGTATCCAACTT	70	62	0.150427	0.706199	+,+	16,6	2,14,0,6	*:*	ENSMUSG00000027611	Procr	155755172	155755304	left,right	66,66	L9.R5	2,2	TGTGGAAAGGACGAAACACCGAATCAGACCATAGACTTGGGGTTTAGAGACGCGTCTCATCCCATGTCCAGGTGTATCCAACTTGTTTTAGAGCTAGAAATAGCAAGT	132	66	0.428313	mouse poly(A) seq	pgRNA.819
820	chr2	155755238	chr2:155755238	AATCAGACCATAGACTTGGG,AGGTGTATCCAACTTGGGAA	70	60	0.150427	0.305792	+,+	16,9	2,14,0,9	*:*	ENSMUSG00000027611	Procr	155755172	155755309	left,right	66,71	L9.R8	2,2	TGTGGAAAGGACGAAACACCGAATCAGACCATAGACTTGGGGTTTAGAGACGCGTCTCATCCCAAGGTGTATCCAACTTGGGAAGTTTTAGAGCTAGAAATAGCAAGT	137	65	0.22811	mouse poly(A) seq	pgRNA.820
821	chr2	155755238	chr2:155755238	GGAAATCAGACCATAGACTT,GAAGGGACACTGGAATGACA	56	72	0.239532	0.178416	+,+	20,27	0,20,1,26	*:*	ENSMUSG00000027611	Procr	155755169	155755326	left,right	69,88	L12.R11	2,1	TGTGGAAAGGACGAAACACCGGGAAATCAGACCATAGACTTGTTTAGAGACGCGTCTCATCCCAGAAGGGACACTGGAATGACAGTTTTAGAGCTAGAAATAGCAAGT	157	64	0.208974	mouse poly(A) seq	pgRNA.821
822	chr2	155755238	chr2:155755238	AAATCAGACCATAGACTTGG,TGTCCAGGTGTATCCAACTT	65	62	0.256138	0.706199	+,+	14,6	1,13,0,6	*:*	ENSMUSG00000027611	Procr	155755171	155755304	left,right	67,66	L10.R5	2,2	TGTGGAAAGGACGAAACACCGAAATCAGACCATAGACTTGGGTTTAGAGACGCGTCTCATCCCATGTCCAGGTGTATCCAACTTGTTTTAGAGCTAGAAATAGCAAGT	133	63.5	0.481169	mouse poly(A) seq	pgRNA.822
823	chr2	155755238	chr2:155755238	AATCAGACCATAGACTTGGG,CAGGTGTATCCAACTTGGGA	70	56	0.150427	0.396977	+,+	16,7	2,14,0,7	*:*	ENSMUSG00000027611	Procr	155755172	155755308	left,right	66,70	L9.R7	2,2	TGTGGAAAGGACGAAACACCGAATCAGACCATAGACTTGGGGTTTAGAGACGCGTCTCATCCCACAGGTGTATCCAACTTGGGAGTTTTAGAGCTAGAAATAGCAAGT	136	63	0.273702	mouse poly(A) seq	pgRNA.823
824	chr7	3641202	chr7:3641202	GCTTCCCTAAACGGGCAGAA,CCAAAGGACTCAGAGCTGTG	59	70	0.382114	0.160001	+,+	6,22	1,5,3,19	*:*	ENSMUSG00000008373	Prpf31	3641132	3641273	left,right	70,71	L6.R9	2,1	TGTGGAAAGGACGAAACACCGGCTTCCCTAAACGGGCAGAAGTTTAGAGACGCGTCTCATCCCACCAAAGGACTCAGAGCTGTGGTTTTAGAGCTAGAAATAGCAAGT	141	64.5	0.271057	mouse poly(A) seq	pgRNA.824
825	chr7	3641202	chr7:3641202	CGTTTAGGGAAGCAGCAGCA,CCAAAGGACTCAGAGCTGTG	59	70	0.427556	0.160001	-,+	5,22	0,5,3,19	*:*	ENSMUSG00000008373	Prpf31	3641112	3641273	left,right	90,71	L11.R9	3,1	TGTGGAAAGGACGAAACACCGCGTTTAGGGAAGCAGCAGCAGTTTAGAGACGCGTCTCATCCCACCAAAGGACTCAGAGCTGTGGTTTTAGAGCTAGAAATAGCAAGT	161	64.5	0.293779	mouse poly(A) seq	pgRNA.825
826	chr7	3641202	chr7:3641202	GCTTCCCTAAACGGGCAGAA,TAGTGTCGGGCTCTGAACAG	59	65	0.382114	0.507441	+,+	6,5	1,5,0,5	*:*	ENSMUSG00000008373	Prpf31	3641132	3641229	left,right	70,27	L6.R3	2,1	TGTGGAAAGGACGAAACACCGGCTTCCCTAAACGGGCAGAAGTTTAGAGACGCGTCTCATCCCATAGTGTCGGGCTCTGAACAGGTTTTAGAGCTAGAAATAGCAAGT	97	62	0.444777	mouse poly(A) seq	pgRNA.826
827	chr7	3641202	chr7:3641202	CGTTTAGGGAAGCAGCAGCA,TAGTGTCGGGCTCTGAACAG	59	65	0.427556	0.507441	-,+	5,5	0,5,0,5	*:*	ENSMUSG00000008373	Prpf31	3641112	3641229	left,right	90,27	L11.R3	3,1	TGTGGAAAGGACGAAACACCGCGTTTAGGGAAGCAGCAGCAGTTTAGAGACGCGTCTCATCCCATAGTGTCGGGCTCTGAACAGGTTTTAGAGCTAGAAATAGCAAGT	117	62	0.467499	mouse poly(A) seq	pgRNA.827
828	chr7	3641202	chr7:3641202	GCTTCCCTAAACGGGCAGAA,AGTGATTATGAAAGAACCAA	59	56	0.382114	0.217835	+,+	6,17	1,5,1,16	*:*	ENSMUSG00000008373	Prpf31	3641132	3641257	left,right	70,55	L6.R5	2,2	TGTGGAAAGGACGAAACACCGGCTTCCCTAAACGGGCAGAAGTTTAGAGACGCGTCTCATCCCAAGTGATTATGAAAGAACCAAGTTTTAGAGCTAGAAATAGCAAGT	125	57.5	0.299974	mouse poly(A) seq	pgRNA.828
829	chr7	3641202	chr7:3641202	GCTTCCCTAAACGGGCAGAA,AACCAAAGGACTCAGAGCTG	59	56	0.382114	0.165811	+,+	6,27	1,5,1,26	*:*	ENSMUSG00000008373	Prpf31	3641132	3641271	left,right	70,69	L6.R7	2,1	TGTGGAAAGGACGAAACACCGGCTTCCCTAAACGGGCAGAAGTTTAGAGACGCGTCTCATCCCAAACCAAAGGACTCAGAGCTGGTTTTAGAGCTAGAAATAGCAAGT	139	57.5	0.273962	mouse poly(A) seq	pgRNA.829
830	chr7	3641202	chr7:3641202	CGTTTAGGGAAGCAGCAGCA,AGTGATTATGAAAGAACCAA	59	56	0.427556	0.217835	-,+	5,17	0,5,1,16	*:*	ENSMUSG00000008373	Prpf31	3641112	3641257	left,right	90,55	L11.R5	3,2	TGTGGAAAGGACGAAACACCGCGTTTAGGGAAGCAGCAGCAGTTTAGAGACGCGTCTCATCCCAAGTGATTATGAAAGAACCAAGTTTTAGAGCTAGAAATAGCAAGT	145	57.5	0.322696	mouse poly(A) seq	pgRNA.830
831	chr7	3641202	chr7:3641202	CGTTTAGGGAAGCAGCAGCA,AACCAAAGGACTCAGAGCTG	59	56	0.427556	0.165811	-,+	5,27	0,5,1,26	*:*	ENSMUSG00000008373	Prpf31	3641112	3641271	left,right	90,69	L11.R7	3,1	TGTGGAAAGGACGAAACACCGCGTTTAGGGAAGCAGCAGCAGTTTAGAGACGCGTCTCATCCCAAACCAAAGGACTCAGAGCTGGTTTTAGAGCTAGAAATAGCAAGT	159	57.5	0.296684	mouse poly(A) seq	pgRNA.831
832	chr7	3641202	chr7:3641202	ATGCTGCTGCTTCCCTAAAC,CCAAAGGACTCAGAGCTGTG	44	70	0.302547	0.160001	+,+	14,22	0,14,3,19	*:*	ENSMUSG00000008373	Prpf31	3641124	3641273	left,right	78,71	L9.R9	2,1	TGTGGAAAGGACGAAACACCGATGCTGCTGCTTCCCTAAACGTTTAGAGACGCGTCTCATCCCACCAAAGGACTCAGAGCTGTGGTTTTAGAGCTAGAAATAGCAAGT	149	57	0.231274	mouse poly(A) seq	pgRNA.832
833	chr7	3641202	chr7:3641202	GCTTCCCTAAACGGGCAGAA,GGCTTCCAGTGTGAGCAGCA	59	54	0.382114	0.170021	+,+	6,27	1,5,2,25	*:*	ENSMUSG00000008373	Prpf31	3641132	3641294	left,right	70,92	L6.R10	2,2	TGTGGAAAGGACGAAACACCGGCTTCCCTAAACGGGCAGAAGTTTAGAGACGCGTCTCATCCCAGGCTTCCAGTGTGAGCAGCAGTTTTAGAGCTAGAAATAGCAAGT	162	56.5	0.276067	mouse poly(A) seq	pgRNA.833
834	chr11	86690162	chr11:86690162	CTGACAGGCTCCATAGTCTT,ATGGGAACAGACTTTAAAGT	50	64	0.494978	0.233564	-,-	15,16	0,15,0,16	*:*	ENSMUSG00000072582	Ptrh2	86690139	86690186	left,right	23,24	L2.R1	2,3	TGTGGAAAGGACGAAACACCGCTGACAGGCTCCATAGTCTTGTTTAGAGACGCGTCTCATCCCAATGGGAACAGACTTTAAAGTGTTTTAGAGCTAGAAATAGCAAGT	47	57	0.364271	mouse poly(A) seq	pgRNA.834
835	chr11	86690162	chr11:86690162	CTGACAGGCTCCATAGTCTT,AGTACATGATAGAGGAACAT	50	64	0.494978	0.301723	-,-	15,19	0,15,1,18	*:*	ENSMUSG00000072582	Ptrh2	86690139	86690204	left,right	23,42	L2.R3	2,1	TGTGGAAAGGACGAAACACCGCTGACAGGCTCCATAGTCTTGTTTAGAGACGCGTCTCATCCCAAGTACATGATAGAGGAACATGTTTTAGAGCTAGAAATAGCAAGT	65	57	0.398351	mouse poly(A) seq	pgRNA.835
836	chr11	86690162	chr11:86690162	CTGACAGGCTCCATAGTCTT,TAGTACATGATAGAGGAACA	50	62	0.494978	0.210959	-,-	15,19	0,15,1,18	*:*	ENSMUSG00000072582	Ptrh2	86690139	86690205	left,right	23,43	L2.R4	2,1	TGTGGAAAGGACGAAACACCGCTGACAGGCTCCATAGTCTTGTTTAGAGACGCGTCTCATCCCATAGTACATGATAGAGGAACAGTTTTAGAGCTAGAAATAGCAAGT	66	56	0.352969	mouse poly(A) seq	pgRNA.836
837	chr11	86690162	chr11:86690162	CTGACAGGCTCCATAGTCTT,CATGGGAACAGACTTTAAAG	50	61	0.494978	0.13714	-,-	15,28	0,15,1,27	*:*	ENSMUSG00000072582	Ptrh2	86690139	86690187	left,right	23,25	L2.R2	2,3	TGTGGAAAGGACGAAACACCGCTGACAGGCTCCATAGTCTTGTTTAGAGACGCGTCTCATCCCACATGGGAACAGACTTTAAAGGTTTTAGAGCTAGAAATAGCAAGT	48	55.5	0.316059	mouse poly(A) seq	pgRNA.837
838	chr11	86690162	chr11:86690162	CTGACAGGCTCCATAGTCTT,AGCTTAAAATACTATTGAAG	50	59	0.494978	0.181887	-,+	15,19	0,15,0,19	*:*	ENSMUSG00000072582	Ptrh2	86690139	86690254	left,right	23,92	L2.R9	2,2	TGTGGAAAGGACGAAACACCGCTGACAGGCTCCATAGTCTTGTTTAGAGACGCGTCTCATCCCAAGCTTAAAATACTATTGAAGGTTTTAGAGCTAGAAATAGCAAGT	115	54.5	0.338433	mouse poly(A) seq	pgRNA.838
839	chr11	86690162	chr11:86690162	CTGACAGGCTCCATAGTCTT,AATGGTCTAGTACATGATAG	50	55	0.494978	0.685521	-,-	15,5	0,15,0,5	*:*	ENSMUSG00000072582	Ptrh2	86690139	86690212	left,right	23,50	L2.R5	2,1	TGTGGAAAGGACGAAACACCGCTGACAGGCTCCATAGTCTTGTTTAGAGACGCGTCTCATCCCAAATGGTCTAGTACATGATAGGTTTTAGAGCTAGAAATAGCAAGT	73	52.5	0.590249	mouse poly(A) seq	pgRNA.839
840	chr11	86690162	chr11:86690162	GAGATTCTGTCCGAAGACTA,ATGGGAACAGACTTTAAAGT	39	64	0.486985	0.233564	+,-	9,16	2,7,0,16	*:*	ENSMUSG00000072582	Ptrh2	86690139	86690186	left,right	23,24	L1.R1	2,3	TGTGGAAAGGACGAAACACCGGAGATTCTGTCCGAAGACTAGTTTAGAGACGCGTCTCATCCCAATGGGAACAGACTTTAAAGTGTTTTAGAGCTAGAAATAGCAAGT	47	51.5	0.360275	mouse poly(A) seq	pgRNA.840
841	chr11	86690162	chr11:86690162	GAGATTCTGTCCGAAGACTA,AGTACATGATAGAGGAACAT	39	64	0.486985	0.301723	+,-	9,19	2,7,1,18	*:*	ENSMUSG00000072582	Ptrh2	86690139	86690204	left,right	23,42	L1.R3	2,1	TGTGGAAAGGACGAAACACCGGAGATTCTGTCCGAAGACTAGTTTAGAGACGCGTCTCATCCCAAGTACATGATAGAGGAACATGTTTTAGAGCTAGAAATAGCAAGT	65	51.5	0.394354	mouse poly(A) seq	pgRNA.841
842	chr11	86690162	chr11:86690162	GAGATTCTGTCCGAAGACTA,TAGTACATGATAGAGGAACA	39	62	0.486985	0.210959	+,-	9,19	2,7,1,18	*:*	ENSMUSG00000072582	Ptrh2	86690139	86690205	left,right	23,43	L1.R4	2,1	TGTGGAAAGGACGAAACACCGGAGATTCTGTCCGAAGACTAGTTTAGAGACGCGTCTCATCCCATAGTACATGATAGAGGAACAGTTTTAGAGCTAGAAATAGCAAGT	66	50.5	0.348972	mouse poly(A) seq	pgRNA.842
843	chr11	86690162	chr11:86690162	CTGACAGGCTCCATAGTCTT,GAGCTTAAAATACTATTGAA	50	51	0.494978	0.195139	-,+	15,20	0,15,2,18	*:*	ENSMUSG00000072582	Ptrh2	86690139	86690253	left,right	23,91	L2.R8	2,2	TGTGGAAAGGACGAAACACCGCTGACAGGCTCCATAGTCTTGTTTAGAGACGCGTCTCATCCCAGAGCTTAAAATACTATTGAAGTTTTAGAGCTAGAAATAGCAAGT	114	50.5	0.345059	mouse poly(A) seq	pgRNA.843
844	chr1	180907938	chr1:180907938	GAGAGCTTTAGTTAGATCCG,GTCCAGAAGAGTTAAGCAAG	65	63	0.528255	0.1869	+,-	4,16	0,4,0,16	*:*	ENSMUSG00000026520	Pycr2	180907880	180908011	left,right	58,73	L9.R9	3,2	TGTGGAAAGGACGAAACACCGGAGAGCTTTAGTTAGATCCGGTTTAGAGACGCGTCTCATCCCAGTCCAGAAGAGTTAAGCAAGGTTTTAGAGCTAGAAATAGCAAGT	131	64	0.357578	mouse poly(A) seq	pgRNA.844
845	chr1	180907938	chr1:180907938	CTCCACAGACTTCCGCTGAG,GTCCAGAAGAGTTAAGCAAG	65	63	0.365862	0.1869	-,-	14,16	1,13,0,16	*:*	ENSMUSG00000026520	Pycr2	180907850	180908011	left,right	88,73	L13.R9	2,2	TGTGGAAAGGACGAAACACCGCTCCACAGACTTCCGCTGAGGTTTAGAGACGCGTCTCATCCCAGTCCAGAAGAGTTAAGCAAGGTTTTAGAGCTAGAAATAGCAAGT	161	64	0.276381	mouse poly(A) seq	pgRNA.845
846	chr1	180907938	chr1:180907938	GAGAGCTTTAGTTAGATCCG,CACCTGCAACACCAAGACAC	65	61	0.528255	0.146673	+,-	4,30	0,4,3,27	*:*	ENSMUSG00000026520	Pycr2	180907880	180907964	left,right	58,26	L9.R2	3,1	TGTGGAAAGGACGAAACACCGGAGAGCTTTAGTTAGATCCGGTTTAGAGACGCGTCTCATCCCACACCTGCAACACCAAGACACGTTTTAGAGCTAGAAATAGCAAGT	84	63	0.337464	mouse poly(A) seq	pgRNA.846
847	chr1	180907938	chr1:180907938	GAGAGCTTTAGTTAGATCCG,CTGTGTCTTGGTGTTGCAGG	65	61	0.528255	0.252114	+,+	4,17	0,4,2,15	*:*	ENSMUSG00000026520	Pycr2	180907880	180907975	left,right	58,37	L9.R4	3,2	TGTGGAAAGGACGAAACACCGGAGAGCTTTAGTTAGATCCGGTTTAGAGACGCGTCTCATCCCACTGTGTCTTGGTGTTGCAGGGTTTTAGAGCTAGAAATAGCAAGT	95	63	0.390185	mouse poly(A) seq	pgRNA.847
848	chr1	180907938	chr1:180907938	CTCCACAGACTTCCGCTGAG,CACCTGCAACACCAAGACAC	65	61	0.365862	0.146673	-,-	14,30	1,13,3,27	*:*	ENSMUSG00000026520	Pycr2	180907850	180907964	left,right	88,26	L13.R2	2,1	TGTGGAAAGGACGAAACACCGCTCCACAGACTTCCGCTGAGGTTTAGAGACGCGTCTCATCCCACACCTGCAACACCAAGACACGTTTTAGAGCTAGAAATAGCAAGT	114	63	0.256267	mouse poly(A) seq	pgRNA.848
849	chr1	180907938	chr1:180907938	CTCCACAGACTTCCGCTGAG,CTGTGTCTTGGTGTTGCAGG	65	61	0.365862	0.252114	-,+	14,17	1,13,2,15	*:*	ENSMUSG00000026520	Pycr2	180907850	180907975	left,right	88,37	L13.R4	2,2	TGTGGAAAGGACGAAACACCGCTCCACAGACTTCCGCTGAGGTTTAGAGACGCGTCTCATCCCACTGTGTCTTGGTGTTGCAGGGTTTTAGAGCTAGAAATAGCAAGT	125	63	0.308988	mouse poly(A) seq	pgRNA.849
850	chr1	180907938	chr1:180907938	CTCTCCACAGACTTCCGCTG,GTCCAGAAGAGTTAAGCAAG	63	63	0.318204	0.1869	-,-	15,16	1,14,0,16	*:*	ENSMUSG00000026520	Pycr2	180907852	180908011	left,right	86,73	L11.R9	2,2	TGTGGAAAGGACGAAACACCGCTCTCCACAGACTTCCGCTGGTTTAGAGACGCGTCTCATCCCAGTCCAGAAGAGTTAAGCAAGGTTTTAGAGCTAGAAATAGCAAGT	159	63	0.252552	mouse poly(A) seq	pgRNA.850
851	chr1	180907938	chr1:180907938	CTCTCCACAGACTTCCGCTG,CACCTGCAACACCAAGACAC	63	61	0.318204	0.146673	-,-	15,30	1,14,3,27	*:*	ENSMUSG00000026520	Pycr2	180907852	180907964	left,right	86,26	L11.R2	2,1	TGTGGAAAGGACGAAACACCGCTCTCCACAGACTTCCGCTGGTTTAGAGACGCGTCTCATCCCACACCTGCAACACCAAGACACGTTTTAGAGCTAGAAATAGCAAGT	112	62	0.232439	mouse poly(A) seq	pgRNA.851
852	chr1	180907938	chr1:180907938	CTCTCCACAGACTTCCGCTG,CTGTGTCTTGGTGTTGCAGG	63	61	0.318204	0.252114	-,+	15,17	1,14,2,15	*:*	ENSMUSG00000026520	Pycr2	180907852	180907975	left,right	86,37	L11.R4	2,2	TGTGGAAAGGACGAAACACCGCTCTCCACAGACTTCCGCTGGTTTAGAGACGCGTCTCATCCCACTGTGTCTTGGTGTTGCAGGGTTTTAGAGCTAGAAATAGCAAGT	123	62	0.285159	mouse poly(A) seq	pgRNA.852
853	chr1	180907938	chr1:180907938	TCCCCCTCAGCGGAAGTCTG,GTCCAGAAGAGTTAAGCAAG	60	63	0.368741	0.1869	+,-	7,16	0,7,0,16	*:*	ENSMUSG00000026520	Pycr2	180907858	180908011	left,right	80,73	L10.R9	1,2	TGTGGAAAGGACGAAACACCGTCCCCCTCAGCGGAAGTCTGGTTTAGAGACGCGTCTCATCCCAGTCCAGAAGAGTTAAGCAAGGTTTTAGAGCTAGAAATAGCAAGT	153	61.5	0.27782	mouse poly(A) seq	pgRNA.853
854	chr9	73096413	chr9:73096413	TCCTTCAGTTACATTAATGG,GTGTTTATTTGCTATCTGGA	61	56	0.411191	0.247302	-,+	9,18	1,8,0,18	*:*	ENSMUSG00000032202	Rab27a	73096388	73096442	left,right	25,29	L5.R4	2,3	TGTGGAAAGGACGAAACACCGTCCTTCAGTTACATTAATGGGTTTAGAGACGCGTCTCATCCCAGTGTTTATTTGCTATCTGGAGTTTTAGAGCTAGAAATAGCAAGT	54	58.5	0.329246	human melanoma	pgRNA.854
855	chr9	73096413	chr9:73096413	TCCTTCAGTTACATTAATGG,TTTATTTGCTATCTGGAGGG	61	55	0.411191	0.197758	-,+	9,24	1,8,0,24	*:*	ENSMUSG00000032202	Rab27a	73096388	73096445	left,right	25,32	L5.R5	2,3	TGTGGAAAGGACGAAACACCGTCCTTCAGTTACATTAATGGGTTTAGAGACGCGTCTCATCCCATTTATTTGCTATCTGGAGGGGTTTTAGAGCTAGAAATAGCAAGT	57	58	0.304475	human melanoma	pgRNA.855
856	chr9	73096413	chr9:73096413	TCCTTCAGTTACATTAATGG,TTATTTGCTATCTGGAGGGA	61	52	0.411191	0.244031	-,+	9,15	1,8,2,13	*:*	ENSMUSG00000032202	Rab27a	73096388	73096446	left,right	25,33	L5.R6	2,3	TGTGGAAAGGACGAAACACCGTCCTTCAGTTACATTAATGGGTTTAGAGACGCGTCTCATCCCATTATTTGCTATCTGGAGGGAGTTTTAGAGCTAGAAATAGCAAGT	58	56.5	0.327611	human melanoma	pgRNA.856
857	chr9	73096413	chr9:73096413	TCCCCCATTAATGTAACTGA,GTGTTTATTTGCTATCTGGA	56	56	0.501446	0.247302	+,+	4,18	0,4,0,18	*:*	ENSMUSG00000032202	Rab27a	73096397	73096442	left,right	16,29	L1.R4	2,3	TGTGGAAAGGACGAAACACCGTCCCCCATTAATGTAACTGAGTTTAGAGACGCGTCTCATCCCAGTGTTTATTTGCTATCTGGAGTTTTAGAGCTAGAAATAGCAAGT	45	56	0.374374	human melanoma	pgRNA.857
858	chr9	73096413	chr9:73096413	TCCTTCAGTTACATTAATGG,CGTGTTTATTTGCTATCTGG	61	51	0.411191	0.351665	-,+	9,10	1,8,1,9	*:*	ENSMUSG00000032202	Rab27a	73096388	73096441	left,right	25,28	L5.R3	2,3	TGTGGAAAGGACGAAACACCGTCCTTCAGTTACATTAATGGGTTTAGAGACGCGTCTCATCCCACGTGTTTATTTGCTATCTGGGTTTTAGAGCTAGAAATAGCAAGT	53	56	0.381428	human melanoma	pgRNA.858
859	chr9	73096413	chr9:73096413	TTCCTTCAGTTACATTAATG,GTGTTTATTTGCTATCTGGA	56	56	0.193505	0.247302	-,+	27,18	2,25,0,18	*:*	ENSMUSG00000032202	Rab27a	73096389	73096442	left,right	24,29	L4.R4	2,3	TGTGGAAAGGACGAAACACCGTTCCTTCAGTTACATTAATGGTTTAGAGACGCGTCTCATCCCAGTGTTTATTTGCTATCTGGAGTTTTAGAGCTAGAAATAGCAAGT	53	56	0.220403	human melanoma	pgRNA.859
860	chr9	73096413	chr9:73096413	CACCACCACCAAAACTTGAT,GTGTTTATTTGCTATCTGGA	56	56	0.136087	0.247302	-,+	31,18	2,29,0,18	*:*	ENSMUSG00000032202	Rab27a	73096331	73096442	left,right	82,29	L19.R4	2,3	TGTGGAAAGGACGAAACACCGCACCACCACCAAAACTTGATGTTTAGAGACGCGTCTCATCCCAGTGTTTATTTGCTATCTGGAGTTTTAGAGCTAGAAATAGCAAGT	111	56	0.191695	human melanoma	pgRNA.860
861	chr9	73096413	chr9:73096413	TCCCCCATTAATGTAACTGA,TTTATTTGCTATCTGGAGGG	56	55	0.501446	0.197758	+,+	4,24	0,4,0,24	*:*	ENSMUSG00000032202	Rab27a	73096397	73096445	left,right	16,32	L1.R5	2,3	TGTGGAAAGGACGAAACACCGTCCCCCATTAATGTAACTGAGTTTAGAGACGCGTCTCATCCCATTTATTTGCTATCTGGAGGGGTTTTAGAGCTAGAAATAGCAAGT	48	55.5	0.349602	human melanoma	pgRNA.861
862	chr9	73096413	chr9:73096413	TTCCTTCAGTTACATTAATG,TTTATTTGCTATCTGGAGGG	56	55	0.193505	0.197758	-,+	27,24	2,25,0,24	*:*	ENSMUSG00000032202	Rab27a	73096389	73096445	left,right	24,32	L4.R5	2,3	TGTGGAAAGGACGAAACACCGTTCCTTCAGTTACATTAATGGTTTAGAGACGCGTCTCATCCCATTTATTTGCTATCTGGAGGGGTTTTAGAGCTAGAAATAGCAAGT	56	55.5	0.195632	human melanoma	pgRNA.862
863	chr9	73096413	chr9:73096413	TCCTTCAGTTACATTAATGG,TATTTAAGCAGTCACATTTG	61	50	0.411191	0.19555	-,+	9,22	1,8,1,21	*:*	ENSMUSG00000032202	Rab27a	73096388	73096482	left,right	25,69	L5.R7	2,3	TGTGGAAAGGACGAAACACCGTCCTTCAGTTACATTAATGGGTTTAGAGACGCGTCTCATCCCATATTTAAGCAGTCACATTTGGTTTTAGAGCTAGAAATAGCAAGT	94	55.5	0.30337	human melanoma	pgRNA.863
864	chr5	115647132	chr5:115647132	ACTGTGCCTGGAAATCGCCT,GTTTTCAATCAATAAAACTG	64	65	0.24094	0.225677	-,+	12,26	0,12,0,26	*:*	ENSMUSG00000029518	Rab35	115647050	115647141	left,right	82,9	L8.R3	1,4	TGTGGAAAGGACGAAACACCGACTGTGCCTGGAAATCGCCTGTTTAGAGACGCGTCTCATCCCAGTTTTCAATCAATAAAACTGGTTTTAGAGCTAGAAATAGCAAGT	91	64.5	0.233309	human melanoma	pgRNA.864
865	chr5	115647132	chr5:115647132	TCCATGTTAACACTGTGGAT,GTTTTCAATCAATAAAACTG	56	65	0.396288	0.225677	+,+	8,26	1,7,0,26	*:*	ENSMUSG00000029518	Rab35	115647119	115647141	left,right	13,9	L1.R3	2,4	TGTGGAAAGGACGAAACACCGTCCATGTTAACACTGTGGATGTTTAGAGACGCGTCTCATCCCAGTTTTCAATCAATAAAACTGGTTTTAGAGCTAGAAATAGCAAGT	22	60.5	0.310982	human melanoma	pgRNA.865
866	chr5	115647132	chr5:115647132	ACCCATCCACAGTGTTAACA,GTTTTCAATCAATAAAACTG	55	65	0.248112	0.225677	-,+	14,26	0,14,0,26	*:*	ENSMUSG00000029518	Rab35	115647110	115647141	left,right	22,9	L4.R3	2,4	TGTGGAAAGGACGAAACACCGACCCATCCACAGTGTTAACAGTTTAGAGACGCGTCTCATCCCAGTTTTCAATCAATAAAACTGGTTTTAGAGCTAGAAATAGCAAGT	31	60	0.236894	human melanoma	pgRNA.866
867	chr5	115647132	chr5:115647132	ACTGTGCCTGGAAATCGCCT,GTCCAAATTGTCAAAAGCTG	64	56	0.24094	0.295966	-,+	12,9	0,12,0,9	*:*	ENSMUSG00000029518	Rab35	115647050	115647190	left,right	82,58	L8.R7	1,2	TGTGGAAAGGACGAAACACCGACTGTGCCTGGAAATCGCCTGTTTAGAGACGCGTCTCATCCCAGTCCAAATTGTCAAAAGCTGGTTTTAGAGCTAGAAATAGCAAGT	140	60	0.268453	human melanoma	pgRNA.867
868	chr5	115647132	chr5:115647132	ACTGTGCCTGGAAATCGCCT,GGTTTTCAATCAATAAAACT	64	55	0.24094	0.267977	-,+	12,19	0,12,0,19	*:*	ENSMUSG00000029518	Rab35	115647050	115647140	left,right	82,8	L8.R2	1,4	TGTGGAAAGGACGAAACACCGACTGTGCCTGGAAATCGCCTGTTTAGAGACGCGTCTCATCCCAGGTTTTCAATCAATAAAACTGTTTTAGAGCTAGAAATAGCAAGT	90	59.5	0.254459	human melanoma	pgRNA.868
869	chr5	115647132	chr5:115647132	TCTGTGATGATTGTCCAGTC,GTTTTCAATCAATAAAACTG	53	65	0.374949	0.225677	-,+	9,26	0,9,0,26	*:*	ENSMUSG00000029518	Rab35	115647073	115647141	left,right	59,9	L5.R3	2,4	TGTGGAAAGGACGAAACACCGTCTGTGATGATTGTCCAGTCGTTTAGAGACGCGTCTCATCCCAGTTTTCAATCAATAAAACTGGTTTTAGAGCTAGAAATAGCAAGT	68	59	0.300313	human melanoma	pgRNA.869
870	chr5	115647132	chr5:115647132	TTTCCAGGCACAGTCCTGAC,GTTTTCAATCAATAAAACTG	51	65	0.336093	0.225677	+,+	14,26	2,12,0,26	*:*	ENSMUSG00000029518	Rab35	115647069	115647141	left,right	63,9	L6.R3	3,4	TGTGGAAAGGACGAAACACCGTTTCCAGGCACAGTCCTGACGTTTAGAGACGCGTCTCATCCCAGTTTTCAATCAATAAAACTGGTTTTAGAGCTAGAAATAGCAAGT	72	58	0.280885	human melanoma	pgRNA.870
871	chr5	115647132	chr5:115647132	TGTCCAGTCAGGACTGTGCC,GTTTTCAATCAATAAAACTG	49	65	0.235196	0.225677	-,+	20,26	2,18,0,26	*:*	ENSMUSG00000029518	Rab35	115647062	115647141	left,right	70,9	L7.R3	1,4	TGTGGAAAGGACGAAACACCGTGTCCAGTCAGGACTGTGCCGTTTAGAGACGCGTCTCATCCCAGTTTTCAATCAATAAAACTGGTTTTAGAGCTAGAAATAGCAAGT	79	57	0.230436	human melanoma	pgRNA.871
872	chr5	115647132	chr5:115647132	ACTGTGCCTGGAAATCGCCT,CTTTTGACAATTTGGACAAG	64	50	0.24094	0.397686	-,-	12,12	0,12,0,12	*:*	ENSMUSG00000029518	Rab35	115647050	115647174	left,right	82,42	L8.R5	1,4	TGTGGAAAGGACGAAACACCGACTGTGCCTGGAAATCGCCTGTTTAGAGACGCGTCTCATCCCACTTTTGACAATTTGGACAAGGTTTTAGAGCTAGAAATAGCAAGT	124	57	0.319313	human melanoma	pgRNA.872
873	chr5	115647132	chr5:115647132	TCCATGTTAACACTGTGGAT,GTCCAAATTGTCAAAAGCTG	56	56	0.396288	0.295966	+,+	8,9	1,7,0,9	*:*	ENSMUSG00000029518	Rab35	115647119	115647190	left,right	13,58	L1.R7	2,2	TGTGGAAAGGACGAAACACCGTCCATGTTAACACTGTGGATGTTTAGAGACGCGTCTCATCCCAGTCCAAATTGTCAAAAGCTGGTTTTAGAGCTAGAAATAGCAAGT	71	56	0.346127	human melanoma	pgRNA.873
874	chr15	99621301	chr15:99621301	AAGGTGCTAAGTGTCCAGGT,GTGTCTCGTGCAGTAAACAC	72	66	0.255338	0.51251	+,+	17,6	1,16,1,5	*:*	ENSMUSG00000023015	Racgap1	99621244	99621371	left,right	57,70	L5.R3	1,1	TGTGGAAAGGACGAAACACCGAAGGTGCTAAGTGTCCAGGTGTTTAGAGACGCGTCTCATCCCAGTGTCTCGTGCAGTAAACACGTTTTAGAGCTAGAAATAGCAAGT	127	69	0.383924	mouse poly(A) seq	pgRNA.874
875	chr15	99621301	chr15:99621301	AAAGGTGCTAAGTGTCCAGG,GTGTCTCGTGCAGTAAACAC	64	66	0.250974	0.51251	+,+	12,6	0,12,1,5	*:*	ENSMUSG00000023015	Racgap1	99621243	99621371	left,right	58,70	L6.R3	1,1	TGTGGAAAGGACGAAACACCGAAAGGTGCTAAGTGTCCAGGGTTTAGAGACGCGTCTCATCCCAGTGTCTCGTGCAGTAAACACGTTTTAGAGCTAGAAATAGCAAGT	128	65	0.381742	mouse poly(A) seq	pgRNA.875
876	chr15	99621301	chr15:99621301	GTGCTAAGTGTCCAGGTGGG,GTGTCTCGTGCAGTAAACAC	56	66	0.16612	0.51251	+,+	21,6	2,19,1,5	*:*	ENSMUSG00000023015	Racgap1	99621247	99621371	left,right	54,70	L4.R3	1,1	TGTGGAAAGGACGAAACACCGGTGCTAAGTGTCCAGGTGGGGTTTAGAGACGCGTCTCATCCCAGTGTCTCGTGCAGTAAACACGTTTTAGAGCTAGAAATAGCAAGT	124	61	0.339315	mouse poly(A) seq	pgRNA.876
877	chr15	99621301	chr15:99621301	AAGCTCCCGACAACTAGTAA,GTGTCTCGTGCAGTAAACAC	56	66	0.541294	0.51251	+,+	4,6	0,4,1,5	*:*	ENSMUSG00000023015	Racgap1	99621225	99621371	left,right	76,70	L8.R3	1,1	TGTGGAAAGGACGAAACACCGAAGCTCCCGACAACTAGTAAGTTTAGAGACGCGTCTCATCCCAGTGTCTCGTGCAGTAAACACGTTTTAGAGCTAGAAATAGCAAGT	146	61	0.526902	mouse poly(A) seq	pgRNA.877
878	chr15	99621301	chr15:99621301	AGTAAAGGTGCTAAGTGTCC,GTGTCTCGTGCAGTAAACAC	55	66	0.21827	0.51251	+,+	14,6	1,13,1,5	*:*	ENSMUSG00000023015	Racgap1	99621240	99621371	left,right	61,70	L7.R3	1,1	TGTGGAAAGGACGAAACACCGAGTAAAGGTGCTAAGTGTCCGTTTAGAGACGCGTCTCATCCCAGTGTCTCGTGCAGTAAACACGTTTTAGAGCTAGAAATAGCAAGT	131	60.5	0.36539	mouse poly(A) seq	pgRNA.878
879	chr15	99621301	chr15:99621301	TGCTAAGTGTCCAGGTGGGA,GTGTCTCGTGCAGTAAACAC	54	66	0.240816	0.51251	+,+	13,6	1,12,1,5	*:*	ENSMUSG00000023015	Racgap1	99621248	99621371	left,right	53,70	L3.R3	1,1	TGTGGAAAGGACGAAACACCGTGCTAAGTGTCCAGGTGGGAGTTTAGAGACGCGTCTCATCCCAGTGTCTCGTGCAGTAAACACGTTTTAGAGCTAGAAATAGCAAGT	123	60	0.376663	mouse poly(A) seq	pgRNA.879
880	chr15	99621301	chr15:99621301	TTGCATAGCTCCCTCCCACC,GTGTCTCGTGCAGTAAACAC	52	66	0.357577	0.51251	-,+	12,6	1,11,1,5	*:*	ENSMUSG00000023015	Racgap1	99621248	99621371	left,right	53,70	L2.R3	2,1	TGTGGAAAGGACGAAACACCGTTGCATAGCTCCCTCCCACCGTTTAGAGACGCGTCTCATCCCAGTGTCTCGTGCAGTAAACACGTTTTAGAGCTAGAAATAGCAAGT	123	59	0.435044	mouse poly(A) seq	pgRNA.880
881	chr15	99621301	chr15:99621301	TTAGCACCTTTACTAGTTGT,GTGTCTCGTGCAGTAAACAC	47	66	0.307879	0.51251	-,+	14,6	0,14,1,5	*:*	ENSMUSG00000023015	Racgap1	99621221	99621371	left,right	80,70	L9.R3	3,1	TGTGGAAAGGACGAAACACCGTTAGCACCTTTACTAGTTGTGTTTAGAGACGCGTCTCATCCCAGTGTCTCGTGCAGTAAACACGTTTTAGAGCTAGAAATAGCAAGT	150	56.5	0.410195	mouse poly(A) seq	pgRNA.881
882	chr15	99621301	chr15:99621301	TAGCACCTTTACTAGTTGTC,GTGTCTCGTGCAGTAAACAC	43	66	0.558468	0.51251	-,+	5,6	0,5,1,5	*:*	ENSMUSG00000023015	Racgap1	99621220	99621371	left,right	81,70	L10.R3	3,1	TGTGGAAAGGACGAAACACCGTAGCACCTTTACTAGTTGTCGTTTAGAGACGCGTCTCATCCCAGTGTCTCGTGCAGTAAACACGTTTTAGAGCTAGAAATAGCAAGT	151	54.5	0.535489	mouse poly(A) seq	pgRNA.882
883	chr15	99621301	chr15:99621301	GTTCAACTTTATTTAAAGTC,GTGTCTCGTGCAGTAAACAC	41	66	0.239969	0.51251	+,+	18,6	3,15,1,5	*:*	ENSMUSG00000023015	Racgap1	99621300	99621371	left,right	1,70	L1.R3	3,1	TGTGGAAAGGACGAAACACCGGTTCAACTTTATTTAAAGTCGTTTAGAGACGCGTCTCATCCCAGTGTCTCGTGCAGTAAACACGTTTTAGAGCTAGAAATAGCAAGT	71	53.5	0.37624	mouse poly(A) seq	pgRNA.883
884	chr2	36117611	chr2:36117611	GAACACTGAGATGCGCTAGT,CTCAATTCACACATAGTTCA	59	52	0.751777	0.263787	-,+	3,19	0,3,0,19	*:*	ENSMUSG00000026889	Rbm18	36117577	36117651	left,right	34,40	L2.R4	1,2	TGTGGAAAGGACGAAACACCGGAACACTGAGATGCGCTAGTGTTTAGAGACGCGTCTCATCCCACTCAATTCACACATAGTTCAGTTTTAGAGCTAGAAATAGCAAGT	74	55.5	0.507782	mouse poly(A) seq	pgRNA.884
885	chr2	36117611	chr2:36117611	GAACACTGAGATGCGCTAGT,ACCCAAACACGCTATGTCAC	59	52	0.751777	0.746855	-,+	3,3	0,3,1,2	*:*	ENSMUSG00000026889	Rbm18	36117577	36117693	left,right	34,82	L2.R8	1,1	TGTGGAAAGGACGAAACACCGGAACACTGAGATGCGCTAGTGTTTAGAGACGCGTCTCATCCCAACCCAAACACGCTATGTCACGTTTTAGAGCTAGAAATAGCAAGT	116	55.5	0.749316	mouse poly(A) seq	pgRNA.885
886	chr2	36117611	chr2:36117611	TCAGTGTTCACATCACAGTC,CTCAATTCACACATAGTTCA	52	52	0.330753	0.263787	+,+	15,19	2,13,0,19	*:*	ENSMUSG00000026889	Rbm18	36117601	36117651	left,right	10,40	L1.R4	2,2	TGTGGAAAGGACGAAACACCGTCAGTGTTCACATCACAGTCGTTTAGAGACGCGTCTCATCCCACTCAATTCACACATAGTTCAGTTTTAGAGCTAGAAATAGCAAGT	50	52	0.29727	mouse poly(A) seq	pgRNA.886
887	chr2	36117611	chr2:36117611	TCAGTGTTCACATCACAGTC,ACCCAAACACGCTATGTCAC	52	52	0.330753	0.746855	+,+	15,3	2,13,1,2	*:*	ENSMUSG00000026889	Rbm18	36117601	36117693	left,right	10,82	L1.R8	2,1	TGTGGAAAGGACGAAACACCGTCAGTGTTCACATCACAGTCGTTTAGAGACGCGTCTCATCCCAACCCAAACACGCTATGTCACGTTTTAGAGCTAGAAATAGCAAGT	92	52	0.538804	mouse poly(A) seq	pgRNA.887
888	chr2	36117611	chr2:36117611	GAACACTGAGATGCGCTAGT,AGCGTGTTTGGGTGTTCATA	59	44	0.751777	0.277442	-,-	3,9	0,3,0,9	*:*	ENSMUSG00000026889	Rbm18	36117577	36117673	left,right	34,62	L2.R5	1,3	TGTGGAAAGGACGAAACACCGGAACACTGAGATGCGCTAGTGTTTAGAGACGCGTCTCATCCCAAGCGTGTTTGGGTGTTCATAGTTTTAGAGCTAGAAATAGCAAGT	96	51.5	0.51461	mouse poly(A) seq	pgRNA.888
889	chr2	36117611	chr2:36117611	GAACACTGAGATGCGCTAGT,GCCGGTGACATAGCGTGTTT	59	41	0.751777	1	-,-	3,1	0,3,0,1	*:*	ENSMUSG00000026889	Rbm18	36117577	36117684	left,right	34,73	L2.R6	1,3	TGTGGAAAGGACGAAACACCGGAACACTGAGATGCGCTAGTGTTTAGAGACGCGTCTCATCCCAGCCGGTGACATAGCGTGTTTGTTTTAGAGCTAGAAATAGCAAGT	107	50	0.875888	mouse poly(A) seq	pgRNA.889
890	chr2	36117611	chr2:36117611	GAACACTGAGATGCGCTAGT,GCTCAATTCACACATAGTTC	59	38	0.751777	0.374571	-,+	3,10	0,3,0,10	*:*	ENSMUSG00000026889	Rbm18	36117577	36117650	left,right	34,39	L2.R3	1,2	TGTGGAAAGGACGAAACACCGGAACACTGAGATGCGCTAGTGTTTAGAGACGCGTCTCATCCCAGCTCAATTCACACATAGTTCGTTTTAGAGCTAGAAATAGCAAGT	73	48.5	0.563174	mouse poly(A) seq	pgRNA.890
891	chr2	36117611	chr2:36117611	TCAGTGTTCACATCACAGTC,AGCGTGTTTGGGTGTTCATA	52	44	0.330753	0.277442	+,-	15,9	2,13,0,9	*:*	ENSMUSG00000026889	Rbm18	36117601	36117673	left,right	10,62	L1.R5	2,3	TGTGGAAAGGACGAAACACCGTCAGTGTTCACATCACAGTCGTTTAGAGACGCGTCTCATCCCAAGCGTGTTTGGGTGTTCATAGTTTTAGAGCTAGAAATAGCAAGT	72	48	0.304097	mouse poly(A) seq	pgRNA.891
892	chr2	36117611	chr2:36117611	TCAGTGTTCACATCACAGTC,GCCGGTGACATAGCGTGTTT	52	41	0.330753	1	+,-	15,1	2,13,0,1	*:*	ENSMUSG00000026889	Rbm18	36117601	36117684	left,right	10,73	L1.R6	2,3	TGTGGAAAGGACGAAACACCGTCAGTGTTCACATCACAGTCGTTTAGAGACGCGTCTCATCCCAGCCGGTGACATAGCGTGTTTGTTTTAGAGCTAGAAATAGCAAGT	83	46.5	0.665376	mouse poly(A) seq	pgRNA.892
893	chr2	36117611	chr2:36117611	GAACACTGAGATGCGCTAGT,GAGCATCATCCAGAATAAAT	59	32	0.751777	0.194986	-,-	3,17	0,3,1,16	*:*	ENSMUSG00000026889	Rbm18	36117577	36117621	left,right	34,10	L2.R1	1,1	TGTGGAAAGGACGAAACACCGGAACACTGAGATGCGCTAGTGTTTAGAGACGCGTCTCATCCCAGAGCATCATCCAGAATAAATGTTTTAGAGCTAGAAATAGCAAGT	44	45.5	0.473381	mouse poly(A) seq	pgRNA.893
894	chr4	140721388	chr4:140721388	CGCTTGGAAACGGAGCCTCG,AAAAAACCTACATCGCTCAG	73	68	0.585279	0.81483	-,-	3,2	0,3,0,2	*:*	ENSMUSG00000040945	Rcc2	140721322	140721452	left,right	66,64	L7.R6	2,1	TGTGGAAAGGACGAAACACCGCGCTTGGAAACGGAGCCTCGGTTTAGAGACGCGTCTCATCCCAAAAAAACCTACATCGCTCAGGTTTTAGAGCTAGAAATAGCAAGT	130	70.5	0.700055	human melanoma	pgRNA.894
895	chr4	140721388	chr4:140721388	GCATTGGGTTCGCCTCCCCG,AAAAAACCTACATCGCTCAG	68	68	0.995088	0.81483	+,-	2,2	0,2,0,2	*:*	ENSMUSG00000040945	Rcc2	140721317	140721452	left,right	71,64	L9.R6	2,1	TGTGGAAAGGACGAAACACCGGCATTGGGTTCGCCTCCCCGGTTTAGAGACGCGTCTCATCCCAAAAAAACCTACATCGCTCAGGTTTTAGAGCTAGAAATAGCAAGT	135	68	0.904959	human melanoma	pgRNA.895
896	chr4	140721388	chr4:140721388	CGCTTGGAAACGGAGCCTCG,TATCTCGTAGAAAGGCAGGC	73	61	0.585279	0.338412	-,-	3,6	0,3,0,6	*:*	ENSMUSG00000040945	Rcc2	140721322	140721422	left,right	66,34	L7.R1	2,1	TGTGGAAAGGACGAAACACCGCGCTTGGAAACGGAGCCTCGGTTTAGAGACGCGTCTCATCCCATATCTCGTAGAAAGGCAGGCGTTTTAGAGCTAGAAATAGCAAGT	100	67	0.461845	human melanoma	pgRNA.896
897	chr4	140721388	chr4:140721388	TTGGAAACGGAGCCTCGGGG,AAAAAACCTACATCGCTCAG	66	68	0.633034	0.81483	-,-	2,2	0,2,0,2	*:*	ENSMUSG00000040945	Rcc2	140721319	140721452	left,right	69,64	L8.R6	2,1	TGTGGAAAGGACGAAACACCGTTGGAAACGGAGCCTCGGGGGTTTAGAGACGCGTCTCATCCCAAAAAAACCTACATCGCTCAGGTTTTAGAGCTAGAAATAGCAAGT	133	67	0.723932	human melanoma	pgRNA.897
898	chr4	140721388	chr4:140721388	CGCTTGGAAACGGAGCCTCG,GTCCTGCCTATCTCGTAGAA	73	59	0.585279	0.446601	-,-	3,5	0,3,0,5	*:*	ENSMUSG00000040945	Rcc2	140721322	140721430	left,right	66,42	L7.R3	2,1	TGTGGAAAGGACGAAACACCGCGCTTGGAAACGGAGCCTCGGTTTAGAGACGCGTCTCATCCCAGTCCTGCCTATCTCGTAGAAGTTTTAGAGCTAGAAATAGCAAGT	108	66	0.51594	human melanoma	pgRNA.898
899	chr4	140721388	chr4:140721388	GCATTGGGTTCGCCTCCCCG,TATCTCGTAGAAAGGCAGGC	68	61	0.995088	0.338412	+,-	2,6	0,2,0,6	*:*	ENSMUSG00000040945	Rcc2	140721317	140721422	left,right	71,34	L9.R1	2,1	TGTGGAAAGGACGAAACACCGGCATTGGGTTCGCCTCCCCGGTTTAGAGACGCGTCTCATCCCATATCTCGTAGAAAGGCAGGCGTTTTAGAGCTAGAAATAGCAAGT	105	64.5	0.66675	human melanoma	pgRNA.899
900	chr4	140721388	chr4:140721388	CGCTTGGAAACGGAGCCTCG,AGCCTGCCTTTCTACGAGAT	73	56	0.585279	0.978167	-,+	3,5	0,3,0,5	*:*	ENSMUSG00000040945	Rcc2	140721322	140721434	left,right	66,46	L7.R4	2,3	TGTGGAAAGGACGAAACACCGCGCTTGGAAACGGAGCCTCGGTTTAGAGACGCGTCTCATCCCAAGCCTGCCTTTCTACGAGATGTTTTAGAGCTAGAAATAGCAAGT	112	64.5	0.781723	human melanoma	pgRNA.900
901	chr4	140721388	chr4:140721388	CGCTTGGAAACGGAGCCTCG,GCAGGACCTCTGAGCGATGT	73	55	0.585279	0.703594	-,+	3,5	0,3,1,4	*:*	ENSMUSG00000040945	Rcc2	140721322	140721456	left,right	66,68	L7.R7	2,1	TGTGGAAAGGACGAAACACCGCGCTTGGAAACGGAGCCTCGGTTTAGAGACGCGTCTCATCCCAGCAGGACCTCTGAGCGATGTGTTTTAGAGCTAGAAATAGCAAGT	134	64	0.644437	human melanoma	pgRNA.901
902	chr4	140721388	chr4:140721388	TTGGAAACGGAGCCTCGGGG,TATCTCGTAGAAAGGCAGGC	66	61	0.633034	0.338412	-,-	2,6	0,2,0,6	*:*	ENSMUSG00000040945	Rcc2	140721319	140721422	left,right	69,34	L8.R1	2,1	TGTGGAAAGGACGAAACACCGTTGGAAACGGAGCCTCGGGGGTTTAGAGACGCGTCTCATCCCATATCTCGTAGAAAGGCAGGCGTTTTAGAGCTAGAAATAGCAAGT	103	63.5	0.485723	human melanoma	pgRNA.902
903	chr4	140721388	chr4:140721388	GCATTGGGTTCGCCTCCCCG,GTCCTGCCTATCTCGTAGAA	68	59	0.995088	0.446601	+,-	2,5	0,2,0,5	*:*	ENSMUSG00000040945	Rcc2	140721317	140721430	left,right	71,42	L9.R3	2,1	TGTGGAAAGGACGAAACACCGGCATTGGGTTCGCCTCCCCGGTTTAGAGACGCGTCTCATCCCAGTCCTGCCTATCTCGTAGAAGTTTTAGAGCTAGAAATAGCAAGT	113	63.5	0.720845	human melanoma	pgRNA.903
904	chr12	79175576	chr12:79175576	TGTTTCTCAGCCTAGTAAGG,TCCTTCTCTAAGAAATTTGT	67	46	0.232366	0.148019	-,-	12,22	0,12,2,20	*:*	ENSMUSG00000066441	Rdh11	79175528	79175600	left,right	48,24	L5.R3	3,3	TGTGGAAAGGACGAAACACCGTGTTTCTCAGCCTAGTAAGGGTTTAGAGACGCGTCTCATCCCATCCTTCTCTAAGAAATTTGTGTTTTAGAGCTAGAAATAGCAAGT	72	56.5	0.190192	human melanoma	pgRNA.904
905	chr12	79175576	chr12:79175576	CTTACTAGGCTGAGAAACAG,TCCTTCTCTAAGAAATTTGT	66	46	0.223323	0.148019	+,-	19,22	0,19,2,20	*:*	ENSMUSG00000066441	Rdh11	79175542	79175600	left,right	34,24	L3.R3	2,3	TGTGGAAAGGACGAAACACCGCTTACTAGGCTGAGAAACAGGTTTAGAGACGCGTCTCATCCCATCCTTCTCTAAGAAATTTGTGTTTTAGAGCTAGAAATAGCAAGT	58	56	0.185671	human melanoma	pgRNA.905
906	chr12	79175576	chr12:79175576	TGTTTCTCAGCCTAGTAAGG,TTCCTTCTCTAAGAAATTTG	67	43	0.232366	0.196425	-,-	12,27	0,12,2,25	*:*	ENSMUSG00000066441	Rdh11	79175528	79175601	left,right	48,25	L5.R4	3,3	TGTGGAAAGGACGAAACACCGTGTTTCTCAGCCTAGTAAGGGTTTAGAGACGCGTCTCATCCCATTCCTTCTCTAAGAAATTTGGTTTTAGAGCTAGAAATAGCAAGT	73	55	0.214395	human melanoma	pgRNA.906
907	chr12	79175576	chr12:79175576	CTTACTAGGCTGAGAAACAG,TTCCTTCTCTAAGAAATTTG	66	43	0.223323	0.196425	+,-	19,27	0,19,2,25	*:*	ENSMUSG00000066441	Rdh11	79175542	79175601	left,right	34,25	L3.R4	2,3	TGTGGAAAGGACGAAACACCGCTTACTAGGCTGAGAAACAGGTTTAGAGACGCGTCTCATCCCATTCCTTCTCTAAGAAATTTGGTTTTAGAGCTAGAAATAGCAAGT	59	54.5	0.209874	human melanoma	pgRNA.907
908	chr12	79175576	chr12:79175576	TGTTTCTCAGCCTAGTAAGG,AAGGAAGCTCTTCAGTGGTC	67	42	0.232366	0.220938	-,+	12,18	0,12,3,15	*:*	ENSMUSG00000066441	Rdh11	79175528	79175628	left,right	48,52	L5.R6	3,2	TGTGGAAAGGACGAAACACCGTGTTTCTCAGCCTAGTAAGGGTTTAGAGACGCGTCTCATCCCAAAGGAAGCTCTTCAGTGGTCGTTTTAGAGCTAGAAATAGCAAGT	100	54.5	0.226652	human melanoma	pgRNA.908
909	chr12	79175576	chr12:79175576	CTTACTAGGCTGAGAAACAG,AAGGAAGCTCTTCAGTGGTC	66	42	0.223323	0.220938	+,+	19,18	0,19,3,15	*:*	ENSMUSG00000066441	Rdh11	79175542	79175628	left,right	34,52	L3.R6	2,2	TGTGGAAAGGACGAAACACCGCTTACTAGGCTGAGAAACAGGTTTAGAGACGCGTCTCATCCCAAAGGAAGCTCTTCAGTGGTCGTTTTAGAGCTAGAAATAGCAAGT	86	54	0.22213	human melanoma	pgRNA.909
910	chr12	79175576	chr12:79175576	TTACTAGGCTGAGAAACAGC,TCCTTCTCTAAGAAATTTGT	56	46	0.273541	0.148019	+,-	12,22	0,12,2,20	*:*	ENSMUSG00000066441	Rdh11	79175543	79175600	left,right	33,24	L2.R3	2,3	TGTGGAAAGGACGAAACACCGTTACTAGGCTGAGAAACAGCGTTTAGAGACGCGTCTCATCCCATCCTTCTCTAAGAAATTTGTGTTTTAGAGCTAGAAATAGCAAGT	57	51	0.21078	human melanoma	pgRNA.910
911	chr12	79175576	chr12:79175576	CCTAGTAAGGAGGTAATGAA,TCCTTCTCTAAGAAATTTGT	56	46	0.386228	0.148019	-,-	13,22	0,13,2,20	*:*	ENSMUSG00000066441	Rdh11	79175518	79175600	left,right	58,24	L7.R3	1,3	TGTGGAAAGGACGAAACACCGCCTAGTAAGGAGGTAATGAAGTTTAGAGACGCGTCTCATCCCATCCTTCTCTAAGAAATTTGTGTTTTAGAGCTAGAAATAGCAAGT	82	51	0.267124	human melanoma	pgRNA.911
912	chr12	79175576	chr12:79175576	TTACTAGGCTGAGAAACAGC,TTCCTTCTCTAAGAAATTTG	56	43	0.273541	0.196425	+,-	12,27	0,12,2,25	*:*	ENSMUSG00000066441	Rdh11	79175543	79175601	left,right	33,25	L2.R4	2,3	TGTGGAAAGGACGAAACACCGTTACTAGGCTGAGAAACAGCGTTTAGAGACGCGTCTCATCCCATTCCTTCTCTAAGAAATTTGGTTTTAGAGCTAGAAATAGCAAGT	58	49.5	0.234983	human melanoma	pgRNA.912
913	chr12	79175576	chr12:79175576	CCTAGTAAGGAGGTAATGAA,TTCCTTCTCTAAGAAATTTG	56	43	0.386228	0.196425	-,-	13,27	0,13,2,25	*:*	ENSMUSG00000066441	Rdh11	79175518	79175601	left,right	58,25	L7.R4	1,3	TGTGGAAAGGACGAAACACCGCCTAGTAAGGAGGTAATGAAGTTTAGAGACGCGTCTCATCCCATTCCTTCTCTAAGAAATTTGGTTTTAGAGCTAGAAATAGCAAGT	83	49.5	0.291327	human melanoma	pgRNA.913
914	chr10	67013709	chr10:67013709	TAAATCTTCAGAGTGTGGCA,GCGGTTTATTCATCTTGGGA	62	55	0.101795	0.469718	-,+	33,3	3,30,0,3	*:*	ENSMUSG00000019873	Reep3	67013626	67013709	left,right	83,0	L9.R1	2,3	TGTGGAAAGGACGAAACACCGTAAATCTTCAGAGTGTGGCAGTTTAGAGACGCGTCTCATCCCAGCGGTTTATTCATCTTGGGAGTTTTAGAGCTAGAAATAGCAAGT	83	58.5	0.285756	mouse poly(A) seq	pgRNA.914
915	chr10	67013709	chr10:67013709	TAAATCTTCAGAGTGTGGCA,CGGTTTATTCATCTTGGGAA	62	52	0.101795	0.316731	-,+	33,8	3,30,0,8	*:*	ENSMUSG00000019873	Reep3	67013626	67013710	left,right	83,1	L9.R2	2,3	TGTGGAAAGGACGAAACACCGTAAATCTTCAGAGTGTGGCAGTTTAGAGACGCGTCTCATCCCACGGTTTATTCATCTTGGGAAGTTTTAGAGCTAGAAATAGCAAGT	84	57	0.209263	mouse poly(A) seq	pgRNA.915
916	chr10	67013709	chr10:67013709	CACTTTAAATCTTCAGAGTG,GCGGTTTATTCATCTTGGGA	56	55	0.140223	0.469718	-,+	28,3	0,28,0,3	*:*	ENSMUSG00000019873	Reep3	67013631	67013709	left,right	78,0	L7.R1	3,3	TGTGGAAAGGACGAAACACCGCACTTTAAATCTTCAGAGTGGTTTAGAGACGCGTCTCATCCCAGCGGTTTATTCATCTTGGGAGTTTTAGAGCTAGAAATAGCAAGT	78	55.5	0.30497	mouse poly(A) seq	pgRNA.916
917	chr10	67013709	chr10:67013709	CACTTTAAATCTTCAGAGTG,CGGTTTATTCATCTTGGGAA	56	52	0.140223	0.316731	-,+	28,8	0,28,0,8	*:*	ENSMUSG00000019873	Reep3	67013631	67013710	left,right	78,1	L7.R2	3,3	TGTGGAAAGGACGAAACACCGCACTTTAAATCTTCAGAGTGGTTTAGAGACGCGTCTCATCCCACGGTTTATTCATCTTGGGAAGTTTTAGAGCTAGAAATAGCAAGT	79	54	0.228477	mouse poly(A) seq	pgRNA.917
918	chr10	67013709	chr10:67013709	AAATGAAGTTGATCTGTTAG,GCGGTTTATTCATCTTGGGA	50	55	0.310015	0.469718	+,+	18,3	0,18,0,3	*:*	ENSMUSG00000019873	Reep3	67013690	67013709	left,right	19,0	L3.R1	2,3	TGTGGAAAGGACGAAACACCGAAATGAAGTTGATCTGTTAGGTTTAGAGACGCGTCTCATCCCAGCGGTTTATTCATCTTGGGAGTTTTAGAGCTAGAAATAGCAAGT	19	52.5	0.389866	mouse poly(A) seq	pgRNA.918
919	chr10	67013709	chr10:67013709	CTTCAGAGTGTGGCAGGGAT,GCGGTTTATTCATCTTGGGA	50	55	0.153533	0.469718	-,+	30,3	0,30,0,3	*:*	ENSMUSG00000019873	Reep3	67013621	67013709	left,right	88,0	L11.R1	2,3	TGTGGAAAGGACGAAACACCGCTTCAGAGTGTGGCAGGGATGTTTAGAGACGCGTCTCATCCCAGCGGTTTATTCATCTTGGGAGTTTTAGAGCTAGAAATAGCAAGT	88	52.5	0.311625	mouse poly(A) seq	pgRNA.919
920	chr10	67013709	chr10:67013709	GTTAGCGGTTTATTCATCTT,GCGGTTTATTCATCTTGGGA	49	55	0.390953	0.469718	+,+	4,3	0,4,0,3	*:*	ENSMUSG00000019873	Reep3	67013705	67013709	left,right	4,0	L1.R1	3,3	TGTGGAAAGGACGAAACACCGGTTAGCGGTTTATTCATCTTGTTTAGAGACGCGTCTCATCCCAGCGGTTTATTCATCTTGGGAGTTTTAGAGCTAGAAATAGCAAGT	4	52	0.430336	mouse poly(A) seq	pgRNA.920
921	chr10	67013709	chr10:67013709	TGTTAAGCCCTGAATACATC,GCGGTTTATTCATCTTGGGA	49	55	0.320804	0.469718	+,+	13,3	0,13,0,3	*:*	ENSMUSG00000019873	Reep3	67013662	67013709	left,right	47,0	L4.R1	2,3	TGTGGAAAGGACGAAACACCGTGTTAAGCCCTGAATACATCGTTTAGAGACGCGTCTCATCCCAGCGGTTTATTCATCTTGGGAGTTTTAGAGCTAGAAATAGCAAGT	47	52	0.395261	mouse poly(A) seq	pgRNA.921
922	chr10	67013709	chr10:67013709	AAATGAAGTTGATCTGTTAG,CGGTTTATTCATCTTGGGAA	50	52	0.310015	0.316731	+,+	18,8	0,18,0,8	*:*	ENSMUSG00000019873	Reep3	67013690	67013710	left,right	19,1	L3.R2	2,3	TGTGGAAAGGACGAAACACCGAAATGAAGTTGATCTGTTAGGTTTAGAGACGCGTCTCATCCCACGGTTTATTCATCTTGGGAAGTTTTAGAGCTAGAAATAGCAAGT	20	51	0.313373	mouse poly(A) seq	pgRNA.922
923	chr10	67013709	chr10:67013709	CTTCAGAGTGTGGCAGGGAT,CGGTTTATTCATCTTGGGAA	50	52	0.153533	0.316731	-,+	30,8	0,30,0,8	*:*	ENSMUSG00000019873	Reep3	67013621	67013710	left,right	88,1	L11.R2	2,3	TGTGGAAAGGACGAAACACCGCTTCAGAGTGTGGCAGGGATGTTTAGAGACGCGTCTCATCCCACGGTTTATTCATCTTGGGAAGTTTTAGAGCTAGAAATAGCAAGT	89	51	0.235132	mouse poly(A) seq	pgRNA.923
924	chr17	86998976	chr17:86998976	TTGTCAAACCTATGATCTGA,ATTCGTTTCCAAGTTGCCTG	56	61	0.338663	0.122354	+,+	10,24	2,8,1,23	*:*	ENSMUSG00000024143	Rhoq	86998965	86999008	left,right	11,32	L1.R3	2,3	TGTGGAAAGGACGAAACACCGTTGTCAAACCTATGATCTGAGTTTAGAGACGCGTCTCATCCCAATTCGTTTCCAAGTTGCCTGGTTTTAGAGCTAGAAATAGCAAGT	43	58.5	0.230508	mouse poly(A) seq	pgRNA.924
925	chr17	86998976	chr17:86998976	TTGTCAAACCTATGATCTGA,ACAAGCCATCAAATCTCCAC	56	59	0.338663	0.212487	+,-	10,20	2,8,1,19	*:*	ENSMUSG00000024143	Rhoq	86998965	86999014	left,right	11,38	L1.R4	2,1	TGTGGAAAGGACGAAACACCGTTGTCAAACCTATGATCTGAGTTTAGAGACGCGTCTCATCCCAACAAGCCATCAAATCTCCACGTTTTAGAGCTAGAAATAGCAAGT	49	57.5	0.275575	mouse poly(A) seq	pgRNA.925
926	chr17	86998976	chr17:86998976	TTGTCAAACCTATGATCTGA,TCTGTGAAACCCTTGACACT	56	56	0.338663	0.401535	+,+	10,14	2,8,0,14	*:*	ENSMUSG00000024143	Rhoq	86998965	86999066	left,right	11,90	L1.R7	2,2	TGTGGAAAGGACGAAACACCGTTGTCAAACCTATGATCTGAGTTTAGAGACGCGTCTCATCCCATCTGTGAAACCCTTGACACTGTTTTAGAGCTAGAAATAGCAAGT	101	56	0.370099	mouse poly(A) seq	pgRNA.926
927	chr17	86998976	chr17:86998976	TTGTCAAACCTATGATCTGA,TGTCAAGGGTTTCACAGATG	56	54	0.338663	0.409379	+,-	10,16	2,8,0,16	*:*	ENSMUSG00000024143	Rhoq	86998965	86999051	left,right	11,75	L1.R6	2,3	TGTGGAAAGGACGAAACACCGTTGTCAAACCTATGATCTGAGTTTAGAGACGCGTCTCATCCCATGTCAAGGGTTTCACAGATGGTTTTAGAGCTAGAAATAGCAAGT	86	55	0.374021	mouse poly(A) seq	pgRNA.927
928	chr17	86998976	chr17:86998976	TTGTCAAACCTATGATCTGA,TCAAATCTCCACAGGCAACT	56	45	0.338663	0.199269	+,-	10,18	2,8,1,17	*:*	ENSMUSG00000024143	Rhoq	86998965	86999006	left,right	11,30	L1.R2	2,1	TGTGGAAAGGACGAAACACCGTTGTCAAACCTATGATCTGAGTTTAGAGACGCGTCTCATCCCATCAAATCTCCACAGGCAACTGTTTTAGAGCTAGAAATAGCAAGT	41	50.5	0.268966	mouse poly(A) seq	pgRNA.928
929	chr17	86998976	chr17:86998976	TCTTGGTTCCTTCAGATCAT,ATTCGTTTCCAAGTTGCCTG	34	61	0.280321	0.122354	-,+	13,24	1,12,1,23	*:*	ENSMUSG00000024143	Rhoq	86998963	86999008	left,right	13,32	L2.R3	2,3	TGTGGAAAGGACGAAACACCGTCTTGGTTCCTTCAGATCATGTTTAGAGACGCGTCTCATCCCAATTCGTTTCCAAGTTGCCTGGTTTTAGAGCTAGAAATAGCAAGT	45	47.5	0.201337	mouse poly(A) seq	pgRNA.929
930	chr17	86998976	chr17:86998976	TTGTCAAACCTATGATCTGA,AGTTGCCTGTGGAGATTTGA	56	39	0.338663	0.185418	+,+	10,21	2,8,2,19	*:*	ENSMUSG00000024143	Rhoq	86998965	86999019	left,right	11,43	L1.R5	2,3	TGTGGAAAGGACGAAACACCGTTGTCAAACCTATGATCTGAGTTTAGAGACGCGTCTCATCCCAAGTTGCCTGTGGAGATTTGAGTTTTAGAGCTAGAAATAGCAAGT	54	47.5	0.262041	mouse poly(A) seq	pgRNA.930
931	chr17	86998976	chr17:86998976	TTGTCAAACCTATGATCTGA,CGAATAATACTTTACTGTCT	56	37	0.338663	0.517084	+,-	10,6	2,8,1,5	*:*	ENSMUSG00000024143	Rhoq	86998965	86998980	left,right	11,4	L1.R1	2,3	TGTGGAAAGGACGAAACACCGTTGTCAAACCTATGATCTGAGTTTAGAGACGCGTCTCATCCCACGAATAATACTTTACTGTCTGTTTTAGAGCTAGAAATAGCAAGT	15	46.5	0.427874	mouse poly(A) seq	pgRNA.931
932	chr17	86998976	chr17:86998976	TCTTGGTTCCTTCAGATCAT,ACAAGCCATCAAATCTCCAC	34	59	0.280321	0.212487	-,-	13,20	1,12,1,19	*:*	ENSMUSG00000024143	Rhoq	86998963	86999014	left,right	13,38	L2.R4	2,1	TGTGGAAAGGACGAAACACCGTCTTGGTTCCTTCAGATCATGTTTAGAGACGCGTCTCATCCCAACAAGCCATCAAATCTCCACGTTTTAGAGCTAGAAATAGCAAGT	51	46.5	0.246404	mouse poly(A) seq	pgRNA.932
933	chr17	86998976	chr17:86998976	TCTTGGTTCCTTCAGATCAT,TCTGTGAAACCCTTGACACT	34	56	0.280321	0.401535	-,+	13,14	1,12,0,14	*:*	ENSMUSG00000024143	Rhoq	86998963	86999066	left,right	13,90	L2.R7	2,2	TGTGGAAAGGACGAAACACCGTCTTGGTTCCTTCAGATCATGTTTAGAGACGCGTCTCATCCCATCTGTGAAACCCTTGACACTGTTTTAGAGCTAGAAATAGCAAGT	103	45	0.340928	mouse poly(A) seq	pgRNA.933
934	chr2	32964018	chr2:32964018	AAATATTGTCAATCACAACA,AAGCAGCCAAGCCCATTCAC	72	56	0.175132	0.261974	-,-	18,17	2,16,1,16	*:*	ENSMUSG00000038900	Rpl12	32963962	32964044	left,right	56,26	L2.R3	2,2	TGTGGAAAGGACGAAACACCGAAATATTGTCAATCACAACAGTTTAGAGACGCGTCTCATCCCAAAGCAGCCAAGCCCATTCACGTTTTAGAGCTAGAAATAGCAAGT	82	64	0.218553	mouse poly(A) seq	pgRNA.934
935	chr2	32964018	chr2:32964018	AAATATTGTCAATCACAACA,TGGGAGGTTCAGTATGGCTG	72	51	0.175132	0.173178	-,+	18,18	2,16,0,18	*:*	ENSMUSG00000038900	Rpl12	32963962	32964098	left,right	56,80	L2.R18	2,2	TGTGGAAAGGACGAAACACCGAAATATTGTCAATCACAACAGTTTAGAGACGCGTCTCATCCCATGGGAGGTTCAGTATGGCTGGTTTTAGAGCTAGAAATAGCAAGT	136	61.5	0.174155	mouse poly(A) seq	pgRNA.935
936	chr2	32964018	chr2:32964018	AAATATTGTCAATCACAACA,TGATAACCAGTGAATGGGCT	72	50	0.175132	0.314964	-,+	18,11	2,16,1,10	*:*	ENSMUSG00000038900	Rpl12	32963962	32964048	left,right	56,30	L2.R4	2,1	TGTGGAAAGGACGAAACACCGAAATATTGTCAATCACAACAGTTTAGAGACGCGTCTCATCCCATGATAACCAGTGAATGGGCTGTTTTAGAGCTAGAAATAGCAAGT	86	61	0.245048	mouse poly(A) seq	pgRNA.936
937	chr2	32964018	chr2:32964018	AAATATTGTCAATCACAACA,CTATCTGATAACCAGTGAAT	72	49	0.175132	0.483031	-,+	18,7	2,16,0,7	*:*	ENSMUSG00000038900	Rpl12	32963962	32964043	left,right	56,25	L2.R2	2,1	TGTGGAAAGGACGAAACACCGAAATATTGTCAATCACAACAGTTTAGAGACGCGTCTCATCCCACTATCTGATAACCAGTGAATGTTTTAGAGCTAGAAATAGCAAGT	81	60.5	0.329081	mouse poly(A) seq	pgRNA.937
938	chr2	32964018	chr2:32964018	AAATATTGTCAATCACAACA,ACTATCTGATAACCAGTGAA	72	45	0.175132	0.374779	-,+	18,7	2,16,2,5	*:*	ENSMUSG00000038900	Rpl12	32963962	32964042	left,right	56,24	L2.R1	2,1	TGTGGAAAGGACGAAACACCGAAATATTGTCAATCACAACAGTTTAGAGACGCGTCTCATCCCAACTATCTGATAACCAGTGAAGTTTTAGAGCTAGAAATAGCAAGT	80	58.5	0.274955	mouse poly(A) seq	pgRNA.938
939	chr2	32964018	chr2:32964018	AAATATTGTCAATCACAACA,TTCAGTATGGCTGTGGTAGC	72	41	0.175132	0.222507	-,+	18,22	2,16,1,21	*:*	ENSMUSG00000038900	Rpl12	32963962	32964105	left,right	56,87	L2.R19	2,2	TGTGGAAAGGACGAAACACCGAAATATTGTCAATCACAACAGTTTAGAGACGCGTCTCATCCCATTCAGTATGGCTGTGGTAGCGTTTTAGAGCTAGAAATAGCAAGT	143	56.5	0.198819	mouse poly(A) seq	pgRNA.939
940	chr2	32964018	chr2:32964018	AAATATTGTCAATCACAACA,GGGTTTTGGGAGGTTCAGTA	72	35	0.175132	0.432827	-,+	18,10	2,16,1,9	*:*	ENSMUSG00000038900	Rpl12	32963962	32964092	left,right	56,74	L2.R17	2,4	TGTGGAAAGGACGAAACACCGAAATATTGTCAATCACAACAGTTTAGAGACGCGTCTCATCCCAGGGTTTTGGGAGGTTCAGTAGTTTTAGAGCTAGAAATAGCAAGT	130	53.5	0.303979	mouse poly(A) seq	pgRNA.940
941	chr2	32964018	chr2:32964018	GAAATATTGTCAATCACAAC,AAGCAGCCAAGCCCATTCAC	39	56	0.380253	0.261974	-,-	16,17	2,14,1,16	*:*	ENSMUSG00000038900	Rpl12	32963963	32964044	left,right	55,26	L1.R3	2,2	TGTGGAAAGGACGAAACACCGGAAATATTGTCAATCACAACGTTTAGAGACGCGTCTCATCCCAAAGCAGCCAAGCCCATTCACGTTTTAGAGCTAGAAATAGCAAGT	81	47.5	0.321113	mouse poly(A) seq	pgRNA.941
942	chr2	32964018	chr2:32964018	GAAATATTGTCAATCACAAC,TGGGAGGTTCAGTATGGCTG	39	51	0.380253	0.173178	-,+	16,18	2,14,0,18	*:*	ENSMUSG00000038900	Rpl12	32963963	32964098	left,right	55,80	L1.R18	2,2	TGTGGAAAGGACGAAACACCGGAAATATTGTCAATCACAACGTTTAGAGACGCGTCTCATCCCATGGGAGGTTCAGTATGGCTGGTTTTAGAGCTAGAAATAGCAAGT	135	45	0.276716	mouse poly(A) seq	pgRNA.942
943	chr2	32964018	chr2:32964018	GAAATATTGTCAATCACAAC,TGATAACCAGTGAATGGGCT	39	50	0.380253	0.314964	-,+	16,11	2,14,1,10	*:*	ENSMUSG00000038900	Rpl12	32963963	32964048	left,right	55,30	L1.R4	2,1	TGTGGAAAGGACGAAACACCGGAAATATTGTCAATCACAACGTTTAGAGACGCGTCTCATCCCATGATAACCAGTGAATGGGCTGTTTTAGAGCTAGAAATAGCAAGT	85	44.5	0.347608	mouse poly(A) seq	pgRNA.943
944	chr9	64178491	chr9:64178491	GTTTGATTTATTGAAATATG,ACAATTTAAGAGTCACACAA	59	68	0.172701	0.183444	-,-	19,20	2,17,0,20	*:*	ENSMUSG00000032399	Rpl4	64178490	64178526	left,right	1,35	L1.R1	3,3	TGTGGAAAGGACGAAACACCGGTTTGATTTATTGAAATATGGTTTAGAGACGCGTCTCATCCCAACAATTTAAGAGTCACACAAGTTTTAGAGCTAGAAATAGCAAGT	36	63.5	0.178073	mouse poly(A) seq	pgRNA.944
945	chr9	64178491	chr9:64178491	GTTTGATTTATTGAAATATG,CTTGTGTGACTCTTAAATTG	59	63	0.172701	0.418667	-,+	19,11	2,17,0,11	*:*	ENSMUSG00000032399	Rpl4	64178490	64178538	left,right	1,47	L1.R3	3,2	TGTGGAAAGGACGAAACACCGGTTTGATTTATTGAAATATGGTTTAGAGACGCGTCTCATCCCACTTGTGTGACTCTTAAATTGGTTTTAGAGCTAGAAATAGCAAGT	48	61	0.295684	mouse poly(A) seq	pgRNA.945
946	chr9	64178491	chr9:64178491	GTTTGATTTATTGAAATATG,CACAATTTAAGAGTCACACA	59	59	0.172701	0.131989	-,-	19,26	2,17,2,24	*:*	ENSMUSG00000032399	Rpl4	64178490	64178527	left,right	1,36	L1.R2	3,3	TGTGGAAAGGACGAAACACCGGTTTGATTTATTGAAATATGGTTTAGAGACGCGTCTCATCCCACACAATTTAAGAGTCACACAGTTTTAGAGCTAGAAATAGCAAGT	37	59	0.152345	mouse poly(A) seq	pgRNA.946
947	chr9	64178491	chr9:64178491	GTTTGATTTATTGAAATATG,TTCAAAAGGTTAATTTCAAG	59	54	0.172701	0.320897	-,-	19,11	2,17,1,10	*:*	ENSMUSG00000032399	Rpl4	64178490	64178562	left,right	1,71	L1.R5	3,3	TGTGGAAAGGACGAAACACCGGTTTGATTTATTGAAATATGGTTTAGAGACGCGTCTCATCCCATTCAAAAGGTTAATTTCAAGGTTTTAGAGCTAGAAATAGCAAGT	72	56.5	0.246799	mouse poly(A) seq	pgRNA.947
948	chr9	64178491	chr9:64178491	GTTTGATTTATTGAAATATG,TTAACCTTTTGAAGAACAAG	59	53	0.172701	0.207675	-,+	19,20	2,17,1,19	*:*	ENSMUSG00000032399	Rpl4	64178490	64178582	left,right	1,91	L1.R9	3,4	TGTGGAAAGGACGAAACACCGGTTTGATTTATTGAAATATGGTTTAGAGACGCGTCTCATCCCATTAACCTTTTGAAGAACAAGGTTTTAGAGCTAGAAATAGCAAGT	92	56	0.190188	mouse poly(A) seq	pgRNA.948
949	chr9	64178491	chr9:64178491	GTTTGATTTATTGAAATATG,CTTCAAAAGGTTAATTTCAA	59	44	0.172701	0.115546	-,-	19,30	2,17,0,30	*:*	ENSMUSG00000032399	Rpl4	64178490	64178563	left,right	1,72	L1.R6	3,3	TGTGGAAAGGACGAAACACCGGTTTGATTTATTGAAATATGGTTTAGAGACGCGTCTCATCCCACTTCAAAAGGTTAATTTCAAGTTTTAGAGCTAGAAATAGCAAGT	73	51.5	0.144124	mouse poly(A) seq	pgRNA.949
950	chr9	64178491	chr9:64178491	GTTTGATTTATTGAAATATG,TCTTCAAAAGGTTAATTTCA	59	44	0.172701	0.148301	-,-	19,26	2,17,0,26	*:*	ENSMUSG00000032399	Rpl4	64178490	64178564	left,right	1,73	L1.R7	3,3	TGTGGAAAGGACGAAACACCGGTTTGATTTATTGAAATATGGTTTAGAGACGCGTCTCATCCCATCTTCAAAAGGTTAATTTCAGTTTTAGAGCTAGAAATAGCAAGT	74	51.5	0.160501	mouse poly(A) seq	pgRNA.950
951	chr9	64178491	chr9:64178491	GTTTGATTTATTGAAATATG,CTTGCCACTTGTTCTTCAAA	59	43	0.172701	0.274909	-,-	19,13	2,17,2,11	*:*	ENSMUSG00000032399	Rpl4	64178490	64178576	left,right	1,85	L1.R8	3,2	TGTGGAAAGGACGAAACACCGGTTTGATTTATTGAAATATGGTTTAGAGACGCGTCTCATCCCACTTGCCACTTGTTCTTCAAAGTTTTAGAGCTAGAAATAGCAAGT	86	51	0.223805	mouse poly(A) seq	pgRNA.951
952	chr9	64178491	chr9:64178491	GTTTGATTTATTGAAATATG,AAGGTTAATTTCAAGGGGCT	59	34	0.172701	0.162424	-,-	19,19	2,17,0,19	*:*	ENSMUSG00000032399	Rpl4	64178490	64178557	left,right	1,66	L1.R4	3,3	TGTGGAAAGGACGAAACACCGGTTTGATTTATTGAAATATGGTTTAGAGACGCGTCTCATCCCAAAGGTTAATTTCAAGGGGCTGTTTTAGAGCTAGAAATAGCAAGT	67	46.5	0.167563	mouse poly(A) seq	pgRNA.952
953	chr11	57810189	chr11:57810189	TATTGGCTGAGATGTTGCAG,CTGTAAATGTCTCGGTCAGG	67	60	0.163237	0.815207	-,+	22,3	3,19,0,3	*:*	ENSMUSG00000020519	Sap30l	57810150	57810227	left,right	39,38	L1.R4	2,1	TGTGGAAAGGACGAAACACCGTATTGGCTGAGATGTTGCAGGTTTAGAGACGCGTCTCATCCCACTGTAAATGTCTCGGTCAGGGTTTTAGAGCTAGAAATAGCAAGT	77	63.5	0.489222	mouse poly(A) seq	pgRNA.953
954	chr11	57810189	chr11:57810189	TATTGGCTGAGATGTTGCAG,GATGGATACTGTAAATGTCT	67	56	0.163237	0.357398	-,+	22,8	3,19,1,7	*:*	ENSMUSG00000020519	Sap30l	57810150	57810219	left,right	39,30	L1.R2	2,1	TGTGGAAAGGACGAAACACCGTATTGGCTGAGATGTTGCAGGTTTAGAGACGCGTCTCATCCCAGATGGATACTGTAAATGTCTGTTTTAGAGCTAGAAATAGCAAGT	69	61.5	0.260318	mouse poly(A) seq	pgRNA.954
955	chr11	57810189	chr11:57810189	TATTGGCTGAGATGTTGCAG,ATACTGTAAATGTCTCGGTC	67	54	0.163237	0.690929	-,+	22,3	3,19,0,3	*:*	ENSMUSG00000020519	Sap30l	57810150	57810224	left,right	39,35	L1.R3	2,1	TGTGGAAAGGACGAAACACCGTATTGGCTGAGATGTTGCAGGTTTAGAGACGCGTCTCATCCCAATACTGTAAATGTCTCGGTCGTTTTAGAGCTAGAAATAGCAAGT	74	60.5	0.427083	mouse poly(A) seq	pgRNA.955
956	chr11	57810189	chr11:57810189	GGGTACTGCTTGATGACAGG,CTGTAAATGTCTCGGTCAGG	61	60	0.256822	0.815207	+,+	13,3	3,10,0,3	*:*	ENSMUSG00000020519	Sap30l	57810137	57810227	left,right	52,38	L2.R4	2,1	TGTGGAAAGGACGAAACACCGGGGTACTGCTTGATGACAGGGTTTAGAGACGCGTCTCATCCCACTGTAAATGTCTCGGTCAGGGTTTTAGAGCTAGAAATAGCAAGT	90	60.5	0.536015	mouse poly(A) seq	pgRNA.956
957	chr11	57810189	chr11:57810189	TATTGGCTGAGATGTTGCAG,CAGGAGGATTATATTCTCAC	67	54	0.163237	0.573373	-,+	22,8	3,19,0,8	*:*	ENSMUSG00000020519	Sap30l	57810150	57810243	left,right	39,54	L1.R5	2,2	TGTGGAAAGGACGAAACACCGTATTGGCTGAGATGTTGCAGGTTTAGAGACGCGTCTCATCCCACAGGAGGATTATATTCTCACGTTTTAGAGCTAGAAATAGCAAGT	93	60.5	0.368305	mouse poly(A) seq	pgRNA.957
958	chr11	57810189	chr11:57810189	ACCCGGCTGTCCTTTCATCA,CTGTAAATGTCTCGGTCAGG	59	60	0.221072	0.815207	-,+	10,3	2,8,0,3	*:*	ENSMUSG00000020519	Sap30l	57810108	57810227	left,right	81,38	L5.R4	3,1	TGTGGAAAGGACGAAACACCGACCCGGCTGTCCTTTCATCAGTTTAGAGACGCGTCTCATCCCACTGTAAATGTCTCGGTCAGGGTTTTAGAGCTAGAAATAGCAAGT	119	59.5	0.51814	mouse poly(A) seq	pgRNA.958
959	chr11	57810189	chr11:57810189	GGGTACTGCTTGATGACAGG,GATGGATACTGTAAATGTCT	61	56	0.256822	0.357398	+,+	13,8	3,10,1,7	*:*	ENSMUSG00000020519	Sap30l	57810137	57810219	left,right	52,30	L2.R2	2,1	TGTGGAAAGGACGAAACACCGGGGTACTGCTTGATGACAGGGTTTAGAGACGCGTCTCATCCCAGATGGATACTGTAAATGTCTGTTTTAGAGCTAGAAATAGCAAGT	82	58.5	0.30711	mouse poly(A) seq	pgRNA.959
960	chr11	57810189	chr11:57810189	GGGTACTGCTTGATGACAGG,ATACTGTAAATGTCTCGGTC	61	54	0.256822	0.690929	+,+	13,3	3,10,0,3	*:*	ENSMUSG00000020519	Sap30l	57810137	57810224	left,right	52,35	L2.R3	2,1	TGTGGAAAGGACGAAACACCGGGGTACTGCTTGATGACAGGGTTTAGAGACGCGTCTCATCCCAATACTGTAAATGTCTCGGTCGTTTTAGAGCTAGAAATAGCAAGT	87	57.5	0.473876	mouse poly(A) seq	pgRNA.960
961	chr11	57810189	chr11:57810189	GGGTACTGCTTGATGACAGG,CAGGAGGATTATATTCTCAC	61	54	0.256822	0.573373	+,+	13,8	3,10,0,8	*:*	ENSMUSG00000020519	Sap30l	57810137	57810243	left,right	52,54	L2.R5	2,2	TGTGGAAAGGACGAAACACCGGGGTACTGCTTGATGACAGGGTTTAGAGACGCGTCTCATCCCACAGGAGGATTATATTCTCACGTTTTAGAGCTAGAAATAGCAAGT	106	57.5	0.415098	mouse poly(A) seq	pgRNA.961
962	chr11	57810189	chr11:57810189	ACCCGGCTGTCCTTTCATCA,GATGGATACTGTAAATGTCT	59	56	0.221072	0.357398	-,+	10,8	2,8,1,7	*:*	ENSMUSG00000020519	Sap30l	57810108	57810219	left,right	81,30	L5.R2	3,1	TGTGGAAAGGACGAAACACCGACCCGGCTGTCCTTTCATCAGTTTAGAGACGCGTCTCATCCCAGATGGATACTGTAAATGTCTGTTTTAGAGCTAGAAATAGCAAGT	111	57.5	0.289235	mouse poly(A) seq	pgRNA.962
963	chr5	92444020	chr5:92444020	GACATTGTATCTACAACAGG,AAAACTGTGTTCATGTGTCT	67	56	0.393751	0.169191	+,-	7,28	2,5,0,28	*:*	ENSMUSG00000029426	Scarb2	92443944	92444024	left,right	76,4	L11.R1	2,2	TGTGGAAAGGACGAAACACCGGACATTGTATCTACAACAGGGTTTAGAGACGCGTCTCATCCCAAAAACTGTGTTCATGTGTCTGTTTTAGAGCTAGAAATAGCAAGT	80	61.5	0.281471	mouse poly(A) seq	pgRNA.963
964	chr5	92444020	chr5:92444020	AGACATTGTATCTACAACAG,AAAACTGTGTTCATGTGTCT	66	56	0.290578	0.169191	+,-	13,28	0,13,0,28	*:*	ENSMUSG00000029426	Scarb2	92443943	92444024	left,right	77,4	L12.R1	2,2	TGTGGAAAGGACGAAACACCGAGACATTGTATCTACAACAGGTTTAGAGACGCGTCTCATCCCAAAAACTGTGTTCATGTGTCTGTTTTAGAGCTAGAAATAGCAAGT	81	61	0.229885	mouse poly(A) seq	pgRNA.964
965	chr5	92444020	chr5:92444020	CAGACATTGTATCTACAACA,AAAACTGTGTTCATGTGTCT	64	56	0.55367	0.169191	+,-	10,28	0,10,0,28	*:*	ENSMUSG00000029426	Scarb2	92443942	92444024	left,right	78,4	L13.R1	2,2	TGTGGAAAGGACGAAACACCGCAGACATTGTATCTACAACAGTTTAGAGACGCGTCTCATCCCAAAAACTGTGTTCATGTGTCTGTTTTAGAGCTAGAAATAGCAAGT	82	60	0.36143	mouse poly(A) seq	pgRNA.965
966	chr5	92444020	chr5:92444020	GACATTGTATCTACAACAGG,GAGAAGCCCCTCCTGGTCAG	67	52	0.393751	0.270581	+,-	7,20	2,5,0,20	*:*	ENSMUSG00000029426	Scarb2	92443944	92444100	left,right	76,80	L11.R8	2,1	TGTGGAAAGGACGAAACACCGGACATTGTATCTACAACAGGGTTTAGAGACGCGTCTCATCCCAGAGAAGCCCCTCCTGGTCAGGTTTTAGAGCTAGAAATAGCAAGT	156	59.5	0.332166	mouse poly(A) seq	pgRNA.966
967	chr5	92444020	chr5:92444020	GACATTGTATCTACAACAGG,CTCATTTCCCTCTGACCAGG	67	52	0.393751	0.155926	+,+	7,25	2,5,0,25	*:*	ENSMUSG00000029426	Scarb2	92443944	92444102	left,right	76,82	L11.R9	2,3	TGTGGAAAGGACGAAACACCGGACATTGTATCTACAACAGGGTTTAGAGACGCGTCTCATCCCACTCATTTCCCTCTGACCAGGGTTTTAGAGCTAGAAATAGCAAGT	158	59.5	0.274838	mouse poly(A) seq	pgRNA.967
968	chr5	92444020	chr5:92444020	AGACATTGTATCTACAACAG,GAGAAGCCCCTCCTGGTCAG	66	52	0.290578	0.270581	+,-	13,20	0,13,0,20	*:*	ENSMUSG00000029426	Scarb2	92443943	92444100	left,right	77,80	L12.R8	2,1	TGTGGAAAGGACGAAACACCGAGACATTGTATCTACAACAGGTTTAGAGACGCGTCTCATCCCAGAGAAGCCCCTCCTGGTCAGGTTTTAGAGCTAGAAATAGCAAGT	157	59	0.280579	mouse poly(A) seq	pgRNA.968
969	chr5	92444020	chr5:92444020	GACATTGTATCTACAACAGG,TCATTTCCCTCTGACCAGGA	67	51	0.393751	0.229456	+,+	7,20	2,5,2,18	*:*	ENSMUSG00000029426	Scarb2	92443944	92444103	left,right	76,83	L11.R10	2,3	TGTGGAAAGGACGAAACACCGGACATTGTATCTACAACAGGGTTTAGAGACGCGTCTCATCCCATCATTTCCCTCTGACCAGGAGTTTTAGAGCTAGAAATAGCAAGT	159	59	0.311603	mouse poly(A) seq	pgRNA.969
970	chr5	92444020	chr5:92444020	AGACATTGTATCTACAACAG,CTCATTTCCCTCTGACCAGG	66	52	0.290578	0.155926	+,+	13,25	0,13,0,25	*:*	ENSMUSG00000029426	Scarb2	92443943	92444102	left,right	77,82	L12.R9	2,3	TGTGGAAAGGACGAAACACCGAGACATTGTATCTACAACAGGTTTAGAGACGCGTCTCATCCCACTCATTTCCCTCTGACCAGGGTTTTAGAGCTAGAAATAGCAAGT	159	59	0.223252	mouse poly(A) seq	pgRNA.970
971	chr5	92444020	chr5:92444020	GACATTGTATCTACAACAGG,AATGAGCAGGGTGACATGGC	67	50	0.393751	0.313702	+,-	7,14	2,5,0,14	*:*	ENSMUSG00000029426	Scarb2	92443944	92444075	left,right	76,55	L11.R2	2,1	TGTGGAAAGGACGAAACACCGGACATTGTATCTACAACAGGGTTTAGAGACGCGTCTCATCCCAAATGAGCAGGGTGACATGGCGTTTTAGAGCTAGAAATAGCAAGT	131	58.5	0.353726	mouse poly(A) seq	pgRNA.971
972	chr5	92444020	chr5:92444020	GACATTGTATCTACAACAGG,CTGCTCATTTCCCTCTGACC	67	50	0.393751	0.231778	+,+	7,22	2,5,1,21	*:*	ENSMUSG00000029426	Scarb2	92443944	92444099	left,right	76,79	L11.R6	2,3	TGTGGAAAGGACGAAACACCGGACATTGTATCTACAACAGGGTTTAGAGACGCGTCTCATCCCACTGCTCATTTCCCTCTGACCGTTTTAGAGCTAGAAATAGCAAGT	155	58.5	0.312764	mouse poly(A) seq	pgRNA.972
973	chr7	80915591	chr7:80915591	GCTTCAAAATACAAACACTG,GGGCGGGTGCATGTGCACCG	73	71	0.196811	0.332639	+,-	27,9	1,26,1,8	*:*	ENSMUSG00000025724	Sec11a	80915554	80915676	left,right	37,85	L3.R7	2,1	TGTGGAAAGGACGAAACACCGGCTTCAAAATACAAACACTGGTTTAGAGACGCGTCTCATCCCAGGGCGGGTGCATGTGCACCGGTTTTAGAGCTAGAAATAGCAAGT	122	72	0.264725	human melanoma	pgRNA.973
974	chr7	80915591	chr7:80915591	GCTTCAAAATACAAACACTG,CAAGGGGACTGTCAATCACA	73	67	0.196811	0.20598	+,-	27,18	1,26,2,16	*:*	ENSMUSG00000025724	Sec11a	80915554	80915645	left,right	37,54	L3.R1	2,1	TGTGGAAAGGACGAAACACCGGCTTCAAAATACAAACACTGGTTTAGAGACGCGTCTCATCCCACAAGGGGACTGTCAATCACAGTTTTAGAGCTAGAAATAGCAAGT	91	70	0.201395	human melanoma	pgRNA.974
975	chr7	80915591	chr7:80915591	GCTTCAAAATACAAACACTG,GCACCGTGGAGTGCACACAA	73	66	0.196811	0.236897	+,-	27,11	1,26,1,10	*:*	ENSMUSG00000025724	Sec11a	80915554	80915662	left,right	37,71	L3.R4	2,1	TGTGGAAAGGACGAAACACCGGCTTCAAAATACAAACACTGGTTTAGAGACGCGTCTCATCCCAGCACCGTGGAGTGCACACAAGTTTTAGAGCTAGAAATAGCAAGT	108	69.5	0.216854	human melanoma	pgRNA.975
976	chr7	80915591	chr7:80915591	GCTTCAAAATACAAACACTG,CACCGTGGAGTGCACACAAG	73	59	0.196811	0.22654	+,-	27,18	1,26,0,18	*:*	ENSMUSG00000025724	Sec11a	80915554	80915661	left,right	37,70	L3.R3	2,1	TGTGGAAAGGACGAAACACCGGCTTCAAAATACAAACACTGGTTTAGAGACGCGTCTCATCCCACACCGTGGAGTGCACACAAGGTTTTAGAGCTAGAAATAGCAAGT	107	66	0.211676	human melanoma	pgRNA.976
977	chr7	80915591	chr7:80915591	GCTTCAAAATACAAACACTG,ACAAGGGGACTGTCAATCAC	73	55	0.196811	0.231236	+,-	27,13	1,26,1,12	*:*	ENSMUSG00000025724	Sec11a	80915554	80915646	left,right	37,55	L3.R2	2,1	TGTGGAAAGGACGAAACACCGGCTTCAAAATACAAACACTGGTTTAGAGACGCGTCTCATCCCAACAAGGGGACTGTCAATCACGTTTTAGAGCTAGAAATAGCAAGT	92	64	0.214024	human melanoma	pgRNA.977
978	chr7	80915591	chr7:80915591	GCTTCAAAATACAAACACTG,GTCCCCTTGTGTGCACTCCA	73	54	0.196811	0.461246	+,+	27,9	1,26,0,9	*:*	ENSMUSG00000025724	Sec11a	80915554	80915669	left,right	37,78	L3.R6	2,2	TGTGGAAAGGACGAAACACCGGCTTCAAAATACAAACACTGGTTTAGAGACGCGTCTCATCCCAGTCCCCTTGTGTGCACTCCAGTTTTAGAGCTAGAAATAGCAAGT	115	63.5	0.329029	human melanoma	pgRNA.978
979	chr7	80915591	chr7:80915591	TTTCATTTACAGAACTCTGT,GGGCGGGTGCATGTGCACCG	56	71	0.176447	0.332639	+,-	27,9	1,26,1,8	*:*	ENSMUSG00000025724	Sec11a	80915511	80915676	left,right	80,85	L7.R7	3,1	TGTGGAAAGGACGAAACACCGTTTCATTTACAGAACTCTGTGTTTAGAGACGCGTCTCATCCCAGGGCGGGTGCATGTGCACCGGTTTTAGAGCTAGAAATAGCAAGT	165	63.5	0.254543	human melanoma	pgRNA.979
980	chr7	80915591	chr7:80915591	GCTTCAAAATACAAACACTG,TGCACCGTGGAGTGCACACA	73	53	0.196811	0.327598	+,-	27,9	1,26,0,9	*:*	ENSMUSG00000025724	Sec11a	80915554	80915663	left,right	37,72	L3.R5	2,1	TGTGGAAAGGACGAAACACCGGCTTCAAAATACAAACACTGGTTTAGAGACGCGTCTCATCCCATGCACCGTGGAGTGCACACAGTTTTAGAGCTAGAAATAGCAAGT	109	63	0.262204	human melanoma	pgRNA.980
981	chr7	80915591	chr7:80915591	TTTCATTTACAGAACTCTGT,CAAGGGGACTGTCAATCACA	56	67	0.176447	0.20598	+,-	27,18	1,26,2,16	*:*	ENSMUSG00000025724	Sec11a	80915511	80915645	left,right	80,54	L7.R1	3,1	TGTGGAAAGGACGAAACACCGTTTCATTTACAGAACTCTGTGTTTAGAGACGCGTCTCATCCCACAAGGGGACTGTCAATCACAGTTTTAGAGCTAGAAATAGCAAGT	134	61.5	0.191213	human melanoma	pgRNA.981
982	chr7	80915591	chr7:80915591	TTTCATTTACAGAACTCTGT,GCACCGTGGAGTGCACACAA	56	66	0.176447	0.236897	+,-	27,11	1,26,1,10	*:*	ENSMUSG00000025724	Sec11a	80915511	80915662	left,right	80,71	L7.R4	3,1	TGTGGAAAGGACGAAACACCGTTTCATTTACAGAACTCTGTGTTTAGAGACGCGTCTCATCCCAGCACCGTGGAGTGCACACAAGTTTTAGAGCTAGAAATAGCAAGT	151	61	0.206672	human melanoma	pgRNA.982
983	chr10	42829126	chr10:42829126	AAACATTGCTGCTCTGTGAG,ACCCTTTTCAGATTGTACCC	65	63	0.201921	0.609885	+,-	29,4	2,27,0,4	*:*	ENSMUSG00000019802	Sec63	42829088	42829187	left,right	38,61	L6.R8	2,4	TGTGGAAAGGACGAAACACCGAAACATTGCTGCTCTGTGAGGTTTAGAGACGCGTCTCATCCCAACCCTTTTCAGATTGTACCCGTTTTAGAGCTAGAAATAGCAAGT	99	64	0.405903	mouse poly(A) seq	pgRNA.983
984	chr10	42829126	chr10:42829126	AAACATTGCTGCTCTGTGAG,TAGAAACGGATGCAAAAAAG	65	60	0.201921	0.267045	+,+	29,12	2,27,1,11	*:*	ENSMUSG00000019802	Sec63	42829088	42829165	left,right	38,39	L6.R3	2,1	TGTGGAAAGGACGAAACACCGAAACATTGCTGCTCTGTGAGGTTTAGAGACGCGTCTCATCCCATAGAAACGGATGCAAAAAAGGTTTTAGAGCTAGAAATAGCAAGT	77	62.5	0.234483	mouse poly(A) seq	pgRNA.984
985	chr10	42829126	chr10:42829126	AAACATTGCTGCTCTGTGAG,GGATGCAAAAAAGAGGCCGC	65	60	0.201921	0.485954	+,+	29,7	2,27,0,7	*:*	ENSMUSG00000019802	Sec63	42829088	42829172	left,right	38,46	L6.R4	2,1	TGTGGAAAGGACGAAACACCGAAACATTGCTGCTCTGTGAGGTTTAGAGACGCGTCTCATCCCAGGATGCAAAAAAGAGGCCGCGTTTTAGAGCTAGAAATAGCAAGT	84	62.5	0.343937	mouse poly(A) seq	pgRNA.985
986	chr10	42829126	chr10:42829126	AAACATTGCTGCTCTGTGAG,AGATTGTACCCTGGCACCAG	65	60	0.201921	0.402718	+,-	29,10	2,27,1,9	*:*	ENSMUSG00000019802	Sec63	42829088	42829178	left,right	38,52	L6.R5	2,2	TGTGGAAAGGACGAAACACCGAAACATTGCTGCTCTGTGAGGTTTAGAGACGCGTCTCATCCCAAGATTGTACCCTGGCACCAGGTTTTAGAGCTAGAAATAGCAAGT	90	62.5	0.30232	mouse poly(A) seq	pgRNA.986
987	chr10	42829126	chr10:42829126	GCAGTGAGGGCTGATATGGA,ACCCTTTTCAGATTGTACCC	61	63	0.199145	0.609885	+,-	19,4	2,17,0,4	*:*	ENSMUSG00000019802	Sec63	42829124	42829187	left,right	2,61	L1.R8	1,4	TGTGGAAAGGACGAAACACCGGCAGTGAGGGCTGATATGGAGTTTAGAGACGCGTCTCATCCCAACCCTTTTCAGATTGTACCCGTTTTAGAGCTAGAAATAGCAAGT	63	62	0.404515	mouse poly(A) seq	pgRNA.987
988	chr10	42829126	chr10:42829126	GTCATAAAGCAGCAGCAGTG,ACCCTTTTCAGATTGTACCC	61	63	0.132667	0.609885	+,-	28,4	1,27,0,4	*:*	ENSMUSG00000019802	Sec63	42829110	42829187	left,right	16,61	L5.R8	1,4	TGTGGAAAGGACGAAACACCGGTCATAAAGCAGCAGCAGTGGTTTAGAGACGCGTCTCATCCCAACCCTTTTCAGATTGTACCCGTTTTAGAGCTAGAAATAGCAAGT	77	62	0.371276	mouse poly(A) seq	pgRNA.988
989	chr10	42829126	chr10:42829126	ACAGAGCAGCAATGTTTGCA,ACCCTTTTCAGATTGTACCC	59	63	0.249446	0.609885	-,-	19,4	3,16,0,4	*:*	ENSMUSG00000019802	Sec63	42829072	42829187	left,right	54,61	L7.R8	3,4	TGTGGAAAGGACGAAACACCGACAGAGCAGCAATGTTTGCAGTTTAGAGACGCGTCTCATCCCAACCCTTTTCAGATTGTACCCGTTTTAGAGCTAGAAATAGCAAGT	115	61	0.429666	mouse poly(A) seq	pgRNA.989
990	chr10	42829126	chr10:42829126	ACGCTGTAGTCCACTCACTC,ACCCTTTTCAGATTGTACCC	59	63	0.411774	0.609885	-,-	9,4	0,9,0,4	*:*	ENSMUSG00000019802	Sec63	42829041	42829187	left,right	85,61	L9.R8	1,4	TGTGGAAAGGACGAAACACCGACGCTGTAGTCCACTCACTCGTTTAGAGACGCGTCTCATCCCAACCCTTTTCAGATTGTACCCGTTTTAGAGCTAGAAATAGCAAGT	146	61	0.51083	mouse poly(A) seq	pgRNA.990
991	chr10	42829126	chr10:42829126	GCAGTGAGGGCTGATATGGA,TAGAAACGGATGCAAAAAAG	61	60	0.199145	0.267045	+,+	19,12	2,17,1,11	*:*	ENSMUSG00000019802	Sec63	42829124	42829165	left,right	2,39	L1.R3	1,1	TGTGGAAAGGACGAAACACCGGCAGTGAGGGCTGATATGGAGTTTAGAGACGCGTCTCATCCCATAGAAACGGATGCAAAAAAGGTTTTAGAGCTAGAAATAGCAAGT	41	60.5	0.233095	mouse poly(A) seq	pgRNA.991
992	chr10	42829126	chr10:42829126	GCAGTGAGGGCTGATATGGA,GGATGCAAAAAAGAGGCCGC	61	60	0.199145	0.485954	+,+	19,7	2,17,0,7	*:*	ENSMUSG00000019802	Sec63	42829124	42829172	left,right	2,46	L1.R4	1,1	TGTGGAAAGGACGAAACACCGGCAGTGAGGGCTGATATGGAGTTTAGAGACGCGTCTCATCCCAGGATGCAAAAAAGAGGCCGCGTTTTAGAGCTAGAAATAGCAAGT	48	60.5	0.342549	mouse poly(A) seq	pgRNA.992
993	chr9	107598358	chr9:107598358	ATACCCAAGAGCCCCCAGCA,CTGCCTCACCCCATACCCAA	69	61	0.276387	0.208566	+,+	17,31	2,15,1,30	*:*	ENSMUSG00000057969	Sema3b	107598308	107598412	left,right	50,54	L11.R7	1,1	TGTGGAAAGGACGAAACACCGATACCCAAGAGCCCCCAGCAGTTTAGAGACGCGTCTCATCCCACTGCCTCACCCCATACCCAAGTTTTAGAGCTAGAAATAGCAAGT	104	65	0.242477	mouse poly(A) seq	pgRNA.993
994	chr9	107598358	chr9:107598358	GTAGTCCTAGACCTTGCTGG,CTGCCTCACCCCATACCCAA	68	61	0.559385	0.208566	-,+	4,31	0,4,1,30	*:*	ENSMUSG00000057969	Sema3b	107598309	107598412	left,right	49,54	L10.R7	2,1	TGTGGAAAGGACGAAACACCGGTAGTCCTAGACCTTGCTGGGTTTAGAGACGCGTCTCATCCCACTGCCTCACCCCATACCCAAGTTTTAGAGCTAGAAATAGCAAGT	103	64.5	0.383976	mouse poly(A) seq	pgRNA.994
995	chr9	107598358	chr9:107598358	GGTAGTCCTAGACCTTGCTG,CTGCCTCACCCCATACCCAA	65	61	0.305195	0.208566	-,+	14,31	1,13,1,30	*:*	ENSMUSG00000057969	Sema3b	107598310	107598412	left,right	48,54	L9.R7	2,1	TGTGGAAAGGACGAAACACCGGGTAGTCCTAGACCTTGCTGGTTTAGAGACGCGTCTCATCCCACTGCCTCACCCCATACCCAAGTTTTAGAGCTAGAAATAGCAAGT	102	63	0.256881	mouse poly(A) seq	pgRNA.995
996	chr9	107598358	chr9:107598358	ATACCCAAGAGCCCCCAGCA,CTGTGAACAGATTAGACCGT	69	56	0.276387	0.596964	+,-	17,4	2,15,0,4	*:*	ENSMUSG00000057969	Sema3b	107598308	107598418	left,right	50,60	L11.R9	1,2	TGTGGAAAGGACGAAACACCGATACCCAAGAGCCCCCAGCAGTTTAGAGACGCGTCTCATCCCACTGTGAACAGATTAGACCGTGTTTTAGAGCTAGAAATAGCAAGT	110	62.5	0.436675	mouse poly(A) seq	pgRNA.996
997	chr9	107598358	chr9:107598358	ATTATCAGCTGACATTGGAA,CTGCCTCACCCCATACCCAA	63	61	0.388401	0.208566	-,+	10,31	1,9,1,30	*:*	ENSMUSG00000057969	Sema3b	107598348	107598412	left,right	10,54	L2.R7	2,1	TGTGGAAAGGACGAAACACCGATTATCAGCTGACATTGGAAGTTTAGAGACGCGTCTCATCCCACTGCCTCACCCCATACCCAAGTTTTAGAGCTAGAAATAGCAAGT	64	62	0.298483	mouse poly(A) seq	pgRNA.997
998	chr9	107598358	chr9:107598358	GTAGTCCTAGACCTTGCTGG,CTGTGAACAGATTAGACCGT	68	56	0.559385	0.596964	-,-	4,4	0,4,0,4	*:*	ENSMUSG00000057969	Sema3b	107598309	107598418	left,right	49,60	L10.R9	2,2	TGTGGAAAGGACGAAACACCGGTAGTCCTAGACCTTGCTGGGTTTAGAGACGCGTCTCATCCCACTGTGAACAGATTAGACCGTGTTTTAGAGCTAGAAATAGCAAGT	109	62	0.578174	mouse poly(A) seq	pgRNA.998
999	chr9	107598358	chr9:107598358	ATACCCAAGAGCCCCCAGCA,AGATTAGACCGTTGGGTATG	69	53	0.276387	0.36463	+,-	17,6	2,15,0,6	*:*	ENSMUSG00000057969	Sema3b	107598308	107598410	left,right	50,52	L11.R4	1,2	TGTGGAAAGGACGAAACACCGATACCCAAGAGCCCCCAGCAGTTTAGAGACGCGTCTCATCCCAAGATTAGACCGTTGGGTATGGTTTTAGAGCTAGAAATAGCAAGT	102	61	0.320509	mouse poly(A) seq	pgRNA.999
1000	chr9	107598358	chr9:107598358	ATACCCAAGAGCCCCCAGCA,TGTGAACAGATTAGACCGTT	69	53	0.276387	0.36044	+,-	17,7	2,15,2,5	*:*	ENSMUSG00000057969	Sema3b	107598308	107598417	left,right	50,59	L11.R8	1,2	TGTGGAAAGGACGAAACACCGATACCCAAGAGCCCCCAGCAGTTTAGAGACGCGTCTCATCCCATGTGAACAGATTAGACCGTTGTTTTAGAGCTAGAAATAGCAAGT	109	61	0.318413	mouse poly(A) seq	pgRNA.1000
1001	chr9	107598358	chr9:107598358	GTAGTCCTAGACCTTGCTGG,AGATTAGACCGTTGGGTATG	68	53	0.559385	0.36463	-,-	4,6	0,4,0,6	*:*	ENSMUSG00000057969	Sema3b	107598309	107598410	left,right	49,52	L10.R4	2,2	TGTGGAAAGGACGAAACACCGGTAGTCCTAGACCTTGCTGGGTTTAGAGACGCGTCTCATCCCAAGATTAGACCGTTGGGTATGGTTTTAGAGCTAGAAATAGCAAGT	101	60.5	0.462008	mouse poly(A) seq	pgRNA.1001
1002	chr9	107598358	chr9:107598358	GTAGTCCTAGACCTTGCTGG,TGTGAACAGATTAGACCGTT	68	53	0.559385	0.36044	-,-	4,7	0,4,2,5	*:*	ENSMUSG00000057969	Sema3b	107598309	107598417	left,right	49,59	L10.R8	2,2	TGTGGAAAGGACGAAACACCGGTAGTCCTAGACCTTGCTGGGTTTAGAGACGCGTCTCATCCCATGTGAACAGATTAGACCGTTGTTTTAGAGCTAGAAATAGCAAGT	108	60.5	0.459912	mouse poly(A) seq	pgRNA.1002
1003	chr2	4906870	chr2:4906870	CAAAATCAAATAGCTCTGTC,CACATCTGGTGACCCTAGGT	43	62	0.201853	0.618122	-,+	22,3	0,22,0,3	*:*	ENSMUSG00000026662	Sephs1	4906803	4906911	left,right	67,41	L2.R2	1,1	TGTGGAAAGGACGAAACACCGCAAAATCAAATAGCTCTGTCGTTTAGAGACGCGTCTCATCCCACACATCTGGTGACCCTAGGTGTTTTAGAGCTAGAAATAGCAAGT	108	52.5	0.409987	human melanoma	pgRNA.1003
1004	chr2	4906870	chr2:4906870	CAAAATCAAATAGCTCTGTC,TCCACTCATAAACCGACCTA	43	61	0.201853	0.742331	-,-	22,1	0,22,0,1	*:*	ENSMUSG00000026662	Sephs1	4906803	4906913	left,right	67,43	L2.R3	1,1	TGTGGAAAGGACGAAACACCGCAAAATCAAATAGCTCTGTCGTTTAGAGACGCGTCTCATCCCATCCACTCATAAACCGACCTAGTTTTAGAGCTAGAAATAGCAAGT	110	52	0.472092	human melanoma	pgRNA.1004
1005	chr2	4906870	chr2:4906870	CAAAATCAAATAGCTCTGTC,ACCCTAGGTCGGTTTATGAG	43	59	0.201853	1	-,+	22,0	0,22,0,0	*:*	ENSMUSG00000026662	Sephs1	4906803	4906922	left,right	67,52	L2.R5	1,3	TGTGGAAAGGACGAAACACCGCAAAATCAAATAGCTCTGTCGTTTAGAGACGCGTCTCATCCCAACCCTAGGTCGGTTTATGAGGTTTTAGAGCTAGAAATAGCAAGT	119	51	0.600926	human melanoma	pgRNA.1005
1006	chr2	4906870	chr2:4906870	CAAAATCAAATAGCTCTGTC,TCTACACATCTGGTGACCCT	43	55	0.201853	0.363501	-,+	22,12	0,22,1,11	*:*	ENSMUSG00000026662	Sephs1	4906803	4906907	left,right	67,37	L2.R1	1,1	TGTGGAAAGGACGAAACACCGCAAAATCAAATAGCTCTGTCGTTTAGAGACGCGTCTCATCCCATCTACACATCTGGTGACCCTGTTTTAGAGCTAGAAATAGCAAGT	104	49	0.282677	human melanoma	pgRNA.1006
1007	chr2	4906870	chr2:4906870	TTTAATTGAAGTGATGATAA,CACATCTGGTGACCCTAGGT	32	62	0.17335	0.618122	-,+	25,3	3,22,0,3	*:*	ENSMUSG00000026662	Sephs1	4906845	4906911	left,right	25,41	L1.R2	3,1	TGTGGAAAGGACGAAACACCGTTTAATTGAAGTGATGATAAGTTTAGAGACGCGTCTCATCCCACACATCTGGTGACCCTAGGTGTTTTAGAGCTAGAAATAGCAAGT	66	47	0.395736	human melanoma	pgRNA.1007
1008	chr2	4906870	chr2:4906870	TTTAATTGAAGTGATGATAA,TCCACTCATAAACCGACCTA	32	61	0.17335	0.742331	-,-	25,1	3,22,0,1	*:*	ENSMUSG00000026662	Sephs1	4906845	4906913	left,right	25,43	L1.R3	3,1	TGTGGAAAGGACGAAACACCGTTTAATTGAAGTGATGATAAGTTTAGAGACGCGTCTCATCCCATCCACTCATAAACCGACCTAGTTTTAGAGCTAGAAATAGCAAGT	68	46.5	0.45784	human melanoma	pgRNA.1008
1009	chr2	4906870	chr2:4906870	TTTAATTGAAGTGATGATAA,ACCCTAGGTCGGTTTATGAG	32	59	0.17335	1	-,+	25,0	3,22,0,0	*:*	ENSMUSG00000026662	Sephs1	4906845	4906922	left,right	25,52	L1.R5	3,3	TGTGGAAAGGACGAAACACCGTTTAATTGAAGTGATGATAAGTTTAGAGACGCGTCTCATCCCAACCCTAGGTCGGTTTATGAGGTTTTAGAGCTAGAAATAGCAAGT	77	45.5	0.586675	human melanoma	pgRNA.1009
1010	chr2	4906870	chr2:4906870	TTTAATTGAAGTGATGATAA,TCTACACATCTGGTGACCCT	32	55	0.17335	0.363501	-,+	25,12	3,22,1,11	*:*	ENSMUSG00000026662	Sephs1	4906845	4906907	left,right	25,37	L1.R1	3,1	TGTGGAAAGGACGAAACACCGTTTAATTGAAGTGATGATAAGTTTAGAGACGCGTCTCATCCCATCTACACATCTGGTGACCCTGTTTTAGAGCTAGAAATAGCAAGT	62	43.5	0.268426	human melanoma	pgRNA.1010
1011	chr3	58523610	chr3:58523610	GAATAAGTATGGTCTACTAC,GGTGCTTTTGCAAGGCACTG	48	71	0.447159	0.261236	+,+	7,15	1,6,1,14	*:*	ENSMUSG00000027808	Serp1	58523580	58523638	left,right	30,28	L1.R2	1,4	TGTGGAAAGGACGAAACACCGGAATAAGTATGGTCTACTACGTTTAGAGACGCGTCTCATCCCAGGTGCTTTTGCAAGGCACTGGTTTTAGAGCTAGAAATAGCAAGT	58	59.5	0.354197	mouse poly(A) seq	pgRNA.1011
1012	chr3	58523610	chr3:58523610	GAATAAGTATGGTCTACTAC,CTTGGAATGACACATGAAGG	48	70	0.447159	0.183929	+,+	7,18	1,6,1,17	*:*	ENSMUSG00000027808	Serp1	58523580	58523698	left,right	30,88	L1.R9	1,2	TGTGGAAAGGACGAAACACCGGAATAAGTATGGTCTACTACGTTTAGAGACGCGTCTCATCCCACTTGGAATGACACATGAAGGGTTTTAGAGCTAGAAATAGCAAGT	118	59	0.315544	mouse poly(A) seq	pgRNA.1012
1013	chr3	58523610	chr3:58523610	CATTCTGTACTGAATAAGTA,GGTGCTTTTGCAAGGCACTG	43	71	0.215733	0.261236	+,+	20,15	2,18,1,14	*:*	ENSMUSG00000027808	Serp1	58523569	58523638	left,right	41,28	L2.R2	2,4	TGTGGAAAGGACGAAACACCGCATTCTGTACTGAATAAGTAGTTTAGAGACGCGTCTCATCCCAGGTGCTTTTGCAAGGCACTGGTTTTAGAGCTAGAAATAGCAAGT	69	57	0.238485	mouse poly(A) seq	pgRNA.1013
1014	chr3	58523610	chr3:58523610	CATTCTGTACTGAATAAGTA,CTTGGAATGACACATGAAGG	43	70	0.215733	0.183929	+,+	20,18	2,18,1,17	*:*	ENSMUSG00000027808	Serp1	58523569	58523698	left,right	41,88	L2.R9	2,2	TGTGGAAAGGACGAAACACCGCATTCTGTACTGAATAAGTAGTTTAGAGACGCGTCTCATCCCACTTGGAATGACACATGAAGGGTTTTAGAGCTAGAAATAGCAAGT	129	56.5	0.199831	mouse poly(A) seq	pgRNA.1014
1015	chr3	58523610	chr3:58523610	GAATAAGTATGGTCTACTAC,AATGACTCTTGAAGACACCT	48	59	0.447159	0.26852	+,+	7,11	1,6,0,11	*:*	ENSMUSG00000027808	Serp1	58523580	58523680	left,right	30,70	L1.R6	1,2	TGTGGAAAGGACGAAACACCGGAATAAGTATGGTCTACTACGTTTAGAGACGCGTCTCATCCCAAATGACTCTTGAAGACACCTGTTTTAGAGCTAGAAATAGCAAGT	100	53.5	0.357839	mouse poly(A) seq	pgRNA.1015
1016	chr3	58523610	chr3:58523610	GAATAAGTATGGTCTACTAC,CACCTTGGAATGACACATGA	48	56	0.447159	0.478235	+,+	7,7	1,6,0,7	*:*	ENSMUSG00000027808	Serp1	58523580	58523695	left,right	30,85	L1.R8	1,2	TGTGGAAAGGACGAAACACCGGAATAAGTATGGTCTACTACGTTTAGAGACGCGTCTCATCCCACACCTTGGAATGACACATGAGTTTTAGAGCTAGAAATAGCAAGT	115	52	0.462697	mouse poly(A) seq	pgRNA.1016
1017	chr3	58523610	chr3:58523610	GAATAAGTATGGTCTACTAC,GTGGCATGGACTAGCAAACC	48	55	0.447159	0.702451	+,+	7,6	1,6,0,6	*:*	ENSMUSG00000027808	Serp1	58523580	58523657	left,right	30,47	L1.R4	1,1	TGTGGAAAGGACGAAACACCGGAATAAGTATGGTCTACTACGTTTAGAGACGCGTCTCATCCCAGTGGCATGGACTAGCAAACCGTTTTAGAGCTAGAAATAGCAAGT	77	51.5	0.574805	mouse poly(A) seq	pgRNA.1017
1018	chr3	58523610	chr3:58523610	CATTCTGTACTGAATAAGTA,AATGACTCTTGAAGACACCT	43	59	0.215733	0.26852	+,+	20,11	2,18,0,11	*:*	ENSMUSG00000027808	Serp1	58523569	58523680	left,right	41,70	L2.R6	2,2	TGTGGAAAGGACGAAACACCGCATTCTGTACTGAATAAGTAGTTTAGAGACGCGTCTCATCCCAAATGACTCTTGAAGACACCTGTTTTAGAGCTAGAAATAGCAAGT	111	51	0.242127	mouse poly(A) seq	pgRNA.1018
1019	chr3	58523610	chr3:58523610	GAATAAGTATGGTCTACTAC,TTTTGCAAGGCACTGTGGCA	48	52	0.447159	0.211085	+,+	7,22	1,6,0,22	*:*	ENSMUSG00000027808	Serp1	58523580	58523643	left,right	30,33	L1.R3	1,4	TGTGGAAAGGACGAAACACCGGAATAAGTATGGTCTACTACGTTTAGAGACGCGTCTCATCCCATTTTGCAAGGCACTGTGGCAGTTTTAGAGCTAGAAATAGCAAGT	63	50	0.329122	mouse poly(A) seq	pgRNA.1019
1020	chr3	58523610	chr3:58523610	GAATAAGTATGGTCTACTAC,CGCCTTCATGTGTCATTCCA	48	51	0.447159	0.447728	+,-	7,5	1,6,0,5	*:*	ENSMUSG00000027808	Serp1	58523580	58523687	left,right	30,77	L1.R7	1,2	TGTGGAAAGGACGAAACACCGGAATAAGTATGGTCTACTACGTTTAGAGACGCGTCTCATCCCACGCCTTCATGTGTCATTCCAGTTTTAGAGCTAGAAATAGCAAGT	107	49.5	0.447443	mouse poly(A) seq	pgRNA.1020
1021	chr10	127517342	chr10:127517342	AGAATCGCTGGCTGGCCCAG,ACACTTGAGATGTAGTGGGA	66	66	0.379813	0.110332	+,+	7,30	1,6,0,30	*:*	ENSMUSG00000025403	Shmt2	127517282	127517421	left,right	60,79	L15.R20	1,2	TGTGGAAAGGACGAAACACCGAGAATCGCTGGCTGGCCCAGGTTTAGAGACGCGTCTCATCCCAACACTTGAGATGTAGTGGGAGTTTTAGAGCTAGAAATAGCAAGT	139	66	0.245073	mouse poly(A) seq	pgRNA.1021
1022	chr10	127517342	chr10:127517342	ATAAAATGCTAACCTGCCCA,ACACTTGAGATGTAGTGGGA	64	66	0.267369	0.110332	-,+	12,30	0,12,0,30	*:*	ENSMUSG00000025403	Shmt2	127517317	127517421	left,right	25,79	L3.R20	1,2	TGTGGAAAGGACGAAACACCGATAAAATGCTAACCTGCCCAGTTTAGAGACGCGTCTCATCCCAACACTTGAGATGTAGTGGGAGTTTTAGAGCTAGAAATAGCAAGT	104	65	0.188851	mouse poly(A) seq	pgRNA.1022
1023	chr10	127517342	chr10:127517342	AGAATCGCTGGCTGGCCCAG,TGTAACACTTGAGATGTAGT	66	64	0.379813	0.368852	+,+	7,11	1,6,0,11	*:*	ENSMUSG00000025403	Shmt2	127517282	127517417	left,right	60,75	L15.R18	1,2	TGTGGAAAGGACGAAACACCGAGAATCGCTGGCTGGCCCAGGTTTAGAGACGCGTCTCATCCCATGTAACACTTGAGATGTAGTGTTTTAGAGCTAGAAATAGCAAGT	135	65	0.374333	mouse poly(A) seq	pgRNA.1023
1024	chr10	127517342	chr10:127517342	ATAAAATGCTAACCTGCCCA,TGTAACACTTGAGATGTAGT	64	64	0.267369	0.368852	-,+	12,11	0,12,0,11	*:*	ENSMUSG00000025403	Shmt2	127517317	127517417	left,right	25,75	L3.R18	1,2	TGTGGAAAGGACGAAACACCGATAAAATGCTAACCTGCCCAGTTTAGAGACGCGTCTCATCCCATGTAACACTTGAGATGTAGTGTTTTAGAGCTAGAAATAGCAAGT	100	64	0.318111	mouse poly(A) seq	pgRNA.1024
1025	chr10	127517342	chr10:127517342	AGAATCGCTGGCTGGCCCAG,TTCCCCAAGAAAGAGCGGGA	66	61	0.379813	0.214277	+,+	7,14	1,6,0,14	*:*	ENSMUSG00000025403	Shmt2	127517282	127517389	left,right	60,47	L15.R15	1,2	TGTGGAAAGGACGAAACACCGAGAATCGCTGGCTGGCCCAGGTTTAGAGACGCGTCTCATCCCATTCCCCAAGAAAGAGCGGGAGTTTTAGAGCTAGAAATAGCAAGT	107	63.5	0.297045	mouse poly(A) seq	pgRNA.1025
1026	chr10	127517342	chr10:127517342	AGAATCGCTGGCTGGCCCAG,CCCTCTTCCCCAAGAAAGAG	66	60	0.379813	0.174489	+,+	7,23	1,6,2,21	*:*	ENSMUSG00000025403	Shmt2	127517282	127517384	left,right	60,42	L15.R12	1,2	TGTGGAAAGGACGAAACACCGAGAATCGCTGGCTGGCCCAGGTTTAGAGACGCGTCTCATCCCACCCTCTTCCCCAAGAAAGAGGTTTTAGAGCTAGAAATAGCAAGT	102	63	0.277151	mouse poly(A) seq	pgRNA.1026
1027	chr10	127517342	chr10:127517342	AGAATCGCTGGCTGGCCCAG,CTTCCCCAAGAAAGAGCGGG	66	60	0.379813	0.179135	+,+	7,16	1,6,0,16	*:*	ENSMUSG00000025403	Shmt2	127517282	127517388	left,right	60,46	L15.R14	1,2	TGTGGAAAGGACGAAACACCGAGAATCGCTGGCTGGCCCAGGTTTAGAGACGCGTCTCATCCCACTTCCCCAAGAAAGAGCGGGGTTTTAGAGCTAGAAATAGCAAGT	106	63	0.279474	mouse poly(A) seq	pgRNA.1027
1028	chr10	127517342	chr10:127517342	ATAAAATGCTAACCTGCCCA,TTCCCCAAGAAAGAGCGGGA	64	61	0.267369	0.214277	-,+	12,14	0,12,0,14	*:*	ENSMUSG00000025403	Shmt2	127517317	127517389	left,right	25,47	L3.R15	1,2	TGTGGAAAGGACGAAACACCGATAAAATGCTAACCTGCCCAGTTTAGAGACGCGTCTCATCCCATTCCCCAAGAAAGAGCGGGAGTTTTAGAGCTAGAAATAGCAAGT	72	62.5	0.240823	mouse poly(A) seq	pgRNA.1028
1029	chr10	127517342	chr10:127517342	ATAAAATGCTAACCTGCCCA,CCCTCTTCCCCAAGAAAGAG	64	60	0.267369	0.174489	-,+	12,23	0,12,2,21	*:*	ENSMUSG00000025403	Shmt2	127517317	127517384	left,right	25,42	L3.R12	1,2	TGTGGAAAGGACGAAACACCGATAAAATGCTAACCTGCCCAGTTTAGAGACGCGTCTCATCCCACCCTCTTCCCCAAGAAAGAGGTTTTAGAGCTAGAAATAGCAAGT	67	62	0.220929	mouse poly(A) seq	pgRNA.1029
1030	chr10	127517342	chr10:127517342	ATAAAATGCTAACCTGCCCA,CTTCCCCAAGAAAGAGCGGG	64	60	0.267369	0.179135	-,+	12,16	0,12,0,16	*:*	ENSMUSG00000025403	Shmt2	127517317	127517388	left,right	25,46	L3.R14	1,2	TGTGGAAAGGACGAAACACCGATAAAATGCTAACCTGCCCAGTTTAGAGACGCGTCTCATCCCACTTCCCCAAGAAAGAGCGGGGTTTTAGAGCTAGAAATAGCAAGT	71	62	0.223252	mouse poly(A) seq	pgRNA.1030
1031	chr4	155155511	chr4:155155511	ACTGTGATCTGCTAGCAACA,AACCGACCCTTTAGGAGACA	68	63	0.339791	0.478539	+,+	8,6	1,7,0,6	*:*	ENSMUSG00000029050	Ski	155155441	155155601	left,right	70,90	L4.R4	1,3	TGTGGAAAGGACGAAACACCGACTGTGATCTGCTAGCAACAGTTTAGAGACGCGTCTCATCCCAAACCGACCCTTTAGGAGACAGTTTTAGAGCTAGAAATAGCAAGT	160	65.5	0.409165	human melanoma	pgRNA.1031
1032	chr4	155155511	chr4:155155511	ACTGTGATCTGCTAGCAACA,GACCGTGTCTCCTAAAGGGT	68	55	0.339791	0.242311	+,-	8,17	1,7,1,16	*:*	ENSMUSG00000029050	Ski	155155441	155155593	left,right	70,82	L4.R3	1,1	TGTGGAAAGGACGAAACACCGACTGTGATCTGCTAGCAACAGTTTAGAGACGCGTCTCATCCCAGACCGTGTCTCCTAAAGGGTGTTTTAGAGCTAGAAATAGCAAGT	152	61.5	0.291051	human melanoma	pgRNA.1032
1033	chr4	155155511	chr4:155155511	GAGCAAAGCTTTAAGTGTGT,AACCGACCCTTTAGGAGACA	54	63	0.27796	0.478539	-,+	11,6	0,11,0,6	*:*	ENSMUSG00000029050	Ski	155155473	155155601	left,right	38,90	L2.R4	3,3	TGTGGAAAGGACGAAACACCGGAGCAAAGCTTTAAGTGTGTGTTTAGAGACGCGTCTCATCCCAAACCGACCCTTTAGGAGACAGTTTTAGAGCTAGAAATAGCAAGT	128	58.5	0.37825	human melanoma	pgRNA.1033
1034	chr4	155155511	chr4:155155511	GAGCAAAGCTTTAAGTGTGT,GACCGTGTCTCCTAAAGGGT	54	55	0.27796	0.242311	-,-	11,17	0,11,1,16	*:*	ENSMUSG00000029050	Ski	155155473	155155593	left,right	38,82	L2.R3	3,1	TGTGGAAAGGACGAAACACCGGAGCAAAGCTTTAAGTGTGTGTTTAGAGACGCGTCTCATCCCAGACCGTGTCTCCTAAAGGGTGTTTTAGAGCTAGAAATAGCAAGT	120	54.5	0.260135	human melanoma	pgRNA.1034
1035	chr4	155155511	chr4:155155511	ACTGTGATCTGCTAGCAACA,CGTAACAAAACCGACCCTTT	68	41	0.339791	0.728821	+,+	8,2	1,7,0,2	*:*	ENSMUSG00000029050	Ski	155155441	155155593	left,right	70,82	L4.R2	1,3	TGTGGAAAGGACGAAACACCGACTGTGATCTGCTAGCAACAGTTTAGAGACGCGTCTCATCCCACGTAACAAAACCGACCCTTTGTTTTAGAGCTAGAAATAGCAAGT	152	54.5	0.534306	human melanoma	pgRNA.1035
1036	chr4	155155511	chr4:155155511	GCTAGCAGATCACAGTGATT,AACCGACCCTTTAGGAGACA	41	63	0.88954	0.478539	-,+	2,6	0,2,0,6	*:*	ENSMUSG00000029050	Ski	155155424	155155601	left,right	87,90	L6.R4	2,3	TGTGGAAAGGACGAAACACCGGCTAGCAGATCACAGTGATTGTTTAGAGACGCGTCTCATCCCAAACCGACCCTTTAGGAGACAGTTTTAGAGCTAGAAATAGCAAGT	177	52	0.684039	human melanoma	pgRNA.1036
1037	chr4	155155511	chr4:155155511	CACTGTGATCTGCTAGCAAC,AACCGACCCTTTAGGAGACA	36	63	0.243599	0.478539	+,+	18,6	2,16,0,6	*:*	ENSMUSG00000029050	Ski	155155440	155155601	left,right	71,90	L5.R4	1,3	TGTGGAAAGGACGAAACACCGCACTGTGATCTGCTAGCAACGTTTAGAGACGCGTCTCATCCCAAACCGACCCTTTAGGAGACAGTTTTAGAGCTAGAAATAGCAAGT	161	49.5	0.361069	human melanoma	pgRNA.1037
1038	chr4	155155511	chr4:155155511	GCTAGCAGATCACAGTGATT,GACCGTGTCTCCTAAAGGGT	41	55	0.88954	0.242311	-,-	2,17	0,2,1,16	*:*	ENSMUSG00000029050	Ski	155155424	155155593	left,right	87,82	L6.R3	2,1	TGTGGAAAGGACGAAACACCGGCTAGCAGATCACAGTGATTGTTTAGAGACGCGTCTCATCCCAGACCGTGTCTCCTAAAGGGTGTTTTAGAGCTAGAAATAGCAAGT	169	48	0.565925	human melanoma	pgRNA.1038
1039	chr4	155155511	chr4:155155511	GAGCAAAGCTTTAAGTGTGT,CGTAACAAAACCGACCCTTT	54	41	0.27796	0.728821	-,+	11,2	0,11,0,2	*:*	ENSMUSG00000029050	Ski	155155473	155155593	left,right	38,82	L2.R2	3,3	TGTGGAAAGGACGAAACACCGGAGCAAAGCTTTAAGTGTGTGTTTAGAGACGCGTCTCATCCCACGTAACAAAACCGACCCTTTGTTTTAGAGCTAGAAATAGCAAGT	120	47.5	0.50339	human melanoma	pgRNA.1039
1040	chr4	155155511	chr4:155155511	CACTGTGATCTGCTAGCAAC,GACCGTGTCTCCTAAAGGGT	36	55	0.243599	0.242311	+,-	18,17	2,16,1,16	*:*	ENSMUSG00000029050	Ski	155155440	155155593	left,right	71,82	L5.R3	1,1	TGTGGAAAGGACGAAACACCGCACTGTGATCTGCTAGCAACGTTTAGAGACGCGTCTCATCCCAGACCGTGTCTCCTAAAGGGTGTTTTAGAGCTAGAAATAGCAAGT	153	45.5	0.242955	human melanoma	pgRNA.1040
1041	chr15	100815910	chr15:100815910	GCGCCAGTCGGGTCATGGTG,ACGAGTCCATTCTGTCACAG	59	73	0.645125	0.300221	+,+	2,11	0,2,0,11	*:*	ENSMUSG00000023032	Slc4a8	100815852	100815991	left,right	58,81	L5.R9	1,2	TGTGGAAAGGACGAAACACCGGCGCCAGTCGGGTCATGGTGGTTTAGAGACGCGTCTCATCCCAACGAGTCCATTCTGTCACAGGTTTTAGAGCTAGAAATAGCAAGT	139	66	0.472673	mouse poly(A) seq	pgRNA.1041
1042	chr15	100815910	chr15:100815910	CTACCCACATACCAGCAGCC,ACGAGTCCATTCTGTCACAG	55	73	0.241613	0.300221	+,+	18,11	1,17,0,11	*:*	ENSMUSG00000023032	Slc4a8	100815830	100815991	left,right	80,81	L14.R9	1,2	TGTGGAAAGGACGAAACACCGCTACCCACATACCAGCAGCCGTTTAGAGACGCGTCTCATCCCAACGAGTCCATTCTGTCACAGGTTTTAGAGCTAGAAATAGCAAGT	161	64	0.270917	mouse poly(A) seq	pgRNA.1042
1043	chr15	100815910	chr15:100815910	GCGCCTGGCTGCTGGTATGT,ACGAGTCCATTCTGTCACAG	55	73	0.380377	0.300221	-,+	13,11	0,13,0,11	*:*	ENSMUSG00000023032	Slc4a8	100815823	100815991	left,right	87,81	L16.R9	1,2	TGTGGAAAGGACGAAACACCGGCGCCTGGCTGCTGGTATGTGTTTAGAGACGCGTCTCATCCCAACGAGTCCATTCTGTCACAGGTTTTAGAGCTAGAAATAGCAAGT	168	64	0.340299	mouse poly(A) seq	pgRNA.1043
1044	chr15	100815910	chr15:100815910	GCGCCAGTCGGGTCATGGTG,TGTGACAGAATGGACTCGTG	59	66	0.645125	0.273394	+,-	2,8	0,2,2,6	*:*	ENSMUSG00000023032	Slc4a8	100815852	100815977	left,right	58,67	L5.R7	1,1	TGTGGAAAGGACGAAACACCGGCGCCAGTCGGGTCATGGTGGTTTAGAGACGCGTCTCATCCCATGTGACAGAATGGACTCGTGGTTTTAGAGCTAGAAATAGCAAGT	125	62.5	0.45926	mouse poly(A) seq	pgRNA.1044
1045	chr15	100815910	chr15:100815910	ACCAGCAGCCAGGCGCCAGT,ACGAGTCCATTCTGTCACAG	52	73	0.279919	0.300221	+,+	13,11	2,11,0,11	*:*	ENSMUSG00000023032	Slc4a8	100815840	100815991	left,right	70,81	L11.R9	1,2	TGTGGAAAGGACGAAACACCGACCAGCAGCCAGGCGCCAGTGTTTAGAGACGCGTCTCATCCCAACGAGTCCATTCTGTCACAGGTTTTAGAGCTAGAAATAGCAAGT	151	62.5	0.29007	mouse poly(A) seq	pgRNA.1045
1046	chr15	100815910	chr15:100815910	AGGCGCCAGTCGGGTCATGG,ACGAGTCCATTCTGTCACAG	51	73	0.739599	0.300221	+,+	1,11	0,1,0,11	*:*	ENSMUSG00000023032	Slc4a8	100815850	100815991	left,right	60,81	L7.R9	1,2	TGTGGAAAGGACGAAACACCGAGGCGCCAGTCGGGTCATGGGTTTAGAGACGCGTCTCATCCCAACGAGTCCATTCTGTCACAGGTTTTAGAGCTAGAAATAGCAAGT	141	62	0.51991	mouse poly(A) seq	pgRNA.1046
1047	chr15	100815910	chr15:100815910	CGGCCCCACCATGACCCGAC,ACGAGTCCATTCTGTCACAG	50	73	0.620807	0.300221	-,+	4,11	0,4,0,11	*:*	ENSMUSG00000023032	Slc4a8	100815845	100815991	left,right	65,81	L9.R9	1,2	TGTGGAAAGGACGAAACACCGCGGCCCCACCATGACCCGACGTTTAGAGACGCGTCTCATCCCAACGAGTCCATTCTGTCACAGGTTTTAGAGCTAGAAATAGCAAGT	146	61.5	0.460514	mouse poly(A) seq	pgRNA.1047
1048	chr15	100815910	chr15:100815910	GCCAGGCGCCAGTCGGGTCA,ACGAGTCCATTCTGTCACAG	48	73	1	0.300221	+,+	0,11	0,0,0,11	*:*	ENSMUSG00000023032	Slc4a8	100815847	100815991	left,right	63,81	L8.R9	1,2	TGTGGAAAGGACGAAACACCGGCCAGGCGCCAGTCGGGTCAGTTTAGAGACGCGTCTCATCCCAACGAGTCCATTCTGTCACAGGTTTTAGAGCTAGAAATAGCAAGT	144	60.5	0.65011	mouse poly(A) seq	pgRNA.1048
1049	chr15	100815910	chr15:100815910	CTACCCACATACCAGCAGCC,TGTGACAGAATGGACTCGTG	55	66	0.241613	0.273394	+,-	18,8	1,17,2,6	*:*	ENSMUSG00000023032	Slc4a8	100815830	100815977	left,right	80,67	L14.R7	1,1	TGTGGAAAGGACGAAACACCGCTACCCACATACCAGCAGCCGTTTAGAGACGCGTCTCATCCCATGTGACAGAATGGACTCGTGGTTTTAGAGCTAGAAATAGCAAGT	147	60.5	0.257504	mouse poly(A) seq	pgRNA.1049
1050	chr15	100815910	chr15:100815910	GCGCCTGGCTGCTGGTATGT,TGTGACAGAATGGACTCGTG	55	66	0.380377	0.273394	-,-	13,8	0,13,2,6	*:*	ENSMUSG00000023032	Slc4a8	100815823	100815977	left,right	87,67	L16.R7	1,1	TGTGGAAAGGACGAAACACCGGCGCCTGGCTGCTGGTATGTGTTTAGAGACGCGTCTCATCCCATGTGACAGAATGGACTCGTGGTTTTAGAGCTAGAAATAGCAAGT	154	60.5	0.326886	mouse poly(A) seq	pgRNA.1050
1051	chr19	26778248	chr19:26778248	GAGAAGGAGACCATACACAT,TCCAGTAATTTCCAAGAATG	69	55	0.339049	0.19425	-,+	14,18	1,13,2,16	*:*	ENSMUSG00000024921	Smarca2	26778168	26778277	left,right	80,29	L7.R3	1,3	TGTGGAAAGGACGAAACACCGGAGAAGGAGACCATACACATGTTTAGAGACGCGTCTCATCCCATCCAGTAATTTCCAAGAATGGTTTTAGAGCTAGAAATAGCAAGT	109	62	0.266649	mouse poly(A) seq	pgRNA.1051
1052	chr19	26778248	chr19:26778248	GAGAAGGAGACCATACACAT,AATTTCCAAGAATGTGGTGT	69	55	0.339049	0.165097	-,+	14,19	1,13,0,19	*:*	ENSMUSG00000024921	Smarca2	26778168	26778283	left,right	80,35	L7.R5	1,3	TGTGGAAAGGACGAAACACCGGAGAAGGAGACCATACACATGTTTAGAGACGCGTCTCATCCCAAATTTCCAAGAATGTGGTGTGTTTTAGAGCTAGAAATAGCAAGT	115	62	0.252073	mouse poly(A) seq	pgRNA.1052
1053	chr19	26778248	chr19:26778248	GGTTGCAAGTCATAAGCCTG,TCCAGTAATTTCCAAGAATG	66	55	0.406683	0.19425	+,+	7,18	0,7,2,16	*:*	ENSMUSG00000024921	Smarca2	26778244	26778277	left,right	4,29	L1.R3	2,3	TGTGGAAAGGACGAAACACCGGGTTGCAAGTCATAAGCCTGGTTTAGAGACGCGTCTCATCCCATCCAGTAATTTCCAAGAATGGTTTTAGAGCTAGAAATAGCAAGT	33	60.5	0.300466	mouse poly(A) seq	pgRNA.1053
1054	chr19	26778248	chr19:26778248	GGTTGCAAGTCATAAGCCTG,AATTTCCAAGAATGTGGTGT	66	55	0.406683	0.165097	+,+	7,19	0,7,0,19	*:*	ENSMUSG00000024921	Smarca2	26778244	26778283	left,right	4,35	L1.R5	2,3	TGTGGAAAGGACGAAACACCGGGTTGCAAGTCATAAGCCTGGTTTAGAGACGCGTCTCATCCCAAATTTCCAAGAATGTGGTGTGTTTTAGAGCTAGAAATAGCAAGT	39	60.5	0.28589	mouse poly(A) seq	pgRNA.1054
1055	chr19	26778248	chr19:26778248	ACCATACACATTGGTAACAC,TCCAGTAATTTCCAAGAATG	60	55	0.530853	0.19425	-,+	5,18	0,5,2,16	*:*	ENSMUSG00000024921	Smarca2	26778159	26778277	left,right	89,29	L9.R3	2,3	TGTGGAAAGGACGAAACACCGACCATACACATTGGTAACACGTTTAGAGACGCGTCTCATCCCATCCAGTAATTTCCAAGAATGGTTTTAGAGCTAGAAATAGCAAGT	118	57.5	0.362551	mouse poly(A) seq	pgRNA.1055
1056	chr19	26778248	chr19:26778248	ACCATACACATTGGTAACAC,AATTTCCAAGAATGTGGTGT	60	55	0.530853	0.165097	-,+	5,19	0,5,0,19	*:*	ENSMUSG00000024921	Smarca2	26778159	26778283	left,right	89,35	L9.R5	2,3	TGTGGAAAGGACGAAACACCGACCATACACATTGGTAACACGTTTAGAGACGCGTCTCATCCCAAATTTCCAAGAATGTGGTGTGTTTTAGAGCTAGAAATAGCAAGT	124	57.5	0.347975	mouse poly(A) seq	pgRNA.1056
1057	chr19	26778248	chr19:26778248	GAGAAGGAGACCATACACAT,ACTGGAATTTTATTTGCCTC	69	43	0.339049	0.257841	-,-	14,15	1,13,1,14	*:*	ENSMUSG00000024921	Smarca2	26778168	26778250	left,right	80,2	L7.R1	1,4	TGTGGAAAGGACGAAACACCGGAGAAGGAGACCATACACATGTTTAGAGACGCGTCTCATCCCAACTGGAATTTTATTTGCCTCGTTTTAGAGCTAGAAATAGCAAGT	82	56	0.298445	mouse poly(A) seq	pgRNA.1057
1058	chr19	26778248	chr19:26778248	GAGAAGGAGACCATACACAT,ACAGAGTCAAGGTACGTTAT	69	43	0.339049	0.913846	-,-	14,1	1,13,0,1	*:*	ENSMUSG00000024921	Smarca2	26778168	26778311	left,right	80,63	L7.R7	1,2	TGTGGAAAGGACGAAACACCGGAGAAGGAGACCATACACATGTTTAGAGACGCGTCTCATCCCAACAGAGTCAAGGTACGTTATGTTTTAGAGCTAGAAATAGCAAGT	143	56	0.626448	mouse poly(A) seq	pgRNA.1058
1059	chr19	26778248	chr19:26778248	GAGAAGGAGACCATACACAT,AAGTACCAACACCACATTCT	69	42	0.339049	0.236921	-,-	14,16	1,13,2,14	*:*	ENSMUSG00000024921	Smarca2	26778168	26778278	left,right	80,30	L7.R4	1,2	TGTGGAAAGGACGAAACACCGGAGAAGGAGACCATACACATGTTTAGAGACGCGTCTCATCCCAAAGTACCAACACCACATTCTGTTTTAGAGCTAGAAATAGCAAGT	110	55.5	0.287985	mouse poly(A) seq	pgRNA.1059
1060	chr19	26778248	chr19:26778248	GACCATACACATTGGTAACA,TCCAGTAATTTCCAAGAATG	56	55	0.561966	0.19425	-,+	5,18	0,5,2,16	*:*	ENSMUSG00000024921	Smarca2	26778160	26778277	left,right	88,29	L8.R3	2,3	TGTGGAAAGGACGAAACACCGGACCATACACATTGGTAACAGTTTAGAGACGCGTCTCATCCCATCCAGTAATTTCCAAGAATGGTTTTAGAGCTAGAAATAGCAAGT	117	55.5	0.378108	mouse poly(A) seq	pgRNA.1060
1061	chr10	42535032	chr10:42535032	CAGTGTGCACACGGACACAG,AACTGCAAATGAGAGCAAGT	75	66	0.172651	0.165766	-,-	23,19	1,22,1,18	*:*	ENSMUSG00000019804	Snx3	42534983	42535051	left,right	49,19	L9.R2	1,1	TGTGGAAAGGACGAAACACCGCAGTGTGCACACGGACACAGGTTTAGAGACGCGTCTCATCCCAAACTGCAAATGAGAGCAAGTGTTTTAGAGCTAGAAATAGCAAGT	68	70.5	0.169209	mouse poly(A) seq	pgRNA.1061
1062	chr10	42535032	chr10:42535032	AGGACACTGCAGGTTCTACG,AACTGCAAATGAGAGCAAGT	74	66	0.344849	0.165766	-,-	14,19	0,14,1,18	*:*	ENSMUSG00000019804	Snx3	42535017	42535051	left,right	15,19	L4.R2	2,1	TGTGGAAAGGACGAAACACCGAGGACACTGCAGGTTCTACGGTTTAGAGACGCGTCTCATCCCAAACTGCAAATGAGAGCAAGTGTTTTAGAGCTAGAAATAGCAAGT	34	70	0.255307	mouse poly(A) seq	pgRNA.1062
1063	chr10	42535032	chr10:42535032	GTGGGGCTACAGTGTGCACA,AACTGCAAATGAGAGCAAGT	62	66	0.240582	0.165766	-,-	17,19	0,17,1,18	*:*	ENSMUSG00000019804	Snx3	42534992	42535051	left,right	40,19	L8.R2	1,1	TGTGGAAAGGACGAAACACCGGTGGGGCTACAGTGTGCACAGTTTAGAGACGCGTCTCATCCCAAACTGCAAATGAGAGCAAGTGTTTTAGAGCTAGAAATAGCAAGT	59	64	0.203174	mouse poly(A) seq	pgRNA.1063
1064	chr10	42535032	chr10:42535032	GCGGGAAGAGCTACTTAGAG,AACTGCAAATGAGAGCAAGT	61	66	0.302132	0.165766	-,-	8,19	1,7,1,18	*:*	ENSMUSG00000019804	Snx3	42534964	42535051	left,right	68,19	L11.R2	2,1	TGTGGAAAGGACGAAACACCGGCGGGAAGAGCTACTTAGAGGTTTAGAGACGCGTCTCATCCCAAACTGCAAATGAGAGCAAGTGTTTTAGAGCTAGAAATAGCAAGT	87	63.5	0.233949	mouse poly(A) seq	pgRNA.1064
1065	chr10	42535032	chr10:42535032	GCAGGTTCTACGGGGCTGTG,AACTGCAAATGAGAGCAAGT	56	66	0.323821	0.165766	-,-	10,19	0,10,1,18	*:*	ENSMUSG00000019804	Snx3	42535009	42535051	left,right	23,19	L7.R2	2,1	TGTGGAAAGGACGAAACACCGGCAGGTTCTACGGGGCTGTGGTTTAGAGACGCGTCTCATCCCAAACTGCAAATGAGAGCAAGTGTTTTAGAGCTAGAAATAGCAAGT	42	61	0.244794	mouse poly(A) seq	pgRNA.1065
1066	chr10	42535032	chr10:42535032	TACTTAGAGAGGCTGGAGCG,AACTGCAAATGAGAGCAAGT	55	66	0.419718	0.165766	-,-	10,19	1,9,1,18	*:*	ENSMUSG00000019804	Snx3	42534953	42535051	left,right	79,19	L13.R2	2,1	TGTGGAAAGGACGAAACACCGTACTTAGAGAGGCTGGAGCGGTTTAGAGACGCGTCTCATCCCAAACTGCAAATGAGAGCAAGTGTTTTAGAGCTAGAAATAGCAAGT	98	60.5	0.292742	mouse poly(A) seq	pgRNA.1066
1067	chr10	42535032	chr10:42535032	CAGTGTGCACACGGACACAG,GCAAGTCGGCAGCTTTAGTC	75	44	0.172651	0.701041	-,-	23,2	1,22,0,2	*:*	ENSMUSG00000019804	Snx3	42534983	42535037	left,right	49,5	L9.R1	1,3	TGTGGAAAGGACGAAACACCGCAGTGTGCACACGGACACAGGTTTAGAGACGCGTCTCATCCCAGCAAGTCGGCAGCTTTAGTCGTTTTAGAGCTAGAAATAGCAAGT	54	59.5	0.436846	mouse poly(A) seq	pgRNA.1067
1068	chr10	42535032	chr10:42535032	AGGACACTGCAGGTTCTACG,GCAAGTCGGCAGCTTTAGTC	74	44	0.344849	0.701041	-,-	14,2	0,14,0,2	*:*	ENSMUSG00000019804	Snx3	42535017	42535037	left,right	15,5	L4.R1	2,3	TGTGGAAAGGACGAAACACCGAGGACACTGCAGGTTCTACGGTTTAGAGACGCGTCTCATCCCAGCAAGTCGGCAGCTTTAGTCGTTTTAGAGCTAGAAATAGCAAGT	20	59	0.522945	mouse poly(A) seq	pgRNA.1068
1069	chr10	42535032	chr10:42535032	GAAGAGCTACTTAGAGAGGC,AACTGCAAATGAGAGCAAGT	52	66	0.181263	0.165766	-,-	15,19	0,15,1,18	*:*	ENSMUSG00000019804	Snx3	42534960	42535051	left,right	72,19	L12.R2	2,1	TGTGGAAAGGACGAAACACCGGAAGAGCTACTTAGAGAGGCGTTTAGAGACGCGTCTCATCCCAAACTGCAAATGAGAGCAAGTGTTTTAGAGCTAGAAATAGCAAGT	91	59	0.173515	mouse poly(A) seq	pgRNA.1069
1070	chr10	42535032	chr10:42535032	AGCTTTAGTCAGGACACTGC,AACTGCAAATGAGAGCAAGT	51	66	0.57103	0.165766	-,-	12,19	0,12,1,18	*:*	ENSMUSG00000019804	Snx3	42535027	42535051	left,right	5,19	L1.R2	3,1	TGTGGAAAGGACGAAACACCGAGCTTTAGTCAGGACACTGCGTTTAGAGACGCGTCTCATCCCAAACTGCAAATGAGAGCAAGTGTTTTAGAGCTAGAAATAGCAAGT	24	58.5	0.368398	mouse poly(A) seq	pgRNA.1070
1071	chr1	156429818	chr1:156429818	TGTGACATTTGCAAATTGTG,GCTCCTAAGGCTCCAGAAGC	70	45	0.33331	0.254899	-,-	9,19	0,9,1,18	*:*	ENSMUSG00000026600	Soat1	156429759	156429870	left,right	59,52	L2.R2	3,1	TGTGGAAAGGACGAAACACCGTGTGACATTTGCAAATTGTGGTTTAGAGACGCGTCTCATCCCAGCTCCTAAGGCTCCAGAAGCGTTTTAGAGCTAGAAATAGCAAGT	111	57.5	0.294104	human melanoma	pgRNA.1071
1072	chr1	156429818	chr1:156429818	TGTGACATTTGCAAATTGTG,TAATCCCAAAATGGCTCCTA	70	45	0.33331	0.383839	-,-	9,9	0,9,1,8	*:*	ENSMUSG00000026600	Soat1	156429759	156429883	left,right	59,65	L2.R4	3,1	TGTGGAAAGGACGAAACACCGTGTGACATTTGCAAATTGTGGTTTAGAGACGCGTCTCATCCCATAATCCCAAAATGGCTCCTAGTTTTAGAGCTAGAAATAGCAAGT	124	57.5	0.358574	human melanoma	pgRNA.1072
1073	chr1	156429818	chr1:156429818	TGTGACATTTGCAAATTGTG,AAGCCAGCTTCTGGAGCCTT	70	40	0.33331	0.34157	-,+	9,13	0,9,3,10	*:*	ENSMUSG00000026600	Soat1	156429759	156429877	left,right	59,59	L2.R3	3,2	TGTGGAAAGGACGAAACACCGTGTGACATTTGCAAATTGTGGTTTAGAGACGCGTCTCATCCCAAAGCCAGCTTCTGGAGCCTTGTTTTAGAGCTAGAAATAGCAAGT	118	55	0.33744	human melanoma	pgRNA.1073
1074	chr1	156429818	chr1:156429818	TGTGACATTTGCAAATTGTG,CTCTACTAATAATCCCAAAA	70	32	0.33331	0.403749	-,-	9,12	0,9,1,11	*:*	ENSMUSG00000026600	Soat1	156429759	156429892	left,right	59,74	L2.R7	3,1	TGTGGAAAGGACGAAACACCGTGTGACATTTGCAAATTGTGGTTTAGAGACGCGTCTCATCCCACTCTACTAATAATCCCAAAAGTTTTAGAGCTAGAAATAGCAAGT	133	51	0.368529	human melanoma	pgRNA.1074
1075	chr1	156429818	chr1:156429818	TGAGGCGCTCATTCCTCACC,GCTCCTAAGGCTCCAGAAGC	56	45	0.26681	0.254899	-,-	9,19	0,9,1,18	*:*	ENSMUSG00000026600	Soat1	156429741	156429870	left,right	77,52	L3.R2	2,1	TGTGGAAAGGACGAAACACCGTGAGGCGCTCATTCCTCACCGTTTAGAGACGCGTCTCATCCCAGCTCCTAAGGCTCCAGAAGCGTTTTAGAGCTAGAAATAGCAAGT	129	50.5	0.260854	human melanoma	pgRNA.1075
1076	chr1	156429818	chr1:156429818	TGTGACATTTGCAAATTGTG,GGAGCCTTAGGAGCCATTTT	70	31	0.33331	0.28642	-,+	9,15	0,9,1,14	*:*	ENSMUSG00000026600	Soat1	156429759	156429889	left,right	59,71	L2.R6	3,4	TGTGGAAAGGACGAAACACCGTGTGACATTTGCAAATTGTGGTTTAGAGACGCGTCTCATCCCAGGAGCCTTAGGAGCCATTTTGTTTTAGAGCTAGAAATAGCAAGT	130	50.5	0.309865	human melanoma	pgRNA.1076
1077	chr1	156429818	chr1:156429818	TGAGGCGCTCATTCCTCACC,TAATCCCAAAATGGCTCCTA	56	45	0.26681	0.383839	-,-	9,9	0,9,1,8	*:*	ENSMUSG00000026600	Soat1	156429741	156429883	left,right	77,65	L3.R4	2,1	TGTGGAAAGGACGAAACACCGTGAGGCGCTCATTCCTCACCGTTTAGAGACGCGTCTCATCCCATAATCCCAAAATGGCTCCTAGTTTTAGAGCTAGAAATAGCAAGT	142	50.5	0.325325	human melanoma	pgRNA.1077
1078	chr1	156429818	chr1:156429818	TGAGGCGCTCATTCCTCACC,AAGCCAGCTTCTGGAGCCTT	56	40	0.26681	0.34157	-,+	9,13	0,9,3,10	*:*	ENSMUSG00000026600	Soat1	156429741	156429877	left,right	77,59	L3.R3	2,2	TGTGGAAAGGACGAAACACCGTGAGGCGCTCATTCCTCACCGTTTAGAGACGCGTCTCATCCCAAAGCCAGCTTCTGGAGCCTTGTTTTAGAGCTAGAAATAGCAAGT	136	48	0.30419	human melanoma	pgRNA.1078
1079	chr1	156429818	chr1:156429818	TGACTATGTGATCATTTGTA,GCTCCTAAGGCTCCAGAAGC	47	45	0.178215	0.254899	-,-	16,19	2,14,1,18	*:*	ENSMUSG00000026600	Soat1	156429795	156429870	left,right	23,52	L1.R2	3,1	TGTGGAAAGGACGAAACACCGTGACTATGTGATCATTTGTAGTTTAGAGACGCGTCTCATCCCAGCTCCTAAGGCTCCAGAAGCGTTTTAGAGCTAGAAATAGCAAGT	75	46	0.216557	human melanoma	pgRNA.1079
1080	chr1	156429818	chr1:156429818	TGACTATGTGATCATTTGTA,TAATCCCAAAATGGCTCCTA	47	45	0.178215	0.383839	-,-	16,9	2,14,1,8	*:*	ENSMUSG00000026600	Soat1	156429795	156429883	left,right	23,65	L1.R4	3,1	TGTGGAAAGGACGAAACACCGTGACTATGTGATCATTTGTAGTTTAGAGACGCGTCTCATCCCATAATCCCAAAATGGCTCCTAGTTTTAGAGCTAGAAATAGCAAGT	88	46	0.281027	human melanoma	pgRNA.1080
1081	chr3	108358016	chr3:108358016	TTTAACTTGTGGCAAGAGGG,GAACTCCAGTAAAGGGATGG	64	66	0.292738	0.159172	+,-	9,24	0,9,0,24	*:*	ENSMUSG00000068747	Sort1	108357983	108358097	left,right	33,81	L1.R9	3,1	TGTGGAAAGGACGAAACACCGTTTAACTTGTGGCAAGAGGGGTTTAGAGACGCGTCTCATCCCAGAACTCCAGTAAAGGGATGGGTTTTAGAGCTAGAAATAGCAAGT	114	65	0.225955	human melanoma	pgRNA.1081
1082	chr3	108358016	chr3:108358016	TTTAACTTGTGGCAAGAGGG,AATGAACTCCAGTAAAGGGA	64	63	0.292738	0.104752	+,-	9,32	0,9,3,29	*:*	ENSMUSG00000068747	Sort1	108357983	108358100	left,right	33,84	L1.R10	3,1	TGTGGAAAGGACGAAACACCGTTTAACTTGTGGCAAGAGGGGTTTAGAGACGCGTCTCATCCCAAATGAACTCCAGTAAAGGGAGTTTTAGAGCTAGAAATAGCAAGT	117	63.5	0.198745	human melanoma	pgRNA.1082
1083	chr3	108358016	chr3:108358016	CTAAATAGGGAAAACTTACA,GAACTCCAGTAAAGGGATGG	59	66	0.385876	0.159172	+,-	10,24	0,10,0,24	*:*	ENSMUSG00000068747	Sort1	108357953	108358097	left,right	63,81	L5.R9	2,1	TGTGGAAAGGACGAAACACCGCTAAATAGGGAAAACTTACAGTTTAGAGACGCGTCTCATCCCAGAACTCCAGTAAAGGGATGGGTTTTAGAGCTAGAAATAGCAAGT	144	62.5	0.272524	human melanoma	pgRNA.1083
1084	chr3	108358016	chr3:108358016	CTAAATAGGGAAAACTTACA,AATGAACTCCAGTAAAGGGA	59	63	0.385876	0.104752	+,-	10,32	0,10,3,29	*:*	ENSMUSG00000068747	Sort1	108357953	108358100	left,right	63,84	L5.R10	2,1	TGTGGAAAGGACGAAACACCGCTAAATAGGGAAAACTTACAGTTTAGAGACGCGTCTCATCCCAAATGAACTCCAGTAAAGGGAGTTTTAGAGCTAGAAATAGCAAGT	147	61	0.245314	human melanoma	pgRNA.1084
1085	chr3	108358016	chr3:108358016	TTTAACTTGTGGCAAGAGGG,TGTACTTTGTGCTGTGCCAG	64	56	0.292738	0.274105	+,+	9,15	0,9,2,13	*:*	ENSMUSG00000068747	Sort1	108357983	108358071	left,right	33,55	L1.R4	3,3	TGTGGAAAGGACGAAACACCGTTTAACTTGTGGCAAGAGGGGTTTAGAGACGCGTCTCATCCCATGTACTTTGTGCTGTGCCAGGTTTTAGAGCTAGAAATAGCAAGT	88	60	0.283421	human melanoma	pgRNA.1085
1086	chr3	108358016	chr3:108358016	CTAAATAGGGAAAACTTACA,TGTACTTTGTGCTGTGCCAG	59	56	0.385876	0.274105	+,+	10,15	0,10,2,13	*:*	ENSMUSG00000068747	Sort1	108357953	108358071	left,right	63,55	L5.R4	2,3	TGTGGAAAGGACGAAACACCGCTAAATAGGGAAAACTTACAGTTTAGAGACGCGTCTCATCCCATGTACTTTGTGCTGTGCCAGGTTTTAGAGCTAGAAATAGCAAGT	118	57.5	0.32999	human melanoma	pgRNA.1086
1087	chr3	108358016	chr3:108358016	TTTAACTTGTGGCAAGAGGG,GTAAAGGGATGGCGGAGCCT	64	50	0.292738	0.328463	+,-	9,11	0,9,0,11	*:*	ENSMUSG00000068747	Sort1	108357983	108358089	left,right	33,73	L1.R7	3,1	TGTGGAAAGGACGAAACACCGTTTAACTTGTGGCAAGAGGGGTTTAGAGACGCGTCTCATCCCAGTAAAGGGATGGCGGAGCCTGTTTTAGAGCTAGAAATAGCAAGT	106	57	0.3106	human melanoma	pgRNA.1087
1088	chr3	108358016	chr3:108358016	CTAAATAGGGAAAACTTACA,GTAAAGGGATGGCGGAGCCT	59	50	0.385876	0.328463	+,-	10,11	0,10,0,11	*:*	ENSMUSG00000068747	Sort1	108357953	108358089	left,right	63,73	L5.R7	2,1	TGTGGAAAGGACGAAACACCGCTAAATAGGGAAAACTTACAGTTTAGAGACGCGTCTCATCCCAGTAAAGGGATGGCGGAGCCTGTTTTAGAGCTAGAAATAGCAAGT	136	54.5	0.357169	human melanoma	pgRNA.1088
1089	chr3	108358016	chr3:108358016	TTTAACTTGTGGCAAGAGGG,ACACCTATTAAAGACAAAAC	64	43	0.292738	0.231274	+,+	9,22	0,9,2,20	*:*	ENSMUSG00000068747	Sort1	108357983	108358026	left,right	33,10	L1.R2	3,2	TGTGGAAAGGACGAAACACCGTTTAACTTGTGGCAAGAGGGGTTTAGAGACGCGTCTCATCCCAACACCTATTAAAGACAAAACGTTTTAGAGCTAGAAATAGCAAGT	43	53.5	0.262006	human melanoma	pgRNA.1089
1090	chr3	108358016	chr3:108358016	TGCTTCCAACACACTAAATA,GAACTCCAGTAAAGGGATGG	39	66	0.320964	0.159172	+,-	10,24	2,8,0,24	*:*	ENSMUSG00000068747	Sort1	108357940	108358097	left,right	76,81	L7.R9	2,1	TGTGGAAAGGACGAAACACCGTGCTTCCAACACACTAAATAGTTTAGAGACGCGTCTCATCCCAGAACTCCAGTAAAGGGATGGGTTTTAGAGCTAGAAATAGCAAGT	157	52.5	0.240068	human melanoma	pgRNA.1090
1091	chr17	46548351	chr17:46548351	AGCCCAAGAGCTTCCCCAAG,AACTCTTAAGTAAAGCAGCT	62	55	0.202941	0.307212	+,+	17,10	2,15,1,9	*:*	ENSMUSG00000015605	Srf	46548272	46548411	left,right	79,60	L13.R3	2,2	TGTGGAAAGGACGAAACACCGAGCCCAAGAGCTTCCCCAAGGTTTAGAGACGCGTCTCATCCCAAACTCTTAAGTAAAGCAGCTGTTTTAGAGCTAGAAATAGCAAGT	139	58.5	0.255076	mouse poly(A) seq	pgRNA.1091
1092	chr17	46548351	chr17:46548351	CCCCAAGAGGAGTTTGGGCA,AACTCTTAAGTAAAGCAGCT	56	55	0.16453	0.307212	+,+	27,10	0,27,1,9	*:*	ENSMUSG00000015605	Srf	46548285	46548411	left,right	66,60	L6.R3	3,2	TGTGGAAAGGACGAAACACCGCCCCAAGAGGAGTTTGGGCAGTTTAGAGACGCGTCTCATCCCAAACTCTTAAGTAAAGCAGCTGTTTTAGAGCTAGAAATAGCAAGT	126	55.5	0.235871	mouse poly(A) seq	pgRNA.1092
1093	chr17	46548351	chr17:46548351	CCCTGCCCAAACTCCTCTTG,AACTCTTAAGTAAAGCAGCT	56	55	0.260342	0.307212	-,+	20,10	1,19,1,9	*:*	ENSMUSG00000015605	Srf	46548275	46548411	left,right	76,60	L12.R3	2,2	TGTGGAAAGGACGAAACACCGCCCTGCCCAAACTCCTCTTGGTTTAGAGACGCGTCTCATCCCAAACTCTTAAGTAAAGCAGCTGTTTTAGAGCTAGAAATAGCAAGT	136	55.5	0.283777	mouse poly(A) seq	pgRNA.1093
1094	chr17	46548351	chr17:46548351	AGCCCAAGAGCTTCCCCAAG,TAAGTAAAGCAGCTGGGAGA	62	48	0.202941	0.176882	+,+	17,27	2,15,2,25	*:*	ENSMUSG00000015605	Srf	46548272	46548417	left,right	79,66	L13.R4	2,1	TGTGGAAAGGACGAAACACCGAGCCCAAGAGCTTCCCCAAGGTTTAGAGACGCGTCTCATCCCATAAGTAAAGCAGCTGGGAGAGTTTTAGAGCTAGAAATAGCAAGT	145	55	0.189912	mouse poly(A) seq	pgRNA.1094
1095	chr17	46548351	chr17:46548351	AGCCCAAGAGCTTCCCCAAG,CAACTCTTAAGTAAAGCAGC	62	47	0.202941	0.241073	+,+	17,13	2,15,0,13	*:*	ENSMUSG00000015605	Srf	46548272	46548410	left,right	79,59	L13.R2	2,2	TGTGGAAAGGACGAAACACCGAGCCCAAGAGCTTCCCCAAGGTTTAGAGACGCGTCTCATCCCACAACTCTTAAGTAAAGCAGCGTTTTAGAGCTAGAAATAGCAAGT	138	54.5	0.222007	mouse poly(A) seq	pgRNA.1095
1096	chr17	46548351	chr17:46548351	CCCCAAGAGGAGTTTGGGCA,TAAGTAAAGCAGCTGGGAGA	56	48	0.16453	0.176882	+,+	27,27	0,27,2,25	*:*	ENSMUSG00000015605	Srf	46548285	46548417	left,right	66,66	L6.R4	3,1	TGTGGAAAGGACGAAACACCGCCCCAAGAGGAGTTTGGGCAGTTTAGAGACGCGTCTCATCCCATAAGTAAAGCAGCTGGGAGAGTTTTAGAGCTAGAAATAGCAAGT	132	52	0.170706	mouse poly(A) seq	pgRNA.1096
1097	chr17	46548351	chr17:46548351	CCCTGCCCAAACTCCTCTTG,TAAGTAAAGCAGCTGGGAGA	56	48	0.260342	0.176882	-,+	20,27	1,19,2,25	*:*	ENSMUSG00000015605	Srf	46548275	46548417	left,right	76,66	L12.R4	2,1	TGTGGAAAGGACGAAACACCGCCCTGCCCAAACTCCTCTTGGTTTAGAGACGCGTCTCATCCCATAAGTAAAGCAGCTGGGAGAGTTTTAGAGCTAGAAATAGCAAGT	142	52	0.218612	mouse poly(A) seq	pgRNA.1097
1098	chr17	46548351	chr17:46548351	CCCCAAGAGGAGTTTGGGCA,CAACTCTTAAGTAAAGCAGC	56	47	0.16453	0.241073	+,+	27,13	0,27,0,13	*:*	ENSMUSG00000015605	Srf	46548285	46548410	left,right	66,59	L6.R2	3,2	TGTGGAAAGGACGAAACACCGCCCCAAGAGGAGTTTGGGCAGTTTAGAGACGCGTCTCATCCCACAACTCTTAAGTAAAGCAGCGTTTTAGAGCTAGAAATAGCAAGT	125	51.5	0.202801	mouse poly(A) seq	pgRNA.1098
1099	chr17	46548351	chr17:46548351	CCCTGCCCAAACTCCTCTTG,CAACTCTTAAGTAAAGCAGC	56	47	0.260342	0.241073	-,+	20,13	1,19,0,13	*:*	ENSMUSG00000015605	Srf	46548275	46548410	left,right	76,59	L12.R2	2,2	TGTGGAAAGGACGAAACACCGCCCTGCCCAAACTCCTCTTGGTTTAGAGACGCGTCTCATCCCACAACTCTTAAGTAAAGCAGCGTTTTAGAGCTAGAAATAGCAAGT	135	51.5	0.250708	mouse poly(A) seq	pgRNA.1099
1100	chr17	46548351	chr17:46548351	TCCCCAAGAGGAGTTTGGGC,AACTCTTAAGTAAAGCAGCT	45	55	0.402417	0.307212	+,+	5,10	1,4,1,9	*:*	ENSMUSG00000015605	Srf	46548284	46548411	left,right	67,60	L7.R3	3,2	TGTGGAAAGGACGAAACACCGTCCCCAAGAGGAGTTTGGGCGTTTAGAGACGCGTCTCATCCCAAACTCTTAAGTAAAGCAGCTGTTTTAGAGCTAGAAATAGCAAGT	127	50	0.354814	mouse poly(A) seq	pgRNA.1100
1101	chr4	107048669	chr4:107048669	ACCACCAGAAAAGCTGGTCT,GAAACCAACCCTTTCCACAT	55	64	0.380315	0.31685	+,+	8,19	1,7,2,17	*:*	ENSMUSG00000061887	Ssbp3	107048626	107048753	left,right	43,84	L1.R10	1,3	TGTGGAAAGGACGAAACACCGACCACCAGAAAAGCTGGTCTGTTTAGAGACGCGTCTCATCCCAGAAACCAACCCTTTCCACATGTTTTAGAGCTAGAAATAGCAAGT	127	59.5	0.348583	human melanoma	pgRNA.1101
1102	chr4	107048669	chr4:107048669	ACCACCAGAAAAGCTGGTCT,AGAAACCAACCCTTTCCACA	55	61	0.380315	0.371138	+,+	8,16	1,7,0,16	*:*	ENSMUSG00000061887	Ssbp3	107048626	107048752	left,right	43,83	L1.R9	1,3	TGTGGAAAGGACGAAACACCGACCACCAGAAAAGCTGGTCTGTTTAGAGACGCGTCTCATCCCAAGAAACCAACCCTTTCCACAGTTTTAGAGCTAGAAATAGCAAGT	126	58	0.375727	human melanoma	pgRNA.1102
1103	chr4	107048669	chr4:107048669	GACAGACAGCAGGGCTTGTG,GAAACCAACCCTTTCCACAT	48	64	0.187481	0.31685	-,+	30,19	2,28,2,17	*:*	ENSMUSG00000061887	Ssbp3	107048583	107048753	left,right	86,84	L11.R10	2,3	TGTGGAAAGGACGAAACACCGGACAGACAGCAGGGCTTGTGGTTTAGAGACGCGTCTCATCCCAGAAACCAACCCTTTCCACATGTTTTAGAGCTAGAAATAGCAAGT	170	56	0.252166	human melanoma	pgRNA.1103
1104	chr4	107048669	chr4:107048669	ACCACCAGAAAAGCTGGTCT,AAGGCCCATGTGGAAAGGGT	55	56	0.380315	0.177508	+,-	8,23	1,7,1,22	*:*	ENSMUSG00000061887	Ssbp3	107048626	107048747	left,right	43,78	L1.R6	1,1	TGTGGAAAGGACGAAACACCGACCACCAGAAAAGCTGGTCTGTTTAGAGACGCGTCTCATCCCAAAGGCCCATGTGGAAAGGGTGTTTTAGAGCTAGAAATAGCAAGT	121	55.5	0.278912	human melanoma	pgRNA.1104
1105	chr4	107048669	chr4:107048669	GACAGACAGCAGGGCTTGTG,AGAAACCAACCCTTTCCACA	48	61	0.187481	0.371138	-,+	30,16	2,28,0,16	*:*	ENSMUSG00000061887	Ssbp3	107048583	107048752	left,right	86,83	L11.R9	2,3	TGTGGAAAGGACGAAACACCGGACAGACAGCAGGGCTTGTGGTTTAGAGACGCGTCTCATCCCAAGAAACCAACCCTTTCCACAGTTTTAGAGCTAGAAATAGCAAGT	169	54.5	0.27931	human melanoma	pgRNA.1105
1106	chr4	107048669	chr4:107048669	ACCACCAGAAAAGCTGGTCT,ACCCCAAGGCCCATGTGGAA	55	52	0.380315	0.219145	+,-	8,15	1,7,0,15	*:*	ENSMUSG00000061887	Ssbp3	107048626	107048752	left,right	43,83	L1.R8	1,1	TGTGGAAAGGACGAAACACCGACCACCAGAAAAGCTGGTCTGTTTAGAGACGCGTCTCATCCCAACCCCAAGGCCCATGTGGAAGTTTTAGAGCTAGAAATAGCAAGT	126	53.5	0.29973	human melanoma	pgRNA.1106
1107	chr4	107048669	chr4:107048669	GACAGACAGCAGGGCTTGTG,AAGGCCCATGTGGAAAGGGT	48	56	0.187481	0.177508	-,-	30,23	2,28,1,22	*:*	ENSMUSG00000061887	Ssbp3	107048583	107048747	left,right	86,78	L11.R6	2,1	TGTGGAAAGGACGAAACACCGGACAGACAGCAGGGCTTGTGGTTTAGAGACGCGTCTCATCCCAAAGGCCCATGTGGAAAGGGTGTTTTAGAGCTAGAAATAGCAAGT	164	52	0.182495	human melanoma	pgRNA.1107
1108	chr4	107048669	chr4:107048669	ACCACCAGAAAAGCTGGTCT,CCCCAAGGCCCATGTGGAAA	55	46	0.380315	0.110209	+,-	8,33	1,7,3,30	*:*	ENSMUSG00000061887	Ssbp3	107048626	107048751	left,right	43,82	L1.R7	1,1	TGTGGAAAGGACGAAACACCGACCACCAGAAAAGCTGGTCTGTTTAGAGACGCGTCTCATCCCACCCCAAGGCCCATGTGGAAAGTTTTAGAGCTAGAAATAGCAAGT	125	50.5	0.245262	human melanoma	pgRNA.1108
1109	chr4	107048669	chr4:107048669	GACAGACAGCAGGGCTTGTG,ACCCCAAGGCCCATGTGGAA	48	52	0.187481	0.219145	-,-	30,15	2,28,0,15	*:*	ENSMUSG00000061887	Ssbp3	107048583	107048752	left,right	86,83	L11.R8	2,1	TGTGGAAAGGACGAAACACCGGACAGACAGCAGGGCTTGTGGTTTAGAGACGCGTCTCATCCCAACCCCAAGGCCCATGTGGAAGTTTTAGAGCTAGAAATAGCAAGT	169	50	0.203313	human melanoma	pgRNA.1109
1110	chr4	107048669	chr4:107048669	ACCACCAGAAAAGCTGGTCT,CCCTTTCCACATGGGCCTTG	55	43	0.380315	0.188139	+,+	8,24	1,7,1,23	*:*	ENSMUSG00000061887	Ssbp3	107048626	107048761	left,right	43,92	L1.R13	1,3	TGTGGAAAGGACGAAACACCGACCACCAGAAAAGCTGGTCTGTTTAGAGACGCGTCTCATCCCACCCTTTCCACATGGGCCTTGGTTTTAGAGCTAGAAATAGCAAGT	135	49	0.284227	human melanoma	pgRNA.1110
1111	chr15	67106316	chr15:67106316	GCATGAGGCCCACAGTTCAG,GCTCGCTTTTCCCCAGCTAG	65	59	0.236541	0.490083	+,+	12,7	1,11,0,7	*:*	ENSMUSG00000013846	St3gal1	67106246	67106409	left,right	70,93	L6.R18	2,4	TGTGGAAAGGACGAAACACCGGCATGAGGCCCACAGTTCAGGTTTAGAGACGCGTCTCATCCCAGCTCGCTTTTCCCCAGCTAGGTTTTAGAGCTAGAAATAGCAAGT	163	62	0.363312	mouse poly(A) seq	pgRNA.1111
1112	chr15	67106316	chr15:67106316	GCATGAGGCCCACAGTTCAG,AAGCGAGCCAATACCAGGAA	65	56	0.236541	0.415601	+,-	12,7	1,11,2,5	*:*	ENSMUSG00000013846	St3gal1	67106246	67106384	left,right	70,68	L6.R13	2,1	TGTGGAAAGGACGAAACACCGGCATGAGGCCCACAGTTCAGGTTTAGAGACGCGTCTCATCCCAAAGCGAGCCAATACCAGGAAGTTTTAGAGCTAGAAATAGCAAGT	138	60.5	0.326071	mouse poly(A) seq	pgRNA.1112
1113	chr15	67106316	chr15:67106316	TAGAGGCTGCCACTGAACTG,GCTCGCTTTTCCCCAGCTAG	60	59	0.250659	0.490083	-,+	20,7	1,19,0,7	*:*	ENSMUSG00000013846	St3gal1	67106245	67106409	left,right	71,93	L7.R18	1,4	TGTGGAAAGGACGAAACACCGTAGAGGCTGCCACTGAACTGGTTTAGAGACGCGTCTCATCCCAGCTCGCTTTTCCCCAGCTAGGTTTTAGAGCTAGAAATAGCAAGT	164	59.5	0.370371	mouse poly(A) seq	pgRNA.1113
1114	chr15	67106316	chr15:67106316	AGAGGCTGCCACTGAACTGT,GCTCGCTTTTCCCCAGCTAG	59	59	0.287515	0.490083	-,+	18,7	3,15,0,7	*:*	ENSMUSG00000013846	St3gal1	67106244	67106409	left,right	72,93	L8.R18	1,4	TGTGGAAAGGACGAAACACCGAGAGGCTGCCACTGAACTGTGTTTAGAGACGCGTCTCATCCCAGCTCGCTTTTCCCCAGCTAGGTTTTAGAGCTAGAAATAGCAAGT	165	59	0.388799	mouse poly(A) seq	pgRNA.1114
1115	chr15	67106316	chr15:67106316	TAGAGGCTGCCACTGAACTG,AAGCGAGCCAATACCAGGAA	60	56	0.250659	0.415601	-,-	20,7	1,19,2,5	*:*	ENSMUSG00000013846	St3gal1	67106245	67106384	left,right	71,68	L7.R13	1,1	TGTGGAAAGGACGAAACACCGTAGAGGCTGCCACTGAACTGGTTTAGAGACGCGTCTCATCCCAAAGCGAGCCAATACCAGGAAGTTTTAGAGCTAGAAATAGCAAGT	139	58	0.33313	mouse poly(A) seq	pgRNA.1115
1116	chr15	67106316	chr15:67106316	GCATGAGGCCCACAGTTCAG,TGTCTTCTGAGTTGGATTGG	65	50	0.236541	0.310096	+,-	12,19	1,11,3,16	*:*	ENSMUSG00000013846	St3gal1	67106246	67106338	left,right	70,22	L6.R7	2,2	TGTGGAAAGGACGAAACACCGGCATGAGGCCCACAGTTCAGGTTTAGAGACGCGTCTCATCCCATGTCTTCTGAGTTGGATTGGGTTTTAGAGCTAGAAATAGCAAGT	92	57.5	0.273319	mouse poly(A) seq	pgRNA.1116
1117	chr15	67106316	chr15:67106316	GCATGAGGCCCACAGTTCAG,AGACAAAATAACTTGTTTGG	65	50	0.236541	0.154289	+,+	12,25	1,11,1,24	*:*	ENSMUSG00000013846	St3gal1	67106246	67106366	left,right	70,50	L6.R11	2,3	TGTGGAAAGGACGAAACACCGGCATGAGGCCCACAGTTCAGGTTTAGAGACGCGTCTCATCCCAAGACAAAATAACTTGTTTGGGTTTTAGAGCTAGAAATAGCAAGT	120	57.5	0.195415	mouse poly(A) seq	pgRNA.1117
1118	chr15	67106316	chr15:67106316	AGAGGCTGCCACTGAACTGT,AAGCGAGCCAATACCAGGAA	59	56	0.287515	0.415601	-,-	18,7	3,15,2,5	*:*	ENSMUSG00000013846	St3gal1	67106244	67106384	left,right	72,68	L8.R13	1,1	TGTGGAAAGGACGAAACACCGAGAGGCTGCCACTGAACTGTGTTTAGAGACGCGTCTCATCCCAAAGCGAGCCAATACCAGGAAGTTTTAGAGCTAGAAATAGCAAGT	140	57.5	0.351558	mouse poly(A) seq	pgRNA.1118
1119	chr15	67106316	chr15:67106316	GCATGAGGCCCACAGTTCAG,TGGCTCGCTTTTCCCCAGCT	65	50	0.236541	0.120137	+,+	12,30	1,11,1,29	*:*	ENSMUSG00000013846	St3gal1	67106246	67106407	left,right	70,91	L6.R16	2,4	TGTGGAAAGGACGAAACACCGGCATGAGGCCCACAGTTCAGGTTTAGAGACGCGTCTCATCCCATGGCTCGCTTTTCCCCAGCTGTTTTAGAGCTAGAAATAGCAAGT	161	57.5	0.178339	mouse poly(A) seq	pgRNA.1119
1120	chr15	67106316	chr15:67106316	GCATGAGGCCCACAGTTCAG,CTGAGTTGGATTGGAGGGAG	65	48	0.236541	0.131287	+,-	12,26	1,11,1,25	*:*	ENSMUSG00000013846	St3gal1	67106246	67106332	left,right	70,16	L6.R3	2,2	TGTGGAAAGGACGAAACACCGGCATGAGGCCCACAGTTCAGGTTTAGAGACGCGTCTCATCCCACTGAGTTGGATTGGAGGGAGGTTTTAGAGCTAGAAATAGCAAGT	86	56.5	0.183914	mouse poly(A) seq	pgRNA.1120
1121	chr14	121286368	chr14:121286368	ATTCTTGAAATGTGGCTCCA,TGGGACATCTGGTACAGACG	61	69	0.182924	0.529582	-,+	21,6	1,20,0,6	*:*	ENSMUSG00000063410	Stk24	121286310	121286455	left,right	58,87	L2.R10	2,1	TGTGGAAAGGACGAAACACCGATTCTTGAAATGTGGCTCCAGTTTAGAGACGCGTCTCATCCCATGGGACATCTGGTACAGACGGTTTTAGAGCTAGAAATAGCAAGT	145	65	0.356253	human melanoma	pgRNA.1121
1122	chr14	121286368	chr14:121286368	ATTCTTGAAATGTGGCTCCA,GACATCTGGTACAGACGTGG	61	69	0.182924	0.457233	-,+	21,11	1,20,0,11	*:*	ENSMUSG00000063410	Stk24	121286310	121286458	left,right	58,90	L2.R11	2,1	TGTGGAAAGGACGAAACACCGATTCTTGAAATGTGGCTCCAGTTTAGAGACGCGTCTCATCCCAGACATCTGGTACAGACGTGGGTTTTAGAGCTAGAAATAGCAAGT	148	65	0.320078	human melanoma	pgRNA.1122
1123	chr14	121286368	chr14:121286368	GTGGCTCCACGGAGCAGATG,TGGGACATCTGGTACAGACG	54	69	0.329499	0.529582	-,+	8,6	1,7,0,6	*:*	ENSMUSG00000063410	Stk24	121286299	121286455	left,right	69,87	L6.R10	1,1	TGTGGAAAGGACGAAACACCGGTGGCTCCACGGAGCAGATGGTTTAGAGACGCGTCTCATCCCATGGGACATCTGGTACAGACGGTTTTAGAGCTAGAAATAGCAAGT	156	61.5	0.429541	human melanoma	pgRNA.1123
1124	chr14	121286368	chr14:121286368	GTGGCTCCACGGAGCAGATG,GACATCTGGTACAGACGTGG	54	69	0.329499	0.457233	-,+	8,11	1,7,0,11	*:*	ENSMUSG00000063410	Stk24	121286299	121286458	left,right	69,90	L6.R11	1,1	TGTGGAAAGGACGAAACACCGGTGGCTCCACGGAGCAGATGGTTTAGAGACGCGTCTCATCCCAGACATCTGGTACAGACGTGGGTTTTAGAGCTAGAAATAGCAAGT	159	61.5	0.393366	human melanoma	pgRNA.1124
1125	chr14	121286368	chr14:121286368	TGCATACTATTCTTGAAATG,TGGGACATCTGGTACAGACG	53	69	0.301143	0.529582	-,+	10,6	0,10,0,6	*:*	ENSMUSG00000063410	Stk24	121286318	121286455	left,right	50,87	L1.R10	2,1	TGTGGAAAGGACGAAACACCGTGCATACTATTCTTGAAATGGTTTAGAGACGCGTCTCATCCCATGGGACATCTGGTACAGACGGTTTTAGAGCTAGAAATAGCAAGT	137	61	0.415362	human melanoma	pgRNA.1125
1126	chr14	121286368	chr14:121286368	TGCATACTATTCTTGAAATG,GACATCTGGTACAGACGTGG	53	69	0.301143	0.457233	-,+	10,11	0,10,0,11	*:*	ENSMUSG00000063410	Stk24	121286318	121286458	left,right	50,90	L1.R11	2,1	TGTGGAAAGGACGAAACACCGTGCATACTATTCTTGAAATGGTTTAGAGACGCGTCTCATCCCAGACATCTGGTACAGACGTGGGTTTTAGAGCTAGAAATAGCAAGT	140	61	0.379188	human melanoma	pgRNA.1126
1127	chr14	121286368	chr14:121286368	TGTGGCTCCACGGAGCAGAT,TGGGACATCTGGTACAGACG	52	69	0.170986	0.529582	-,+	31,6	1,30,0,6	*:*	ENSMUSG00000063410	Stk24	121286300	121286455	left,right	68,87	L5.R10	1,1	TGTGGAAAGGACGAAACACCGTGTGGCTCCACGGAGCAGATGTTTAGAGACGCGTCTCATCCCATGGGACATCTGGTACAGACGGTTTTAGAGCTAGAAATAGCAAGT	155	60.5	0.350284	human melanoma	pgRNA.1127
1128	chr14	121286368	chr14:121286368	TGTGGCTCCACGGAGCAGAT,GACATCTGGTACAGACGTGG	52	69	0.170986	0.457233	-,+	31,11	1,30,0,11	*:*	ENSMUSG00000063410	Stk24	121286300	121286458	left,right	68,90	L5.R11	1,1	TGTGGAAAGGACGAAACACCGTGTGGCTCCACGGAGCAGATGTTTAGAGACGCGTCTCATCCCAGACATCTGGTACAGACGTGGGTTTTAGAGCTAGAAATAGCAAGT	158	60.5	0.31411	human melanoma	pgRNA.1128
1129	chr14	121286368	chr14:121286368	ATTCTTGAAATGTGGCTCCA,GTAAGCATTCAGACACTTGG	61	56	0.182924	0.205897	-,+	21,16	1,20,0,16	*:*	ENSMUSG00000063410	Stk24	121286310	121286379	left,right	58,11	L2.R2	2,2	TGTGGAAAGGACGAAACACCGATTCTTGAAATGTGGCTCCAGTTTAGAGACGCGTCTCATCCCAGTAAGCATTCAGACACTTGGGTTTTAGAGCTAGAAATAGCAAGT	69	58.5	0.19441	human melanoma	pgRNA.1129
1130	chr14	121286368	chr14:121286368	ATTCTTGAAATGTGGCTCCA,TCAATGGAAAGATGCCGGAT	61	56	0.182924	0.606599	-,+	21,8	1,20,0,8	*:*	ENSMUSG00000063410	Stk24	121286310	121286436	left,right	58,68	L2.R7	2,1	TGTGGAAAGGACGAAACACCGATTCTTGAAATGTGGCTCCAGTTTAGAGACGCGTCTCATCCCATCAATGGAAAGATGCCGGATGTTTTAGAGCTAGAAATAGCAAGT	126	58.5	0.394761	human melanoma	pgRNA.1130
1131	chr8	47182229	chr8:47182229	ATACCAGTAAAGGGGTGCTG,ATTTTAGTGATGTCTCACCA	63	72	0.349527	0.300744	+,+	5,20	0,5,0,20	*:*	ENSMUSG00000038143	Stox2	47182149	47182267	left,right	80,38	L7.R1	1,4	TGTGGAAAGGACGAAACACCGATACCAGTAAAGGGGTGCTGGTTTAGAGACGCGTCTCATCCCAATTTTAGTGATGTCTCACCAGTTTTAGAGCTAGAAATAGCAAGT	118	67.5	0.325135	mouse poly(A) seq	pgRNA.1131
1132	chr8	47182229	chr8:47182229	CTCTTTGAATGAAATGGACA,ATTTTAGTGATGTCTCACCA	56	72	0.275524	0.300744	+,+	18,20	1,17,0,20	*:*	ENSMUSG00000038143	Stox2	47182196	47182267	left,right	33,38	L1.R1	3,4	TGTGGAAAGGACGAAACACCGCTCTTTGAATGAAATGGACAGTTTAGAGACGCGTCTCATCCCAATTTTAGTGATGTCTCACCAGTTTTAGAGCTAGAAATAGCAAGT	71	64	0.288134	mouse poly(A) seq	pgRNA.1132
1133	chr8	47182229	chr8:47182229	CATTTCATTCAAAGAGGTAT,ATTTTAGTGATGTCTCACCA	52	72	0.414728	0.300744	-,+	9,20	0,9,0,20	*:*	ENSMUSG00000038143	Stox2	47182179	47182267	left,right	50,38	L5.R1	3,4	TGTGGAAAGGACGAAACACCGCATTTCATTCAAAGAGGTATGTTTAGAGACGCGTCTCATCCCAATTTTAGTGATGTCTCACCAGTTTTAGAGCTAGAAATAGCAAGT	88	62	0.357736	mouse poly(A) seq	pgRNA.1133
1134	chr8	47182229	chr8:47182229	CTTGTCCATTTCATTCAAAG,ATTTTAGTGATGTCTCACCA	50	72	0.250089	0.300744	-,+	14,20	1,13,0,20	*:*	ENSMUSG00000038143	Stox2	47182185	47182267	left,right	44,38	L3.R1	3,4	TGTGGAAAGGACGAAACACCGCTTGTCCATTTCATTCAAAGGTTTAGAGACGCGTCTCATCCCAATTTTAGTGATGTCTCACCAGTTTTAGAGCTAGAAATAGCAAGT	82	61	0.275416	mouse poly(A) seq	pgRNA.1134
1135	chr8	47182229	chr8:47182229	CCATTTCATTCAAAGAGGTA,ATTTTAGTGATGTCTCACCA	42	72	0.229997	0.300744	-,+	18,20	2,16,0,20	*:*	ENSMUSG00000038143	Stox2	47182180	47182267	left,right	49,38	L4.R1	3,4	TGTGGAAAGGACGAAACACCGCCATTTCATTCAAAGAGGTAGTTTAGAGACGCGTCTCATCCCAATTTTAGTGATGTCTCACCAGTTTTAGAGCTAGAAATAGCAAGT	87	57	0.26537	mouse poly(A) seq	pgRNA.1135
1136	chr8	47182229	chr8:47182229	ATACCAGTAAAGGGGTGCTG,TCTATCTGTTTGATAGGCCA	63	49	0.349527	0.335408	+,-	5,9	0,5,1,8	*:*	ENSMUSG00000038143	Stox2	47182149	47182274	left,right	80,45	L7.R2	1,3	TGTGGAAAGGACGAAACACCGATACCAGTAAAGGGGTGCTGGTTTAGAGACGCGTCTCATCCCATCTATCTGTTTGATAGGCCAGTTTTAGAGCTAGAAATAGCAAGT	125	56	0.342468	mouse poly(A) seq	pgRNA.1136
1137	chr8	47182229	chr8:47182229	CCATACCTCTTTGAATGAAA,ATTTTAGTGATGTCTCACCA	34	72	0.194304	0.300744	+,+	16,20	0,16,0,20	*:*	ENSMUSG00000038143	Stox2	47182190	47182267	left,right	39,38	L2.R1	3,4	TGTGGAAAGGACGAAACACCGCCATACCTCTTTGAATGAAAGTTTAGAGACGCGTCTCATCCCAATTTTAGTGATGTCTCACCAGTTTTAGAGCTAGAAATAGCAAGT	77	53	0.247524	mouse poly(A) seq	pgRNA.1137
1138	chr8	47182229	chr8:47182229	CTCTTTGAATGAAATGGACA,TCTATCTGTTTGATAGGCCA	56	49	0.275524	0.335408	+,-	18,9	1,17,1,8	*:*	ENSMUSG00000038143	Stox2	47182196	47182274	left,right	33,45	L1.R2	3,3	TGTGGAAAGGACGAAACACCGCTCTTTGAATGAAATGGACAGTTTAGAGACGCGTCTCATCCCATCTATCTGTTTGATAGGCCAGTTTTAGAGCTAGAAATAGCAAGT	78	52.5	0.305466	mouse poly(A) seq	pgRNA.1138
1139	chr8	47182229	chr8:47182229	TTCAAAGAGGTATGGGTGTT,ATTTTAGTGATGTCTCACCA	33	72	0.3805	0.300744	-,+	12,20	1,11,0,20	*:*	ENSMUSG00000038143	Stox2	47182172	47182267	left,right	57,38	L6.R1	2,4	TGTGGAAAGGACGAAACACCGTTCAAAGAGGTATGGGTGTTGTTTAGAGACGCGTCTCATCCCAATTTTAGTGATGTCTCACCAGTTTTAGAGCTAGAAATAGCAAGT	95	52.5	0.340622	mouse poly(A) seq	pgRNA.1139
1140	chr8	47182229	chr8:47182229	ACACCTCAGCACCCCTTTAC,ATTTTAGTGATGTCTCACCA	30	72	0.579879	0.300744	-,+	4,20	0,4,0,20	*:*	ENSMUSG00000038143	Stox2	47182142	47182267	left,right	87,38	L8.R1	3,4	TGTGGAAAGGACGAAACACCGACACCTCAGCACCCCTTTACGTTTAGAGACGCGTCTCATCCCAATTTTAGTGATGTCTCACCAGTTTTAGAGCTAGAAATAGCAAGT	125	51	0.440311	mouse poly(A) seq	pgRNA.1140
1141	chr4	132854087	chr4:132854087	AGTTAACATCCTAATGACAT,GCAGAGAAACTTATGCATGT	59	63	0.414425	0.159776	-,+	11,23	0,11,2,21	*:*	ENSMUSG00000028879	Stx12	132854029	132854128	left,right	58,41	L3.R6	2,2	TGTGGAAAGGACGAAACACCGAGTTAACATCCTAATGACATGTTTAGAGACGCGTCTCATCCCAGCAGAGAAACTTATGCATGTGTTTTAGAGCTAGAAATAGCAAGT	99	61	0.2871	human melanoma	pgRNA.1141
1142	chr4	132854087	chr4:132854087	AGTTAACATCCTAATGACAT,ATGTGACCAGCAGAGAAACA	59	60	0.414425	0.21463	-,-	11,24	0,11,0,24	*:*	ENSMUSG00000028879	Stx12	132854029	132854142	left,right	58,55	L3.R8	2,1	TGTGGAAAGGACGAAACACCGAGTTAACATCCTAATGACATGTTTAGAGACGCGTCTCATCCCAATGTGACCAGCAGAGAAACAGTTTTAGAGCTAGAAATAGCAAGT	113	59.5	0.314527	human melanoma	pgRNA.1142
1143	chr4	132854087	chr4:132854087	AGTTAACATCCTAATGACAT,TTGGTATTAAGTAGGTGGGA	59	55	0.414425	0.258563	-,+	11,13	0,11,0,13	*:*	ENSMUSG00000028879	Stx12	132854029	132854096	left,right	58,9	L3.R4	2,2	TGTGGAAAGGACGAAACACCGAGTTAACATCCTAATGACATGTTTAGAGACGCGTCTCATCCCATTGGTATTAAGTAGGTGGGAGTTTTAGAGCTAGAAATAGCAAGT	67	57	0.336494	human melanoma	pgRNA.1143
1144	chr4	132854087	chr4:132854087	AGTTAACATCCTAATGACAT,CGCAGAGAAACTTATGCATG	59	55	0.414425	0.112371	-,+	11,24	0,11,0,24	*:*	ENSMUSG00000028879	Stx12	132854029	132854127	left,right	58,40	L3.R5	2,2	TGTGGAAAGGACGAAACACCGAGTTAACATCCTAATGACATGTTTAGAGACGCGTCTCATCCCACGCAGAGAAACTTATGCATGGTTTTAGAGCTAGAAATAGCAAGT	98	57	0.263398	human melanoma	pgRNA.1144
[truncated: 574 more rows]

## Sheet: pKO_oligos
pgrna_id	oligo_sequence
[truncated: 1,718 more rows]
