# Supplementary material for: Multiplexed screening reveals how cancer-specific alternative polyadenylation shapes tumor growth in vivo
Source: Nat Commun. 2024 Feb 1;15:959. doi: 10.1038/s41467-024-44931-x (PMC10834521; doi:10.1038/s41467-024-44931-x)
Supplement: Supplementary file 6 — Supplementary Data 5 [file 41467_2024_44931_MOESM6_ESM.xls]

## Sheet: all.fc.per-pgRNA
Supplemtary Table 5. pKO CRISPR screen results per pgRNA
Fold changes per individual pgRNA in in vitro and in vivo screens
fc_start_vs_vitro = fold change in vitro versus strart; normfc_start_vs_vitro = normalized fold change in vitro versus strart
fc_start_vs_vivo = fold change in vivo versus strart; normfc_start_vs_vivo = normalized fold change in vivo versus strart
id	target	target_type	fc_start_vs_vitro	normfc_start_vs_vitro	fc_start_vs_vivo	normfc_start_vs_vivo
pgRNA.1	chr10:77984781	mouse poly(A) seq	1.9355	1.9243	7.1339	15.093
pgRNA.2	chr10:77984781	mouse poly(A) seq	1.634	1.6245	0.065264	0.13808
pgRNA.3	chr10:77984781	mouse poly(A) seq	0.5732	0.56987	0.18457	0.39048
pgRNA.4	chr10:77984781	mouse poly(A) seq	0.9436	0.93812	0.2083	0.4407
pgRNA.5	chr10:77984781	mouse poly(A) seq	1.7242	1.7142	1.1498	2.4325
pgRNA.6	chr10:77984781	mouse poly(A) seq	1.9144	1.9033	0.46168	0.97676
pgRNA.7	chr10:77984781	mouse poly(A) seq	0.42262	0.42016	0.96902	2.0501
pgRNA.8	chr10:77984781	mouse poly(A) seq	1.1008	1.0944	0.18292	0.38699
pgRNA.9	chr10:77984781	mouse poly(A) seq	0.43812	0.43557	0.10796	0.2284
pgRNA.10	chr10:77984781	mouse poly(A) seq	0.36428	0.36216	0.10549	0.22319
pgRNA.11	chr2:172352922	mouse poly(A) seq	1.3143	1.3067	0.61411	1.2992
pgRNA.12	chr2:172352922	mouse poly(A) seq	0.89661	0.8914	0.84455	1.7868
pgRNA.13	chr2:172352922	mouse poly(A) seq	1.3912	1.3832	0.13383	0.28313
pgRNA.14	chr2:172352922	mouse poly(A) seq	0.84187	0.83698	0.69894	1.4787
pgRNA.15	chr2:172352922	mouse poly(A) seq	0.56353	0.56026	4.6471	9.8317
pgRNA.16	chr2:172352922	mouse poly(A) seq	1.1037	1.0973	3.6061	7.6294
pgRNA.17	chr2:172352922	mouse poly(A) seq	0.8853	0.88017	7.0688	14.955
pgRNA.18	chr2:172352922	mouse poly(A) seq	0.98262	0.97691	3.3255	7.0357
pgRNA.19	chr2:172352922	mouse poly(A) seq	0.51927	0.51626	1.9096	4.04
pgRNA.20	chr2:172352922	mouse poly(A) seq	0.91713	0.91181	0.24183	0.51163
pgRNA.21	chr15:99728023	mouse poly(A) seq	0.58538	0.58199	0.13309	0.28158
pgRNA.22	chr15:99728023	mouse poly(A) seq	0.74377	0.73946	0.73552	1.5561
pgRNA.23	chr15:99728023	mouse poly(A) seq	1.0956	1.0893	3.1529	6.6705
pgRNA.24	chr15:99728023	mouse poly(A) seq	0.84064	0.83576	0.54025	1.143
pgRNA.25	chr15:99728023	mouse poly(A) seq	0.9163	0.91098	3.3284	7.0417
pgRNA.26	chr15:99728023	mouse poly(A) seq	0.84584	0.84093	9.7769	20.685
pgRNA.27	chr15:99728023	mouse poly(A) seq	0.27942	0.2778	0.28814	0.6096
pgRNA.28	chr15:99728023	mouse poly(A) seq	0.9487	0.9432	0.16177	0.34226
pgRNA.29	chr15:99728023	mouse poly(A) seq	1.0956	1.0893	3.1529	6.6705
pgRNA.30	chr15:99728023	mouse poly(A) seq	0.84064	0.83576	0.54025	1.143
pgRNA.31	chr16:14473682	mouse poly(A) seq	0.64009	0.63637	0.10142	0.21456
pgRNA.32	chr16:14473682	mouse poly(A) seq	1.3282	1.3204	0.80395	1.7009
pgRNA.33	chr16:14473682	mouse poly(A) seq	0.86505	0.86003	0.19129	0.40471
pgRNA.34	chr16:14473682	mouse poly(A) seq	1.6191	1.6097	1.5632	3.3072
pgRNA.35	chr16:14473682	mouse poly(A) seq	1.3282	1.3204	0.80395	1.7009
pgRNA.36	chr16:14473682	mouse poly(A) seq	1.6191	1.6097	1.5632	3.3072
pgRNA.37	chr16:14473682	mouse poly(A) seq	1.3988	1.3907	0.17768	0.37591
pgRNA.38	chr16:14473682	mouse poly(A) seq	1.6483	1.6388	1.274	2.6954
pgRNA.39	chr16:14473682	mouse poly(A) seq	2.1796	2.1669	0.3585	0.75846
pgRNA.40	chr16:14473682	mouse poly(A) seq	1.5483	1.5394	1.2426	2.629
pgRNA.41	chr9:122379798	mouse poly(A) seq	0.77554	0.77104	0.719	1.5212
pgRNA.42	chr9:122379798	mouse poly(A) seq	1.1743	1.1675	0.23729	0.50202
pgRNA.43	chr9:122379798	mouse poly(A) seq	1.1743	1.1675	0.23729	0.50202
pgRNA.44	chr9:122379798	mouse poly(A) seq	2.5048	2.4903	0.97451	2.0617
pgRNA.45	chr9:122379798	mouse poly(A) seq	1.9173	1.9062	0.071317	0.15088
pgRNA.46	chr9:122379798	mouse poly(A) seq	0.96152	0.95594	0.089798	0.18998
pgRNA.47	chr9:122379798	mouse poly(A) seq	1.2111	1.2041	0.91483	1.9355
pgRNA.48	chr9:122379798	mouse poly(A) seq	1.4967	1.488	1.1146	2.358
pgRNA.49	chr9:122379798	mouse poly(A) seq	0.89666	0.89146	10.522	22.261
pgRNA.50	chr9:122379798	mouse poly(A) seq	1.4967	1.488	1.1146	2.358
pgRNA.51	chr2:22940570	human melanoma	0.36404	0.36192	0.22128	0.46815
pgRNA.52	chr2:22940570	human melanoma	0.82304	0.81826	0.34515	0.73022
pgRNA.53	chr2:22940570	human melanoma	1.0077	1.0019	0.10783	0.22812
pgRNA.54	chr2:22940570	human melanoma	0.50105	0.49814	0.17504	0.37032
pgRNA.55	chr2:22940570	human melanoma	0.6658	0.66194	1.9122	4.0456
pgRNA.56	chr2:22940570	human melanoma	0.95992	0.95435	0.1	0.21157
pgRNA.57	chr2:22940570	human melanoma	0.55827	0.55503	0.10776	0.22798
pgRNA.58	chr2:22940570	human melanoma	0.43114	0.42864	0.063972	0.13534
pgRNA.59	chr2:22940570	human melanoma	0.5729	0.56957	11.202	23.699
pgRNA.60	chr2:22940570	human melanoma	0.82171	0.81694	0.09204	0.19473
pgRNA.61	chr2:91211448	human melanoma	0.45393	0.4513	0.39288	0.83121
pgRNA.62	chr2:91211448	human melanoma	0.82584	0.82105	0.57115	1.2084
pgRNA.63	chr2:91211448	human melanoma	0.7071	0.703	0.16096	0.34054
pgRNA.64	chr2:91211448	human melanoma	1.057	1.0508	0.23898	0.5056
pgRNA.65	chr2:91211448	human melanoma	1.081	1.0748	0.50958	1.0781
pgRNA.66	chr2:91211448	human melanoma	1.1392	1.1326	0.68505	1.4493
pgRNA.67	chr2:91211448	human melanoma	0.62999	0.62633	0.28936	0.61219
pgRNA.68	chr2:91211448	human melanoma	1.3901	1.382	2.442	5.1664
pgRNA.69	chr2:91211448	human melanoma	1.3855	1.3775	0.092539	0.19578
pgRNA.70	chr2:91211448	human melanoma	0.57174	0.56842	0.55956	1.1838
pgRNA.71	chr4:129010767	human melanoma	1.5532	1.5442	0.61483	1.3008
pgRNA.72	chr4:129010767	human melanoma	1.1264	1.1199	0.94164	1.9922
pgRNA.73	chr4:129010767	human melanoma	1.0156	1.0097	7.175	15.18
pgRNA.74	chr4:129010767	human melanoma	1.219	1.2119	0.27562	0.58312
pgRNA.75	chr4:129010767	human melanoma	1.4954	1.4867	0.43492	0.92015
pgRNA.76	chr4:129010767	human melanoma	1.5741	1.565	0.32768	0.69326
pgRNA.77	chr4:129010767	human melanoma	2.8506	2.8341	2.3195	4.9073
pgRNA.78	chr4:129010767	human melanoma	0.42426	0.42179	0.13346	0.28235
pgRNA.79	chr4:129010767	human melanoma	0.82044	0.81568	0.11767	0.24896
pgRNA.80	chr4:129010767	human melanoma	0.75155	0.74719	0.52337	1.1073
pgRNA.81	chr11:94339896	mouse poly(A) seq	3.1827	3.1642	0.49796	1.0535
pgRNA.82	chr11:94339896	mouse poly(A) seq	0.55233	0.54912	0.064748	0.13698
pgRNA.83	chr11:94339896	mouse poly(A) seq	0.44959	0.44698	0.21278	0.45018
pgRNA.84	chr11:94339896	mouse poly(A) seq	0.6592	0.65537	0.12748	0.26971
pgRNA.85	chr11:94339896	mouse poly(A) seq	0.31308	0.31127	2.4202	5.1203
pgRNA.86	chr11:94339896	mouse poly(A) seq	1.34	1.3322	0.40487	0.85656
pgRNA.87	chr11:94339896	mouse poly(A) seq	1.4777	1.4691	0.85433	1.8075
pgRNA.88	chr11:94339896	mouse poly(A) seq	0.86009	0.8551	0.97475	2.0622
pgRNA.89	chr11:94339896	mouse poly(A) seq	0.46166	0.45898	0.12436	0.2631
pgRNA.90	chr11:94339896	mouse poly(A) seq	1.5207	1.5119	0.47898	1.0134
pgRNA.91	chr7:141631624	mouse poly(A) seq	1.0712	1.065	0.067869	0.14359
pgRNA.92	chr7:141631624	mouse poly(A) seq	0.90756	0.90229	0.37475	0.79284
pgRNA.93	chr7:141631624	mouse poly(A) seq	0.90756	0.90229	0.37475	0.79284
pgRNA.94	chr7:141631624	mouse poly(A) seq	1.6064	1.597	0.34055	0.72049
pgRNA.95	chr7:141631624	mouse poly(A) seq	1.3978	1.3897	0.65566	1.3872
pgRNA.96	chr7:141631624	mouse poly(A) seq	1.5285	1.5197	0.33446	0.7076
pgRNA.97	chr7:141631624	mouse poly(A) seq	1.0516	1.0455	0.12366	0.26162
pgRNA.98	chr7:141631624	mouse poly(A) seq	1.5452	1.5362	0.49529	1.0479
pgRNA.99	chr7:141631624	mouse poly(A) seq	1.1555	1.1488	0.44496	0.94138
pgRNA.100	chr7:141631624	mouse poly(A) seq	1.1555	1.1488	0.44496	0.94138
pgRNA.101	chr7:105635632	human melanoma	1.3026	1.295	0.77766	1.6453
pgRNA.102	chr7:105635632	human melanoma	0.6624	0.65855	0.074024	0.15661
pgRNA.103	chr7:105635632	human melanoma	1.6477	1.6381	5.953	12.594
pgRNA.104	chr7:105635632	human melanoma	1.3533	1.3454	0.68869	1.457
pgRNA.105	chr7:105635632	human melanoma	0.9938	0.98804	0.45273	0.95782
pgRNA.106	chr7:105635632	human melanoma	1.0069	1.0011	0.98228	2.0782
pgRNA.107	chr7:105635632	human melanoma	1.3046	1.2971	0.38602	0.81668
pgRNA.108	chr7:105635632	human melanoma	1.0783	1.072	0.10964	0.23195
pgRNA.109	chr7:105635632	human melanoma	0.63247	0.6288	0.85986	1.8192
pgRNA.110	chr7:105635632	human melanoma	1.2399	1.2327	0.4715	0.99753
pgRNA.111	chr3:88646904	human melanoma	0.88174	0.87662	0.65232	1.3801
pgRNA.112	chr3:88646904	human melanoma	0.12784	0.1271	0.068589	0.14511
pgRNA.113	chr3:88646904	human melanoma	1.8025	1.792	1.1341	2.3994
pgRNA.114	chr3:88646904	human melanoma	0.22449	0.22319	0.12376	0.26184
pgRNA.115	chr3:88646904	human melanoma	1.0577	1.0516	0.28079	0.59405
pgRNA.116	chr3:88646904	human melanoma	0.94944	0.94393	0.59821	1.2656
pgRNA.117	chr3:88646904	human melanoma	0.94944	0.94393	0.59821	1.2656
pgRNA.118	chr3:88646904	human melanoma	1.0729	1.0667	0.30961	0.65502
pgRNA.119	chr3:88646904	human melanoma	1.3578	1.3499	0.53086	1.1231
pgRNA.120	chr3:88646904	human melanoma	0.75865	0.75424	0.39753	0.84103
pgRNA.121	chr2:39015564	mouse poly(A) seq	0.39079	0.38853	2.2449	4.7494
pgRNA.122	chr2:39015564	mouse poly(A) seq	0.71836	0.71419	0.061556	0.13023
pgRNA.123	chr2:39015564	mouse poly(A) seq	0.2943	0.2926	0.70301	1.4873
pgRNA.124	chr2:39015564	mouse poly(A) seq	0.60244	0.59895	0.090495	0.19146
pgRNA.125	chr2:39015564	mouse poly(A) seq	0.55253	0.54932	0.075983	0.16075
pgRNA.126	chr2:39015564	mouse poly(A) seq	0.86121	0.85621	7.9394	16.797
pgRNA.127	chr2:39015564	mouse poly(A) seq	0.93721	0.93177	2.6005	5.5018
pgRNA.128	chr2:39015564	mouse poly(A) seq	0.82439	0.81961	0.099873	0.2113
pgRNA.129	chr2:39015564	mouse poly(A) seq	0.3515	0.34946	0.099364	0.21022
pgRNA.130	chr2:39015564	mouse poly(A) seq	0.83509	0.83024	0.17956	0.37989
pgRNA.131	chr11:4683358	mouse poly(A) seq	0.5953	0.59184	0.087457	0.18503
pgRNA.132	chr11:4683358	mouse poly(A) seq	1.1799	1.1731	0.40918	0.86568
pgRNA.133	chr11:4683358	mouse poly(A) seq	1.1997	1.1927	0.28459	0.60209
pgRNA.134	chr11:4683358	mouse poly(A) seq	0.68417	0.6802	1.913	4.0472
pgRNA.135	chr11:4683358	mouse poly(A) seq	0.52779	0.52473	1.5411	3.2605
pgRNA.136	chr11:4683358	mouse poly(A) seq	1.6357	1.6262	3.6182	7.6548
pgRNA.137	chr11:4683358	mouse poly(A) seq	0.56405	0.56077	0.32985	0.69784
pgRNA.138	chr11:4683358	mouse poly(A) seq	0.5584	0.55516	0.44642	0.94448
pgRNA.139	chr11:4683358	mouse poly(A) seq	2.2342	2.2212	0.39661	0.8391
pgRNA.140	chr11:4683358	mouse poly(A) seq	1.2516	1.2443	1.0479	2.217
pgRNA.141	chr6:114859198	mouse poly(A) seq	0.32976	0.32785	0.36227	0.76643
pgRNA.142	chr6:114859198	mouse poly(A) seq	0.51468	0.51169	0.16546	0.35006
pgRNA.143	chr6:114859198	mouse poly(A) seq	0.33002	0.32811	0.054906	0.11616
pgRNA.144	chr6:114859198	mouse poly(A) seq	0.58188	0.57851	0.19289	0.40809
pgRNA.145	chr6:114859198	mouse poly(A) seq	0.32515	0.32326	1.0991	2.3253
pgRNA.146	chr6:114859198	mouse poly(A) seq	0.52592	0.52287	0.25118	0.53142
pgRNA.147	chr6:114859198	mouse poly(A) seq	0.96478	0.95918	1.9014	4.0226
pgRNA.148	chr6:114859198	mouse poly(A) seq	0.76569	0.76125	0.070723	0.14963
pgRNA.149	chr6:114859198	mouse poly(A) seq	0.24472	0.2433	0.064118	0.13565
pgRNA.150	chr6:114859198	mouse poly(A) seq	1.2404	1.2332	0.22099	0.46755
pgRNA.151	chr18:77782487	mouse poly(A) seq	0.85418	0.84922	0.064949	0.13741
pgRNA.152	chr18:77782487	mouse poly(A) seq	1.8764	1.8655	1.5639	3.3088
pgRNA.153	chr18:77782487	mouse poly(A) seq	1.4086	1.4004	0.50681	1.0722
pgRNA.154	chr18:77782487	mouse poly(A) seq	0.76972	0.76526	2.9764	6.2971
pgRNA.155	chr18:77782487	mouse poly(A) seq	1.2109	1.2038	0.51917	1.0984
pgRNA.156	chr18:77782487	mouse poly(A) seq	1.175	1.1682	0.15687	0.33188
pgRNA.157	chr18:77782487	mouse poly(A) seq	1.1895	1.1826	2.2497	4.7595
pgRNA.158	chr18:77782487	mouse poly(A) seq	4.4478	4.422	3.1831	6.7343
pgRNA.159	chr18:77782487	mouse poly(A) seq	1.1514	1.1447	0.38984	0.82477
pgRNA.160	chr18:77782487	mouse poly(A) seq	1.0714	1.0651	0.51597	1.0916
pgRNA.161	chr16:97437074	mouse poly(A) seq	1.318	1.3103	0.65055	1.3763
pgRNA.162	chr16:97437074	mouse poly(A) seq	1.4425	1.4341	3.1098	6.5794
pgRNA.163	chr16:97437074	mouse poly(A) seq	1.4194	1.4112	2.961	6.2645
pgRNA.164	chr16:97437074	mouse poly(A) seq	1.1395	1.1329	0.2187	0.4627
pgRNA.165	chr16:97437074	mouse poly(A) seq	1.0737	1.0675	0.11042	0.23361
pgRNA.166	chr16:97437074	mouse poly(A) seq	1.48	1.4714	0.63159	1.3362
pgRNA.167	chr16:97437074	mouse poly(A) seq	0.86022	0.85523	2.0752	4.3905
pgRNA.168	chr16:97437074	mouse poly(A) seq	0.78662	0.78206	1.032	2.1833
pgRNA.169	chr16:97437074	mouse poly(A) seq	1.1124	1.106	0.30462	0.64447
pgRNA.170	chr16:97437074	mouse poly(A) seq	1.5067	1.498	0.45434	0.96123
pgRNA.171	chr9:70008230	human melanoma	2.0818	2.0698	0.67632	1.4309
pgRNA.172	chr9:70008230	human melanoma	1.0912	1.0849	3.5	7.4049
pgRNA.173	chr9:70008230	human melanoma	1.5766	1.5674	2.6439	5.5937
pgRNA.174	chr9:70008230	human melanoma	0.74746	0.74312	2.9543	6.2503
pgRNA.175	chr9:70008230	human melanoma	0.68865	0.68465	0.11694	0.2474
pgRNA.176	chr9:70008230	human melanoma	0.87049	0.86544	0.60675	1.2837
pgRNA.177	chr9:70008230	human melanoma	0.89743	0.89222	0.65692	1.3898
pgRNA.178	chr9:70008230	human melanoma	0.9659	0.96029	0.32242	0.68213
pgRNA.179	chr9:70008230	human melanoma	0.863	0.85799	0.15692	0.332
pgRNA.180	chr9:70008230	human melanoma	0.92084	0.91549	1.1726	2.4809
pgRNA.181	chr6:39609066	human melanoma	0.49729	0.4944	0.27961	0.59157
pgRNA.182	chr6:39609066	human melanoma	1.1302	1.1237	1.031	2.1812
pgRNA.183	chr6:39609066	human melanoma	0.54624	0.54307	0.047774	0.10107
pgRNA.184	chr6:39609066	human melanoma	0.62984	0.62618	0.29987	0.63441
pgRNA.185	chr6:39609066	human melanoma	0.78024	0.77571	0.18117	0.38328
pgRNA.186	chr6:39609066	human melanoma	0.36059	0.3585	0.047742	0.10101
pgRNA.187	chr6:39609066	human melanoma	1.1635	1.1568	0.29722	0.62881
pgRNA.188	chr6:39609066	human melanoma	1.354	1.3461	0.61891	1.3094
pgRNA.189	chr6:39609066	human melanoma	0.69736	0.69331	1.1601	2.4544
pgRNA.190	chr6:39609066	human melanoma	0.26326	0.26173	0.057243	0.12111
pgRNA.191	chr4:139291241	mouse poly(A) seq	1.2661	1.2587	0.12451	0.26343
pgRNA.192	chr4:139291241	mouse poly(A) seq	1.3159	1.3082	0.70788	1.4976
pgRNA.193	chr4:139291241	mouse poly(A) seq	1.1521	1.1454	0.25104	0.53111
pgRNA.194	chr4:139291241	mouse poly(A) seq	0.94918	0.94367	0.13801	0.29198
pgRNA.195	chr4:139291241	mouse poly(A) seq	0.88908	0.88392	0.2406	0.50904
pgRNA.196	chr4:139291241	mouse poly(A) seq	0.68572	0.68174	0.13572	0.28713
pgRNA.197	chr4:139291241	mouse poly(A) seq	1.2978	1.2903	0.1185	0.25071
pgRNA.198	chr4:139291241	mouse poly(A) seq	1.0873	1.081	0.79965	1.6918
pgRNA.199	chr4:139291241	mouse poly(A) seq	1.5103	1.5015	2.3997	5.077
pgRNA.200	chr4:139291241	mouse poly(A) seq	0.78182	0.77728	0.29121	0.6161
pgRNA.201	chr1:121501566	mouse poly(A) seq	0.78276	0.77821	0.40163	0.84971
pgRNA.202	chr1:121501566	mouse poly(A) seq	1.1999	1.193	0.44736	0.94647
pgRNA.203	chr1:121501566	mouse poly(A) seq	1.0136	1.0077	0.96503	2.0417
pgRNA.204	chr1:121501566	mouse poly(A) seq	0.65703	0.65322	0.089971	0.19035
pgRNA.205	chr1:121501566	mouse poly(A) seq	1.6756	1.6658	2.5142	5.3193
pgRNA.206	chr1:121501566	mouse poly(A) seq	1.028	1.022	3.2738	6.9262
pgRNA.207	chr1:121501566	mouse poly(A) seq	1.0559	1.0498	0.34376	0.72728
pgRNA.208	chr1:121501566	mouse poly(A) seq	0.75966	0.75525	0.27207	0.57561
pgRNA.209	chr1:121501566	mouse poly(A) seq	1.5268	1.518	0.077232	0.1634
pgRNA.210	chr1:121501566	mouse poly(A) seq	0.6328	0.62913	0.10321	0.21836
pgRNA.211	chr4:155824319	human melanoma	0.86551	0.86048	0.13306	0.2815
pgRNA.212	chr4:155824319	human melanoma	0.83644	0.83158	0.3027	0.6404
pgRNA.213	chr4:155824319	human melanoma	0.54808	0.5449	0.5072	1.0731
pgRNA.214	chr4:155824319	human melanoma	0.50948	0.50652	2.7052	5.7232
pgRNA.215	chr4:155824319	human melanoma	1.6335	1.624	0.68066	1.44
pgRNA.216	chr4:155824319	human melanoma	0.89683	0.89162	7.8387	16.584
pgRNA.217	chr4:155824319	human melanoma	0.9552	0.94966	0.10824	0.22901
pgRNA.218	chr4:155824319	human melanoma	0.72253	0.71833	0.24197	0.51193
pgRNA.219	chr4:155824319	human melanoma	0.59381	0.59036	0.099814	0.21117
pgRNA.220	chr4:155824319	human melanoma	1.517	1.5082	0.048411	0.10242
pgRNA.221	chr8:13781857	mouse poly(A) seq	1.3997	1.3915	0.6001	1.2696
pgRNA.222	chr8:13781857	mouse poly(A) seq	1	0.99423	0.20105	0.42535
pgRNA.223	chr8:13781857	mouse poly(A) seq	1.4936	1.4849	0.37378	0.79079
pgRNA.224	chr8:13781857	mouse poly(A) seq	1.0028	0.99702	0.18079	0.38248
pgRNA.225	chr8:13781857	mouse poly(A) seq	1.4258	1.4175	0.32099	0.67911
pgRNA.226	chr8:13781857	mouse poly(A) seq	0.88631	0.88117	0.23822	0.50398
pgRNA.227	chr8:13781857	mouse poly(A) seq	0.86602	0.86099	0.1416	0.29959
pgRNA.228	chr8:13781857	mouse poly(A) seq	1.2666	1.2593	0.63408	1.3415
pgRNA.229	chr8:13781857	mouse poly(A) seq	1.2115	1.2044	0.16051	0.33959
pgRNA.230	chr8:13781857	mouse poly(A) seq	0.89529	0.89009	6.3584	13.452
pgRNA.231	chr2:132307596	mouse poly(A) seq	0.9133	0.908	0.91408	1.9339
pgRNA.232	chr2:132307596	mouse poly(A) seq	0.57917	0.57581	0.17749	0.37552
pgRNA.233	chr2:132307596	mouse poly(A) seq	1.1085	1.1021	0.59589	1.2607
pgRNA.234	chr2:132307596	mouse poly(A) seq	0.45755	0.4549	0.30739	0.65034
pgRNA.235	chr2:132307596	mouse poly(A) seq	1.1554	1.1487	1.1792	2.4949
pgRNA.236	chr2:132307596	mouse poly(A) seq	0.82299	0.81822	0.05923	0.12531
pgRNA.237	chr2:132307596	mouse poly(A) seq	1.5123	1.5035	0.19154	0.40523
pgRNA.238	chr2:132307596	mouse poly(A) seq	1.362	1.3541	1.8972	4.0139
pgRNA.239	chr2:132307596	mouse poly(A) seq	0.90817	0.9029	3.0085	6.3649
pgRNA.240	chr2:132307596	mouse poly(A) seq	1.1391	1.1325	0.63496	1.3434
pgRNA.241	chr2:91017045	mouse poly(A) seq	0.48187	0.47907	0.27031	0.57188
pgRNA.242	chr2:91017045	mouse poly(A) seq	1.1133	1.1069	0.12106	0.25613
pgRNA.243	chr2:91017045	mouse poly(A) seq	1.2913	1.2838	0.89701	1.8978
pgRNA.244	chr2:91017045	mouse poly(A) seq	0.92842	0.92303	0.96363	2.0387
pgRNA.245	chr2:91017045	mouse poly(A) seq	1.8465	1.8358	1.0423	2.2051
pgRNA.246	chr2:91017045	mouse poly(A) seq	0.62724	0.6236	2.5917	5.4832
pgRNA.247	chr2:91017045	mouse poly(A) seq	1.0237	1.0177	0.17856	0.37776
pgRNA.248	chr2:91017045	mouse poly(A) seq	0.93612	0.93069	0.62059	1.313
pgRNA.249	chr2:91017045	mouse poly(A) seq	1.5137	1.5049	0.17708	0.37464
pgRNA.250	chr2:91017045	mouse poly(A) seq	1.4102	1.402	1.4871	3.1463
pgRNA.251	chr9:57750725	mouse poly(A) seq	1.5129	1.5042	1.0114	2.1397
pgRNA.252	chr9:57750725	mouse poly(A) seq	1.3535	1.3456	0.44877	0.94944
pgRNA.253	chr9:57750725	mouse poly(A) seq	0.96565	0.96004	0.16581	0.35079
pgRNA.254	chr9:57750725	mouse poly(A) seq	1.734	1.724	1.4894	3.151
pgRNA.255	chr9:57750725	mouse poly(A) seq	1.0264	1.0205	0.26875	0.56859
pgRNA.256	chr9:57750725	mouse poly(A) seq	0.84963	0.8447	0.4758	1.0066
pgRNA.257	chr9:57750725	mouse poly(A) seq	0.7108	0.70668	0.25611	0.54185
pgRNA.258	chr9:57750725	mouse poly(A) seq	1.8092	1.7987	0.23692	0.50123
pgRNA.259	chr9:57750725	mouse poly(A) seq	0.82997	0.82515	0.17747	0.37547
pgRNA.260	chr9:57750725	mouse poly(A) seq	0.82864	0.82383	1.1291	2.3888
pgRNA.261	chr1:172122086	human melanoma	1.164	1.1572	3.9881	8.4375
pgRNA.262	chr1:172122086	human melanoma	0.88552	0.88038	2.8225	5.9714
pgRNA.263	chr1:172122086	human melanoma	0.70625	0.70215	0.80296	1.6988
pgRNA.264	chr1:172122086	human melanoma	1.1063	1.0999	1.7238	3.6469
pgRNA.265	chr1:172122086	human melanoma	0.9359	0.93047	0.29135	0.6164
pgRNA.266	chr1:172122086	human melanoma	0.65889	0.65506	0.4703	0.99499
pgRNA.267	chr1:172122086	human melanoma	1.3982	1.3901	0.1605	0.33956
pgRNA.268	chr1:172122086	human melanoma	0.8257	0.82091	0.38105	0.80618
pgRNA.269	chr1:172122086	human melanoma	1.1268	1.1202	0.096021	0.20315
pgRNA.270	chr1:172122086	human melanoma	1.3811	1.3731	0.83509	1.7668
pgRNA.271	chr2:172381054	mouse poly(A) seq	0.97451	0.96885	0.47742	1.01
pgRNA.272	chr2:172381054	mouse poly(A) seq	0.62194	0.61833	0.2325	0.4919
pgRNA.273	chr2:172381054	mouse poly(A) seq	0.56137	0.55811	0.063663	0.13469
pgRNA.274	chr2:172381054	mouse poly(A) seq	1.0403	1.0343	1.8827	3.9832
pgRNA.275	chr2:172381054	mouse poly(A) seq	1.042	1.0359	1.4949	3.1628
pgRNA.276	chr2:172381054	mouse poly(A) seq	0.56725	0.56395	1.0479	2.2171
pgRNA.277	chr2:172381054	mouse poly(A) seq	1.2909	1.2834	0.33951	0.7183
pgRNA.278	chr2:172381054	mouse poly(A) seq	1.0653	1.0591	0.32721	0.69226
pgRNA.279	chr2:172381054	mouse poly(A) seq	0.57186	0.56854	0.13855	0.29312
pgRNA.280	chr2:172381054	mouse poly(A) seq	0.91973	0.91439	0.13708	0.29001
pgRNA.281	chr4:151981195	human melanoma	0.69273	0.68871	0.15015	0.31767
pgRNA.282	chr4:151981195	human melanoma	0.82499	0.8202	0.14558	0.30799
pgRNA.283	chr4:151981195	human melanoma	0.94157	0.93611	0.21301	0.45066
pgRNA.284	chr4:151981195	human melanoma	0.92084	0.91549	0.85925	1.8179
pgRNA.285	chr4:151981195	human melanoma	0.6791	0.67516	0.12578	0.26611
pgRNA.286	chr4:151981195	human melanoma	0.99402	0.98825	0.38798	0.82083
pgRNA.287	chr4:151981195	human melanoma	3.2362	3.2174	0.076486	0.16182
pgRNA.288	chr4:151981195	human melanoma	1.0055	0.99965	1.2716	2.6902
pgRNA.289	chr4:151981195	human melanoma	0.61482	0.61125	0.29106	0.61579
pgRNA.290	chr4:151981195	human melanoma	0.47482	0.47206	0.30507	0.64541
pgRNA.291	chr18:35675055	mouse poly(A) seq	1.1245	1.118	0.15897	0.33632
pgRNA.292	chr18:35675055	mouse poly(A) seq	1.1314	1.1248	0.17836	0.37734
pgRNA.293	chr18:35675055	mouse poly(A) seq	1.101	1.0946	2.8068	5.9383
pgRNA.294	chr18:35675055	mouse poly(A) seq	1.1891	1.1822	0.31962	0.67621
pgRNA.295	chr18:35675055	mouse poly(A) seq	1.1891	1.1822	0.31962	0.67621
pgRNA.296	chr18:35675055	mouse poly(A) seq	1.2875	1.28	1.2346	2.612
pgRNA.297	chr18:35675055	mouse poly(A) seq	1.3283	1.3206	0.46904	0.99233
pgRNA.298	chr18:35675055	mouse poly(A) seq	0.90007	0.89485	0.15324	0.32421
pgRNA.299	chr18:35675055	mouse poly(A) seq	1.1181	1.1116	7.1706	15.171
pgRNA.300	chr18:35675055	mouse poly(A) seq	1.7779	1.7676	0.25192	0.53297
pgRNA.301	chr6:88257896	mouse poly(A) seq	0.62693	0.6233	0.66621	1.4095
pgRNA.302	chr6:88257896	mouse poly(A) seq	1.3624	1.3545	0.12776	0.27029
pgRNA.303	chr6:88257896	mouse poly(A) seq	1.3871	1.3791	0.56814	1.202
pgRNA.304	chr6:88257896	mouse poly(A) seq	0.85085	0.84592	2.9972	6.341
pgRNA.305	chr6:88257896	mouse poly(A) seq	1.0634	1.0573	0.33238	0.7032
pgRNA.306	chr6:88257896	mouse poly(A) seq	1.6204	1.611	0.21495	0.45475
pgRNA.307	chr6:88257896	mouse poly(A) seq	0.93354	0.92813	3.2154	6.8028
pgRNA.308	chr6:88257896	mouse poly(A) seq	0.98826	0.98253	0.50945	1.0778
pgRNA.309	chr6:88257896	mouse poly(A) seq	1.7102	1.7003	0.17501	0.37025
pgRNA.310	chr6:88257896	mouse poly(A) seq	0.76244	0.75801	0.31132	0.65864
pgRNA.311	chr11:102838620	mouse poly(A) seq	1.0109	1.005	0.23717	0.50177
pgRNA.312	chr11:102838620	mouse poly(A) seq	0.63985	0.63613	0.094058	0.19899
pgRNA.313	chr11:102838620	mouse poly(A) seq	1.3748	1.3668	0.59137	1.2511
pgRNA.314	chr11:102838620	mouse poly(A) seq	0.44041	0.43786	0.27002	0.57127
pgRNA.315	chr11:102838620	mouse poly(A) seq	1.0398	1.0337	0.37291	0.78896
pgRNA.316	chr11:102838620	mouse poly(A) seq	0.7627	0.75827	0.89912	1.9022
pgRNA.317	chr11:102838620	mouse poly(A) seq	0.4282	0.42571	0.13725	0.29037
pgRNA.318	chr11:102838620	mouse poly(A) seq	0.65276	0.64897	0.47201	0.99861
pgRNA.319	chr11:102838620	mouse poly(A) seq	2.0818	2.0697	0.68662	1.4527
pgRNA.320	chr11:102838620	mouse poly(A) seq	2.0444	2.0326	1.0124	2.1419
pgRNA.321	chr8:124910236	human melanoma	1.8274	1.8168	12.521	26.491
pgRNA.322	chr8:124910236	human melanoma	1.3772	1.3692	4.143	8.7653
pgRNA.323	chr8:124910236	human melanoma	1.4366	1.4283	1.1001	2.3273
pgRNA.324	chr8:124910236	human melanoma	0.86827	0.86323	2.8029	5.93
pgRNA.325	chr8:124910236	human melanoma	1.5463	1.5373	0.15446	0.32679
pgRNA.326	chr8:124910236	human melanoma	0.87832	0.87322	6.0253	12.747
pgRNA.327	chr8:124910236	human melanoma	1.3436	1.3358	0.16136	0.34139
pgRNA.328	chr8:124910236	human melanoma	1.5987	1.5894	0.48973	1.0361
pgRNA.329	chr8:124910236	human melanoma	2.9214	2.9044	3.0905	6.5385
pgRNA.330	chr8:124910236	human melanoma	1.5426	1.5337	2.3056	4.8779
pgRNA.331	chr2:120089492	mouse poly(A) seq	0.78473	0.78017	0.58792	1.2438
pgRNA.332	chr2:120089492	mouse poly(A) seq	0.91468	0.90937	1.2393	2.6219
pgRNA.333	chr2:120089492	mouse poly(A) seq	0.87475	0.86967	0.6767	1.4317
pgRNA.334	chr2:120089492	mouse poly(A) seq	1.707	1.6971	0.74412	1.5743
pgRNA.335	chr2:120089492	mouse poly(A) seq	1.4793	1.4707	0.34137	0.72222
pgRNA.336	chr2:120089492	mouse poly(A) seq	0.81858	0.81383	0.98452	2.0829
pgRNA.337	chr2:120089492	mouse poly(A) seq	0.65166	0.64788	0.78008	1.6504
pgRNA.338	chr2:120089492	mouse poly(A) seq	1.4875	1.4789	0.32195	0.68114
pgRNA.339	chr2:120089492	mouse poly(A) seq	1.0184	1.0125	0.41129	0.87016
pgRNA.340	chr2:120089492	mouse poly(A) seq	1.1189	1.1124	0.32154	0.68028
pgRNA.341	chr19:5370222	human melanoma	0.98758	0.98185	1.2866	2.7219
pgRNA.342	chr19:5370222	human melanoma	2.5496	2.5349	0.81332	1.7207
pgRNA.343	chr19:5370222	human melanoma	1.5943	1.5851	0.56432	1.1939
pgRNA.344	chr19:5370222	human melanoma	1.0397	1.0336	0.29544	0.62504
pgRNA.345	chr19:5370222	human melanoma	0.64968	0.64591	0.44954	0.95108
pgRNA.346	chr19:5370222	human melanoma	0.98758	0.98185	1.2866	2.7219
pgRNA.347	chr19:5370222	human melanoma	0.84609	0.84117	0.90328	1.911
pgRNA.348	chr19:5370222	human melanoma	1.0286	1.0226	0.17185	0.36357
pgRNA.349	chr19:5370222	human melanoma	0.65478	0.65098	0.59993	1.2692
pgRNA.350	chr19:5370222	human melanoma	1.1298	1.1232	0.60182	1.2732
pgRNA.351	chr7:44490149	mouse poly(A) seq	0.68572	0.68174	0.25292	0.5351
pgRNA.352	chr7:44490149	mouse poly(A) seq	1.3689	1.3609	1.0244	2.1673
pgRNA.353	chr7:44490149	mouse poly(A) seq	1.2046	1.1976	0.48702	1.0304
pgRNA.354	chr7:44490149	mouse poly(A) seq	0.90931	0.90403	0.25812	0.5461
pgRNA.355	chr7:44490149	mouse poly(A) seq	0.76798	0.76353	1.6241	3.436
pgRNA.356	chr7:44490149	mouse poly(A) seq	1.2632	1.2558	0.23552	0.49827
pgRNA.357	chr7:44490149	mouse poly(A) seq	0.70995	0.70583	0.13757	0.29105
pgRNA.358	chr7:44490149	mouse poly(A) seq	0.99686	0.99108	0.14564	0.30812
pgRNA.359	chr7:44490149	mouse poly(A) seq	0.63218	0.62851	0.40776	0.86267
pgRNA.360	chr7:44490149	mouse poly(A) seq	0.93896	0.93352	2.0488	4.3345
pgRNA.361	chr4:132722109	mouse poly(A) seq	0.58431	0.58092	0.92094	1.9484
pgRNA.362	chr4:132722109	mouse poly(A) seq	0.96667	0.96106	12.701	26.87
pgRNA.363	chr4:132722109	mouse poly(A) seq	0.53549	0.53238	0.1651	0.34929
pgRNA.364	chr4:132722109	mouse poly(A) seq	0.84487	0.83997	0.52356	1.1077
pgRNA.365	chr4:132722109	mouse poly(A) seq	0.40665	0.40429	0.30066	0.6361
pgRNA.366	chr4:132722109	mouse poly(A) seq	0.63032	0.62666	0.097103	0.20544
pgRNA.367	chr4:132722109	mouse poly(A) seq	0.63634	0.63265	0.22538	0.47682
pgRNA.368	chr4:132722109	mouse poly(A) seq	0.83595	0.8311	1.2112	2.5625
pgRNA.369	chr4:132722109	mouse poly(A) seq	0.62255	0.61893	0.47428	1.0034
pgRNA.370	chr4:132722109	mouse poly(A) seq	0.63862	0.63491	1.299	2.7483
pgRNA.371	chr7:73775942	mouse poly(A) seq	1.4137	1.4055	0.27179	0.57502
pgRNA.372	chr7:73775942	mouse poly(A) seq	1.0111	1.0053	0.50088	1.0597
pgRNA.373	chr7:73775942	mouse poly(A) seq	1.4389	1.4306	1.252	2.6489
pgRNA.374	chr7:73775942	mouse poly(A) seq	1.5733	1.5641	0.62548	1.3233
pgRNA.375	chr7:73775942	mouse poly(A) seq	1.3351	1.3273	0.29587	0.62597
pgRNA.376	chr7:73775942	mouse poly(A) seq	1.5537	1.5446	1.1524	2.4382
pgRNA.377	chr7:73775942	mouse poly(A) seq	1.5505	1.5415	0.23165	0.49009
pgRNA.378	chr7:73775942	mouse poly(A) seq	1.4768	1.4682	0.55489	1.174
pgRNA.379	chr7:73775942	mouse poly(A) seq	1.6204	1.611	0.48536	1.0269
pgRNA.380	chr7:73775942	mouse poly(A) seq	1.3845	1.3765	3.9136	8.2799
pgRNA.381	chr4:134526130	mouse poly(A) seq	1.2034	1.1964	0.30343	0.64195
pgRNA.382	chr4:134526130	mouse poly(A) seq	0.53771	0.53459	0.092557	0.19582
pgRNA.383	chr4:134526130	mouse poly(A) seq	0.34793	0.34591	0.065133	0.1378
pgRNA.384	chr4:134526130	mouse poly(A) seq	0.80898	0.80428	0.079413	0.16801
pgRNA.385	chr4:134526130	mouse poly(A) seq	0.92492	0.91955	3	6.3471
pgRNA.386	chr4:134526130	mouse poly(A) seq	0.4027	0.40036	0.079406	0.168
pgRNA.387	chr4:134526130	mouse poly(A) seq	0.69677	0.69272	0.36953	0.78179
pgRNA.388	chr4:134526130	mouse poly(A) seq	0.36618	0.36405	0.34547	0.73089
pgRNA.389	chr4:134526130	mouse poly(A) seq	0.65989	0.65606	0.062731	0.13272
pgRNA.390	chr4:134526130	mouse poly(A) seq	0.4854	0.48258	1.2389	2.6211
pgRNA.391	chr2:113709707	mouse poly(A) seq	0.56255	0.55928	0.15031	0.31801
pgRNA.392	chr2:113709707	mouse poly(A) seq	1.262	1.2547	0.33773	0.71453
pgRNA.393	chr2:113709707	mouse poly(A) seq	0.55329	0.55008	0.542	1.1467
pgRNA.394	chr2:113709707	mouse poly(A) seq	0.88103	0.87592	0.5889	1.2459
pgRNA.395	chr2:113709707	mouse poly(A) seq	0.95038	0.94486	0.30904	0.65382
pgRNA.396	chr2:113709707	mouse poly(A) seq	1.2254	1.2183	0.33411	0.70686
pgRNA.397	chr2:113709707	mouse poly(A) seq	0.54131	0.53816	0.99543	2.106
pgRNA.398	chr2:113709707	mouse poly(A) seq	1.1438	1.1371	0.54795	1.1593
pgRNA.399	chr3:89208656	mouse poly(A) seq	1.6457	1.6362	3.8802	8.2092
pgRNA.400	chr3:89208656	mouse poly(A) seq	1.2159	1.2089	0.065189	0.13792
pgRNA.401	chr3:89208656	mouse poly(A) seq	0.83256	0.82772	0.32483	0.68722
pgRNA.402	chr3:89208656	mouse poly(A) seq	1.4334	1.4251	0.79325	1.6782
pgRNA.403	chr3:89208656	mouse poly(A) seq	1.2336	1.2265	0.61839	1.3083
pgRNA.404	chr3:89208656	mouse poly(A) seq	0.74151	0.7372	0.19656	0.41586
pgRNA.405	chr3:89208656	mouse poly(A) seq	1.8057	1.7953	0.27837	0.58894
pgRNA.406	chr3:89208656	mouse poly(A) seq	0.78236	0.77782	5.0525	10.689
pgRNA.407	chr3:89208656	mouse poly(A) seq	1.2972	1.2897	0.74922	1.5851
pgRNA.408	chr3:89208656	mouse poly(A) seq	1.0055	0.99962	0.61205	1.2949
pgRNA.409	chr10:88446725	human melanoma	1.3178	1.3102	0.27008	0.57139
pgRNA.410	chr10:88446725	human melanoma	1.3628	1.3549	0.17588	0.3721
pgRNA.411	chr10:88446725	human melanoma	0.8723	0.86724	0.90596	1.9167
pgRNA.412	chr10:88446725	human melanoma	1.3976	1.3895	2.4317	5.1447
pgRNA.413	chr10:88446725	human melanoma	1.8913	1.8803	0.17784	0.37626
pgRNA.414	chr10:88446725	human melanoma	0.59956	0.59608	0.072097	0.15253
pgRNA.415	chr10:88446725	human melanoma	0.77741	0.7729	0.5562	1.1767
pgRNA.416	chr10:88446725	human melanoma	0.8723	0.86724	0.90596	1.9167
pgRNA.417	chr10:88446725	human melanoma	1.8834	1.8725	2.4333	5.1481
pgRNA.418	chr10:88446725	human melanoma	1.3628	1.3549	0.17588	0.3721
pgRNA.419	chr2:35307722	mouse poly(A) seq	0.73709	0.73281	0.19386	0.41014
pgRNA.420	chr2:35307722	mouse poly(A) seq	1.0977	1.0913	0.27569	0.58326
pgRNA.421	chr2:35307722	mouse poly(A) seq	0.79962	0.79498	3.0985	6.5554
pgRNA.422	chr2:35307722	mouse poly(A) seq	0.91138	0.90609	0.41131	0.87019
pgRNA.423	chr2:35307722	mouse poly(A) seq	0.95644	0.95089	1.1344	2.3999
pgRNA.424	chr2:35307722	mouse poly(A) seq	0.89649	0.89129	0.43372	0.9176
pgRNA.425	chr2:35307722	mouse poly(A) seq	0.84282	0.83793	4.8509	10.263
pgRNA.426	chr2:35307722	mouse poly(A) seq	0.36295	0.36084	4.6889	9.9201
pgRNA.427	chr2:35307722	mouse poly(A) seq	1.245	1.2378	0.29266	0.61916
pgRNA.428	chr2:35307722	mouse poly(A) seq	0.61397	0.61041	0.11619	0.24582
pgRNA.429	chr15:79029410	mouse poly(A) seq	0.71099	0.70686	0.17743	0.37538
pgRNA.430	chr15:79029410	mouse poly(A) seq	0.67959	0.67565	0.26292	0.55626
pgRNA.431	chr15:79029410	mouse poly(A) seq	0.73307	0.72881	0.908	1.921
pgRNA.432	chr15:79029410	mouse poly(A) seq	0.62667	0.62303	0.060113	0.12718
pgRNA.433	chr15:79029410	mouse poly(A) seq	1.0047	0.99883	0.26965	0.57049
pgRNA.434	chr15:79029410	mouse poly(A) seq	0.52881	0.52574	2.0167	4.2667
pgRNA.435	chr15:79029410	mouse poly(A) seq	1.4747	1.4661	0.57909	1.2252
pgRNA.436	chr15:79029410	mouse poly(A) seq	0.8478	0.84288	1.6219	3.4313
pgRNA.437	chr15:79029410	mouse poly(A) seq	0.86106	0.85607	0.21664	0.45833
pgRNA.438	chr15:79029410	mouse poly(A) seq	1.3786	1.3706	0.42517	0.89951
pgRNA.439	chr6:136808768	mouse poly(A) seq	0.52829	0.52522	0.11481	0.24291
pgRNA.440	chr6:136808768	mouse poly(A) seq	0.37273	0.37057	1.4072	2.9772
pgRNA.441	chr6:136808768	mouse poly(A) seq	0.52709	0.52403	0.22376	0.4734
pgRNA.442	chr6:136808768	mouse poly(A) seq	0.8781	0.873	3.6515	7.7253
pgRNA.443	chr6:136808768	mouse poly(A) seq	1.2123	1.2053	0.71604	1.5149
pgRNA.444	chr6:136808768	mouse poly(A) seq	0.7338	0.72954	6.7559	14.293
pgRNA.445	chr6:136808768	mouse poly(A) seq	0.58036	0.57699	0.18083	0.38257
pgRNA.446	chr6:136808768	mouse poly(A) seq	0.42106	0.41861	0.26046	0.55105
pgRNA.447	chr6:136808768	mouse poly(A) seq	1.2756	1.2682	0.45599	0.96473
pgRNA.448	chr6:136808768	mouse poly(A) seq	0.36457	0.36245	0.16495	0.34897
pgRNA.449	chr3:87915617	mouse poly(A) seq	0.56527	0.56199	1.0207	2.1595
pgRNA.450	chr3:87915617	mouse poly(A) seq	0.90078	0.89555	0.43797	0.9266
pgRNA.451	chr3:87915617	mouse poly(A) seq	1.5188	1.51	0.37561	0.79467
pgRNA.452	chr3:87915617	mouse poly(A) seq	0.99785	0.99206	3.9299	8.3142
pgRNA.453	chr3:87915617	mouse poly(A) seq	1.0901	1.0837	0.22414	0.4742
pgRNA.454	chr3:87915617	mouse poly(A) seq	0.97104	0.96541	3.1358	6.6343
pgRNA.455	chr3:87915617	mouse poly(A) seq	1.0318	1.0258	4.5492	9.6245
pgRNA.456	chr3:87915617	mouse poly(A) seq	0.75848	0.75408	0.26933	0.56981
pgRNA.457	chr3:87915617	mouse poly(A) seq	0.65296	0.64917	0.22215	0.47
pgRNA.458	chr1:93407774	mouse poly(A) seq	0.73039	0.72615	4.3169	9.1332
pgRNA.459	chr1:93407774	mouse poly(A) seq	0.75484	0.75046	0.27945	0.59122
pgRNA.460	chr1:93407774	mouse poly(A) seq	1.484	1.4754	1.1488	2.4304
pgRNA.461	chr1:93407774	mouse poly(A) seq	0.97898	0.9733	0.50059	1.0591
pgRNA.462	chr1:93407774	mouse poly(A) seq	1.0507	1.0446	3.7384	7.9091
pgRNA.463	chr1:93407774	mouse poly(A) seq	0.58702	0.58361	0.11981	0.25347
pgRNA.464	chr1:93407774	mouse poly(A) seq	0.82365	0.81887	0.10433	0.22073
pgRNA.465	chr1:93407774	mouse poly(A) seq	0.96341	0.95782	0.7245	1.5328
pgRNA.466	chr1:93407774	mouse poly(A) seq	0.91128	0.90599	0.25564	0.54085
pgRNA.467	chr1:93407774	mouse poly(A) seq	1.6577	1.6481	1.2494	2.6434
pgRNA.468	chr7:126865097	mouse poly(A) seq	1.5545	1.5454	0.53212	1.1258
pgRNA.469	chr7:126865097	mouse poly(A) seq	1.4123	1.4041	0.34297	0.72561
pgRNA.470	chr7:126865097	mouse poly(A) seq	1.1302	1.1236	0.17344	0.36693
pgRNA.471	chr7:126865097	mouse poly(A) seq	1.5392	1.5303	0.6069	1.284
pgRNA.472	chr7:126865097	mouse poly(A) seq	1.1304	1.1238	0.19314	0.40861
pgRNA.473	chr7:126865097	mouse poly(A) seq	1.517	1.5082	0.20962	0.44348
pgRNA.474	chr7:126865097	mouse poly(A) seq	1.1481	1.1414	0.28581	0.60468
pgRNA.475	chr7:126865097	mouse poly(A) seq	0.78351	0.77896	0.31045	0.65681
pgRNA.476	chr7:126865097	mouse poly(A) seq	1.5317	1.5228	0.20405	0.43171
pgRNA.477	chr7:126865097	mouse poly(A) seq	1.6657	1.6561	0.25557	0.5407
pgRNA.478	chr1:191622649	human melanoma	1.1085	1.1021	2.0173	4.2679
pgRNA.479	chr1:191622649	human melanoma	1.7754	1.7651	0.27995	0.59228
pgRNA.480	chr1:191622649	human melanoma	2.1232	2.1109	2.9566	6.2552
pgRNA.481	chr1:191622649	human melanoma	1.7144	1.7044	2.5478	5.3903
pgRNA.482	chr1:191622649	human melanoma	0.69622	0.69218	0.12083	0.25563
pgRNA.483	chr1:191622649	human melanoma	0.70643	0.70233	1.109	2.3462
pgRNA.484	chr1:191622649	human melanoma	1.4552	1.4468	0.66126	1.399
pgRNA.485	chr1:191622649	human melanoma	2.3487	2.3351	4.6851	9.9121
pgRNA.486	chr1:191622649	human melanoma	1.4786	1.47	1.4515	3.0709
pgRNA.487	chr1:191622649	human melanoma	1.394	1.3859	0.48713	1.0306
pgRNA.488	chr4:129647506	human melanoma	0.53181	0.52872	4.3452	9.1929
pgRNA.489	chr4:129647506	human melanoma	0.46924	0.46651	0.2823	0.59726
pgRNA.490	chr4:129647506	human melanoma	0.64582	0.64207	0.13971	0.29558
pgRNA.491	chr4:129647506	human melanoma	0.4353	0.43278	0.33354	0.70565
pgRNA.492	chr4:129647506	human melanoma	0.30752	0.30574	0.075577	0.15989
pgRNA.493	chr4:129647506	human melanoma	0.5868	0.5834	3.4856	7.3744
pgRNA.494	chr4:129647506	human melanoma	0.76667	0.76222	1.8653	3.9464
pgRNA.495	chr4:129647506	human melanoma	0.76856	0.7641	0.10243	0.2167
pgRNA.496	chr4:129647506	human melanoma	0.56446	0.56118	0.16408	0.34714
pgRNA.497	chr4:129647506	human melanoma	0.61236	0.6088	1.2723	2.6918
pgRNA.498	chr8:34137562	mouse poly(A) seq	0.83615	0.8313	3.7844	8.0064
pgRNA.499	chr8:34137562	mouse poly(A) seq	0.62588	0.62225	0.10731	0.22704
pgRNA.500	chr8:34137562	mouse poly(A) seq	0.84173	0.83685	0.67943	1.4374
pgRNA.501	chr8:34137562	mouse poly(A) seq	0.90185	0.89661	0.25133	0.53174
pgRNA.502	chr8:34137562	mouse poly(A) seq	0.87656	0.87147	0.75257	1.5922
pgRNA.503	chr8:34137562	mouse poly(A) seq	0.75986	0.75545	0.26314	0.55672
pgRNA.504	chr8:34137562	mouse poly(A) seq	1.2099	1.2028	3.5182	7.4432
pgRNA.505	chr8:34137562	mouse poly(A) seq	0.65558	0.65178	0.3746	0.79252
pgRNA.506	chr8:34137562	mouse poly(A) seq	0.74325	0.73894	0.46438	0.98246
pgRNA.507	chr8:34137562	mouse poly(A) seq	0.85052	0.84559	0.1403	0.29683
pgRNA.508	chr4:125109864	human melanoma	0.57114	0.56782	0.19684	0.41644
pgRNA.509	chr4:125109864	human melanoma	0.56758	0.56428	0.24381	0.51582
pgRNA.510	chr4:125109864	human melanoma	0.47863	0.47585	4.5276	9.5788
pgRNA.511	chr4:125109864	human melanoma	0.7533	0.74893	1.108	2.3442
pgRNA.512	chr4:125109864	human melanoma	1.3095	1.3019	0.50168	1.0614
pgRNA.513	chr4:125109864	human melanoma	0.71958	0.71541	0.96368	2.0388
pgRNA.514	chr4:125109864	human melanoma	0.80018	0.79553	1.018	2.1538
pgRNA.515	chr4:125109864	human melanoma	1.4582	1.4497	0.2099	0.44407
pgRNA.516	chr4:125109864	human melanoma	0.62242	0.61881	0.35736	0.75606
pgRNA.517	chr4:125109864	human melanoma	0.88928	0.88412	0.37783	0.79936
pgRNA.518	chr3:88169905	human melanoma	1.0114	1.0055	0.13775	0.29143
pgRNA.519	chr3:88169905	human melanoma	0.71018	0.70606	0.17919	0.3791
pgRNA.520	chr3:88169905	human melanoma	0.7317	0.72746	0.77891	1.6479
pgRNA.521	chr3:88169905	human melanoma	0.84042	0.83554	1.4212	3.0068
pgRNA.522	chr3:88169905	human melanoma	0.62823	0.62458	0.76784	1.6245
pgRNA.523	chr3:88169905	human melanoma	2.057	2.0451	0.53571	1.1334
pgRNA.524	chr3:88169905	human melanoma	1.1306	1.124	0.59511	1.2591
pgRNA.525	chr3:88169905	human melanoma	1.1348	1.1282	0.12085	0.25567
pgRNA.526	chr3:88169905	human melanoma	1.0385	1.0325	0.29992	0.63454
pgRNA.527	chr3:88169905	human melanoma	0.63702	0.63332	0.1589	0.33619
pgRNA.528	chr19:45751864	mouse poly(A) seq	0.58854	0.58512	0.96159	2.0344
pgRNA.529	chr19:45751864	mouse poly(A) seq	0.65325	0.64946	0.94285	1.9948
pgRNA.530	chr19:45751864	mouse poly(A) seq	0.94026	0.9348	0.13937	0.29485
pgRNA.531	chr19:45751864	mouse poly(A) seq	0.58972	0.58629	0.2659	0.56255
pgRNA.532	chr19:45751864	mouse poly(A) seq	0.8513	0.84636	0.18937	0.40065
pgRNA.533	chr19:45751864	mouse poly(A) seq	0.67222	0.66832	0.16598	0.35116
pgRNA.534	chr19:45751864	mouse poly(A) seq	0.40137	0.39904	0.2683	0.56763
pgRNA.535	chr19:45751864	mouse poly(A) seq	0.40916	0.40679	2.1275	4.501
pgRNA.536	chr19:45751864	mouse poly(A) seq	0.71636	0.71221	0.45343	0.95929
pgRNA.537	chr19:45751864	mouse poly(A) seq	0.6903	0.68629	1.6958	3.5878
pgRNA.538	chr11:97684622	mouse poly(A) seq	0.72143	0.71724	0.25868	0.54728
pgRNA.539	chr11:97684622	mouse poly(A) seq	0.40385	0.40151	0.078966	0.16707
pgRNA.540	chr11:97684622	mouse poly(A) seq	0.90715	0.90188	0.12727	0.26925
pgRNA.541	chr11:97684622	mouse poly(A) seq	0.84681	0.84189	0.17116	0.36212
pgRNA.542	chr11:97684622	mouse poly(A) seq	0.66945	0.66556	2.773	5.8668
pgRNA.543	chr11:97684622	mouse poly(A) seq	2.0797	2.0676	0.48329	1.0225
pgRNA.544	chr11:97684622	mouse poly(A) seq	0.90849	0.90322	0.59959	1.2685
pgRNA.545	chr11:97684622	mouse poly(A) seq	0.47238	0.46964	0.6084	1.2872
pgRNA.546	chr11:97684622	mouse poly(A) seq	1.136	1.1294	0.20354	0.43061
pgRNA.547	chr11:97684622	mouse poly(A) seq	1.2801	1.2726	0.33672	0.71239
pgRNA.548	chr1:90948881	mouse poly(A) seq	1.0705	1.0643	0.091976	0.19459
pgRNA.549	chr1:90948881	mouse poly(A) seq	1.1533	1.1466	0.31504	0.66651
pgRNA.550	chr1:90948881	mouse poly(A) seq	0.89557	0.89037	0.16393	0.34682
pgRNA.551	chr1:90948881	mouse poly(A) seq	0.44658	0.44398	0.055144	0.11667
pgRNA.552	chr1:90948881	mouse poly(A) seq	1.0509	1.0448	0.41663	0.88146
pgRNA.553	chr1:90948881	mouse poly(A) seq	1.4117	1.4035	0.36634	0.77505
pgRNA.554	chr1:90948881	mouse poly(A) seq	0.65327	0.64947	1.3719	2.9024
pgRNA.555	chr1:90948881	mouse poly(A) seq	0.40172	0.39939	0.64917	1.3734
pgRNA.556	chr1:90948881	mouse poly(A) seq	0.75495	0.75057	0.3434	0.72651
pgRNA.557	chr1:90948881	mouse poly(A) seq	1.0801	1.0738	0.089505	0.18936
pgRNA.558	chr9:57544606	mouse poly(A) seq	1.6399	1.6304	0.15964	0.33774
pgRNA.559	chr9:57544606	mouse poly(A) seq	0.50509	0.50216	0.86162	1.8229
pgRNA.560	chr9:57544606	mouse poly(A) seq	1.3751	1.3671	0.92275	1.9522
pgRNA.561	chr9:57544606	mouse poly(A) seq	1.2037	1.1967	2.3306	4.9308
pgRNA.562	chr9:57544606	mouse poly(A) seq	0.46851	0.46579	0.31111	0.65821
pgRNA.563	chr9:57544606	mouse poly(A) seq	1.4665	1.458	0.31743	0.67158
pgRNA.564	chr9:57544606	mouse poly(A) seq	0.5446	0.54144	0.21	0.44428
pgRNA.565	chr9:57544606	mouse poly(A) seq	0.65599	0.65219	0.89654	1.8968
pgRNA.566	chr9:57544606	mouse poly(A) seq	1.1044	1.098	0.1176	0.24879
pgRNA.567	chr9:57544606	mouse poly(A) seq	1.2481	1.2409	1.0396	2.1994
pgRNA.568	chr7:105809698	human melanoma	0.6787	0.67476	0.45849	0.97
pgRNA.569	chr7:105809698	human melanoma	0.79994	0.7953	0.18706	0.39575
pgRNA.570	chr7:105809698	human melanoma	0.79994	0.7953	0.18706	0.39575
pgRNA.571	chr7:105809698	human melanoma	1.0248	1.0189	0.45008	0.95221
pgRNA.572	chr7:105809698	human melanoma	0.81939	0.81464	0.10981	0.23233
pgRNA.573	chr7:105809698	human melanoma	1.0544	1.0483	0.50315	1.0645
pgRNA.574	chr7:105809698	human melanoma	1.5101	1.5013	0.20266	0.42877
pgRNA.575	chr7:105809698	human melanoma	0.65392	0.65013	0.094102	0.19909
pgRNA.576	chr7:105809698	human melanoma	0.71421	0.71007	0.51553	1.0907
pgRNA.577	chr7:105809698	human melanoma	0.71026	0.70614	0.2166	0.45826
pgRNA.578	chr6:71815944	mouse poly(A) seq	1.1499	1.1432	0.10154	0.21483
pgRNA.579	chr6:71815944	mouse poly(A) seq	0.5492	0.54601	0.072549	0.15349
pgRNA.580	chr6:71815944	mouse poly(A) seq	1.6032	1.5939	0.19717	0.41714
pgRNA.581	chr6:71815944	mouse poly(A) seq	1.1367	1.1301	2.1516	4.552
pgRNA.582	chr6:71815944	mouse poly(A) seq	0.60862	0.60509	0.13238	0.28008
pgRNA.583	chr6:71815944	mouse poly(A) seq	0.73757	0.73329	0.15953	0.33751
pgRNA.584	chr6:71815944	mouse poly(A) seq	0.51018	0.50722	1.0596	2.2417
pgRNA.585	chr6:71815944	mouse poly(A) seq	0.57402	0.57068	0.47346	1.0017
pgRNA.586	chr6:71815944	mouse poly(A) seq	0.3841	0.38187	0.759	1.6058
pgRNA.587	chr6:71815944	mouse poly(A) seq	0.40409	0.40174	0.88312	1.8684
pgRNA.588	chr4:138439878	mouse poly(A) seq	0.63126	0.6276	0.14269	0.30187
pgRNA.589	chr4:138439878	mouse poly(A) seq	0.62089	0.61729	0.25649	0.54264
pgRNA.590	chr4:138439878	mouse poly(A) seq	0.72589	0.72168	0.57586	1.2183
pgRNA.591	chr4:138439878	mouse poly(A) seq	0.54495	0.54179	0.44557	0.94268
pgRNA.592	chr4:138439878	mouse poly(A) seq	0.92393	0.91857	0.81438	1.7229
pgRNA.593	chr4:138439878	mouse poly(A) seq	0.77825	0.77373	0.27196	0.57538
pgRNA.594	chr4:138439878	mouse poly(A) seq	0.8245	0.81971	0.069077	0.14614
pgRNA.595	chr4:138439878	mouse poly(A) seq	1.2171	1.2101	1.6369	3.4631
pgRNA.596	chr4:138439878	mouse poly(A) seq	1.2319	1.2248	0.43035	0.91048
pgRNA.597	chr4:138439878	mouse poly(A) seq	0.76971	0.76524	0.39433	0.83427
pgRNA.598	chr13:55325506	mouse poly(A) seq	1.527	1.5181	0.52459	1.1098
pgRNA.599	chr13:55325506	mouse poly(A) seq	1.5424	1.5334	0.17577	0.37187
pgRNA.600	chr13:55325506	mouse poly(A) seq	1.3321	1.3244	0.18068	0.38226
pgRNA.601	chr13:55325506	mouse poly(A) seq	1.5536	1.5445	0.27193	0.57531
pgRNA.602	chr13:55325506	mouse poly(A) seq	1.2846	1.2771	0.83492	1.7664
pgRNA.603	chr13:55325506	mouse poly(A) seq	1.3996	1.3915	0.34887	0.7381
pgRNA.604	chr13:55325506	mouse poly(A) seq	1.4614	1.4529	0.26187	0.55403
pgRNA.605	chr13:55325506	mouse poly(A) seq	1.1093	1.1029	1.1033	2.3342
pgRNA.606	chr13:55325506	mouse poly(A) seq	1.5633	1.5542	0.92163	1.9499
pgRNA.607	chr13:55325506	mouse poly(A) seq	1.162	1.1552	4.5058	9.5326
pgRNA.608	chr5:34176697	mouse poly(A) seq	0.57907	0.57571	0.19365	0.4097
pgRNA.609	chr5:34176697	mouse poly(A) seq	1.2491	1.2419	0.44246	0.93609
pgRNA.610	chr5:34176697	mouse poly(A) seq	0.65728	0.65347	0.1016	0.21494
pgRNA.611	chr5:34176697	mouse poly(A) seq	1.788	1.7776	2.4073	5.0931
pgRNA.612	chr5:34176697	mouse poly(A) seq	0.78448	0.77993	0.83128	1.7587
pgRNA.613	chr5:34176697	mouse poly(A) seq	0.66355	0.6597	0.14876	0.31472
pgRNA.614	chr5:34176697	mouse poly(A) seq	1.1973	1.1903	0.34056	0.72052
pgRNA.615	chr5:34176697	mouse poly(A) seq	0.9843	0.97859	0.30255	0.64009
pgRNA.616	chr5:34176697	mouse poly(A) seq	1.0861	1.0798	0.84549	1.7888
pgRNA.617	chr5:34176697	mouse poly(A) seq	1.3658	1.3579	1.0404	2.2012
pgRNA.618	chr7:98051085	mouse poly(A) seq	0.89578	0.89058	0.091871	0.19437
pgRNA.619	chr7:98051085	mouse poly(A) seq	1.361	1.3531	0.29597	0.62617
pgRNA.620	chr7:98051085	mouse poly(A) seq	0.93134	0.92594	0.4566	0.96601
pgRNA.621	chr7:98051085	mouse poly(A) seq	0.76867	0.76421	1.1498	2.4326
pgRNA.622	chr7:98051085	mouse poly(A) seq	1.0391	1.033	0.11466	0.24257
pgRNA.623	chr7:98051085	mouse poly(A) seq	0.80071	0.79606	0.18192	0.38488
pgRNA.624	chr7:98051085	mouse poly(A) seq	0.87527	0.87019	0.80406	1.7011
pgRNA.625	chr7:98051085	mouse poly(A) seq	0.97682	0.97116	1.0257	2.1701
pgRNA.626	chr7:98051085	mouse poly(A) seq	0.67741	0.67348	0.69131	1.4626
pgRNA.627	chr7:98051085	mouse poly(A) seq	1.396	1.3879	0.16054	0.33965
pgRNA.628	chr4:116601635	mouse poly(A) seq	0.65833	0.6545	0.46214	0.97774
pgRNA.629	chr4:116601635	mouse poly(A) seq	0.39008	0.38782	0.21383	0.45239
pgRNA.630	chr4:116601635	mouse poly(A) seq	0.56345	0.56018	5.0931	10.775
pgRNA.631	chr4:116601635	mouse poly(A) seq	0.80538	0.80071	0.1989	0.4208
pgRNA.632	chr4:116601635	mouse poly(A) seq	0.34784	0.34582	0.059174	0.12519
pgRNA.633	chr4:116601635	mouse poly(A) seq	0.92964	0.92425	0.13932	0.29475
pgRNA.634	chr4:116601635	mouse poly(A) seq	1.5163	1.5075	1.3211	2.7949
pgRNA.635	chr4:116601635	mouse poly(A) seq	0.35761	0.35554	0.3428	0.72525
pgRNA.636	chr4:116601635	mouse poly(A) seq	0.8816	0.87649	0.10864	0.22984
pgRNA.637	chr4:116601635	mouse poly(A) seq	1.333	1.3253	0.45788	0.96872
pgRNA.638	chr3:32751205	mouse poly(A) seq	1.2367	1.2295	0.19493	0.41241
pgRNA.639	chr3:32751205	mouse poly(A) seq	0.8166	0.81186	0.1789	0.37849
pgRNA.640	chr3:32751205	mouse poly(A) seq	1.7109	1.7009	1.2408	2.6251
pgRNA.641	chr3:32751205	mouse poly(A) seq	0.88868	0.88352	0.31731	0.67131
pgRNA.642	chr3:32751205	mouse poly(A) seq	0.97633	0.97067	0.21393	0.45261
pgRNA.643	chr3:32751205	mouse poly(A) seq	1.1198	1.1133	0.52769	1.1164
pgRNA.644	chr3:32751205	mouse poly(A) seq	1.4747	1.4661	0.85206	1.8027
pgRNA.645	chr3:32751205	mouse poly(A) seq	1.2111	1.2041	0.77323	1.6359
pgRNA.646	chr3:32751205	mouse poly(A) seq	1.957	1.9456	0.36436	0.77087
pgRNA.647	chr3:32751205	mouse poly(A) seq	0.58198	0.57861	0.89737	1.8985
pgRNA.648	chr18:65213177	mouse poly(A) seq	1.3159	1.3083	3.7179	7.8658
pgRNA.649	chr18:65213177	mouse poly(A) seq	0.73822	0.73394	0.11988	0.25363
pgRNA.650	chr18:65213177	mouse poly(A) seq	1.098	1.0916	0.13058	0.27627
pgRNA.651	chr18:65213177	mouse poly(A) seq	0.65647	0.65266	1.7504	3.7033
pgRNA.652	chr18:65213177	mouse poly(A) seq	0.52995	0.52688	0.64002	1.3541
pgRNA.653	chr18:65213177	mouse poly(A) seq	1.1418	1.1351	0.34175	0.72302
pgRNA.654	chr18:65213177	mouse poly(A) seq	0.49698	0.49409	0.10173	0.21523
pgRNA.655	chr18:65213177	mouse poly(A) seq	1.0686	1.0624	0.24622	0.52092
pgRNA.656	chr18:65213177	mouse poly(A) seq	0.74965	0.7453	1.6989	3.5942
pgRNA.657	chr18:65213177	mouse poly(A) seq	0.89896	0.89374	1.0334	2.1864
pgRNA.658	chr1:58461498	mouse poly(A) seq	0.69679	0.69274	0.15104	0.31955
pgRNA.659	chr1:58461498	mouse poly(A) seq	1.0648	1.0586	0.97946	2.0722
pgRNA.660	chr1:58461498	mouse poly(A) seq	0.97126	0.96563	1.1897	2.5171
pgRNA.661	chr1:58461498	mouse poly(A) seq	0.77599	0.77148	0.67676	1.4318
pgRNA.662	chr1:58461498	mouse poly(A) seq	1.0475	1.0414	0.84441	1.7865
pgRNA.663	chr1:58461498	mouse poly(A) seq	0.68675	0.68276	0.89854	1.901
pgRNA.664	chr1:58461498	mouse poly(A) seq	0.96563	0.96003	2.4303	5.1417
pgRNA.665	chr1:58461498	mouse poly(A) seq	1.2413	1.2341	0.12696	0.26861
pgRNA.666	chr1:58461498	mouse poly(A) seq	2.4121	2.3981	0.16646	0.35218
pgRNA.667	chr1:58461498	mouse poly(A) seq	0.80616	0.80148	0.17382	0.36774
pgRNA.668	chr12:84756517	mouse poly(A) seq	1.2938	1.2863	0.1292	0.27335
pgRNA.669	chr12:84756517	mouse poly(A) seq	0.98243	0.97673	0.19973	0.42255
pgRNA.670	chr12:84756517	mouse poly(A) seq	0.98243	0.97673	0.19973	0.42255
pgRNA.671	chr12:84756517	mouse poly(A) seq	0.89237	0.88719	0.38319	0.81069
pgRNA.672	chr12:84756517	mouse poly(A) seq	0.91262	0.90732	2.2408	4.7409
pgRNA.673	chr12:84756517	mouse poly(A) seq	1.3046	1.297	0.84077	1.7788
pgRNA.674	chr12:84756517	mouse poly(A) seq	1.3046	1.297	0.84077	1.7788
pgRNA.675	chr12:84756517	mouse poly(A) seq	1.2386	1.2314	0.35345	0.74777
pgRNA.676	chr12:84756517	mouse poly(A) seq	1.2254	1.2183	0.77664	1.6431
pgRNA.677	chr12:84756517	mouse poly(A) seq	1.8814	1.8705	0.12658	0.26781
pgRNA.678	chr7:45493130	mouse poly(A) seq	1.4454	1.437	0.55792	1.1804
pgRNA.679	chr7:45493130	mouse poly(A) seq	0.95605	0.9505	0.45567	0.96404
pgRNA.680	chr7:45493130	mouse poly(A) seq	1.1135	1.107	0.13079	0.27671
pgRNA.681	chr7:45493130	mouse poly(A) seq	0.72907	0.72484	0.37627	0.79605
pgRNA.682	chr7:45493130	mouse poly(A) seq	0.99094	0.98519	1.4663	3.1021
pgRNA.683	chr7:45493130	mouse poly(A) seq	1.7443	1.7342	0.053551	0.11329
pgRNA.684	chr7:45493130	mouse poly(A) seq	2.6569	2.6415	0.21306	0.45077
pgRNA.685	chr7:45493130	mouse poly(A) seq	0.93579	0.93036	0.37926	0.80239
pgRNA.686	chr7:45493130	mouse poly(A) seq	0.74026	0.73596	0.070245	0.14861
pgRNA.687	chr7:45493130	mouse poly(A) seq	0.82065	0.81589	0.13369	0.28285
pgRNA.688	chr5:124115054	mouse poly(A) seq	1.6517	1.6422	3.6926	7.8123
pgRNA.689	chr5:124115054	mouse poly(A) seq	1.8444	1.8337	0.71183	1.506
pgRNA.690	chr5:124115054	mouse poly(A) seq	1.99	1.9784	2.47	5.2256
pgRNA.691	chr5:124115054	mouse poly(A) seq	0.81823	0.81348	0.29481	0.62372
pgRNA.692	chr5:124115054	mouse poly(A) seq	2.6674	2.6519	1.9642	4.1556
pgRNA.693	chr5:124115054	mouse poly(A) seq	1.289	1.2816	0.22101	0.46757
pgRNA.694	chr5:124115054	mouse poly(A) seq	0.9687	0.96307	1.9227	4.0677
pgRNA.695	chr5:124115054	mouse poly(A) seq	1.2677	1.2603	2.2471	4.7541
pgRNA.696	chr5:124115054	mouse poly(A) seq	1.6961	1.6862	1.0256	2.1698
pgRNA.697	chr5:124115054	mouse poly(A) seq	1.2068	1.1998	0.24743	0.52348
pgRNA.698	chr16:29651853	mouse poly(A) seq	2.2171	2.2042	0.24327	0.51468
pgRNA.699	chr16:29651853	mouse poly(A) seq	0.67266	0.66876	0.35188	0.74446
pgRNA.700	chr16:29651853	mouse poly(A) seq	1.4166	1.4084	0.58537	1.2384
pgRNA.701	chr16:29651853	mouse poly(A) seq	1.188	1.1811	0.44739	0.94652
pgRNA.702	chr16:29651853	mouse poly(A) seq	1.0571	1.051	0.37479	0.79294
pgRNA.703	chr16:29651853	mouse poly(A) seq	0.57542	0.57209	0.11249	0.23799
pgRNA.704	chr16:29651853	mouse poly(A) seq	1.8005	1.7901	0.68279	1.4446
pgRNA.705	chr16:29651853	mouse poly(A) seq	1.6205	1.6111	0.39257	0.83054
pgRNA.706	chr16:29651853	mouse poly(A) seq	1.1687	1.1619	4.3216	9.143
pgRNA.707	chr16:29651853	mouse poly(A) seq	1.198	1.1911	0.5892	1.2465
pgRNA.708	chr15:4154077	mouse poly(A) seq	0.70504	0.70095	0.63248	1.3381
pgRNA.709	chr15:4154077	mouse poly(A) seq	0.85285	0.8479	0.4993	1.0563
pgRNA.710	chr15:4154077	mouse poly(A) seq	1.1249	1.1184	0.28715	0.60752
pgRNA.711	chr15:4154077	mouse poly(A) seq	0.91499	0.90968	0.41948	0.88748
pgRNA.712	chr15:4154077	mouse poly(A) seq	0.53315	0.53006	0.11092	0.23467
pgRNA.713	chr15:4154077	mouse poly(A) seq	1.1264	1.1199	0.27269	0.57691
pgRNA.714	chr15:4154077	mouse poly(A) seq	1.0166	1.0107	0.31528	0.66702
pgRNA.715	chr15:4154077	mouse poly(A) seq	1.1194	1.1129	0.14503	0.30683
pgRNA.716	chr11:97689818	mouse poly(A) seq	1.1504	1.1437	0.19656	0.41586
pgRNA.717	chr11:97689818	mouse poly(A) seq	0.81553	0.8108	0.1904	0.40282
pgRNA.718	chr11:97689818	mouse poly(A) seq	1.0264	1.0204	0.39234	0.83006
pgRNA.719	chr11:97689818	mouse poly(A) seq	0.64815	0.64439	0.89731	1.8984
pgRNA.720	chr11:97689818	mouse poly(A) seq	0.72587	0.72165	0.14772	0.31253
pgRNA.721	chr11:97689818	mouse poly(A) seq	0.84542	0.84051	0.65908	1.3944
pgRNA.722	chr11:97689818	mouse poly(A) seq	1.0864	1.0801	0.17418	0.3685
pgRNA.723	chr11:97689818	mouse poly(A) seq	0.81584	0.8111	0.52643	1.1137
pgRNA.724	chr11:97689818	mouse poly(A) seq	0.64815	0.64439	0.89731	1.8984
pgRNA.725	chr11:97689818	mouse poly(A) seq	0.50752	0.50457	0.63978	1.3536
pgRNA.726	chr14:55548845	mouse poly(A) seq	1.163	1.1562	0.27676	0.58552
pgRNA.727	chr14:55548845	mouse poly(A) seq	1.6491	1.6395	0.2548	0.53907
pgRNA.728	chr14:55548845	mouse poly(A) seq	1.1157	1.1092	0.52773	1.1165
pgRNA.729	chr14:55548845	mouse poly(A) seq	1.1254	1.1189	0.11616	0.24575
pgRNA.730	chr14:55548845	mouse poly(A) seq	0.60748	0.60395	1.7036	3.6042
pgRNA.731	chr14:55548845	mouse poly(A) seq	1.163	1.1562	0.27676	0.58552
pgRNA.732	chr14:55548845	mouse poly(A) seq	1.0258	1.0198	0.090198	0.19083
pgRNA.733	chr14:55548845	mouse poly(A) seq	0.62155	0.61794	0.15102	0.3195
pgRNA.734	chr14:55548845	mouse poly(A) seq	0.83881	0.83394	0.13561	0.28691
pgRNA.735	chr14:55548845	mouse poly(A) seq	1.3456	1.3378	1.0388	2.1978
pgRNA.736	chr8:107046927	mouse poly(A) seq	0.82226	0.81749	1.3928	2.9467
pgRNA.737	chr8:107046927	mouse poly(A) seq	0.77815	0.77363	1.0101	2.1371
pgRNA.738	chr8:107046927	mouse poly(A) seq	0.58436	0.58097	0.41692	0.88207
pgRNA.739	chr8:107046927	mouse poly(A) seq	1.1568	1.1501	0.076099	0.161
pgRNA.740	chr8:107046927	mouse poly(A) seq	0.64883	0.64506	0.42886	0.90733
pgRNA.741	chr8:107046927	mouse poly(A) seq	0.35214	0.3501	0.43067	0.91114
pgRNA.742	chr8:107046927	mouse poly(A) seq	0.91725	0.91192	0.9541	2.0185
pgRNA.743	chr8:107046927	mouse poly(A) seq	1.0183	1.0124	0.53962	1.1416
pgRNA.744	chr8:107046927	mouse poly(A) seq	0.80005	0.79541	0.13688	0.2896
pgRNA.745	chr8:107046927	mouse poly(A) seq	1.0962	1.0899	0.81161	1.7171
pgRNA.746	chr2:103021872	mouse poly(A) seq	1.1479	1.1413	0.12619	0.26697
pgRNA.747	chr2:103021872	mouse poly(A) seq	1.0371	1.0311	0.75112	1.5891
pgRNA.748	chr2:103021872	mouse poly(A) seq	0.98442	0.97871	0.73448	1.5539
pgRNA.749	chr2:103021872	mouse poly(A) seq	1.074	1.0678	0.3362	0.71128
pgRNA.750	chr2:103021872	mouse poly(A) seq	1.5331	1.5242	8.7675	18.549
pgRNA.751	chr2:103021872	mouse poly(A) seq	1.4177	1.4095	0.13177	0.27878
pgRNA.752	chr2:103021872	mouse poly(A) seq	1.2405	1.2333	1.2661	2.6786
pgRNA.753	chr2:103021872	mouse poly(A) seq	1.6349	1.6254	0.42111	0.89092
pgRNA.754	chr2:103021872	mouse poly(A) seq	1.2321	1.225	1.7015	3.5999
pgRNA.755	chr2:103021872	mouse poly(A) seq	0.60585	0.60234	0.36003	0.7617
pgRNA.756	chr1:172135258	human melanoma	1.0853	1.079	0.52112	1.1025
pgRNA.757	chr1:172135258	human melanoma	1.2982	1.2907	1.711	3.6198
pgRNA.758	chr1:172135258	human melanoma	1.4058	1.3976	1.1091	2.3464
pgRNA.759	chr1:172135258	human melanoma	1.2184	1.2114	0.10958	0.23183
pgRNA.760	chr1:172135258	human melanoma	1.3047	1.2971	0.36997	0.78272
pgRNA.761	chr1:172135258	human melanoma	1.4896	1.481	3.6996	7.827
pgRNA.762	chr1:172135258	human melanoma	1.2923	1.2848	1.5469	3.2728
pgRNA.763	chr1:172135258	human melanoma	1.3372	1.3294	2.9381	6.2159
pgRNA.764	chr1:172135258	human melanoma	0.2697	0.26813	0.17551	0.37133
pgRNA.765	chr1:172135258	human melanoma	0.76456	0.76013	0.8161	1.7266
pgRNA.766	chr17:25926453	mouse poly(A) seq	0.96018	0.95461	0.91003	1.9253
pgRNA.767	chr17:25926453	mouse poly(A) seq	1.3826	1.3745	0.38762	0.82007
pgRNA.768	chr17:25926453	mouse poly(A) seq	1.169	1.1622	0.17565	0.37161
pgRNA.769	chr17:25926453	mouse poly(A) seq	0.77533	0.77083	0.19532	0.41324
pgRNA.770	chr17:25926453	mouse poly(A) seq	0.91481	0.9095	0.7395	1.5645
pgRNA.771	chr17:25926453	mouse poly(A) seq	0.68059	0.67664	0.23331	0.4936
pgRNA.772	chr17:25926453	mouse poly(A) seq	1.3127	1.3051	0.26804	0.56707
pgRNA.773	chr17:25926453	mouse poly(A) seq	1.0204	1.0145	0.85538	1.8097
pgRNA.774	chr17:25926453	mouse poly(A) seq	1.1503	1.1436	0.7562	1.5999
pgRNA.775	chr17:25926453	mouse poly(A) seq	1.1903	1.1834	0.51571	1.0911
pgRNA.776	chr2:26395700	mouse poly(A) seq	1.3398	1.332	0.17806	0.37672
pgRNA.777	chr2:26395700	mouse poly(A) seq	0.68948	0.68548	0.50382	1.0659
pgRNA.778	chr2:26395700	mouse poly(A) seq	2.2457	2.2326	2.2068	4.6689
pgRNA.779	chr2:26395700	mouse poly(A) seq	1.1492	1.1425	3.1852	6.7389
pgRNA.780	chr2:26395700	mouse poly(A) seq	0.54764	0.54446	1.6868	3.5686
pgRNA.781	chr2:26395700	mouse poly(A) seq	0.52639	0.52334	0.48769	1.0318
pgRNA.782	chr2:26395700	mouse poly(A) seq	1.5663	1.5572	0.6131	1.2971
pgRNA.783	chr2:26395700	mouse poly(A) seq	0.90423	0.89898	0.59661	1.2622
pgRNA.784	chr2:181868583	human melanoma	1.262	1.2547	0.22328	0.47238
pgRNA.785	chr2:181868583	human melanoma	1.1663	1.1596	0.34605	0.73212
pgRNA.786	chr2:181868583	human melanoma	0.76449	0.76006	0.17313	0.36629
pgRNA.787	chr2:181868583	human melanoma	1.5736	1.5644	0.24953	0.52792
pgRNA.788	chr2:181868583	human melanoma	1.1726	1.1658	2.0324	4.3
pgRNA.789	chr2:181868583	human melanoma	1.3017	1.2942	3.0134	6.3753
pgRNA.790	chr2:181868583	human melanoma	1.1726	1.1658	2.0324	4.3
pgRNA.791	chr2:181868583	human melanoma	0.76429	0.75986	2.159	4.5677
pgRNA.792	chr2:181868583	human melanoma	1.4149	1.4066	2.8709	6.0739
pgRNA.793	chr2:181868583	human melanoma	1.7885	1.7781	1.1637	2.4619
pgRNA.794	chr1:133912480	mouse poly(A) seq	1.0263	1.0203	1.4782	3.1274
pgRNA.795	chr1:133912480	mouse poly(A) seq	0.84421	0.83931	0.12875	0.27238
pgRNA.796	chr1:133912480	mouse poly(A) seq	0.70636	0.70226	0.18581	0.39312
pgRNA.797	chr1:133912480	mouse poly(A) seq	0.79778	0.79315	0.59	1.2482
pgRNA.798	chr1:133912480	mouse poly(A) seq	0.97942	0.97374	0.094902	0.20078
pgRNA.799	chr1:133912480	mouse poly(A) seq	1.3245	1.3168	0.61494	1.301
pgRNA.800	chr1:133912480	mouse poly(A) seq	0.81046	0.80576	0.20901	0.44219
pgRNA.801	chr1:133912480	mouse poly(A) seq	1.0542	1.048	0.45045	0.953
pgRNA.802	chr1:133912480	mouse poly(A) seq	1.1529	1.1462	0.089288	0.1889
pgRNA.803	chr1:133912480	mouse poly(A) seq	0.48081	0.47802	1.9221	4.0666
pgRNA.804	chr10:45158972	mouse poly(A) seq	1.5282	1.5194	16.546	35.005
pgRNA.805	chr10:45158972	mouse poly(A) seq	0.89578	0.89059	0.095217	0.20145
pgRNA.806	chr10:45158972	mouse poly(A) seq	1.1562	1.1495	0.71132	1.5049
pgRNA.807	chr10:45158972	mouse poly(A) seq	1.2075	1.2005	0.6506	1.3764
pgRNA.808	chr10:45158972	mouse poly(A) seq	0.99781	0.99202	0.808	1.7095
pgRNA.809	chr10:45158972	mouse poly(A) seq	0.62349	0.61987	2.6404	5.5862
pgRNA.810	chr10:45158972	mouse poly(A) seq	1.6971	1.6872	0.17288	0.36575
pgRNA.811	chr10:45158972	mouse poly(A) seq	0.79069	0.7861	0.17897	0.37864
pgRNA.812	chr10:45158972	mouse poly(A) seq	0.68975	0.68575	0.26636	0.56353
pgRNA.813	chr10:45158972	mouse poly(A) seq	0.71961	0.71543	0.092225	0.19512
pgRNA.814	chr2:155755238	mouse poly(A) seq	0.98256	0.97685	0.15608	0.33021
pgRNA.815	chr2:155755238	mouse poly(A) seq	1.2097	1.2027	0.48184	1.0194
pgRNA.816	chr2:155755238	mouse poly(A) seq	1.4681	1.4596	0.13251	0.28035
pgRNA.817	chr2:155755238	mouse poly(A) seq	1.2243	1.2172	11.975	25.335
pgRNA.818	chr2:155755238	mouse poly(A) seq	0.91578	0.91046	0.30993	0.65571
pgRNA.819	chr2:155755238	mouse poly(A) seq	1.1497	1.143	1.7552	3.7134
pgRNA.820	chr2:155755238	mouse poly(A) seq	1.546	1.537	0.099327	0.21014
pgRNA.821	chr2:155755238	mouse poly(A) seq	0.72618	0.72197	0.85141	1.8013
pgRNA.822	chr2:155755238	mouse poly(A) seq	1.3986	1.3905	9.0112	19.065
pgRNA.823	chr2:155755238	mouse poly(A) seq	0.77583	0.77133	0.19442	0.41134
pgRNA.824	chr7:3641202	mouse poly(A) seq	0.69525	0.69122	0.55218	1.1682
pgRNA.825	chr7:3641202	mouse poly(A) seq	2.4781	2.4637	0.16467	0.34838
pgRNA.826	chr7:3641202	mouse poly(A) seq	0.99084	0.98509	1.0459	2.2129
pgRNA.827	chr7:3641202	mouse poly(A) seq	0.60024	0.59676	0.089712	0.1898
pgRNA.828	chr7:3641202	mouse poly(A) seq	1.1149	1.1084	1.8513	3.9168
pgRNA.829	chr7:3641202	mouse poly(A) seq	0.5798	0.57644	0.22712	0.48051
pgRNA.830	chr7:3641202	mouse poly(A) seq	1.2434	1.2362	1.4826	3.1367
pgRNA.831	chr7:3641202	mouse poly(A) seq	0.82378	0.819	0.11201	0.23696
pgRNA.832	chr7:3641202	mouse poly(A) seq	1.4442	1.4358	0.17528	0.37083
pgRNA.833	chr7:3641202	mouse poly(A) seq	1.16	1.1532	0.22638	0.47895
pgRNA.834	chr11:86690162	mouse poly(A) seq	1.1814	1.1745	0.35177	0.74422
pgRNA.835	chr11:86690162	mouse poly(A) seq	0.84043	0.83556	1.0234	2.1652
pgRNA.836	chr11:86690162	mouse poly(A) seq	1.3127	1.3051	3.1173	6.5951
pgRNA.837	chr11:86690162	mouse poly(A) seq	1.0297	1.0238	0.34258	0.72478
pgRNA.838	chr11:86690162	mouse poly(A) seq	0.44163	0.43907	0.15998	0.33847
pgRNA.839	chr11:86690162	mouse poly(A) seq	1.3042	1.2966	1.9999	4.2312
pgRNA.840	chr11:86690162	mouse poly(A) seq	0.86252	0.85751	0.18762	0.39693
pgRNA.841	chr11:86690162	mouse poly(A) seq	0.66362	0.65976	1.2387	2.6207
pgRNA.842	chr11:86690162	mouse poly(A) seq	1.5547	1.5456	0.10229	0.21641
pgRNA.843	chr11:86690162	mouse poly(A) seq	0.56547	0.56218	0.62354	1.3192
pgRNA.844	chr1:180907938	mouse poly(A) seq	1.1721	1.1653	0.96564	2.043
pgRNA.845	chr1:180907938	mouse poly(A) seq	0.93682	0.93138	0.38522	0.815
pgRNA.846	chr1:180907938	mouse poly(A) seq	1.1472	1.1406	0.72372	1.5311
pgRNA.847	chr1:180907938	mouse poly(A) seq	0.61054	0.60699	0.2246	0.47517
pgRNA.848	chr1:180907938	mouse poly(A) seq	2.1192	2.1069	3.8793	8.2072
pgRNA.849	chr1:180907938	mouse poly(A) seq	1.4067	1.3986	0.49513	1.0475
pgRNA.850	chr1:180907938	mouse poly(A) seq	0.62199	0.61838	0.39782	0.84165
pgRNA.851	chr1:180907938	mouse poly(A) seq	2.0395	2.0277	0.17563	0.37157
pgRNA.852	chr1:180907938	mouse poly(A) seq	1.4721	1.4636	1.2773	2.7023
pgRNA.853	chr1:180907938	mouse poly(A) seq	2.2975	2.2841	0.58229	1.2319
pgRNA.854	chr9:73096413	human melanoma	0.83803	0.83316	0.11104	0.23492
pgRNA.855	chr9:73096413	human melanoma	0.68274	0.67877	0.2844	0.6017
pgRNA.856	chr9:73096413	human melanoma	0.74404	0.73972	0.26381	0.55814
pgRNA.857	chr9:73096413	human melanoma	0.57512	0.57178	0.15145	0.32042
pgRNA.858	chr9:73096413	human melanoma	0.47114	0.46841	0.73119	1.547
pgRNA.859	chr9:73096413	human melanoma	0.51853	0.51552	0.34882	0.73799
pgRNA.860	chr9:73096413	human melanoma	0.91289	0.9076	1.4719	3.1141
pgRNA.861	chr9:73096413	human melanoma	0.97207	0.96642	0.75073	1.5883
pgRNA.862	chr9:73096413	human melanoma	1.0178	1.0119	2.7282	5.7719
pgRNA.863	chr9:73096413	human melanoma	0.4739	0.47114	0.33194	0.70227
pgRNA.864	chr5:115647132	human melanoma	2.0135	2.0018	1.3073	2.7659
pgRNA.865	chr5:115647132	human melanoma	0.34153	0.33955	0.18988	0.40172
pgRNA.866	chr5:115647132	human melanoma	2.0487	2.0368	0.5555	1.1753
pgRNA.867	chr5:115647132	human melanoma	1.3014	1.2939	0.36132	0.76442
pgRNA.868	chr5:115647132	human melanoma	1.4993	1.4906	0.14431	0.30532
pgRNA.869	chr5:115647132	human melanoma	0.75736	0.75297	0.098567	0.20854
pgRNA.870	chr5:115647132	human melanoma	1.4408	1.4324	0.13919	0.29447
pgRNA.871	chr5:115647132	human melanoma	1.6894	1.6796	0.49743	1.0524
pgRNA.872	chr5:115647132	human melanoma	1.3132	1.3056	4.3681	9.2414
pgRNA.873	chr5:115647132	human melanoma	0.73248	0.72823	1.7475	3.6971
pgRNA.874	chr15:99621301	mouse poly(A) seq	0.60523	0.60172	0.21728	0.4597
pgRNA.875	chr15:99621301	mouse poly(A) seq	0.67877	0.67483	0.1153	0.24393
pgRNA.876	chr15:99621301	mouse poly(A) seq	0.83348	0.82864	0.41454	0.87702
pgRNA.877	chr15:99621301	mouse poly(A) seq	1.0331	1.0271	0.21437	0.45352
pgRNA.878	chr15:99621301	mouse poly(A) seq	0.85473	0.84976	0.47728	1.0098
pgRNA.879	chr15:99621301	mouse poly(A) seq	0.71906	0.71489	0.32354	0.6845
pgRNA.880	chr15:99621301	mouse poly(A) seq	0.71897	0.7148	0.13334	0.2821
pgRNA.881	chr15:99621301	mouse poly(A) seq	1.1423	1.1356	0.077895	0.1648
pgRNA.882	chr15:99621301	mouse poly(A) seq	0.91087	0.90558	0.32139	0.67995
pgRNA.883	chr15:99621301	mouse poly(A) seq	0.41058	0.40819	0.067004	0.14176
pgRNA.884	chr2:36117611	mouse poly(A) seq	1.0375	1.0315	0.20679	0.43749
pgRNA.885	chr2:36117611	mouse poly(A) seq	0.74046	0.73616	0.073194	0.15485
pgRNA.886	chr2:36117611	mouse poly(A) seq	0.88747	0.88232	0.14432	0.30534
pgRNA.887	chr2:36117611	mouse poly(A) seq	1.711	1.701	0.34344	0.72659
pgRNA.888	chr2:36117611	mouse poly(A) seq	1.2724	1.2651	0.38476	0.81401
pgRNA.889	chr2:36117611	mouse poly(A) seq	1.964	1.9526	7.9411	16.801
pgRNA.890	chr2:36117611	mouse poly(A) seq	1.4223	1.4141	0.13969	0.29554
pgRNA.891	chr2:36117611	mouse poly(A) seq	1.7292	1.7192	2.4568	5.1978
pgRNA.892	chr2:36117611	mouse poly(A) seq	0.81927	0.81452	0.12566	0.26586
pgRNA.893	chr2:36117611	mouse poly(A) seq	0.93807	0.93263	0.14539	0.3076
pgRNA.894	chr4:140721388	human melanoma	2.4545	2.4402	11.662	24.672
pgRNA.895	chr4:140721388	human melanoma	0.56605	0.56277	0.081264	0.17193
pgRNA.896	chr4:140721388	human melanoma	0.69324	0.68921	0.4261	0.90148
pgRNA.897	chr4:140721388	human melanoma	0.51966	0.51664	0.20152	0.42634
pgRNA.898	chr4:140721388	human melanoma	0.71816	0.71399	0.32028	0.6776
pgRNA.899	chr4:140721388	human melanoma	0.89962	0.8944	0.075252	0.15921
pgRNA.900	chr4:140721388	human melanoma	0.82111	0.81634	0.31418	0.6647
pgRNA.901	chr4:140721388	human melanoma	1.1708	1.164	0.39578	0.83733
pgRNA.902	chr4:140721388	human melanoma	0.32756	0.32566	0.087708	0.18556
pgRNA.903	chr4:140721388	human melanoma	0.39779	0.39548	0.63777	1.3493
pgRNA.904	chr12:79175576	human melanoma	1.1314	1.1249	0.31434	0.66503
pgRNA.905	chr12:79175576	human melanoma	1.013	1.0071	0.38947	0.82399
pgRNA.906	chr12:79175576	human melanoma	1.1339	1.1273	1.2723	2.6917
pgRNA.907	chr12:79175576	human melanoma	1.0752	1.069	1.1081	2.3443
pgRNA.908	chr12:79175576	human melanoma	1.2037	1.1967	14.185	30.011
pgRNA.909	chr12:79175576	human melanoma	0.98457	0.97886	10.333	21.861
pgRNA.910	chr12:79175576	human melanoma	0.93285	0.92744	1.499	3.1713
pgRNA.911	chr12:79175576	human melanoma	2.1397	2.1273	0.16654	0.35234
pgRNA.912	chr12:79175576	human melanoma	0.77691	0.7724	0.15166	0.32087
pgRNA.913	chr12:79175576	human melanoma	2.1761	2.1634	13.728	29.044
pgRNA.914	chr10:67013709	mouse poly(A) seq	0.73481	0.73054	0.30032	0.63538
pgRNA.915	chr10:67013709	mouse poly(A) seq	0.53973	0.5366	0.19067	0.40339
pgRNA.916	chr10:67013709	mouse poly(A) seq	1.5212	1.5124	0.27545	0.58275
pgRNA.917	chr10:67013709	mouse poly(A) seq	1.9751	1.9637	0.29425	0.62252
pgRNA.918	chr10:67013709	mouse poly(A) seq	0.9746	0.96895	1.6479	3.4863
pgRNA.919	chr10:67013709	mouse poly(A) seq	1.4806	1.472	4.646	9.8293
pgRNA.920	chr10:67013709	mouse poly(A) seq	1.526	1.5171	0.16911	0.35779
pgRNA.921	chr10:67013709	mouse poly(A) seq	0.90243	0.89719	0.20358	0.43072
pgRNA.922	chr10:67013709	mouse poly(A) seq	1.0868	1.0805	2.3552	4.9827
pgRNA.923	chr10:67013709	mouse poly(A) seq	1.6224	1.613	0.21599	0.45697
pgRNA.924	chr17:86998976	mouse poly(A) seq	1.2893	1.2818	0.12936	0.27369
pgRNA.925	chr17:86998976	mouse poly(A) seq	1.2461	1.2389	0.37944	0.80277
pgRNA.926	chr17:86998976	mouse poly(A) seq	1.3021	1.2946	1.9602	4.147
pgRNA.927	chr17:86998976	mouse poly(A) seq	1.2614	1.2541	0.58387	1.2353
pgRNA.928	chr17:86998976	mouse poly(A) seq	1.2379	1.2307	1.5183	3.2122
pgRNA.929	chr17:86998976	mouse poly(A) seq	0.79578	0.79116	1.8506	3.9153
pgRNA.930	chr17:86998976	mouse poly(A) seq	1.2379	1.2307	1.5183	3.2122
pgRNA.931	chr17:86998976	mouse poly(A) seq	1.1744	1.1676	0.12215	0.25843
pgRNA.932	chr17:86998976	mouse poly(A) seq	2.0095	1.9979	1.7181	3.6349
pgRNA.933	chr17:86998976	mouse poly(A) seq	1.0552	1.049	0.7457	1.5776
pgRNA.934	chr2:32964018	mouse poly(A) seq	0.74867	0.74433	0.25764	0.54508
pgRNA.935	chr2:32964018	mouse poly(A) seq	0.33747	0.33551	0.20141	0.42612
pgRNA.936	chr2:32964018	mouse poly(A) seq	0.4085	0.40612	0.18261	0.38633
pgRNA.937	chr2:32964018	mouse poly(A) seq	0.53092	0.52784	0.88641	1.8753
pgRNA.938	chr2:32964018	mouse poly(A) seq	0.84165	0.83677	0.16565	0.35046
pgRNA.939	chr2:32964018	mouse poly(A) seq	0.5533	0.55009	0.30696	0.64942
pgRNA.940	chr2:32964018	mouse poly(A) seq	0.69921	0.69515	0.069201	0.14641
pgRNA.941	chr2:32964018	mouse poly(A) seq	0.60974	0.6062	0.2203	0.46609
pgRNA.942	chr2:32964018	mouse poly(A) seq	0.29159	0.2899	0.17603	0.37241
pgRNA.943	chr2:32964018	mouse poly(A) seq	0.33032	0.3284	0.17385	0.36781
pgRNA.944	chr9:64178491	mouse poly(A) seq	0.15121	0.15034	0.094908	0.20079
pgRNA.945	chr9:64178491	mouse poly(A) seq	0.14498	0.14414	0.057925	0.12255
pgRNA.946	chr9:64178491	mouse poly(A) seq	0.32787	0.32596	0.058915	0.12464
pgRNA.947	chr9:64178491	mouse poly(A) seq	0.33305	0.33112	0.2992	0.63301
pgRNA.948	chr9:64178491	mouse poly(A) seq	0.31891	0.31706	0.16363	0.34618
pgRNA.949	chr9:64178491	mouse poly(A) seq	0.30523	0.30346	0.074177	0.15693
pgRNA.950	chr9:64178491	mouse poly(A) seq	0.58838	0.58497	0.28829	0.60992
pgRNA.951	chr9:64178491	mouse poly(A) seq	0.68782	0.68383	2.0547	4.3471
pgRNA.952	chr9:64178491	mouse poly(A) seq	0.68341	0.67945	0.46683	0.98765
pgRNA.953	chr11:57810189	mouse poly(A) seq	0.82889	0.82408	0.26977	0.57075
pgRNA.954	chr11:57810189	mouse poly(A) seq	1.0753	1.0691	0.29658	0.62747
pgRNA.955	chr11:57810189	mouse poly(A) seq	0.62781	0.62417	14.163	29.964
pgRNA.956	chr11:57810189	mouse poly(A) seq	1.087	1.0807	0.32682	0.69145
pgRNA.957	chr11:57810189	mouse poly(A) seq	0.68605	0.68207	0.074974	0.15862
pgRNA.958	chr11:57810189	mouse poly(A) seq	0.87998	0.87487	0.48403	1.024
pgRNA.959	chr11:57810189	mouse poly(A) seq	1.0951	1.0887	0.097668	0.20663
pgRNA.960	chr11:57810189	mouse poly(A) seq	0.58233	0.57895	0.061211	0.1295
pgRNA.961	chr11:57810189	mouse poly(A) seq	0.94318	0.93771	0.24633	0.52116
pgRNA.962	chr11:57810189	mouse poly(A) seq	0.38823	0.38598	0.25842	0.54672
pgRNA.963	chr5:92444020	mouse poly(A) seq	1.8982	1.8872	0.5417	1.1461
pgRNA.964	chr5:92444020	mouse poly(A) seq	0.73029	0.72606	0.38789	0.82064
pgRNA.965	chr5:92444020	mouse poly(A) seq	1.5038	1.4951	0.23885	0.50533
pgRNA.966	chr5:92444020	mouse poly(A) seq	0.80776	0.80307	0.79854	1.6894
pgRNA.967	chr5:92444020	mouse poly(A) seq	0.32468	0.3228	0.15833	0.33497
pgRNA.968	chr5:92444020	mouse poly(A) seq	0.90409	0.89885	0.36832	0.77924
pgRNA.969	chr5:92444020	mouse poly(A) seq	0.91884	0.91351	1.0083	2.1333
pgRNA.970	chr5:92444020	mouse poly(A) seq	0.70645	0.70235	0.40309	0.85281
pgRNA.971	chr5:92444020	mouse poly(A) seq	0.46884	0.46612	0.28442	0.60173
pgRNA.972	chr5:92444020	mouse poly(A) seq	0.60439	0.60089	0.29666	0.62764
pgRNA.973	chr7:80915591	human melanoma	0.5129	0.50992	0.51423	1.0879
pgRNA.974	chr7:80915591	human melanoma	0.77033	0.76586	0.96089	2.0329
pgRNA.975	chr7:80915591	human melanoma	1.2043	1.1974	0.13337	0.28217
pgRNA.976	chr7:80915591	human melanoma	0.90728	0.90201	0.63215	1.3374
pgRNA.977	chr7:80915591	human melanoma	1.1692	1.1624	0.32003	0.67707
pgRNA.978	chr7:80915591	human melanoma	1.3053	1.2977	1.2253	2.5924
pgRNA.979	chr7:80915591	human melanoma	0.86282	0.85781	0.65222	1.3799
pgRNA.980	chr7:80915591	human melanoma	1.4975	1.4888	0.80966	1.713
pgRNA.981	chr7:80915591	human melanoma	1.1955	1.1886	0.9383	1.9851
pgRNA.982	chr7:80915591	human melanoma	1.2232	1.2161	0.59945	1.2682
pgRNA.983	chr10:42829126	mouse poly(A) seq	0.96789	0.96227	0.17465	0.36949
pgRNA.984	chr10:42829126	mouse poly(A) seq	0.77898	0.77446	2.2087	4.6729
pgRNA.985	chr10:42829126	mouse poly(A) seq	1.3889	1.3808	2.3206	4.9096
pgRNA.986	chr10:42829126	mouse poly(A) seq	1.0122	1.0063	7.6745	16.237
pgRNA.987	chr10:42829126	mouse poly(A) seq	0.56309	0.55982	0.21688	0.45884
pgRNA.988	chr10:42829126	mouse poly(A) seq	1.2807	1.2733	0.30939	0.65455
pgRNA.989	chr10:42829126	mouse poly(A) seq	0.80279	0.79813	3.5725	7.5582
pgRNA.990	chr10:42829126	mouse poly(A) seq	1.014	1.0081	0.19306	0.40846
pgRNA.991	chr10:42829126	mouse poly(A) seq	0.50522	0.50229	0.073023	0.15449
pgRNA.992	chr10:42829126	mouse poly(A) seq	0.6385	0.6348	1.0049	2.126
pgRNA.993	chr9:107598358	mouse poly(A) seq	1.3877	1.3796	0.40275	0.85208
pgRNA.994	chr9:107598358	mouse poly(A) seq	1.0647	1.0585	4.1111	8.6977
pgRNA.995	chr9:107598358	mouse poly(A) seq	1.4863	1.4777	0.36782	0.77819
pgRNA.996	chr9:107598358	mouse poly(A) seq	1.0088	1.0029	0.29476	0.62362
pgRNA.997	chr9:107598358	mouse poly(A) seq	1.02	1.0141	1.1248	2.3797
pgRNA.998	chr9:107598358	mouse poly(A) seq	0.81383	0.80911	0.29247	0.61877
pgRNA.999	chr9:107598358	mouse poly(A) seq	0.62484	0.62121	0.40791	0.86299
pgRNA.1000	chr9:107598358	mouse poly(A) seq	1.2855	1.278	0.68487	1.4489
pgRNA.1001	chr9:107598358	mouse poly(A) seq	0.80117	0.79652	0.14288	0.30228
pgRNA.1002	chr9:107598358	mouse poly(A) seq	0.77928	0.77475	0.21611	0.45722
pgRNA.1003	chr2:4906870	human melanoma	0.53393	0.53083	0.1516	0.32074
pgRNA.1004	chr2:4906870	human melanoma	0.72927	0.72504	0.16321	0.34529
pgRNA.1005	chr2:4906870	human melanoma	1.6437	1.6341	1.9561	4.1383
pgRNA.1006	chr2:4906870	human melanoma	1.2106	1.2036	0.27093	0.5732
pgRNA.1007	chr2:4906870	human melanoma	0.40928	0.40691	0.11135	0.23558
pgRNA.1008	chr2:4906870	human melanoma	0.78034	0.77581	0.19808	0.41907
pgRNA.1009	chr2:4906870	human melanoma	0.75597	0.75158	0.092719	0.19616
pgRNA.1010	chr2:4906870	human melanoma	0.51417	0.51119	0.26404	0.55863
pgRNA.1011	chr3:58523610	mouse poly(A) seq	1.6418	1.6322	0.19538	0.41336
pgRNA.1012	chr3:58523610	mouse poly(A) seq	0.52256	0.51953	0.48515	1.0264
pgRNA.1013	chr3:58523610	mouse poly(A) seq	1.5374	1.5285	0.67533	1.4288
pgRNA.1014	chr3:58523610	mouse poly(A) seq	0.91005	0.90477	0.62259	1.3172
pgRNA.1015	chr3:58523610	mouse poly(A) seq	0.54239	0.53924	1.3153	2.7827
pgRNA.1016	chr3:58523610	mouse poly(A) seq	0.92575	0.92038	0.20177	0.42687
pgRNA.1017	chr3:58523610	mouse poly(A) seq	0.32911	0.3272	0.35254	0.74586
pgRNA.1018	chr3:58523610	mouse poly(A) seq	0.84005	0.83518	4.7946	10.144
pgRNA.1019	chr3:58523610	mouse poly(A) seq	0.69112	0.68711	0.91945	1.9452
pgRNA.1020	chr3:58523610	mouse poly(A) seq	1.3591	1.3512	0.54241	1.1476
pgRNA.1021	chr10:127517342	mouse poly(A) seq	0.96267	0.95708	0.79338	1.6785
pgRNA.1022	chr10:127517342	mouse poly(A) seq	0.73179	0.72754	31.545	66.739
pgRNA.1023	chr10:127517342	mouse poly(A) seq	0.9503	0.94478	8.2283	17.408
pgRNA.1024	chr10:127517342	mouse poly(A) seq	0.50844	0.50549	0.14252	0.30152
pgRNA.1025	chr10:127517342	mouse poly(A) seq	0.85023	0.84529	0.18391	0.3891
pgRNA.1026	chr10:127517342	mouse poly(A) seq	1.2855	1.278	0.31662	0.66987
pgRNA.1027	chr10:127517342	mouse poly(A) seq	0.87425	0.86917	0.063485	0.13431
pgRNA.1028	chr10:127517342	mouse poly(A) seq	1.3164	1.3088	0.81564	1.7256
pgRNA.1029	chr10:127517342	mouse poly(A) seq	2.0129	2.0012	0.13755	0.29101
pgRNA.1030	chr10:127517342	mouse poly(A) seq	2.0644	2.0524	0.12899	0.27289
pgRNA.1031	chr4:155155511	human melanoma	1.3944	1.3863	0.74539	1.577
pgRNA.1032	chr4:155155511	human melanoma	0.89676	0.89156	9.0914	19.234
pgRNA.1033	chr4:155155511	human melanoma	1.2022	1.1952	0.12461	0.26362
pgRNA.1034	chr4:155155511	human melanoma	0.38907	0.38681	0.10073	0.21311
pgRNA.1035	chr4:155155511	human melanoma	1.5444	1.5354	5.1973	10.996
pgRNA.1036	chr4:155155511	human melanoma	1.132	1.1254	0.4811	1.0178
pgRNA.1037	chr4:155155511	human melanoma	1.8631	1.8523	0.90558	1.9159
pgRNA.1038	chr4:155155511	human melanoma	1.2069	1.1999	1.2219	2.5851
pgRNA.1039	chr4:155155511	human melanoma	0.86865	0.86361	0.20693	0.4378
pgRNA.1040	chr4:155155511	human melanoma	1.2866	1.2791	2.4733	5.2327
pgRNA.1041	chr15:100815910	mouse poly(A) seq	0.89498	0.88979	2.8013	5.9266
pgRNA.1042	chr15:100815910	mouse poly(A) seq	1.8278	1.8172	7.2422	15.322
pgRNA.1043	chr15:100815910	mouse poly(A) seq	1.2806	1.2731	0.90427	1.9131
pgRNA.1044	chr15:100815910	mouse poly(A) seq	0.68821	0.68422	0.63879	1.3515
pgRNA.1045	chr15:100815910	mouse poly(A) seq	1.634	1.6245	0.2587	0.54733
pgRNA.1046	chr15:100815910	mouse poly(A) seq	0.91289	0.9076	3.8619	8.1705
pgRNA.1047	chr15:100815910	mouse poly(A) seq	1.8691	1.8583	1.2203	2.5818
pgRNA.1048	chr15:100815910	mouse poly(A) seq	0.84805	0.84313	1.6145	3.4156
pgRNA.1049	chr15:100815910	mouse poly(A) seq	1.099	1.0926	0.19159	0.40534
pgRNA.1050	chr15:100815910	mouse poly(A) seq	0.62889	0.62524	1.2579	2.6613
pgRNA.1051	chr19:26778248	mouse poly(A) seq	0.99562	0.98985	0.24477	0.51785
pgRNA.1052	chr19:26778248	mouse poly(A) seq	0.84859	0.84366	1.2453	2.6347
pgRNA.1053	chr19:26778248	mouse poly(A) seq	0.77024	0.76577	0.2306	0.48787
pgRNA.1054	chr19:26778248	mouse poly(A) seq	1.1976	1.1906	0.55964	1.184
pgRNA.1055	chr19:26778248	mouse poly(A) seq	1.6453	1.6357	0.2345	0.49612
pgRNA.1056	chr19:26778248	mouse poly(A) seq	1.4796	1.471	1.3597	2.8767
pgRNA.1057	chr19:26778248	mouse poly(A) seq	0.97628	0.97061	0.60225	1.2742
pgRNA.1058	chr19:26778248	mouse poly(A) seq	1.0251	1.0192	0.86108	1.8218
pgRNA.1059	chr19:26778248	mouse poly(A) seq	1.1349	1.1283	0.20341	0.43034
pgRNA.1060	chr19:26778248	mouse poly(A) seq	1.3092	1.3016	0.31367	0.66362
pgRNA.1061	chr10:42535032	mouse poly(A) seq	0.40053	0.3982	0.20077	0.42476
pgRNA.1062	chr10:42535032	mouse poly(A) seq	0.78395	0.7794	0.15281	0.3233
pgRNA.1063	chr10:42535032	mouse poly(A) seq	0.60004	0.59655	0.34148	0.72246
pgRNA.1064	chr10:42535032	mouse poly(A) seq	2.5878	2.5727	0.26884	0.56877
pgRNA.1065	chr10:42535032	mouse poly(A) seq	1.2459	1.2387	0.31491	0.66624
pgRNA.1066	chr10:42535032	mouse poly(A) seq	1.3412	1.3335	0.19925	0.42154
pgRNA.1067	chr10:42535032	mouse poly(A) seq	2.2384	2.2254	5.2619	11.132
pgRNA.1068	chr10:42535032	mouse poly(A) seq	0.89397	0.88878	1.1301	2.3909
pgRNA.1069	chr10:42535032	mouse poly(A) seq	0.6763	0.67238	0.056914	0.12041
pgRNA.1070	chr10:42535032	mouse poly(A) seq	0.79412	0.78951	0.24439	0.51706
pgRNA.1071	chr1:156429818	human melanoma	1.9195	1.9084	0.6133	1.2975
pgRNA.1072	chr1:156429818	human melanoma	1.0738	1.0675	0.10213	0.21607
pgRNA.1073	chr1:156429818	human melanoma	1.1291	1.1226	0.056982	0.12055
pgRNA.1074	chr1:156429818	human melanoma	1.2726	1.2652	8.6628	18.328
pgRNA.1075	chr1:156429818	human melanoma	1.6279	1.6184	0.11834	0.25036
pgRNA.1076	chr1:156429818	human melanoma	1.0737	1.0675	0.72011	1.5235
pgRNA.1077	chr1:156429818	human melanoma	1.2176	1.2105	1.4051	2.9726
pgRNA.1078	chr1:156429818	human melanoma	2.0841	2.072	0.2907	0.61502
pgRNA.1079	chr1:156429818	human melanoma	0.6365	0.63281	0.3277	0.6933
pgRNA.1080	chr1:156429818	human melanoma	1.014	1.0081	2.6131	5.5285
pgRNA.1081	chr3:108358016	human melanoma	0.69678	0.69274	0.22233	0.47038
pgRNA.1082	chr3:108358016	human melanoma	2.3273	2.3138	4.8273	10.213
pgRNA.1083	chr3:108358016	human melanoma	0.93302	0.9276	0.090634	0.19175
pgRNA.1084	chr3:108358016	human melanoma	0.72327	0.71907	0.14969	0.3167
pgRNA.1085	chr3:108358016	human melanoma	1.5603	1.5512	0.11051	0.23379
pgRNA.1086	chr3:108358016	human melanoma	1.0007	0.99488	0.45402	0.96055
pgRNA.1087	chr3:108358016	human melanoma	1.4571	1.4486	1.0256	2.1698
pgRNA.1088	chr3:108358016	human melanoma	1.748	1.7378	2.003	4.2376
pgRNA.1089	chr3:108358016	human melanoma	0.82454	0.81975	12.195	25.8
pgRNA.1090	chr3:108358016	human melanoma	1.2103	1.2033	0.14674	0.31046
pgRNA.1091	chr17:46548351	mouse poly(A) seq	0.85503	0.85006	0.27627	0.5845
pgRNA.1092	chr17:46548351	mouse poly(A) seq	1.5797	1.5706	1.6793	3.5527
pgRNA.1093	chr17:46548351	mouse poly(A) seq	1.8261	1.8155	4.7364	10.021
pgRNA.1094	chr17:46548351	mouse poly(A) seq	0.64361	0.63987	0.19216	0.40655
pgRNA.1095	chr17:46548351	mouse poly(A) seq	1.0763	1.07	0.68356	1.4462
pgRNA.1096	chr17:46548351	mouse poly(A) seq	0.69497	0.69094	43.144	91.278
pgRNA.1097	chr17:46548351	mouse poly(A) seq	1.2219	1.2148	3.1241	6.6094
pgRNA.1098	chr17:46548351	mouse poly(A) seq	1.0172	1.0113	0.20656	0.43701
pgRNA.1099	chr17:46548351	mouse poly(A) seq	2.026	2.0142	0.19765	0.41817
pgRNA.1100	chr17:46548351	mouse poly(A) seq	0.68125	0.6773	0.069127	0.14625
pgRNA.1101	chr4:107048669	human melanoma	1.0009	0.9951	0.75551	1.5984
pgRNA.1102	chr4:107048669	human melanoma	2.7334	2.7176	0.3547	0.75042
pgRNA.1103	chr4:107048669	human melanoma	0.84316	0.83827	0.22904	0.48456
pgRNA.1104	chr4:107048669	human melanoma	0.72094	0.71676	0.5063	1.0712
pgRNA.1105	chr4:107048669	human melanoma	1.7476	1.7375	0.89994	1.904
pgRNA.1106	chr4:107048669	human melanoma	1.7623	1.7521	0.17212	0.36415
pgRNA.1107	chr4:107048669	human melanoma	0.47947	0.47668	0.12744	0.26962
pgRNA.1108	chr4:107048669	human melanoma	2.0022	1.9906	4.6101	9.7533
pgRNA.1109	chr4:107048669	human melanoma	0.81408	0.80935	0.88158	1.8651
pgRNA.1110	chr4:107048669	human melanoma	0.96196	0.95637	0.27898	0.59023
pgRNA.1111	chr15:67106316	mouse poly(A) seq	1.0591	1.053	0.5355	1.1329
pgRNA.1112	chr15:67106316	mouse poly(A) seq	0.92091	0.91557	0.66694	1.411
pgRNA.1113	chr15:67106316	mouse poly(A) seq	1.4615	1.453	0.30276	0.64054
pgRNA.1114	chr15:67106316	mouse poly(A) seq	1.1879	1.181	0.35225	0.74525
pgRNA.1115	chr15:67106316	mouse poly(A) seq	1.653	1.6434	0.98897	2.0923
pgRNA.1116	chr15:67106316	mouse poly(A) seq	1.872	1.8611	0.34781	0.73585
pgRNA.1117	chr15:67106316	mouse poly(A) seq	1.0555	1.0494	0.24436	0.51698
pgRNA.1118	chr15:67106316	mouse poly(A) seq	1.6851	1.6754	2.5125	5.3156
pgRNA.1119	chr15:67106316	mouse poly(A) seq	0.69829	0.69423	0.14891	0.31505
pgRNA.1120	chr15:67106316	mouse poly(A) seq	0.70001	0.69595	0.49931	1.0564
pgRNA.1121	chr14:121286368	human melanoma	0.78069	0.77616	0.72269	1.529
pgRNA.1122	chr14:121286368	human melanoma	0.52824	0.52517	0.40807	0.86334
pgRNA.1123	chr14:121286368	human melanoma	0.45804	0.45539	0.16741	0.35418
pgRNA.1124	chr14:121286368	human melanoma	0.46274	0.46006	0.22272	0.47119
pgRNA.1125	chr14:121286368	human melanoma	0.74622	0.74189	0.45111	0.9544
pgRNA.1126	chr14:121286368	human melanoma	0.57948	0.57611	0.37476	0.79287
pgRNA.1127	chr14:121286368	human melanoma	0.85049	0.84556	0.59594	1.2608
pgRNA.1128	chr14:121286368	human melanoma	0.77106	0.76658	0.077033	0.16298
pgRNA.1129	chr14:121286368	human melanoma	1.4309	1.4226	0.12813	0.27108
pgRNA.1130	chr14:121286368	human melanoma	0.63761	0.63391	0.65772	1.3915
pgRNA.1131	chr8:47182229	mouse poly(A) seq	2.2712	2.258	2.5335	5.36
pgRNA.1132	chr8:47182229	mouse poly(A) seq	1.4813	1.4727	6.3447	13.423
pgRNA.1133	chr8:47182229	mouse poly(A) seq	1.6569	1.6473	0.20653	0.43694
pgRNA.1134	chr8:47182229	mouse poly(A) seq	2.6019	2.5868	0.94014	1.989
pgRNA.1135	chr8:47182229	mouse poly(A) seq	2.1455	2.1331	1.6862	3.5673
pgRNA.1136	chr8:47182229	mouse poly(A) seq	1.1248	1.1182	1.0334	2.1863
pgRNA.1137	chr8:47182229	mouse poly(A) seq	1.9432	1.932	0.40293	0.85245
pgRNA.1138	chr8:47182229	mouse poly(A) seq	1.3652	1.3573	1.4474	3.0621
pgRNA.1139	chr8:47182229	mouse poly(A) seq	1.5667	1.5576	1.2396	2.6225
pgRNA.1140	chr8:47182229	mouse poly(A) seq	1.3816	1.3736	0.2576	0.545
pgRNA.1141	chr4:132854087	human melanoma	0.60914	0.6056	0.2062	0.43624
pgRNA.1142	chr4:132854087	human melanoma	0.64958	0.64581	1.3553	2.8673
pgRNA.1143	chr4:132854087	human melanoma	1.0349	1.0289	0.30331	0.6417
pgRNA.1144	chr4:132854087	human melanoma	0.73818	0.7339	0.27627	0.58449
pgRNA.1145	chr4:132854087	human melanoma	0.85166	0.84671	0.21915	0.46366
pgRNA.1146	chr4:132854087	human melanoma	1.051	1.0449	0.63253	1.3382
pgRNA.1147	chr4:132854087	human melanoma	1.1346	1.128	0.37436	0.79201
pgRNA.1148	chr4:132854087	human melanoma	2.2767	2.2635	2.9729	6.2897
pgRNA.1149	chr4:132854087	human melanoma	0.71258	0.70844	0.16909	0.35773
pgRNA.1150	chr4:132854087	human melanoma	2.5166	2.502	0.1032	0.21835
pgRNA.1151	chr4:134937138	mouse poly(A) seq	0.54327	0.54012	0.082951	0.1755
pgRNA.1152	chr4:134937138	mouse poly(A) seq	0.62496	0.62133	0.23596	0.49921
pgRNA.1153	chr4:134937138	mouse poly(A) seq	1.9091	1.898	2.8943	6.1234
pgRNA.1154	chr4:134937138	mouse poly(A) seq	0.6205	0.6169	0.10774	0.22793
pgRNA.1155	chr4:134937138	mouse poly(A) seq	0.72726	0.72304	0.7542	1.5956
pgRNA.1156	chr4:134937138	mouse poly(A) seq	1.663	1.6533	0.36629	0.77494
pgRNA.1157	chr4:134937138	mouse poly(A) seq	0.5881	0.58469	0.26476	0.56015
pgRNA.1158	chr4:134937138	mouse poly(A) seq	0.69982	0.69576	0.20577	0.43533
pgRNA.1159	chr4:134937138	mouse poly(A) seq	0.48328	0.48048	2.3514	4.9747
pgRNA.1160	chr4:134937138	mouse poly(A) seq	1.1511	1.1444	1.2318	2.606
pgRNA.1161	chr11:85841105	mouse poly(A) seq	0.63936	0.63565	0.2102	0.44471
pgRNA.1162	chr11:85841105	mouse poly(A) seq	0.37106	0.36891	0.15688	0.3319
pgRNA.1163	chr11:85841105	mouse poly(A) seq	1.8007	1.7903	1.9428	4.1103
pgRNA.1164	chr11:85841105	mouse poly(A) seq	0.6958	0.69176	0.14697	0.31093
pgRNA.1165	chr11:85841105	mouse poly(A) seq	1.38	1.372	0.44604	0.94368
pgRNA.1166	chr11:85841105	mouse poly(A) seq	0.53799	0.53487	0.30622	0.64785
pgRNA.1167	chr11:85841105	mouse poly(A) seq	0.45393	0.45129	0.072747	0.15391
pgRNA.1168	chr11:85841105	mouse poly(A) seq	0.39985	0.39753	0.18944	0.4008
pgRNA.1169	chr11:85841105	mouse poly(A) seq	0.40675	0.40439	0.35749	0.75632
pgRNA.1170	chr11:85841105	mouse poly(A) seq	0.79121	0.78662	0.19705	0.41689
pgRNA.1171	chr6:83770778	mouse poly(A) seq	0.45568	0.45303	2.1334	4.5135
pgRNA.1172	chr6:83770778	mouse poly(A) seq	1.2497	1.2424	0.4452	0.94188
pgRNA.1173	chr6:83770778	mouse poly(A) seq	0.38379	0.38156	0.22276	0.47128
pgRNA.1174	chr6:83770778	mouse poly(A) seq	0.52537	0.52232	0.40358	0.85383
pgRNA.1175	chr6:83770778	mouse poly(A) seq	0.68076	0.67681	0.95376	2.0178
pgRNA.1176	chr6:83770778	mouse poly(A) seq	1.0022	0.99637	0.52698	1.1149
pgRNA.1177	chr6:83770778	mouse poly(A) seq	0.42925	0.42676	0.098752	0.20892
pgRNA.1178	chr6:83770778	mouse poly(A) seq	0.82144	0.81667	0.19393	0.41029
pgRNA.1179	chr6:83770778	mouse poly(A) seq	1.3891	1.381	2.6788	5.6675
pgRNA.1180	chr6:83770778	mouse poly(A) seq	0.6094	0.60587	0.6825	1.4439
pgRNA.1181	chr11:76414537	mouse poly(A) seq	0.44426	0.44168	0.10408	0.2202
pgRNA.1182	chr11:76414537	mouse poly(A) seq	2.062	2.05	1.0539	2.2297
pgRNA.1183	chr11:76414537	mouse poly(A) seq	0.94573	0.94024	0.44879	0.94949
pgRNA.1184	chr11:76414537	mouse poly(A) seq	0.68361	0.67964	0.51486	1.0893
pgRNA.1185	chr11:76414537	mouse poly(A) seq	1.1616	1.1549	0.34249	0.72459
pgRNA.1186	chr11:76414537	mouse poly(A) seq	0.96971	0.96408	0.28472	0.60237
pgRNA.1187	chr11:76414537	mouse poly(A) seq	1.4662	1.4577	0.67248	1.4227
pgRNA.1188	chr11:76414537	mouse poly(A) seq	0.62644	0.6228	0.36865	0.77994
pgRNA.1189	chr11:76414537	mouse poly(A) seq	0.7748	0.7703	0.41343	0.87467
pgRNA.1190	chr11:76414537	mouse poly(A) seq	0.42236	0.41991	0.07997	0.16919
pgRNA.1191	chr1:156655048	human melanoma	1.215	1.208	0.52869	1.1185
pgRNA.1192	chr1:156655048	human melanoma	1.1126	1.1061	0.22178	0.4692
pgRNA.1193	chr1:156655048	human melanoma	1.0488	1.0427	0.21043	0.4452
pgRNA.1194	chr1:156655048	human melanoma	1.0968	1.0905	0.13942	0.29497
pgRNA.1195	chr1:156655048	human melanoma	2.6935	2.6779	0.47963	1.0147
pgRNA.1196	chr1:156655048	human melanoma	1.5195	1.5106	2.2805	4.8247
pgRNA.1197	chr1:156655048	human melanoma	1.661	1.6514	1.5538	3.2872
pgRNA.1198	chr1:156655048	human melanoma	1.253	1.2458	0.1913	0.40472
pgRNA.1199	chr1:156655048	human melanoma	0.45931	0.45664	0.26463	0.55987
pgRNA.1200	chr1:156655048	human melanoma	0.81025	0.80554	1.1833	2.5035
pgRNA.1201	chr2:181515359	mouse poly(A) seq	1.3328	1.3251	2.6139	5.5302
pgRNA.1202	chr2:181515359	mouse poly(A) seq	1.72	1.71	0.59605	1.261
pgRNA.1203	chr2:181515359	mouse poly(A) seq	1.6042	1.5949	9.1408	19.339
pgRNA.1204	chr2:181515359	mouse poly(A) seq	1.0016	0.9958	0.22955	0.48564
pgRNA.1205	chr2:181515359	mouse poly(A) seq	1.1094	1.1029	0.4889	1.0343
pgRNA.1206	chr2:181515359	mouse poly(A) seq	1.101	1.0946	0.85669	1.8125
pgRNA.1207	chr2:181515359	mouse poly(A) seq	1.0584	1.0523	0.37262	0.78833
pgRNA.1208	chr2:181515359	mouse poly(A) seq	2.4747	2.4603	0.77247	1.6343
pgRNA.1209	chr2:181515359	mouse poly(A) seq	2.7587	2.7427	0.36759	0.7777
pgRNA.1210	chr2:181515359	mouse poly(A) seq	0.829	0.82419	0.54689	1.157
pgRNA.1211	chr11:78159432	mouse poly(A) seq	0.60047	0.59698	0.15405	0.32591
pgRNA.1212	chr11:78159432	mouse poly(A) seq	0.49231	0.48945	0.095302	0.20163
pgRNA.1213	chr11:78159432	mouse poly(A) seq	0.95466	0.94912	1.483	3.1376
pgRNA.1214	chr11:78159432	mouse poly(A) seq	0.55654	0.55331	0.76207	1.6123
pgRNA.1215	chr11:78159432	mouse poly(A) seq	0.61226	0.6087	3.1968	6.7632
pgRNA.1216	chr11:78159432	mouse poly(A) seq	0.49581	0.49293	0.15421	0.32625
pgRNA.1217	chr11:78159432	mouse poly(A) seq	0.78807	0.7835	0.072157	0.15266
pgRNA.1218	chr11:78159432	mouse poly(A) seq	0.15625	0.15534	0.15625	0.33057
pgRNA.1219	chr11:78159432	mouse poly(A) seq	0.56773	0.56443	0.55507	1.1743
pgRNA.1220	chr11:78159432	mouse poly(A) seq	0.61371	0.61015	0.34334	0.72639
pgRNA.1221	chr16:4039996	mouse poly(A) seq	1.1961	1.1892	2.3837	5.0431
pgRNA.1222	chr16:4039996	mouse poly(A) seq	0.70105	0.69698	1.2216	2.5844
pgRNA.1223	chr16:4039996	mouse poly(A) seq	1.6887	1.6789	1.2002	2.5392
pgRNA.1224	chr16:4039996	mouse poly(A) seq	1.2981	1.2906	0.32904	0.69614
pgRNA.1225	chr16:4039996	mouse poly(A) seq	1.2885	1.2811	2.3763	5.0275
pgRNA.1226	chr16:4039996	mouse poly(A) seq	0.70579	0.70169	0.35495	0.75094
pgRNA.1227	chr16:4039996	mouse poly(A) seq	0.93802	0.93258	0.22215	0.46998
pgRNA.1228	chr16:4039996	mouse poly(A) seq	1.4059	1.3977	1.2943	2.7383
pgRNA.1229	chr16:4039996	mouse poly(A) seq	1.1115	1.1051	0.38502	0.81456
pgRNA.1230	chr16:4039996	mouse poly(A) seq	0.80757	0.80288	3.2582	6.8933
pgRNA.1231	chr8:3679602	mouse poly(A) seq	0.58717	0.58377	0.14839	0.31395
pgRNA.1232	chr8:3679602	mouse poly(A) seq	0.51475	0.51176	0.058954	0.12473
pgRNA.1233	chr8:3679602	mouse poly(A) seq	0.60344	0.59994	0.20469	0.43304
pgRNA.1234	chr8:3679602	mouse poly(A) seq	0.41644	0.41403	0.09883	0.20909
pgRNA.1235	chr8:3679602	mouse poly(A) seq	0.9329	0.92749	0.077351	0.16365
pgRNA.1236	chr8:3679602	mouse poly(A) seq	0.65245	0.64867	0.054793	0.11592
pgRNA.1237	chr8:3679602	mouse poly(A) seq	0.61614	0.61257	0.063597	0.13455
pgRNA.1238	chr8:3679602	mouse poly(A) seq	0.1509	0.15003	0.068123	0.14412
pgRNA.1239	chr8:3679602	mouse poly(A) seq	1.0145	1.0086	0.60398	1.2778
pgRNA.1240	chr8:3679602	mouse poly(A) seq	0.53123	0.52815	0.12251	0.2592
pgRNA.1241	chr7:67726551	mouse poly(A) seq	0.57794	0.57458	1.1977	2.5338
pgRNA.1242	chr7:67726551	mouse poly(A) seq	1.8149	1.8043	0.15263	0.32291
pgRNA.1243	chr7:67726551	mouse poly(A) seq	0.46401	0.46132	0.077438	0.16383
pgRNA.1244	chr7:67726551	mouse poly(A) seq	0.5044	0.50147	0.18563	0.39273
pgRNA.1245	chr7:67726551	mouse poly(A) seq	0.39702	0.39471	3.088	6.5332
pgRNA.1246	chr7:67726551	mouse poly(A) seq	0.97852	0.97284	0.52864	1.1184
pgRNA.1247	chr7:67726551	mouse poly(A) seq	0.79433	0.78972	0.45314	0.9587
pgRNA.1248	chr7:67726551	mouse poly(A) seq	1.0052	0.99936	0.82113	1.7372
pgRNA.1249	chr7:67726551	mouse poly(A) seq	0.84596	0.84105	0.26781	0.5666
pgRNA.1250	chr7:67726551	mouse poly(A) seq	1.4204	1.4122	0.097065	0.20536
pgRNA.1251	chr5:65595115	mouse poly(A) seq	0.95972	0.95415	0.79786	1.688
pgRNA.1252	chr5:65595115	mouse poly(A) seq	1.6164	1.607	1.5505	3.2803
pgRNA.1253	chr5:65595115	mouse poly(A) seq	0.90207	0.89683	5.2445	11.096
pgRNA.1254	chr5:65595115	mouse poly(A) seq	0.78161	0.77707	0.58127	1.2298
pgRNA.1255	chr5:65595115	mouse poly(A) seq	1.6031	1.5938	6.2093	13.137
pgRNA.1256	chr5:65595115	mouse poly(A) seq	1.3944	1.3863	0.28511	0.6032
pgRNA.1257	chr5:65595115	mouse poly(A) seq	0.83938	0.83451	0.93182	1.9714
pgRNA.1258	chr5:65595115	mouse poly(A) seq	1.4427	1.4344	0.44255	0.93628
pgRNA.1259	chr5:65595115	mouse poly(A) seq	0.33678	0.33483	0.36163	0.76507
pgRNA.1260	chr5:65595115	mouse poly(A) seq	1.2107	1.2037	0.2079	0.43985
pgRNA.1261	chr5:29675313	mouse poly(A) seq	0.85802	0.85304	0.51356	1.0865
pgRNA.1262	chr5:29675313	mouse poly(A) seq	0.80147	0.79682	10.824	22.899
pgRNA.1263	chr5:29675313	mouse poly(A) seq	0.8545	0.84954	0.16135	0.34136
pgRNA.1264	chr5:29675313	mouse poly(A) seq	0.82372	0.81894	0.74736	1.5812
pgRNA.1265	chr5:29675313	mouse poly(A) seq	1.5701	1.561	2.1073	4.4582
pgRNA.1266	chr5:29675313	mouse poly(A) seq	1.7059	1.696	0.23908	0.50582
pgRNA.1267	chr5:29675313	mouse poly(A) seq	0.98059	0.9749	0.4343	0.91884
pgRNA.1268	chr5:29675313	mouse poly(A) seq	1.9375	1.9263	1.5423	3.2631
pgRNA.1269	chr5:29675313	mouse poly(A) seq	1.9546	1.9433	0.29282	0.6195
pgRNA.1270	chr5:29675313	mouse poly(A) seq	0.8272	0.8224	0.055254	0.1169
pgRNA.1271	chr8:33621035	mouse poly(A) seq	1.1304	1.1239	0.16028	0.33909
pgRNA.1272	chr8:33621035	mouse poly(A) seq	1.0897	1.0834	0.28269	0.59807
pgRNA.1273	chr8:33621035	mouse poly(A) seq	0.84185	0.83696	0.10502	0.22218
pgRNA.1274	chr8:33621035	mouse poly(A) seq	1.3182	1.3106	0.75183	1.5906
pgRNA.1275	chr8:33621035	mouse poly(A) seq	0.9246	0.91923	0.31108	0.65814
pgRNA.1276	chr8:33621035	mouse poly(A) seq	1.1647	1.1579	0.64189	1.358
pgRNA.1277	chr8:33621035	mouse poly(A) seq	0.81399	0.80927	2.7502	5.8184
pgRNA.1278	chr8:33621035	mouse poly(A) seq	1.4	1.3918	0.087796	0.18575
pgRNA.1279	chr8:33621035	mouse poly(A) seq	1.8467	1.8359	1.014	2.1452
pgRNA.1280	chr8:33621035	mouse poly(A) seq	1.0134	1.0075	0.73458	1.5541
pgRNA.1281	chr18:9995584	mouse poly(A) seq	1.2564	1.2492	0.19944	0.42194
pgRNA.1282	chr18:9995584	mouse poly(A) seq	1.2633	1.2559	0.17148	0.36278
pgRNA.1283	chr18:9995584	mouse poly(A) seq	0.45582	0.45318	0.30537	0.64606
pgRNA.1284	chr18:9995584	mouse poly(A) seq	1.0166	1.0107	0.12093	0.25585
pgRNA.1285	chr18:9995584	mouse poly(A) seq	0.36228	0.36018	0.19448	0.41146
pgRNA.1286	chr18:9995584	mouse poly(A) seq	0.69405	0.69003	0.77423	1.638
pgRNA.1287	chr18:9995584	mouse poly(A) seq	1.0085	1.0026	0.34381	0.72739
pgRNA.1288	chr18:9995584	mouse poly(A) seq	1.3468	1.339	0.54751	1.1583
pgRNA.1289	chr18:9995584	mouse poly(A) seq	0.62637	0.62273	0.16697	0.35325
pgRNA.1290	chr18:9995584	mouse poly(A) seq	0.51364	0.51065	0.16239	0.34357
pgRNA.1291	chr4:137656316	human melanoma	0.89942	0.8942	0.92879	1.965
pgRNA.1292	chr4:137656316	human melanoma	1.0387	1.0327	0.67971	1.438
pgRNA.1293	chr4:137656316	human melanoma	1.1237	1.1172	0.62986	1.3326
pgRNA.1294	chr4:137656316	human melanoma	1.1039	1.0975	0.22241	0.47055
pgRNA.1295	chr4:137656316	human melanoma	0.68798	0.68398	4.7183	9.9824
pgRNA.1296	chr4:137656316	human melanoma	0.35159	0.34955	0.15901	0.33641
pgRNA.1297	chr4:137656316	human melanoma	0.80464	0.79997	1.3453	2.8463
pgRNA.1298	chr4:137656316	human melanoma	0.87079	0.86574	0.15467	0.32723
pgRNA.1299	chr4:137656316	human melanoma	1.4606	1.4521	0.93341	1.9748
pgRNA.1300	chr4:137656316	human melanoma	0.75913	0.75472	0.13603	0.28779
pgRNA.1301	chr6:72369058	mouse poly(A) seq	1.7203	1.7104	2.6359	5.5767
pgRNA.1302	chr6:72369058	mouse poly(A) seq	0.9242	0.91884	0.48564	1.0274
pgRNA.1303	chr6:72369058	mouse poly(A) seq	1.5969	1.5876	0.78398	1.6586
pgRNA.1304	chr6:72369058	mouse poly(A) seq	1.63	1.6205	0.387	0.81875
pgRNA.1305	chr6:72369058	mouse poly(A) seq	1.167	1.1602	0.75507	1.5975
pgRNA.1306	chr6:72369058	mouse poly(A) seq	1.4122	1.404	0.74218	1.5702
pgRNA.1307	chr6:72369058	mouse poly(A) seq	1.1077	1.1013	5.8366	12.348
pgRNA.1308	chr6:72369058	mouse poly(A) seq	1.2151	1.208	0.18401	0.38931
pgRNA.1309	chr6:72369058	mouse poly(A) seq	1.8549	1.8442	1.0649	2.253
pgRNA.1310	chr6:72369058	mouse poly(A) seq	1.4004	1.3923	0.22918	0.48486
pgRNA.1311	chr5:122363261	mouse poly(A) seq	1.9397	1.9284	0.19619	0.41508
pgRNA.1312	chr5:122363261	mouse poly(A) seq	1.0811	1.0748	0.21867	0.46264
pgRNA.1313	chr5:122363261	mouse poly(A) seq	1.7967	1.7862	0.88024	1.8623
pgRNA.1314	chr5:122363261	mouse poly(A) seq	1.5916	1.5823	7.4237	15.706
pgRNA.1315	chr5:122363261	mouse poly(A) seq	1.4275	1.4192	0.70479	1.4911
pgRNA.1316	chr5:122363261	mouse poly(A) seq	1.0453	1.0392	0.54232	1.1474
pgRNA.1317	chr5:122363261	mouse poly(A) seq	1.4266	1.4184	0.28026	0.59293
pgRNA.1318	chr5:122363261	mouse poly(A) seq	1.388	1.3799	1.2325	2.6076
pgRNA.1319	chr5:123530771	mouse poly(A) seq	0.73787	0.73359	0.18343	0.38807
pgRNA.1320	chr5:123530771	mouse poly(A) seq	1.7846	1.7742	0.22348	0.47281
pgRNA.1321	chr5:123530771	mouse poly(A) seq	1.273	1.2656	0.31002	0.6559
pgRNA.1322	chr5:123530771	mouse poly(A) seq	0.75922	0.75481	0.093144	0.19706
pgRNA.1323	chr5:123530771	mouse poly(A) seq	0.63382	0.63014	1.6908	3.5772
pgRNA.1324	chr5:123530771	mouse poly(A) seq	1.0353	1.0293	0.14022	0.29665
pgRNA.1325	chr5:123530771	mouse poly(A) seq	1.441	1.4327	2.8426	6.014
pgRNA.1326	chr5:123530771	mouse poly(A) seq	0.90542	0.90017	0.46053	0.97432
pgRNA.1327	chr5:123530771	mouse poly(A) seq	1.0125	1.0067	1.2178	2.5764
pgRNA.1328	chr5:123530771	mouse poly(A) seq	1.2451	1.2379	5.176	10.951
pgRNA.1329	chr2:120316624	human melanoma	0.58163	0.57825	0.24642	0.52135
pgRNA.1330	chr2:120316624	human melanoma	1.1032	1.0968	0.90016	1.9044
pgRNA.1331	chr2:120316624	human melanoma	0.67339	0.66948	0.19663	0.41601
pgRNA.1332	chr2:120316624	human melanoma	0.73814	0.73385	4.1279	8.7333
pgRNA.1333	chr2:120316624	human melanoma	1.1653	1.1586	0.080743	0.17082
pgRNA.1334	chr2:120316624	human melanoma	1.3053	1.2977	2.7258	5.7669
pgRNA.1335	chr2:120316624	human melanoma	1.4656	1.4571	0.36552	0.77332
pgRNA.1336	chr2:120316624	human melanoma	1.8393	1.8286	0.44257	0.93632
pgRNA.1337	chr2:120316624	human melanoma	1.1201	1.1136	0.37893	0.8017
pgRNA.1338	chr2:120316624	human melanoma	0.68409	0.68012	1.8438	3.9009
pgRNA.1339	chr8:107557187	mouse poly(A) seq	1.2316	1.2244	0.84124	1.7798
pgRNA.1340	chr8:107557187	mouse poly(A) seq	2.0212	2.0095	6.4597	13.666
pgRNA.1341	chr8:107557187	mouse poly(A) seq	1.7265	1.7165	0.51401	1.0875
pgRNA.1342	chr8:107557187	mouse poly(A) seq	1.9249	1.9137	0.24177	0.5115
pgRNA.1343	chr8:107557187	mouse poly(A) seq	1.6805	1.6707	0.38718	0.81915
pgRNA.1344	chr8:107557187	mouse poly(A) seq	1.5587	1.5497	0.37788	0.79946
pgRNA.1345	chr8:107557187	mouse poly(A) seq	1.4063	1.3981	0.62808	1.3288
pgRNA.1346	chr8:107557187	mouse poly(A) seq	1.7081	1.6982	0.11254	0.23809
pgRNA.1347	chr8:107557187	mouse poly(A) seq	1.6936	1.6837	1.0423	2.2051
pgRNA.1348	chr8:107557187	mouse poly(A) seq	1.6805	1.6707	0.38718	0.81915
pgRNA.1349	chr10:117215242	mouse poly(A) seq	0.63615	0.63246	0.54841	1.1603
pgRNA.1350	chr10:117215242	mouse poly(A) seq	0.48821	0.48538	0.53903	1.1404
pgRNA.1351	chr10:117215242	mouse poly(A) seq	0.55515	0.55193	0.73703	1.5593
pgRNA.1352	chr10:117215242	mouse poly(A) seq	0.66024	0.65641	1.8917	4.0022
pgRNA.1353	chr10:117215242	mouse poly(A) seq	1.1187	1.1122	0.23528	0.49776
pgRNA.1354	chr10:117215242	mouse poly(A) seq	0.65636	0.65255	1.3647	2.8873
pgRNA.1355	chr10:117215242	mouse poly(A) seq	1.2677	1.2603	0.099153	0.20977
pgRNA.1356	chr10:117215242	mouse poly(A) seq	0.32813	0.32622	0.16942	0.35844
pgRNA.1357	chr10:117215242	mouse poly(A) seq	1.5336	1.5247	0.18164	0.38429
pgRNA.1358	chr10:117215242	mouse poly(A) seq	1.5752	1.5661	1.9834	4.1962
pgRNA.1359	chr4:124855043	mouse poly(A) seq	1.8001	1.7896	0.24196	0.51191
pgRNA.1360	chr4:124855043	mouse poly(A) seq	1.7055	1.6956	0.99307	2.101
pgRNA.1361	chr4:124855043	mouse poly(A) seq	0.65333	0.64954	0.52818	1.1175
pgRNA.1362	chr4:124855043	mouse poly(A) seq	1.5725	1.5633	0.77915	1.6484
pgRNA.1363	chr4:124855043	mouse poly(A) seq	0.74681	0.74247	0.39582	0.83742
pgRNA.1364	chr4:124855043	mouse poly(A) seq	0.91599	0.91068	0.43098	0.91181
pgRNA.1365	chr4:124855043	mouse poly(A) seq	2.0126	2.0009	0.098426	0.20824
pgRNA.1366	chr4:124855043	mouse poly(A) seq	0.93367	0.92825	0.19959	0.42226
pgRNA.1367	chr4:124855043	mouse poly(A) seq	1.025	1.019	2.1021	4.4474
pgRNA.1368	chr4:124855043	mouse poly(A) seq	1.4545	1.4461	0.46711	0.98824
pgRNA.1369	chr2:164016786	mouse poly(A) seq	1.0334	1.0274	1.9978	4.2267
pgRNA.1370	chr2:164016786	mouse poly(A) seq	1.6426	1.6331	5.3511	11.321
pgRNA.1371	chr2:164016786	mouse poly(A) seq	0.93358	0.92816	0.29276	0.61939
pgRNA.1372	chr2:164016786	mouse poly(A) seq	1.138	1.1314	1.0945	2.3156
pgRNA.1373	chr2:164016786	mouse poly(A) seq	1.4772	1.4686	1.5546	3.2889
pgRNA.1374	chr2:164016786	mouse poly(A) seq	1.206	1.199	0.14785	0.3128
pgRNA.1375	chr2:164016786	mouse poly(A) seq	1.453	1.4445	37.409	79.144
pgRNA.1376	chr2:164016786	mouse poly(A) seq	1.1111	1.1047	0.49293	1.0429
pgRNA.1377	chr2:164016786	mouse poly(A) seq	1.632	1.6226	0.11344	0.24
pgRNA.1378	chr2:164016786	mouse poly(A) seq	1.1039	1.0975	0.25829	0.54646
pgRNA.1379	chr10:81151297	mouse poly(A) seq	1.0621	1.0559	0.25479	0.53906
pgRNA.1380	chr10:81151297	mouse poly(A) seq	0.4634	0.46071	0.14324	0.30305
pgRNA.1381	chr10:81151297	mouse poly(A) seq	0.7003	0.69624	0.20708	0.43812
pgRNA.1382	chr10:81151297	mouse poly(A) seq	0.5874	0.584	0.75666	1.6008
pgRNA.1383	chr10:81151297	mouse poly(A) seq	0.44376	0.44118	0.13932	0.29475
pgRNA.1384	chr10:81151297	mouse poly(A) seq	1.2792	1.2718	2.106	4.4556
pgRNA.1385	chr10:81151297	mouse poly(A) seq	0.88354	0.87841	1.3229	2.7989
pgRNA.1386	chr10:81151297	mouse poly(A) seq	0.44376	0.44118	0.13932	0.29475
pgRNA.1387	chr10:81151297	mouse poly(A) seq	0.54956	0.54637	0.22185	0.46936
pgRNA.1388	chr10:81151297	mouse poly(A) seq	0.91913	0.91379	0.09094	0.1924
pgRNA.1389	chr15:81795516	mouse poly(A) seq	0.46198	0.4593	0.055055	0.11648
pgRNA.1390	chr15:81795516	mouse poly(A) seq	2.9379	2.9208	1.1038	2.3353
pgRNA.1391	chr15:81795516	mouse poly(A) seq	0.69084	0.68683	0.50442	1.0672
pgRNA.1392	chr15:81795516	mouse poly(A) seq	0.69872	0.69467	1.1231	2.3762
pgRNA.1393	chr15:81795516	mouse poly(A) seq	1.4205	1.4123	0.62419	1.3206
pgRNA.1394	chr15:81795516	mouse poly(A) seq	1.5308	1.5219	1.1834	2.5036
pgRNA.1395	chr15:81795516	mouse poly(A) seq	1.5709	1.5618	0.60894	1.2883
pgRNA.1396	chr15:81795516	mouse poly(A) seq	0.47117	0.46844	0.2756	0.58308
pgRNA.1397	chr15:81795516	mouse poly(A) seq	1.8004	1.79	0.48623	1.0287
pgRNA.1398	chr15:81795516	mouse poly(A) seq	1.5022	1.4935	0.13891	0.29388
pgRNA.1399	chr9:46281576	mouse poly(A) seq	0.87215	0.86709	1.375	2.9091
pgRNA.1400	chr9:46281576	mouse poly(A) seq	1.4681	1.4596	1.2192	2.5793
pgRNA.1401	chr9:46281576	mouse poly(A) seq	1.6894	1.6796	0.23279	0.4925
pgRNA.1402	chr9:46281576	mouse poly(A) seq	1.1818	1.1749	0.21545	0.45582
pgRNA.1403	chr9:46281576	mouse poly(A) seq	0.4305	0.428	0.12735	0.26943
pgRNA.1404	chr9:46281576	mouse poly(A) seq	0.87597	0.87088	1.5899	3.3637
pgRNA.1405	chr9:46281576	mouse poly(A) seq	0.48618	0.48336	0.28552	0.60407
pgRNA.1406	chr9:46281576	mouse poly(A) seq	0.27916	0.27754	3.1073	6.5741
pgRNA.1407	chr9:46281576	mouse poly(A) seq	1.3835	1.3755	0.34103	0.7215
pgRNA.1408	chr9:46281576	mouse poly(A) seq	1.0288	1.0228	0.6307	1.3343
pgRNA.1409	chr4:126862439	human melanoma	0.90245	0.89721	0.845	1.7877
pgRNA.1410	chr4:126862439	human melanoma	0.90245	0.89721	0.845	1.7877
pgRNA.1411	chr4:126862439	human melanoma	1.0969	1.0905	0.57702	1.2208
pgRNA.1412	chr4:126862439	human melanoma	0.73686	0.73258	0.097654	0.2066
pgRNA.1413	chr4:126862439	human melanoma	0.91033	0.90505	5.6262	11.903
pgRNA.1414	chr4:126862439	human melanoma	1.3712	1.3632	0.81093	1.7157
pgRNA.1415	chr4:126862439	human melanoma	1.3712	1.3632	0.81093	1.7157
pgRNA.1416	chr4:126862439	human melanoma	0.9237	0.91834	1.0716	2.2672
pgRNA.1417	chr4:126862439	human melanoma	1.4049	1.3967	1.2938	2.7373
pgRNA.1418	chr4:126862439	human melanoma	1.5317	1.5228	2.8757	6.084
pgRNA.1419	chr6:71337115	unexpressed controls	2.1501	2.1376	1.5482	3.2756
pgRNA.1420	chr6:40514849	unexpressed controls	1.2288	1.2217	0.76966	1.6283
pgRNA.1421	chr5:122106829	unexpressed controls	0.99401	0.98824	1.0204	2.1589
pgRNA.1422	chr5:5437856	unexpressed controls	0.66591	0.66205	0.11418	0.24156
pgRNA.1423	chr14:8348974	unexpressed controls	1.388	1.3799	0.63284	1.3389
pgRNA.1424	chr11:83122636	unexpressed controls	0.90235	0.89711	0.14523	0.30725
pgRNA.1425	chr15:103016278	unexpressed controls	0.41643	0.41401	0.074021	0.1566
pgRNA.1426	chr2:152576112	unexpressed controls	1.2927	1.2852	0.50777	1.0743
pgRNA.1427	chr9:54773084	unexpressed controls	0.93568	0.93025	0.87687	1.8552
pgRNA.1428	chr8:88626588	unexpressed controls	1.0842	1.0779	0.47003	0.99442
pgRNA.1429	chr9:45410252	unexpressed controls	0.98033	0.97464	0.29072	0.61506
pgRNA.1430	chr15:74796899	unexpressed controls	0.69309	0.68907	1.3263	2.8059
pgRNA.1431	chr13:59133939	unexpressed controls	1.1834	1.1766	1.2459	2.6358
pgRNA.1432	chr1:172699948	unexpressed controls	1.6398	1.6302	0.87589	1.8531
pgRNA.1433	chr13:72634169	unexpressed controls	1.1003	1.0939	0.13173	0.27869
pgRNA.1434	chr11:84535812	unexpressed controls	1.1349	1.1283	0.24751	0.52364
pgRNA.1435	chr3:151545073	unexpressed controls	2.0335	2.0217	1.0813	2.2878
pgRNA.1436	chr10:22703846	unexpressed controls	0.73726	0.73298	0.21538	0.45568
pgRNA.1437	chr17:32413393	unexpressed controls	0.75983	0.75542	0.9203	1.947
pgRNA.1438	chr2:152149089	unexpressed controls	1.1758	1.169	0.099057	0.20957
pgRNA.1439	chr16:31427902	unexpressed controls	0.047619	0.047343	0.047619	0.10075
pgRNA.1440	chrX:133865547	unexpressed controls	1.1558	1.1491	0.74331	1.5726
pgRNA.1441	chr13:55005991	unexpressed controls	0.84572	0.84081	0.19592	0.41449
pgRNA.1442	chr14:55769118	unexpressed controls	0.57315	0.56982	0.13213	0.27954
pgRNA.1443	chr17:48311138	unexpressed controls	0.86901	0.86397	0.2196	0.4646
pgRNA.1444	chr2:127704415	unexpressed controls	0.87754	0.87244	0.30024	0.63519
pgRNA.1445	chr9:102546217	unexpressed controls	0.91788	0.91256	0.24683	0.52221
pgRNA.1446	chr1:73015088	unexpressed controls	0.82022	0.81546	0.093608	0.19804
pgRNA.1447	chr13:25252064	unexpressed controls	1.5347	1.5258	0.35714	0.75558
pgRNA.1448	chrX:53054353	unexpressed controls	1.9109	1.8998	0.84657	1.791
pgRNA.1449	chr10:63058787	unexpressed controls	1.0478	1.0417	0.26999	0.57121
pgRNA.1450	chr18:20030643	unexpressed controls	0.88439	0.87926	0.37626	0.79604
pgRNA.1451	chr6:24951167	unexpressed controls	0.91332	0.90802	1.874	3.9648
pgRNA.1452	chr4:107789896	unexpressed controls	0.91402	0.90872	0.98048	2.0744
pgRNA.1453	chr5:127781655	unexpressed controls	1.4049	1.3968	0.44468	0.94079
pgRNA.1454	chr3:105996983	unexpressed controls	1.176	1.1692	0.21961	0.46462
pgRNA.1455	chr11:89093015	unexpressed controls	0.29398	0.29227	0.67708	1.4325
pgRNA.1456	chr6:145187546	unexpressed controls	0.71564	0.71148	0.65871	1.3936
pgRNA.1457	chrX:98323206	unexpressed controls	1.4928	1.4842	0.33379	0.70618
pgRNA.1458	chr13:113093850	unexpressed controls	2.2297	2.2167	1.1429	2.418
pgRNA.1459	chr11:102838012	unexpressed controls	0.47492	0.47217	0.72342	1.5305
pgRNA.1460	chrX:162962031	unexpressed controls	1.1473	1.1407	0.67502	1.4281
pgRNA.1461	chr13:31631394	unexpressed controls	1.4904	1.4817	0.091313	0.19319
pgRNA.1462	chr6:41548325	unexpressed controls	1.114	1.1075	0.3442	0.72821
pgRNA.1463	chr2:136081125	unexpressed controls	1.9946	1.983	0.56843	1.2026
pgRNA.1464	chr1:174834316	unexpressed controls	0.74388	0.73956	0.59966	1.2687
pgRNA.1465	chr17:46432266	unexpressed controls	0.82488	0.82009	0.31755	0.67183
pgRNA.1466	chr15:74606054	unexpressed controls	1.3435	1.3357	0.19665	0.41604
pgRNA.1467	chr14:28904960	unexpressed controls	1.1179	1.1114	0.49891	1.0555
pgRNA.1468	chr2:152635183	unexpressed controls	1.6176	1.6082	0.33494	0.70863
pgRNA.1469	chr13:55006011	unexpressed controls	0.78812	0.78355	0.071819	0.15194
pgRNA.1470	chr19:10718151	unexpressed controls	1.6299	1.6204	5.5601	11.763
pgRNA.1471	chr18:74778417	unexpressed controls	0.59655	0.59308	1.5085	3.1915
pgRNA.1472	chr2:90890493	unexpressed controls	0.47667	0.4739	0.23111	0.48895
pgRNA.1473	chr1:130880765	unexpressed controls	1.0588	1.0526	3.4017	7.1967
pgRNA.1474	chr13:95431402	unexpressed controls	0.66124	0.6574	0.068268	0.14443
pgRNA.1475	chr18:80230502	unexpressed controls	0.90225	0.89701	0.11122	0.23531
pgRNA.1476	chr7:141278355	unexpressed controls	1.3113	1.3037	1.0824	2.2899
pgRNA.1477	chr4:103004545	unexpressed controls	1.2293	1.2221	0.56607	1.1976
pgRNA.1478	chr2:163862867	unexpressed controls	1.0979	1.0915	0.53117	1.1238
pgRNA.1479	chr6:48753580	unexpressed controls	1.3511	1.3433	0.74702	1.5804
pgRNA.1480	chr5:91093642	unexpressed controls	0.94499	0.93951	2.0534	4.3444
pgRNA.1481	chr2:152612703	unexpressed controls	1.0823	1.076	2.2114	4.6786
pgRNA.1482	chr3:14900744	unexpressed controls	0.80883	0.80414	1.0351	2.19
pgRNA.1483	chr3:83032251	unexpressed controls	1.1041	1.0977	1.7164	3.6313
pgRNA.1484	chr11:70224153	unexpressed controls	1.413	1.4048	0.29879	0.63214
pgRNA.1485	chrX:147197265	unexpressed controls	2.029	2.0172	0.2099	0.44408
pgRNA.1486	chr18:65886565	unexpressed controls	1.2271	1.2199	0.72616	1.5363
pgRNA.1487	chr2:172993551	unexpressed controls	1.1358	1.1292	3.682	7.7898
pgRNA.1488	chr1:84036389	unexpressed controls	0.79047	0.78588	0.13146	0.27812
pgRNA.1489	chr6:129598745	unexpressed controls	1.646	1.6364	1.7261	3.6518
pgRNA.1490	chr11:121116242	unexpressed controls	1.0177	1.0118	0.27923	0.59075
pgRNA.1491	chr8:31149887	unexpressed controls	1.5208	1.512	0.74493	1.576
pgRNA.1492	chr7:30417558	unexpressed controls	1.5541	1.5451	1.8238	3.8585
pgRNA.1493	chr12:105493070	unexpressed controls	0.42424	0.42178	0.32061	0.67829
pgRNA.1494	chr13:91853417	unexpressed controls	1.1482	1.1415	0.3439	0.72758
pgRNA.1495	chr15:83149810	unexpressed controls	0.36109	0.359	0.39152	0.82831
pgRNA.1496	chr7:137128160	unexpressed controls	0.9939	0.98813	0.89547	1.8945
pgRNA.1497	chr16:91271906	unexpressed controls	1.1527	1.146	2.4563	5.1967
pgRNA.1498	chr10:5647589	unexpressed controls	0.92753	0.92215	0.57154	1.2092
pgRNA.1499	chrX:48161548	unexpressed controls	1.505	1.4962	0.32814	0.69423
pgRNA.1500	chr9:45130043	unexpressed controls	0.97434	0.96868	3.1004	6.5594
pgRNA.1501	chr18:14762283	unexpressed controls	0.74239	0.73808	0.083734	0.17715
pgRNA.1502	chr11:76003558	unexpressed controls	1.3756	1.3677	1.3834	2.9269
pgRNA.1503	chr9:28994774	unexpressed controls	0.92623	0.92086	0.49818	1.054
pgRNA.1504	chrX:8280161	unexpressed controls	1.1587	1.152	0.20167	0.42666
pgRNA.1505	chr16:94336922	unexpressed controls	0.81438	0.80965	1.106	2.3399
pgRNA.1506	chr15:103402486	unexpressed controls	0.78868	0.7841	0.28285	0.59842
pgRNA.1507	chr6:122849539	unexpressed controls	0.7753	0.7708	0.4753	1.0056
pgRNA.1508	chr13:31557670	unexpressed controls	0.82533	0.82054	0.7683	1.6255
pgRNA.1509	chr6:48701608	unexpressed controls	1.3792	1.3712	0.31571	0.66793
pgRNA.1510	chr1:164080668	unexpressed controls	1.1212	1.1147	0.12871	0.27231
pgRNA.1511	chr10:77897603	unexpressed controls	0.77921	0.77469	0.081814	0.17309
pgRNA.1512	chr9:45248920	unexpressed controls	1.0297	1.0237	2.5703	5.4378
pgRNA.1513	chr7:35201087	unexpressed controls	1.1589	1.1522	1.0924	2.3111
pgRNA.1514	chr1:131818089	unexpressed controls	1.7398	1.7297	2.3583	4.9893
pgRNA.1515	chr12:36816265	unexpressed controls	2.024	2.0122	3.5613	7.5345
pgRNA.1516	chr5:136701069	unexpressed controls	1.5567	1.5476	0.40548	0.85786
pgRNA.1517	chr4:108400422	unexpressed controls	1.0782	1.072	1.5013	3.1763
pgRNA.1518	chr2:153081708	unexpressed controls	0.72743	0.72321	0.97687	2.0667
pgRNA.1519	chr10:78063590	unexpressed controls	1.0193	1.0134	0.2768	0.58561
pgRNA.1520	chr11:98388155	unexpressed controls	0.75862	0.75422	0.46872	0.99164
pgRNA.1521	chr14:32938980	unexpressed controls	1.2808	1.2734	0.6361	1.3458
pgRNA.1522	chr13:37419006	unexpressed controls	0.66873	0.66485	0.086897	0.18384
pgRNA.1523	chr17:25368066	unexpressed controls	1.8542	1.8435	0.31146	0.65895
pgRNA.1524	chr2:157944692	unexpressed controls	0.88804	0.88288	0.10865	0.22987
pgRNA.1525	chr2:164568469	unexpressed controls	0.80854	0.80385	0.14369	0.30401
pgRNA.1526	chr15:75599457	unexpressed controls	0.83441	0.82956	0.24245	0.51293
pgRNA.1527	chr3:83773676	unexpressed controls	0.79105	0.78646	0.27594	0.58379
pgRNA.1528	chr7:140846743	unexpressed controls	0.84875	0.84382	7.1236	15.071
pgRNA.1529	chr5:77205133	unexpressed controls	0.81838	0.81363	0.24967	0.52822
pgRNA.1530	chr13:70727833	unexpressed controls	3.1883	3.1698	5.7521	12.17
pgRNA.1531	chr13:4248334	unexpressed controls	0.64964	0.64587	0.33938	0.71801
pgRNA.1532	chr6:127689038	unexpressed controls	0.89609	0.89089	0.066459	0.1406
pgRNA.1533	chr5:5576178	unexpressed controls	1.1973	1.1903	1.0577	2.2376
pgRNA.1534	chr9:39588161	unexpressed controls	0.76993	0.76546	7.7854	16.471
pgRNA.1535	chr10:78814755	unexpressed controls	1.3353	1.3275	1.8114	3.8323
pgRNA.1536	chr11:83664653	unexpressed controls	1.1661	1.1593	0.79659	1.6853
pgRNA.1537	chr9:44986394	unexpressed controls	0.89314	0.88795	0.067874	0.1436
pgRNA.1538	chr3:92433902	unexpressed controls	1.3167	1.3091	0.57723	1.2212
pgRNA.1539	chr4:34028336	unexpressed controls	0.78027	0.77575	0.3759	0.79527
pgRNA.1540	chr1:87597796	unexpressed controls	1.6711	1.6614	2.1626	4.5754
pgRNA.1541	chr7:123475411	unexpressed controls	1.0908	1.0844	0.34569	0.73137
pgRNA.1542	chr5:98183154	unexpressed controls	0.62121	0.61761	0.50121	1.0604
pgRNA.1543	chr17:25343271	unexpressed controls	0.86316	0.85815	0.56781	1.2013
pgRNA.1544	chr15:74732278	unexpressed controls	0.69319	0.68916	0.17441	0.36899
pgRNA.1545	chr19:38116652	unexpressed controls	1.6817	1.6719	0.91224	1.93
pgRNA.1546	chr14:32817880	unexpressed controls	0.38867	0.38641	0.28497	0.60289
pgRNA.1547	chr14:55941478	unexpressed controls	0.47453	0.47178	0.18476	0.3909
pgRNA.1548	chr11:100131785	unexpressed controls	0.70307	0.69899	0.26305	0.55653
pgRNA.1549	chr13:41764602	unexpressed controls	0.95331	0.94777	2.0112	4.255
pgRNA.1550	chr10:61188814	unexpressed controls	2.8791	2.8624	0.2835	0.59978
pgRNA.1551	chrX:142304778	unexpressed controls	1.4952	1.4865	3.2057	6.7821
pgRNA.1552	chr9:71296210	unexpressed controls	1.4054	1.3972	0.74001	1.5656
pgRNA.1553	chr2:148405700	unexpressed controls	0.90786	0.90259	0.30527	0.64584
pgRNA.1554	chr7:105480633	unexpressed controls	0.79857	0.79394	0.080385	0.17007
pgRNA.1555	chr6:60989343	unexpressed controls	1.0651	1.0589	0.20322	0.42994
pgRNA.1556	chr15:85064716	unexpressed controls	0.89922	0.894	0.12805	0.27091
pgRNA.1557	chr1:177753280	unexpressed controls	0.58976	0.58634	0.27485	0.5815
pgRNA.1558	chr2:135652039	unexpressed controls	1.4029	1.3948	0.8116	1.7171
pgRNA.1559	chr7:103826559	unexpressed controls	1.0372	1.0312	0.39887	0.84387
pgRNA.1560	chr19:3409943	unexpressed controls	0.89386	0.88868	0.34491	0.72972
pgRNA.1561	chr15:102957681	unexpressed controls	1.0299	1.0239	1.7753	3.7559
pgRNA.1562	chr2:148838710	unexpressed controls	0.43745	0.43491	0.18727	0.39621
pgRNA.1563	chr16:16753042	unexpressed controls	0.93994	0.93449	2.9412	6.2226
pgRNA.1564	chr1:130852222	unexpressed controls	0.35109	0.34905	0.13128	0.27774
pgRNA.1565	chr2:152095776	unexpressed controls	0.79936	0.79472	0.51901	1.098
pgRNA.1566	chr6:122969850	unexpressed controls	0.48072	0.47793	0.088587	0.18742
pgRNA.1567	chr5:134914277	unexpressed controls	2.5919	2.5769	1.2848	2.7183
pgRNA.1568	chr10:107420303	unexpressed controls	2.062	2.05	1.7634	3.7307
pgRNA.1569	Aamp	growth controls	0.30285	0.30109	0.78297	1.6565
pgRNA.1570	Aamp	growth controls	0.1002	0.099615	0.0592	0.12525
pgRNA.1571	Aamp	growth controls	0.048755	0.048472	0.096247	0.20363
pgRNA.1572	Aamp	growth controls	0.06948	0.069076	0.13571	0.28711
pgRNA.1573	Aamp	growth controls	0.06597	0.065588	0.047619	0.10075
pgRNA.1574	Aamp	growth controls	0.088243	0.087731	0.057893	0.12248
pgRNA.1575	Aamp	growth controls	0.049756	0.049467	0.049437	0.10459
pgRNA.1576	Aamp	growth controls	0.079014	0.078556	0.047619	0.10075
pgRNA.1577	Aamp	growth controls	0.053454	0.053144	0.052467	0.111
pgRNA.1578	Aamp	growth controls	0.73576	0.73149	0.36181	0.76547
pgRNA.1579	B2m	growth controls	0.6785	0.67456	0.058994	0.12481
pgRNA.1580	B2m	growth controls	0.50685	0.50391	0.059145	0.12513
pgRNA.1581	B2m	growth controls	0.70488	0.70079	0.1124	0.23781
pgRNA.1582	B2m	growth controls	1.0417	1.0357	0.25345	0.53621
pgRNA.1583	B2m	growth controls	0.80896	0.80427	0.15188	0.32133
pgRNA.1584	B2m	growth controls	0.57178	0.56846	1.3202	2.793
pgRNA.1585	B2m	growth controls	1.2265	1.2194	0.3527	0.74619
pgRNA.1586	B2m	growth controls	0.86798	0.86294	0.42143	0.8916
pgRNA.1587	B2m	growth controls	0.9113	0.90601	0.063927	0.13525
pgRNA.1588	B2m	growth controls	0.8905	0.88533	0.56651	1.1985
pgRNA.1589	Ccnk	growth controls	0.047749	0.047472	0.047619	0.10075
pgRNA.1590	Ccnk	growth controls	0.62193	0.61832	1.2694	2.6856
pgRNA.1591	Ccnk	growth controls	0.28842	0.28674	0.48197	1.0197
pgRNA.1592	Ccnk	growth controls	0.93579	0.93036	1.2893	2.7276
pgRNA.1593	Ccnk	growth controls	0.66302	0.65917	0.93919	1.987
pgRNA.1594	Ccnk	growth controls	0.047657	0.047381	0.061865	0.13089
pgRNA.1595	Ccnk	growth controls	0.7962	0.79158	0.2735	0.57864
pgRNA.1596	Ccnk	growth controls	0.093331	0.092789	0.056612	0.11977
pgRNA.1597	Ccnk	growth controls	0.22207	0.22078	0.27823	0.58863
pgRNA.1598	Ccnk	growth controls	0.33878	0.33681	0.063739	0.13485
pgRNA.1599	Hspa5	growth controls	0.06896	0.06856	0.052749	0.1116
pgRNA.1600	Hspa5	growth controls	0.052252	0.051949	0.047619	0.10075
pgRNA.1601	Hspa5	growth controls	0.063368	0.063	0.047619	0.10075
pgRNA.1602	Hspa5	growth controls	0.079101	0.078642	0.080199	0.16967
pgRNA.1603	Hspa5	growth controls	0.055691	0.055368	0.061489	0.13009
pgRNA.1604	Hspa5	growth controls	0.060649	0.060297	0.064051	0.13551
pgRNA.1605	Hspa5	growth controls	0.083155	0.082673	0.057244	0.12111
pgRNA.1606	Hspa5	growth controls	0.089157	0.088639	1.0969	2.3207
pgRNA.1607	Hspa5	growth controls	0.066671	0.066284	0.10181	0.21539
pgRNA.1608	Hspa5	growth controls	0.089756	0.089235	0.047619	0.10075
pgRNA.1609	Kirrel	growth controls	0.076625	0.07618	0.10025	0.21209
pgRNA.1610	Kirrel	growth controls	0.13809	0.13729	0.064787	0.13707
pgRNA.1611	Kirrel	growth controls	0.11665	0.11597	0.087433	0.18498
pgRNA.1612	Kirrel	growth controls	0.20722	0.20601	0.089005	0.1883
pgRNA.1613	Kirrel	growth controls	1.6598	1.6502	8.6713	18.346
pgRNA.1614	Kirrel	growth controls	0.11348	0.11282	0.1279	0.27059
pgRNA.1615	Kirrel	growth controls	0.12724	0.1265	0.34386	0.7275
pgRNA.1616	Kirrel	growth controls	0.096422	0.095863	0.451	0.95416
pgRNA.1617	Kirrel	growth controls	0.20345	0.20227	0.14682	0.31062
pgRNA.1618	Kirrel	growth controls	0.22093	0.21965	0.086182	0.18233
pgRNA.1619	Lsm4	growth controls	0.050324	0.050032	0.076333	0.1615
pgRNA.1620	Lsm4	growth controls	0.15157	0.15069	0.047619	0.10075
pgRNA.1621	Lsm4	growth controls	0.073434	0.073008	0.068889	0.14575
pgRNA.1622	Lsm4	growth controls	0.07425	0.073819	0.057901	0.1225
pgRNA.1623	Lsm4	growth controls	0.065425	0.065045	0.05913	0.1251
pgRNA.1624	Lsm4	growth controls	0.092562	0.092025	0.060495	0.12799
pgRNA.1625	Lsm4	growth controls	0.055271	0.054951	0.047619	0.10075
pgRNA.1626	Lsm4	growth controls	0.047662	0.047385	0.047619	0.10075
pgRNA.1627	Lsm4	growth controls	0.079865	0.079401	0.047619	0.10075
pgRNA.1628	Lsm4	growth controls	0.49304	0.49018	0.29057	0.61474
pgRNA.1629	Nf2	growth controls	0.38162	0.3794	2.3845	5.0448
pgRNA.1630	Nf2	growth controls	0.38812	0.38587	1.1582	2.4503
pgRNA.1631	Nf2	growth controls	0.42826	0.42578	1.0697	2.2632
pgRNA.1632	Nf2	growth controls	0.20622	0.20502	0.38391	0.81222
pgRNA.1633	Nf2	growth controls	0.23196	0.23061	2.0945	4.4313
pgRNA.1634	Nf2	growth controls	0.25265	0.25119	0.39724	0.84043
pgRNA.1635	Nf2	growth controls	0.28172	0.28009	4.5458	9.6173
pgRNA.1636	Nf2	growth controls	0.4706	0.46786	4.0974	8.6687
pgRNA.1637	Nf2	growth controls	0.51678	0.51378	0.15895	0.33627
pgRNA.1638	Nf2	growth controls	0.40279	0.40045	7.3292	15.506
pgRNA.1639	Pten	growth controls	1.384	1.3759	0.42061	0.88987
pgRNA.1640	Pten	growth controls	2.6119	2.5968	0.1551	0.32815
pgRNA.1641	Pten	growth controls	0.73991	0.73561	0.15544	0.32887
pgRNA.1642	Pten	growth controls	1.2553	1.2481	0.54068	1.1439
pgRNA.1643	Pten	growth controls	0.82142	0.81665	0.75179	1.5905
pgRNA.1644	Pten	growth controls	1.5663	1.5572	0.72426	1.5323
pgRNA.1645	Pten	growth controls	0.89509	0.88989	0.68199	1.4428
pgRNA.1646	Pten	growth controls	1.1886	1.1817	2.2639	4.7897
pgRNA.1647	Pten	growth controls	1.2711	1.2637	0.58426	1.2361
pgRNA.1648	Pten	growth controls	1.3239	1.3162	1.1423	2.4168
pgRNA.1649	Rpl11	growth controls	0.054601	0.054284	0.047619	0.10075
pgRNA.1650	Rpl11	growth controls	0.054138	0.053824	0.06271	0.13267
pgRNA.1651	Rpl11	growth controls	0.054349	0.054033	0.058987	0.1248
pgRNA.1652	Rpl11	growth controls	0.047663	0.047386	0.047619	0.10075
pgRNA.1653	Rpl11	growth controls	0.047684	0.047407	0.064124	0.13566
pgRNA.1654	Rpl11	growth controls	0.047619	0.047343	0.096935	0.20508
pgRNA.1655	Rpl11	growth controls	0.38726	0.38501	0.076608	0.16208
pgRNA.1656	Rpl11	growth controls	0.13181	0.13105	0.13034	0.27576
pgRNA.1657	Rpl11	growth controls	0.054332	0.054017	0.047619	0.10075
pgRNA.1658	Rpl11	growth controls	0.081383	0.08091	0.05051	0.10686
pgRNA.1659	Rpn1	growth controls	0.047832	0.047555	0.060591	0.12819
pgRNA.1660	Rpn1	growth controls	0.058657	0.058316	0.054037	0.11432
pgRNA.1661	Rpn1	growth controls	0.10695	0.10633	0.080924	0.17121
pgRNA.1662	Rpn1	growth controls	0.051264	0.050967	0.051732	0.10945
pgRNA.1663	Rpn1	growth controls	0.054585	0.054268	0.057144	0.1209
pgRNA.1664	Rpn1	growth controls	0.11073	0.11008	0.14925	0.31576
pgRNA.1665	Rpn1	growth controls	0.11483	0.11417	0.071533	0.15134
pgRNA.1666	Rpn1	growth controls	0.070446	0.070037	0.088042	0.18627
pgRNA.1667	Rpn1	growth controls	0.070692	0.070282	0.047619	0.10075
pgRNA.1668	Rpn1	growth controls	0.05524	0.05492	0.11712	0.24779
pgRNA.1669	Sfpq	growth controls	0.072457	0.072037	0.077711	0.16441
pgRNA.1670	Sfpq	growth controls	0.12797	0.12723	0.45143	0.95508
pgRNA.1671	Sfpq	growth controls	0.047782	0.047505	0.059501	0.12588
pgRNA.1672	Sfpq	growth controls	0.21187	0.21064	0.081117	0.17162
pgRNA.1673	Sfpq	growth controls	0.23185	0.23051	0.085879	0.18169
pgRNA.1674	Sfpq	growth controls	0.20511	0.20392	0.065282	0.13811
pgRNA.1675	Sfpq	growth controls	0.066431	0.066046	0.070549	0.14926
pgRNA.1676	Sfpq	growth controls	0.5627	0.55943	0.10692	0.2262
pgRNA.1677	Sfpq	growth controls	0.17611	0.17509	0.37791	0.79954
pgRNA.1678	Sfpq	growth controls	0.20668	0.20548	0.05725	0.12112
pgRNA.1679	Stat1	growth controls	0.47373	0.47098	0.23026	0.48716
pgRNA.1680	Stat1	growth controls	0.81828	0.81353	0.19289	0.4081
pgRNA.1681	Stat1	growth controls	0.51224	0.50926	0.12126	0.25655
pgRNA.1682	Stat1	growth controls	1.2399	1.2327	0.1016	0.21495
pgRNA.1683	Stat1	growth controls	1.1641	1.1573	0.086942	0.18394
pgRNA.1684	Stat1	growth controls	1.0659	1.0597	0.5243	1.1092
pgRNA.1685	Stat1	growth controls	1.1745	1.1677	3.2879	6.9561
pgRNA.1686	Stat1	growth controls	0.40035	0.39803	0.10377	0.21954
pgRNA.1687	Stat1	growth controls	0.69807	0.69402	0.2338	0.49464
pgRNA.1688	Stat1	growth controls	0.87861	0.87351	0.6256	1.3236
pgRNA.1689	Tcp1	growth controls	0.094534	0.093985	0.051411	0.10877
pgRNA.1690	Tcp1	growth controls	0.053495	0.053184	0.065869	0.13936
pgRNA.1691	Tcp1	growth controls	0.062195	0.061834	0.047619	0.10075
pgRNA.1692	Tcp1	growth controls	0.063358	0.06299	0.064224	0.13588
pgRNA.1693	Tcp1	growth controls	0.057235	0.056902	0.050842	0.10756
pgRNA.1694	Tcp1	growth controls	0.065322	0.064943	0.055012	0.11639
pgRNA.1695	Tcp1	growth controls	0.057721	0.057386	0.067917	0.14369
pgRNA.1696	Tcp1	growth controls	0.055951	0.055626	0.73441	1.5538
pgRNA.1697	Tcp1	growth controls	0.054563	0.054246	0.05316	0.11247
pgRNA.1698	Tcp1	growth controls	0.21697	0.21571	0.19812	0.41916
pgRNA.1699	Trp53	growth controls	2.1173	2.105	0.69673	1.474
pgRNA.1700	Trp53	growth controls	2.3642	2.3505	3.3647	7.1186
pgRNA.1701	Trp53	growth controls	1.9105	1.8994	0.71252	1.5075
pgRNA.1702	Trp53	growth controls	2.9236	2.9066	0.405	0.85684
pgRNA.1703	Trp53	growth controls	2.4843	2.4699	6.237	13.195
pgRNA.1704	Trp53	growth controls	1.2043	1.1973	0.20881	0.44177
pgRNA.1705	Trp53	growth controls	2.6708	2.6553	0.82385	1.743
pgRNA.1706	Trp53	growth controls	1.1719	1.1651	0.067817	0.14348
pgRNA.1707	Trp53	growth controls	1.8507	1.84	0.19589	0.41443
pgRNA.1708	Trp53	growth controls	3.7098	3.6883	0.95293	2.0161
pgRNA.1709	Zmat2	growth controls	0.071154	0.070741	0.062125	0.13143
pgRNA.1710	Zmat2	growth controls	0.083176	0.082694	0.069314	0.14664
pgRNA.1711	Zmat2	growth controls	0.049567	0.04928	0.047619	0.10075
pgRNA.1712	Zmat2	growth controls	1.0371	1.0311	0.1512	0.31989
pgRNA.1713	Zmat2	growth controls	0.10394	0.10334	0.066497	0.14068
pgRNA.1714	Zmat2	growth controls	0.15617	0.15526	0.052817	0.11174
pgRNA.1715	Zmat2	growth controls	0.058469	0.05813	0.047619	0.10075
pgRNA.1716	Zmat2	growth controls	0.86512	0.8601	2.9289	6.1965
pgRNA.1717	Zmat2	growth controls	0.16127	0.16033	0.41941	0.88733
pgRNA.1718	Zmat2	growth controls	0.093976	0.093431	0.34012	0.71957

## Sheet: all.fc.per-target
Supplemtary Table 5. pKO CRISPR screen results per proximal poly(A) site target
Fold changes per individual poly(A) site targets in in vitro and in vivo screens
mean_fc_start_vs_vitro = mean fold change in vitro versus strart; mean_normfc_start_vs_vitro = mean normalized fold change in vitro versus strart
mean_fc_start_vs_vivo = mean fold change in vivo versus strart; mean_normfc_start_vs_vivo = mean normalized fold change in vivo versus strart
pval = p value from a two sided-wilcoxon rank sum test adjusted for multiple hypothesis testing; fdr = false disovery rate; log2 = log2(fold-change)
target	target_type	gene	geneName	mean_fc_start_vs_vitro	mean_normfc_start_vs_vitro	pval_vitro	fdr_vitro	log2_vitro	mean_fc_start_vs_vivo	mean_normfc_start_vs_vivo	pval_vivo	fdr_vivo	log2_vivo
Aamp	growth controls	ENSMUSG00000006299	Aamp	0.099226	0.09865	4.74e-07	0	-3.3415	0.097111	0.20545	0.00014297	0	-2.2831
B2m	growth controls	ENSMUSG00000060802	B2m	0.79505	0.79044	0.043429	0.033	-0.33928	0.20093	0.42511	0.023007	0.0173	-1.2341
Ccnk	growth controls	ENSMUSG00000021258	Ccnk	0.26008	0.25857	2.17e-05	0	-1.9514	0.23865	0.5049	0.10271	0.0914	-0.98592
chr1:121501566	mouse poly(A) seq	ENSMUSG00000026339	Ccdc93	0.98213	0.97643	0.72186	0.7114	-0.03441	0.39637	0.83859	0.58002	0.5674	-0.25396
chr1:130852222	unexpressed controls	ENSMUSG00000026417	Pigr	0.35109	0.34905	0.098576	0.0854	-1.5185	0.13128	0.27774	0.20703	0.1975	-1.8482
chr1:130880765	unexpressed controls	ENSMUSG00000042474	Faim3	1.0588	1.0526	0.89052	0.8871	0.073988	3.4017	7.1967	0.11875	0.1072	2.8473
chr1:131818089	unexpressed controls	ENSMUSG00000042251	Pm20d1	1.7398	1.7297	0.15492	0.1433	0.79053	2.3583	4.9893	0.15492	0.1481	2.3188
chr1:133912480	mouse poly(A) seq	ENSMUSG00000041577	Prelp	0.88655	0.88141	0.30506	0.2951	-0.18212	0.33837	0.71587	0.31176	0.3043	-0.48223
chr1:156429818	human melanoma	ENSMUSG00000026600	Soat1	1.2383	1.2311	0.10271	0.0887	0.29997	0.49711	1.0517	0.913	0.9049	0.072741
chr1:156655048	human melanoma	ENSMUSG00000060519	Tor3a	1.173	1.1661	0.19828	0.1862	0.22175	0.45127	0.95472	0.73244	0.7241	-0.066845
chr1:164080668	unexpressed controls	ENSMUSG00000026581	Sell	1.1212	1.1147	0.69653	0.6897	0.15666	0.12871	0.27231	0.19889	0.1897	-1.8767
chr1:172122086	human melanoma	ENSMUSG00000026553	Copa	0.98865	0.98291	0.89067	0.8871	-0.024863	0.63386	1.341	0.47868	0.4724	0.42334
chr1:172135258	human melanoma	ENSMUSG00000003464	Pex19	1.0527	1.0466	0.24911	0.2375	0.0657	0.79155	1.6746	0.16601	0.1575	0.74385
chr1:172699948	unexpressed controls	ENSMUSG00000037942	Crp	1.6398	1.6302	0.18332	0.1707	0.70509	0.87589	1.8531	0.50585	0.4971	0.88993
chr1:174834316	unexpressed controls	ENSMUSG00000050069	Grem2	0.74388	0.73956	0.28092	0.2695	-0.43527	0.59966	1.2687	0.78309	0.7766	0.34332
chr1:177753280	unexpressed controls	ENSMUSG00000015962	1700016C15Rik	0.58976	0.58634	0.16168	0.1497	-0.7702	0.27485	0.5815	0.47697	0.4671	-0.78215
chr1:180907938	mouse poly(A) seq	ENSMUSG00000026520	Pycr2	1.2569	1.2496	0.11035	0.0968	0.32143	0.59989	1.2692	0.56087	0.5511	0.34387
chr1:191622649	human melanoma	ENSMUSG00000037461	Ints7	1.3787	1.3707	0.025679	0.0176	0.45495	1.0225	2.1632	0.047221	0.0374	1.1131
chr1:58461498	mouse poly(A) seq	ENSMUSG00000026036	Nif3l1	0.99358	0.98781	0.59458	0.5871	-0.017693	0.49055	1.0378	0.941	0.9354	0.053573
chr1:73015088	unexpressed controls	ENSMUSG00000026182	Tnp1	0.82022	0.81546	0.4913	0.4809	-0.29432	0.093608	0.19804	0.15492	0.1481	-2.3361
chr1:84036389	unexpressed controls	ENSMUSG00000045658	Pid1	0.79047	0.78588	0.38333	0.3735	-0.34762	0.13146	0.27812	0.2154	0.2069	-1.8462
chr1:87597796	unexpressed controls	ENSMUSG00000079434	Neu2	1.6711	1.6614	0.16867	0.1549	0.73243	2.1626	4.5754	0.16867	0.1596	2.1939
chr1:90948881	mouse poly(A) seq	ENSMUSG00000026303	Mlph	0.83085	0.82603	0.24053	0.2279	-0.27574	0.25346	0.53624	0.10123	0.0901	-0.89904
chr1:93407774	mouse poly(A) seq	ENSMUSG00000034088	Hdlbp	0.94896	0.94345	0.50532	0.4947	-0.083979	0.61308	1.2971	0.61426	0.6025	0.37525
chr10:107420303	unexpressed controls	ENSMUSG00000019906	Lin7a	2.062	2.05	0.11343	0.0989	1.0357	1.7634	3.7307	0.22402	0.216	1.8994
chr10:117215242	mouse poly(A) seq	ENSMUSG00000020171	Yeats4	0.78059	0.77606	0.13233	0.1183	-0.36576	0.49018	1.0371	0.99719	0.9964	0.052504
chr10:127517342	mouse poly(A) seq	ENSMUSG00000025403	Shmt2	1.0593	1.0532	0.79152	0.7846	0.07472	0.52431	1.1093	0.4919	0.4815	0.14961
chr10:22703846	unexpressed controls	ENSMUSG00000037490	Slc2a12	0.73726	0.73298	0.26095	0.2474	-0.44815	0.21538	0.45568	0.34691	0.3363	-1.1339
chr10:42535032	mouse poly(A) seq	ENSMUSG00000019804	Snx3	0.9868	0.98108	0.65443	0.6466	-0.027564	0.32846	0.69491	0.15345	0.1458	-0.52509
chr10:42829126	mouse poly(A) seq	ENSMUSG00000019802	Sec63	0.85165	0.84671	0.18393	0.1707	-0.24006	0.68674	1.4529	0.59947	0.5918	0.53894
chr10:45158972	mouse poly(A) seq	ENSMUSG00000019849	Prep	0.97694	0.97127	0.72186	0.7114	-0.042057	0.50965	1.0782	0.69043	0.6825	0.10868
chr10:5647589	unexpressed controls	ENSMUSG00000019772	Vip	0.92753	0.92215	0.85438	0.8489	-0.11693	0.57154	1.2092	0.81855	0.8117	0.27404
chr10:61188814	unexpressed controls	ENSMUSG00000020096	Tbata	2.8791	2.8624	0.093986	0.0816	1.5172	0.2835	0.59978	0.55085	0.5416	-0.73749
chr10:63058787	unexpressed controls	ENSMUSG00000020072	Pbld1	1.0478	1.0417	0.90868	0.9082	0.058909	0.26999	0.57121	0.46287	0.4522	-0.8079
chr10:67013709	mouse poly(A) seq	ENSMUSG00000019873	Reep3	1.1536	1.1469	0.26995	0.259	0.19778	0.47797	1.0112	0.60438	0.5967	0.016095
chr10:77897603	unexpressed controls	ENSMUSG00000051652	Lrrc3	0.77921	0.77469	0.33527	0.3266	-0.3683	0.081814	0.17309	0.12427	0.1115	-2.5304
chr10:77984781	mouse poly(A) seq	ENSMUSG00000020284	1810043G02Rik	0.91674	0.91142	0.941	0.939	-0.13382	0.33751	0.71406	0.18863	0.1786	-0.48589
chr10:78063590	unexpressed controls	ENSMUSG00000000730	Dnmt3l	1.0193	1.0134	0.9817	0.9772	0.019192	0.2768	0.58561	0.50585	0.4971	-0.77199
chr10:78814755	unexpressed controls	ENSMUSG00000005357	Slc1a6	1.3353	1.3275	0.38333	0.3735	0.40872	1.8114	3.8323	0.20703	0.1975	1.9382
chr10:81151297	mouse poly(A) seq	ENSMUSG00000035011	Zbtb7a	0.68504	0.68107	0.0091972	0.005	-0.55413	0.30166	0.63821	0.14745	0.1369	-0.64791
chr10:88446725	human melanoma	ENSMUSG00000035311	Gnptab	1.1576	1.1509	0.31514	0.3014	0.20275	0.44273	0.93667	0.71658	0.7067	-0.094381
chr11:100131785	unexpressed controls	ENSMUSG00000054146	Krt15	0.70307	0.69899	0.23288	0.2211	-0.51666	0.26305	0.55653	0.44901	0.4431	-0.84546
chr11:102838012	unexpressed controls	ENSMUSG00000020928	Higd1b	0.47492	0.47217	0.13591	0.1231	-1.0826	0.72342	1.5305	0.67964	0.6718	0.614
chr11:102838620	mouse poly(A) seq	ENSMUSG00000020929	Eftud2	0.90523	0.89997	0.43188	0.4238	-0.15205	0.37417	0.79161	0.50984	0.5035	-0.33713
chr11:121116242	unexpressed controls	ENSMUSG00000039337	Tex19.2	1.0177	1.0118	1	1	0.016872	0.27923	0.59075	0.52064	0.5126	-0.75939
chr11:4683358	mouse poly(A) seq	ENSMUSG00000020412	Ascc2	0.92083	0.91549	0.57041	0.5597	-0.12739	0.60572	1.2815	0.48747	0.4771	0.35782
chr11:57810189	mouse poly(A) seq	ENSMUSG00000020519	Sap30l	0.78221	0.77767	0.055643	0.0442	-0.36277	0.29572	0.62564	0.053865	0.0438	-0.67659
chr11:70224153	unexpressed controls	ENSMUSG00000000317	Bcl6b	1.413	1.4048	0.28092	0.2695	0.49036	0.29879	0.63214	0.59774	0.5854	-0.66168
chr11:76003558	unexpressed controls	ENSMUSG00000053783	1700016K19Rik	1.3756	1.3677	0.34691	0.3352	0.4517	1.3834	2.9269	0.28092	0.2741	1.5494
chr11:76414537	mouse poly(A) seq	ENSMUSG00000020843	Timm22	0.85156	0.84662	0.26087	0.2474	-0.24022	0.33936	0.71797	0.38786	0.3773	-0.47801
chr11:78159432	mouse poly(A) seq	ENSMUSG00000017386	Traf4	0.53837	0.53525	0.00010424	0	-0.90173	0.33457	0.70784	0.2952	0.2876	-0.49851
chr11:83122636	unexpressed controls	ENSMUSG00000078763	Slfn1	0.90235	0.89711	0.74807	0.7425	-0.15664	0.14523	0.30725	0.25135	0.2435	-1.7025
chr11:83664653	unexpressed controls	ENSMUSG00000018930	Ccl4	1.1661	1.1593	0.55085	0.5419	0.21331	0.79659	1.6853	0.55085	0.5416	0.75302
chr11:84535812	unexpressed controls	ENSMUSG00000087211	1500016L03Rik	1.1349	1.1283	0.67964	0.6701	0.17419	0.24751	0.52364	0.422	0.4142	-0.93336
chr11:85841105	mouse poly(A) seq	ENSMUSG00000000093	Tbx2	0.64718	0.64343	0.0068651	0.0031	-0.63615	0.25683	0.54335	0.051287	0.0411	-0.88003
chr11:86690162	mouse poly(A) seq	ENSMUSG00000072582	Ptrh2	0.9099	0.90462	0.58002	0.5699	-0.14462	0.53221	1.126	0.78609	0.7832	0.17118
chr11:89093015	unexpressed controls	ENSMUSG00000072553	Gm525	0.29398	0.29227	0.093986	0.0816	-1.7746	0.67708	1.4325	0.69653	0.6879	0.51849
chr11:94339896	mouse poly(A) seq	ENSMUSG00000020864	Ankrd40	0.8492	0.84427	0.32544	0.3146	-0.24423	0.36547	0.7732	0.44859	0.4389	-0.37108
chr11:97684622	mouse poly(A) seq	ENSMUSG00000038437	Mllt6	0.84895	0.84402	0.2267	0.2156	-0.24465	0.32911	0.69629	0.21344	0.203	-0.52224
chr11:97689818	mouse poly(A) seq	ENSMUSG00000018537	Pcgf2	0.80314	0.79848	0.042702	0.0321	-0.32467	0.38278	0.80983	0.49635	0.4873	-0.30431
chr11:98388155	unexpressed controls	ENSMUSG00000038216	Pnmt	0.75862	0.75422	0.29128	0.281	-0.40694	0.46872	0.99164	0.9817	0.9757	-0.012108
chr12:105493070	unexpressed controls	ENSMUSG00000094910	D430019H16Rik	0.42424	0.42178	0.11875	0.1044	-1.2454	0.32061	0.67829	0.69653	0.6879	-0.56002
chr12:36816265	unexpressed controls	ENSMUSG00000092998	Mir5099	2.024	2.0122	0.12999	0.1164	1.0088	3.5613	7.5345	0.11343	0.1021	2.9135
chr12:79175576	human melanoma	ENSMUSG00000066441	Rdh11	1.1878	1.1809	0.25201	0.2404	0.23984	1.2939	2.7374	0.098329	0.0886	1.4528
chr12:84756517	mouse poly(A) seq	ENSMUSG00000021242	Npc2	1.1733	1.1664	0.15964	0.1476	0.22212	0.40144	0.84932	0.59947	0.5918	-0.23562
chr13:113093850	unexpressed controls	ENSMUSG00000023132	Gzma	2.2297	2.2167	0.10334	0.0899	1.1484	1.1429	2.418	0.32389	0.3182	1.2738
chr13:25252064	unexpressed controls	ENSMUSG00000048978	Nrsn1	1.5347	1.5258	0.22402	0.2133	0.60955	0.35714	0.75558	0.85438	0.8474	-0.40435
chr13:31557670	unexpressed controls	ENSMUSG00000090863	A530084C06Rik	0.82533	0.82054	0.52064	0.5098	-0.28536	0.7683	1.6255	0.58191	0.5729	0.70085
chr13:31631394	unexpressed controls	ENSMUSG00000038402	Foxf2	1.4904	1.4817	0.27081	0.259	0.56728	0.091313	0.19319	0.14837	0.1403	-2.3719
chr13:37419006	unexpressed controls	ENSMUSG00000021423	Ly86	0.66873	0.66485	0.20703	0.1938	-0.58891	0.086897	0.18384	0.13591	0.1257	-2.4435
chr13:41764602	unexpressed controls	ENSMUSG00000058022	Adtrp	0.95331	0.94777	0.92688	0.9212	-0.077384	2.0112	4.255	0.18332	0.1732	2.0892
chr13:4248334	unexpressed controls	ENSMUSG00000071551	Akr1c19	0.64964	0.64587	0.18332	0.1707	-0.63068	0.33938	0.71801	0.76552	0.7566	-0.47793
chr13:55005991	unexpressed controls	ENSMUSG00000025876	Unc5a	0.84572	0.84081	0.55085	0.5419	-0.25015	0.19592	0.41449	0.29128	0.284	-1.2706
chr13:55006011	unexpressed controls	ENSMUSG00000025877	Hk3	0.78812	0.78355	0.35879	0.3473	-0.35191	0.071819	0.15194	0.10829	0.0986	-2.7184
chr13:55325506	mouse poly(A) seq	ENSMUSG00000021485	Mxd3	1.3841	1.3761	0.0028991	0.0011	0.46057	0.52475	1.1102	0.95784	0.9495	0.15082
chr13:59133939	unexpressed controls	ENSMUSG00000055254	Ntrk2	1.1834	1.1766	0.50585	0.4947	0.23456	1.2459	2.6358	0.31277	0.3082	1.3983
chr13:70727833	unexpressed controls	ENSMUSG00000049538	Adamts16	3.1883	3.1698	0.089569	0.0762	1.6644	5.7521	12.17	0.098576	0.0886	3.6052
chr13:72634169	unexpressed controls	ENSMUSG00000001504	Irx2	1.1003	1.0939	0.76552	0.7546	0.12947	0.13173	0.27869	0.22402	0.216	-1.8432
chr13:91853417	unexpressed controls	ENSMUSG00000021622	Ckmt2	1.1482	1.1415	0.62997	0.6186	0.19094	0.3439	0.72758	0.78309	0.7766	-0.45883
chr13:95431402	unexpressed controls	ENSMUSG00000021680	Crhbp	0.66124	0.6574	0.19098	0.1778	-0.60516	0.068268	0.14443	0.10334	0.094	-2.7915
chr14:121286368	human melanoma	ENSMUSG00000063410	Stk24	0.6846	0.68063	0.0026433	0.0009	-0.55506	0.30597	0.64733	0.19828	0.1897	-0.62742
chr14:28904960	unexpressed controls	ENSMUSG00000021991	Cacna2d3	1.1179	1.1114	0.71357	0.7053	0.15242	0.49891	1.0555	0.9634	0.9557	0.077955
chr14:32817880	unexpressed controls	ENSMUSG00000041707	1810011H11Rik	0.38867	0.38641	0.10829	0.0949	-1.3718	0.28497	0.60289	0.56628	0.5559	-0.73003
chr14:32938980	unexpressed controls	ENSMUSG00000050666	Vstm4	1.2808	1.2734	0.43538	0.429	0.34865	0.6361	1.3458	0.74807	0.7447	0.42844
chr14:55548845	mouse poly(A) seq	ENSMUSG00000040618	Pck2	1.0204	1.0145	0.76988	0.7621	0.020796	0.28789	0.60908	0.11678	0.1061	-0.71529
chr14:55769118	unexpressed controls	ENSMUSG00000022220	Adcy4	0.57315	0.56982	0.15492	0.1433	-0.81142	0.13213	0.27954	0.23288	0.2257	-1.8389
chr14:55941478	unexpressed controls	ENSMUSG00000022225	Cma1	0.47453	0.47178	0.12999	0.1164	-1.0838	0.18476	0.3909	0.27081	0.2647	-1.3551
chr14:8348974	unexpressed controls	ENSMUSG00000021749	Oit1	1.388	1.3799	0.32389	0.3146	0.46459	0.63284	1.3389	0.76552	0.7566	0.42102
chr15:100815910	mouse poly(A) seq	ENSMUSG00000023032	Slc4a8	1.0895	1.0832	0.66977	0.6567	0.11524	1.1871	2.5116	0.02615	0.0199	1.3286
chr15:102957681	unexpressed controls	ENSMUSG00000001656	Hoxc11	1.0299	1.0239	0.94513	0.939	0.034051	1.7753	3.7559	0.2154	0.2069	1.9092
chr15:103016278	unexpressed controls	ENSMUSG00000022485	Hoxc5	0.41643	0.41401	0.11343	0.0989	-1.2723	0.074021	0.1566	0.11343	0.1021	-2.6748
chr15:103402486	unexpressed controls	ENSMUSG00000022487	Gtsf1	0.78868	0.7841	0.37094	0.3591	-0.35088	0.28285	0.59842	0.53564	0.5266	-0.74077
chr15:4154077	mouse poly(A) seq	ENSMUSG00000022186	Oxct1	0.89804	0.89283	0.43939	0.4319	-0.16355	0.29183	0.61741	0.1664	0.1596	-0.69569
chr15:67106316	mouse poly(A) seq	ENSMUSG00000013846	St3gal1	1.1637	1.157	0.2579	0.243	0.21037	0.47608	1.0072	0.99719	0.9964	0.010374
chr15:74606054	unexpressed controls	ENSMUSG00000022603	1700016M24Rik	1.3435	1.3357	0.37094	0.3591	0.41762	0.19665	0.41604	0.3019	0.2958	-1.2652
chr15:74732278	unexpressed controls	ENSMUSG00000022595	Lypd2	0.69319	0.68916	0.22402	0.2133	-0.53708	0.17441	0.36899	0.26095	0.2531	-1.4383
chr15:74796899	unexpressed controls	ENSMUSG00000044678	Ly6k	0.69309	0.68907	0.2154	0.2037	-0.53728	1.3263	2.8059	0.29128	0.284	1.4885
chr15:75599457	unexpressed controls	ENSMUSG00000022579	Gpihbp1	0.83441	0.82956	0.53564	0.5249	-0.26958	0.24245	0.51293	0.39597	0.3868	-0.96316
chr15:79029410	mouse poly(A) seq	ENSMUSG00000096210	H1f0	0.84005	0.83518	0.091363	0.0778	-0.25984	0.40536	0.8576	0.57521	0.5619	-0.22161
chr15:81795516	mouse poly(A) seq	ENSMUSG00000022390	Zc3h7b	1.1105	1.104	0.46997	0.4608	0.14279	0.44257	0.93632	0.98594	0.9824	-0.094929
chr15:83149810	unexpressed controls	ENSMUSG00000065176	U12	0.36109	0.359	0.10334	0.0899	-1.478	0.39152	0.82831	0.90868	0.9049	-0.27175
chr15:85064716	unexpressed controls	ENSMUSG00000022432	Smc1b	0.89922	0.894	0.71357	0.7053	-0.16165	0.12805	0.27091	0.19098	0.1813	-1.8841
chr15:99621301	mouse poly(A) seq	ENSMUSG00000023015	Racgap1	0.76289	0.75846	0.020579	0.0135	-0.39885	0.19435	0.41118	0.0090098	0.0064	-1.2822
chr15:99728023	mouse poly(A) seq	ENSMUSG00000023020	2310016M24Rik	0.77271	0.76822	0.071696	0.0598	-0.3804	0.91924	1.9448	0.19584	0.1869	0.95963
chr16:14473682	mouse poly(A) seq	ENSMUSG00000023088	Abcc1	1.3488	1.3409	0.018032	0.012	0.42325	0.56104	1.187	0.57521	0.5619	0.24728
chr16:16753042	unexpressed controls	ENSMUSG00000022783	Spag6	0.93994	0.93449	0.89052	0.8871	-0.097757	2.9412	6.2226	0.13591	0.1257	2.6375
chr16:29651853	mouse poly(A) seq	ENSMUSG00000038084	Opa1	1.2009	1.1939	0.12874	0.1142	0.25569	0.47969	1.0149	0.96345	0.9557	0.021283
chr16:31427902	unexpressed controls	ENSMUSG00000086645	Gm15743	0.047619	0.047343	0.089569	0.0762	-4.4007	0.047619	0.10075	0.089569	0.0796	-3.3112
chr16:4039996	mouse poly(A) seq	ENSMUSG00000005981	Trap1	1.0706	1.0644	0.58486	0.5755	0.090073	0.9003	1.9047	0.069503	0.0595	0.92958
chr16:91271906	unexpressed controls	ENSMUSG00000046160	Olig1	1.1527	1.146	0.61376	0.6038	0.19657	2.4563	5.1967	0.14837	0.1403	2.3776
chr16:94336922	unexpressed controls	ENSMUSG00000022941	Ripply3	0.81438	0.80965	0.46287	0.4511	-0.30462	1.106	2.3399	0.33527	0.3296	1.2264
chr16:97437074	mouse poly(A) seq	ENSMUSG00000040605	Bace2	1.1868	1.1799	0.13785	0.1257	0.23865	0.69705	1.4747	0.3503	0.3409	0.56045
chr17:25343271	unexpressed controls	ENSMUSG00000024173	Tpsab1	0.86316	0.85815	0.58191	0.5755	-0.2207	0.56781	1.2013	0.85438	0.8474	0.2646
chr17:25368066	unexpressed controls	ENSMUSG00000033825	Tpsb2	1.8542	1.8435	0.14837	0.137	0.88243	0.31146	0.65895	0.64635	0.6359	-0.60176
chr17:25926453	mouse poly(A) seq	ENSMUSG00000025728	Pigq	1.0323	1.0263	0.73775	0.7293	0.037422	0.42375	0.89651	0.65953	0.6472	-0.1576
chr17:32413393	unexpressed controls	ENSMUSG00000079563	Pglyrp2	0.75983	0.75542	0.3019	0.291	-0.40464	0.9203	1.947	0.44901	0.4431	0.96128
chr17:46432266	unexpressed controls	ENSMUSG00000067144	Slc22a7	0.82488	0.82009	0.50585	0.4947	-0.28614	0.31755	0.67183	0.67964	0.6718	-0.57383
chr17:46548351	mouse poly(A) seq	ENSMUSG00000015605	Srf	1.0737	1.0675	0.8188	0.8096	0.094245	0.80179	1.6963	0.74841	0.7447	0.7624
chr17:48311138	unexpressed controls	ENSMUSG00000071068	Treml2	0.86901	0.86397	0.59774	0.5871	-0.21095	0.2196	0.4646	0.35879	0.3486	-1.1059
chr17:86998976	mouse poly(A) seq	ENSMUSG00000024143	Rhoq	1.2313	1.2242	0.058401	0.047	0.29184	0.72013	1.5235	0.20075	0.1922	0.60743
chr18:14762283	unexpressed controls	ENSMUSG00000036743	Psma8	0.74239	0.73808	0.27081	0.259	-0.43815	0.083734	0.17715	0.12999	0.1178	-2.4969
chr18:20030643	unexpressed controls	ENSMUSG00000024331	Dsc2	0.88439	0.87926	0.62997	0.6186	-0.18564	0.37626	0.79604	0.89052	0.8864	-0.32909
chr18:35675055	mouse poly(A) seq	ENSMUSG00000024350	Dnajc18	1.1974	1.1905	0.082282	0.0697	0.25154	0.51464	1.0888	0.79695	0.7945	0.12273
chr18:65213177	mouse poly(A) seq	ENSMUSG00000024589	Nedd4l	0.82809	0.82328	0.12351	0.1101	-0.28054	0.50017	1.0582	0.99156	0.9898	0.081609
chr18:65886565	unexpressed controls	ENSMUSG00000024517	Grp	1.2271	1.2199	0.47697	0.4651	0.28682	0.72616	1.5363	0.66292	0.6531	0.61947
chr18:74778417	unexpressed controls	ENSMUSG00000088689	Scarna17	0.59655	0.59308	0.16867	0.1549	-0.75369	1.5085	3.1915	0.26095	0.2531	1.6742
chr18:77782487	mouse poly(A) seq	ENSMUSG00000025428	Atp5a1	1.3206	1.313	0.099772	0.0854	0.39283	0.66906	1.4155	0.35762	0.3486	0.50131
chr18:80230502	unexpressed controls	ENSMUSG00000078963	Hsbp1l1	0.90225	0.89701	0.73075	0.7237	-0.1568	0.11122	0.23531	0.17588	0.165	-2.0874
chr18:9995584	mouse poly(A) seq	ENSMUSG00000047879	Usp14	0.77759	0.77307	0.14943	0.137	-0.37132	0.25044	0.52985	0.034154	0.0256	-0.91636
chr19:10718151	unexpressed controls	ENSMUSG00000024669	Cd5	1.6299	1.6204	0.19098	0.1778	0.69639	5.5601	11.763	0.10334	0.094	3.5562
chr19:26778248	mouse poly(A) seq	ENSMUSG00000024921	Smarca2	1.1093	1.1028	0.39565	0.3876	0.14122	0.45899	0.97107	0.79695	0.7945	-0.04235
chr19:3409943	unexpressed controls	ENSMUSG00000024907	Gal	0.89386	0.88868	0.67964	0.6701	-0.17027	0.34491	0.72972	0.81855	0.8117	-0.45458
chr19:38116652	unexpressed controls	ENSMUSG00000024990	Rbp4	1.6817	1.6719	0.16168	0.1497	0.74153	0.91224	1.93	0.46287	0.4522	0.9486
chr19:45751864	mouse poly(A) seq	ENSMUSG00000025220	Mgea5	0.63037	0.62671	0.00029495	0	-0.67413	0.46409	0.98186	0.79152	0.7887	-0.026408
chr19:5370222	human melanoma	ENSMUSG00000024841	Eif1ad	1.056	1.0499	0.96345	0.9593	0.070183	0.59599	1.2609	0.44438	0.4389	0.33447
chr2:103021872	mouse poly(A) seq	ENSMUSG00000010914	Pdhx	1.1527	1.146	0.16386	0.1497	0.19663	0.62316	1.3184	0.58002	0.5674	0.39879
chr2:113709707	mouse poly(A) seq	ENSMUSG00000044042	Fmn1	0.8407	0.83582	0.3007	0.291	-0.25874	0.4169	0.88202	0.76617	0.7649	-0.18112
chr2:120089492	mouse poly(A) seq	ENSMUSG00000027293	Ehd4	1.0367	1.0306	0.93539	0.9331	0.043554	0.57707	1.2209	0.45282	0.4431	0.28793
chr2:120316624	human melanoma	ENSMUSG00000027291	Vps39	1.0002	0.99441	0.90741	0.9015	-0.0080916	0.58226	1.2319	0.69043	0.6825	0.30084
chr2:127704415	unexpressed controls	ENSMUSG00000027377	Mall	0.87754	0.87244	0.61376	0.6038	-0.19687	0.30024	0.63519	0.61376	0.6025	-0.65473
chr2:132307596	mouse poly(A) seq	ENSMUSG00000058793	Cds2	0.94086	0.9354	0.81332	0.8031	-0.096339	0.51983	1.0998	0.8024	0.7945	0.13723
chr2:135652039	unexpressed controls	ENSMUSG00000084762	Gm14074	1.4029	1.3948	0.31277	0.3014	0.48002	0.8116	1.7171	0.53564	0.5266	0.77994
chr2:136081125	unexpressed controls	ENSMUSG00000039913	Pak7	1.9946	1.983	0.13591	0.1231	0.98768	0.56843	1.2026	0.83642	0.8299	0.26615
chr2:148405700	unexpressed controls	ENSMUSG00000074743	Thbd	0.90786	0.90259	0.76552	0.7546	-0.14786	0.30527	0.64584	0.62997	0.6193	-0.63074
chr2:148838710	unexpressed controls	ENSMUSG00000027445	Cst9	0.43745	0.43491	0.12427	0.1101	-1.2012	0.18727	0.39621	0.28092	0.2741	-1.3357
chr2:152095776	unexpressed controls	ENSMUSG00000060257	Scrt2	0.79936	0.79472	0.422	0.4142	-0.33147	0.51901	1.098	0.90868	0.9049	0.13494
chr2:152149089	unexpressed controls	ENSMUSG00000068079	Tcf15	1.1758	1.169	0.53564	0.5249	0.2253	0.099057	0.20957	0.16168	0.1546	-2.2545
chr2:152576112	unexpressed controls	ENSMUSG00000050645	Defb19	1.2927	1.2852	0.422	0.4142	0.36201	0.50777	1.0743	0.92688	0.9175	0.10335
chr2:152612703	unexpressed controls	ENSMUSG00000044863	Defb36	1.0823	1.076	0.83642	0.8294	0.10569	2.2114	4.6786	0.16168	0.1546	2.2261
chr2:152635183	unexpressed controls	ENSMUSG00000000359	Rem1	1.6176	1.6082	0.19889	0.1862	0.68546	0.33494	0.70863	0.74807	0.7447	-0.4969
chr2:153081708	unexpressed controls	ENSMUSG00000027474	BC020535	0.72743	0.72321	0.25135	0.2375	-0.46752	0.97687	2.0667	0.43538	0.4289	1.0473
chr2:155755238	mouse poly(A) seq	ENSMUSG00000027611	Procr	1.1061	1.0996	0.38786	0.3786	0.13702	0.62851	1.3297	0.99156	0.9898	0.41111
chr2:157944692	unexpressed controls	ENSMUSG00000037843	Vstm2l	0.88804	0.88288	0.64635	0.6353	-0.1797	0.10865	0.22987	0.16867	0.1596	-2.1211
chr2:163862867	unexpressed controls	ENSMUSG00000035226	Rims4	1.0979	1.0915	0.78309	0.772	0.12633	0.53117	1.1238	0.89052	0.8864	0.16836
chr2:164016786	mouse poly(A) seq	ENSMUSG00000018326	Ywhab	1.2504	1.2432	0.041986	0.0321	0.31402	0.91808	1.9423	0.35762	0.3486	0.9578
chr2:164568469	unexpressed controls	ENSMUSG00000017723	Wfdc2	0.80854	0.80385	0.43538	0.429	-0.315	0.14369	0.30401	0.24199	0.2335	-1.7178
chr2:172352922	mouse poly(A) seq	ENSMUSG00000027495	2010011I20Rik	0.90178	0.89655	0.44438	0.4352	-0.15755	1.2433	2.6304	0.029657	0.0218	1.3953
chr2:172381054	mouse poly(A) seq	ENSMUSG00000027498	Cstf1	0.82792	0.82311	0.14355	0.1314	-0.28084	0.36671	0.77583	0.47868	0.4724	-0.36619
chr2:172993551	unexpressed controls	ENSMUSG00000005883	Spo11	1.1358	1.1292	0.66292	0.6518	0.17528	3.682	7.7898	0.10829	0.0986	2.9616
chr2:181515359	mouse poly(A) seq	ENSMUSG00000000827	Tpd52l2	1.3901	1.3821	0.03019	0.022	0.46683	0.77605	1.6419	0.26087	0.2531	0.71533
chr2:181868583	human melanoma	ENSMUSG00000038628	Polr3k	1.1988	1.1918	0.10879	0.0949	0.25318	0.88648	1.8755	0.1218	0.1101	0.90727
chr2:22940570	human melanoma	ENSMUSG00000058835	Abi1	0.63674	0.63305	0.0015695	0.0005	-0.65962	0.26866	0.56839	0.044914	0.0347	-0.81503
chr2:26395700	mouse poly(A) seq	ENSMUSG00000026926	Pmpca	0.99663	0.99084	0.96521	0.9653	-0.013271	0.81241	1.7188	0.2059	0.1975	0.78138
chr2:32964018	mouse poly(A) seq	ENSMUSG00000038900	Rpl12	0.50353	0.50061	2.17e-05	0	-0.99823	0.21377	0.45226	0.0079549	0.0057	-1.1448
chr2:35307722	mouse poly(A) seq	ENSMUSG00000026879	Gsn	0.80773	0.80305	0.1042	0.0899	-0.31644	0.694	1.4683	0.55141	0.5416	0.55412
chr2:36117611	mouse poly(A) seq	ENSMUSG00000026889	Rbm18	1.1861	1.1792	0.23771	0.2232	0.23781	0.32791	0.69375	0.15143	0.1438	-0.52752
chr2:39015564	mouse poly(A) seq	ENSMUSG00000026755	Arpc5l	0.59294	0.5895	0.00076285	0	-0.76244	0.34598	0.73197	0.2669	0.2607	-0.45014
chr2:4906870	human melanoma	ENSMUSG00000026662	Sephs1	0.74626	0.74193	0.053473	0.0426	-0.43065	0.22712	0.48051	0.030083	0.0222	-1.0574
chr2:90890493	unexpressed controls	ENSMUSG00000040794	C1qtnf4	0.47667	0.4739	0.14203	0.1296	-1.0773	0.23111	0.48895	0.38333	0.3722	-1.0322
chr2:91017045	mouse poly(A) seq	ENSMUSG00000005506	Celf1	1.043	1.037	0.58971	0.5805	0.052374	0.54303	1.1489	0.76988	0.7649	0.20022
chr2:91211448	human melanoma	ENSMUSG00000002103	Acp2	0.86677	0.86174	0.30175	0.291	-0.21467	0.40201	0.85052	0.58486	0.5729	-0.23359
chr3:105996983	unexpressed controls	ENSMUSG00000010136	1700027A23Rik	1.176	1.1692	0.52064	0.5098	0.22552	0.21961	0.46462	0.37094	0.3597	-1.1059
chr3:108358016	human melanoma	ENSMUSG00000068747	Sort1	1.1582	1.1515	0.36878	0.3591	0.20347	0.55323	1.1704	0.86843	0.8614	0.22705
chr3:14900744	unexpressed controls	ENSMUSG00000027562	Car2	0.80883	0.80414	0.44901	0.44	-0.31448	1.0351	2.19	0.39597	0.3868	1.1309
chr3:151545073	unexpressed controls	ENSMUSG00000039167	Eltd1	2.0335	2.0217	0.11875	0.1044	1.0155	1.0813	2.2878	0.37094	0.3597	1.1939
chr3:32751205	mouse poly(A) seq	ENSMUSG00000027673	Ndufb5	1.1307	1.1241	0.32544	0.3146	0.16878	0.44912	0.95018	0.84629	0.8412	-0.073721
chr3:58523610	mouse poly(A) seq	ENSMUSG00000027808	Serp1	0.83072	0.8259	0.29196	0.281	-0.27596	0.62376	1.3197	0.53737	0.5266	0.40017
chr3:83032251	unexpressed controls	ENSMUSG00000028001	Fga	1.1041	1.0977	0.74807	0.7425	0.13448	1.7164	3.6313	0.24199	0.2335	1.8605
chr3:83773676	unexpressed controls	ENSMUSG00000027996	Sfrp2	0.79105	0.78646	0.39597	0.3876	-0.34655	0.27594	0.58379	0.4913	0.4815	-0.77647
chr3:87915617	mouse poly(A) seq	ENSMUSG00000004897	Hdgf	0.90749	0.90222	0.3691	0.3591	-0.14845	0.79457	1.681	0.3573	0.3486	0.74936
chr3:88169905	human melanoma	ENSMUSG00000001419	Mef2d	0.93009	0.9247	0.33595	0.3266	-0.11295	0.36189	0.76563	0.4196	0.4096	-0.38528
chr3:88646904	human melanoma	ENSMUSG00000028059	Arhgef2	0.73821	0.73393	0.44859	0.4352	-0.44629	0.36435	0.77084	0.50532	0.4971	-0.3755
chr3:89208656	mouse poly(A) seq	ENSMUSG00000028048	Gba	1.1494	1.1427	0.28238	0.2695	0.19251	0.58998	1.2482	0.71658	0.7067	0.31985
chr3:92433902	unexpressed controls	ENSMUSG00000054215	Sprr2k	1.3167	1.3091	0.39597	0.3876	0.38858	0.57723	1.2212	0.80076	0.7945	0.28832
chr4:103004545	unexpressed controls	ENSMUSG00000028523	Tctex1d1	1.2293	1.2221	0.44901	0.44	0.28941	0.56607	1.1976	0.87242	0.8679	0.26017
chr4:107048669	human melanoma	ENSMUSG00000061887	Ssbp3	1.1443	1.1377	0.54671	0.5363	0.18611	0.48331	1.0225	0.87398	0.8679	0.032139
chr4:107789896	unexpressed controls	ENSMUSG00000087289	4933424M12Rik	0.91402	0.90872	0.80076	0.7913	-0.13809	0.98048	2.0744	0.422	0.4142	1.0527
chr4:108400422	unexpressed controls	ENSMUSG00000028597	Gpx7	1.0782	1.072	0.85438	0.8489	0.10029	1.5013	3.1763	0.27081	0.2647	1.6673
chr4:116601635	mouse poly(A) seq	ENSMUSG00000028693	Nasp	0.68872	0.68473	0.028616	0.0211	-0.5464	0.33646	0.71183	0.22132	0.213	-0.4904
chr4:124855043	mouse poly(A) seq	ENSMUSG00000028889	Yrdc	1.1971	1.1902	0.224	0.2133	0.25116	0.44796	0.94774	0.85182	0.8412	-0.077443
chr4:125109864	human melanoma	ENSMUSG00000028863	Meaf6	0.76772	0.76326	0.025216	0.0167	-0.38975	0.56573	1.1969	0.73244	0.7241	0.2593
chr4:126862439	human melanoma	ENSMUSG00000042446	Zmym4	1.084	1.0777	0.52351	0.5138	0.10792	0.94917	2.0081	0.048011	0.038	1.0058
chr4:129010767	human melanoma	ENSMUSG00000028792	Ak2	1.1429	1.1362	0.33242	0.3239	0.18427	0.56142	1.1878	0.84629	0.8412	0.24826
chr4:129647506	human melanoma	ENSMUSG00000003731	Kpna6	0.55098	0.54778	2.03e-05	0	-0.86833	0.47628	1.0076	0.81332	0.8053	0.010974
chr4:132722109	mouse poly(A) seq	ENSMUSG00000028886	Eya3	0.65186	0.64807	0.00057429	0	-0.62577	0.58828	1.2446	0.82428	0.8187	0.31569
chr4:132854087	human melanoma	ENSMUSG00000028879	Stx12	1.0228	1.0169	0.60931	0.6038	0.024187	0.38016	0.80429	0.36504	0.3563	-0.31422
chr4:134526130	mouse poly(A) seq	ENSMUSG00000046671	Fam54b	0.59481	0.59136	0.0011134	0.0003	-0.75789	0.22572	0.47755	0.049627	0.0387	-1.0663
chr4:134937138	mouse poly(A) seq	ENSMUSG00000028821	Syf2	0.80293	0.79827	0.062254	0.0511	-0.32505	0.43903	0.92884	0.70085	0.6946	-0.10649
chr4:137656316	human melanoma	ENSMUSG00000043411	Usp48	0.85862	0.85364	0.25494	0.2404	-0.2283	0.53013	1.1216	0.85735	0.8474	0.16552
chr4:138439878	mouse poly(A) seq	ENSMUSG00000041241	Mul1	0.79903	0.7944	0.037251	0.028	-0.33207	0.36317	0.76834	0.44438	0.4389	-0.38019
chr4:139291241	mouse poly(A) seq	ENSMUSG00000028745	Capzb	1.0635	1.0573	0.61922	0.608	0.080408	0.30337	0.64183	0.14355	0.135	-0.63973
chr4:140721388	human melanoma	ENSMUSG00000040945	Rcc2	0.72569	0.72148	0.024311	0.0166	-0.47097	0.3262	0.69013	0.15345	0.1458	-0.53506
chr4:151981195	human melanoma	ENSMUSG00000039768	Dnajc11	0.89167	0.8865	0.14745	0.1338	-0.17381	0.26466	0.55993	0.082282	0.0735	-0.83668
chr4:155155511	human melanoma	ENSMUSG00000029050	Ski	1.099	1.0926	0.24336	0.2307	0.12775	0.80925	1.7121	0.29846	0.2919	0.77576
chr4:155824319	human melanoma	ENSMUSG00000029068	Ccnl2	0.84432	0.83942	0.15964	0.1476	-0.25254	0.36074	0.76319	0.30506	0.3008	-0.38988
chr4:34028336	unexpressed controls	ENSMUSG00000028264	Spaca1	0.78027	0.77575	0.34691	0.3352	-0.36634	0.3759	0.79527	0.87242	0.8679	-0.33049
chr5:115647132	human melanoma	ENSMUSG00000029518	Rab35	1.1716	1.1648	0.16174	0.1497	0.22013	0.45431	0.96117	0.76988	0.7649	-0.057143
chr5:122106829	unexpressed controls	ENSMUSG00000013936	Myl2	0.99401	0.98824	1	1	-0.017072	1.0204	2.1589	0.40886	0.4002	1.1103
chr5:122363261	mouse poly(A) seq	ENSMUSG00000029462	Vps29	1.4323	1.424	0.0074385	0.0033	0.50998	0.66229	1.4012	0.64269	0.6358	0.48664
chr5:123530771	mouse poly(A) seq	ENSMUSG00000029434	Vps33a	1.0323	1.0263	0.91859	0.9145	0.037411	0.54509	1.1532	0.97469	0.9696	0.20567
chr5:124115054	mouse poly(A) seq	ENSMUSG00000023707	Ogfod2	1.4562	1.4477	0.0064405	0.0031	0.53379	0.99072	2.096	0.058401	0.0482	1.0677
chr5:127781655	unexpressed controls	ENSMUSG00000034310	Tmem132d	1.4049	1.3968	0.3019	0.291	0.48212	0.44468	0.94079	0.9634	0.9557	-0.088048
chr5:134914277	unexpressed controls	ENSMUSG00000008843	Cldn13	2.5919	2.5769	0.098576	0.0854	1.3656	1.2848	2.7183	0.3019	0.2958	1.4427
chr5:136701069	unexpressed controls	ENSMUSG00000005474	Myl10	1.5567	1.5476	0.20703	0.1938	0.63006	0.40548	0.85786	0.94513	0.9354	-0.22119
chr5:29675313	mouse poly(A) seq	ENSMUSG00000039000	Ube3c	1.1482	1.1415	0.46997	0.4608	0.19098	0.57062	1.2072	0.86289	0.8535	0.27171
chr5:34176697	mouse poly(A) seq	ENSMUSG00000037235	Mxd4	0.97465	0.96899	0.77527	0.7676	-0.04544	0.4336	0.91734	0.78609	0.7832	-0.12447
chr5:5437856	unexpressed controls	ENSMUSG00000079666	1700015F17Rik	0.66591	0.66205	0.19889	0.1862	-0.595	0.11418	0.24156	0.18332	0.1732	-2.0496
chr5:5576178	unexpressed controls	ENSMUSG00000073234	Gm8773	1.1973	1.1903	0.4913	0.4809	0.25137	1.0577	2.2376	0.38333	0.3722	1.162
chr5:65595115	mouse poly(A) seq	ENSMUSG00000029203	Ube2k	1.019	1.0131	0.60438	0.597	0.01878	0.85427	1.8073	0.18393	0.1732	0.85387
chr5:77205133	unexpressed controls	ENSMUSG00000053030	Spink2	0.81838	0.81363	0.47697	0.4651	-0.29756	0.24967	0.52822	0.43538	0.4289	-0.92079
chr5:91093642	unexpressed controls	ENSMUSG00000029377	Ereg	0.94499	0.93951	0.90868	0.9082	-0.090022	2.0534	4.3444	0.17588	0.165	2.1191
chr5:92444020	mouse poly(A) seq	ENSMUSG00000029426	Scarb2	0.7868	0.78223	0.083532	0.0711	-0.35433	0.3894	0.82383	0.54671	0.5366	-0.27958
chr5:98183154	unexpressed controls	ENSMUSG00000045238	A730035I17Rik	0.62121	0.61761	0.17588	0.163	-0.69523	0.50121	1.0604	0.94513	0.9354	0.084595
chr6:114859198	mouse poly(A) seq	ENSMUSG00000030314	Atg7	0.51249	0.50951	0.00047796	0	-0.97281	0.22509	0.47622	0.036613	0.027	-1.0703
chr6:122849539	unexpressed controls	ENSMUSG00000040552	C3ar1	0.7753	0.7708	0.32389	0.3146	-0.37557	0.4753	1.0056	1	1	0.0080301
chr6:122969850	unexpressed controls	ENSMUSG00000043832	Clec4a3	0.48072	0.47793	0.14837	0.137	-1.0651	0.088587	0.18742	0.14203	0.1328	-2.4157
chr6:127689038	unexpressed controls	ENSMUSG00000030350	Prmt8	0.89609	0.89089	0.69653	0.6897	-0.16668	0.066459	0.1406	0.093986	0.0828	-2.8303
chr6:129598745	unexpressed controls	ENSMUSG00000030165	Klrd1	1.646	1.6364	0.17588	0.163	0.71053	1.7261	3.6518	0.23288	0.2257	1.8686
chr6:136808768	mouse poly(A) seq	ENSMUSG00000060032	H2afj	0.62581	0.62218	0.0042578	0.002	-0.68459	0.54382	1.1505	0.87398	0.8679	0.2023
chr6:145187546	unexpressed controls	ENSMUSG00000086863	Gm15543	0.71564	0.71148	0.24199	0.2279	-0.49109	0.65871	1.3936	0.73075	0.7241	0.47881
chr6:24951167	unexpressed controls	ENSMUSG00000048022	Tmem229a	0.91332	0.90802	0.78309	0.772	-0.13921	1.874	3.9648	0.19098	0.1813	1.9873
chr6:39609066	human melanoma	ENSMUSG00000002413	Braf	0.66021	0.65638	0.016386	0.0104	-0.60739	0.2312	0.48914	0.076255	0.0654	-1.0317
chr6:40514849	unexpressed controls	ENSMUSG00000029909	Prss37	1.2288	1.2217	0.46287	0.4511	0.28889	0.76966	1.6283	0.56628	0.5559	0.70339
chr6:41548325	unexpressed controls	ENSMUSG00000076498	Trbc2	1.114	1.1075	0.73075	0.7237	0.14737	0.3442	0.72821	0.80076	0.7945	-0.45757
chr6:48701608	unexpressed controls	ENSMUSG00000047867	Gimap6	1.3792	1.3712	0.33527	0.3266	0.45546	0.31571	0.66793	0.66292	0.6531	-0.58222
chr6:48753580	unexpressed controls	ENSMUSG00000043505	Gimap5	1.3511	1.3433	0.35879	0.3473	0.42575	0.74702	1.5804	0.59774	0.5854	0.66033
chr6:60989343	unexpressed controls	ENSMUSG00000054641	Mmrn1	1.0651	1.0589	0.87242	0.868	0.082607	0.20322	0.42994	0.32389	0.3182	-1.2178
chr6:71337115	unexpressed controls	ENSMUSG00000053044	Cd8b1	2.1501	2.1376	0.10829	0.0949	1.096	1.5482	3.2756	0.25135	0.2435	1.7117
chr6:71815944	mouse poly(A) seq	ENSMUSG00000052962	Mrpl35	0.68719	0.6832	0.016704	0.0107	-0.54963	0.34247	0.72455	0.38399	0.3722	-0.46484
chr6:72369058	mouse poly(A) seq	ENSMUSG00000073002	Vamp5	1.3732	1.3652	0.0055404	0.0027	0.44916	0.75098	1.5888	0.27612	0.2706	0.66794
chr6:83770778	mouse poly(A) seq	ENSMUSG00000014748	Tex261	0.68689	0.6829	0.018032	0.012	-0.55025	0.52202	1.1044	0.84078	0.835	0.14328
chr6:88257896	mouse poly(A) seq	ENSMUSG00000033216	Eefsec	1.0765	1.0702	0.61922	0.608	0.097936	0.49725	1.052	0.87954	0.8732	0.073143
chr7:103826559	unexpressed controls	ENSMUSG00000052305	Hbb-b1	1.0372	1.0312	0.92688	0.9212	0.044274	0.39887	0.84387	0.92688	0.9175	-0.24491
chr7:105480633	unexpressed controls	ENSMUSG00000037060	Prkcdbp	0.79857	0.79394	0.40886	0.4006	-0.33291	0.080385	0.17007	0.11875	0.1072	-2.5558
chr7:105635632	human melanoma	ENSMUSG00000030881	Arfip2	1.0782	1.072	0.4919	0.4809	0.10027	0.53155	1.1246	0.75376	0.7448	0.16939
chr7:105809698	human melanoma	ENSMUSG00000030879	Mrpl17	0.84815	0.84323	0.069503	0.0577	-0.24601	0.24713	0.52284	0.035985	0.027	-0.93557
chr7:123475411	unexpressed controls	ENSMUSG00000030757	Zkscan2	1.0908	1.0844	0.80076	0.7913	0.11694	0.34569	0.73137	0.83642	0.8299	-0.45133
chr7:126865097	mouse poly(A) seq	ENSMUSG00000042606	Hirip3	1.3113	1.3037	0.017691	0.0118	0.38259	0.28551	0.60403	0.071697	0.0613	-0.7273
chr7:137128160	unexpressed controls	ENSMUSG00000054612	Mgmt	0.9939	0.98813	0.9817	0.9772	-0.017225	0.89547	1.8945	0.47697	0.4671	0.92182
chr7:140846743	unexpressed controls	ENSMUSG00000038801	Scgb1c1	0.84875	0.84382	0.56628	0.5596	-0.24499	7.1236	15.071	0.093986	0.0828	3.9137
chr7:141278355	unexpressed controls	ENSMUSG00000038580	Sct	1.3113	1.3037	0.40886	0.4006	0.38263	1.0824	2.2899	0.35879	0.3486	1.1953
chr7:141631624	mouse poly(A) seq	ENSMUSG00000002957	Ap2a2	1.2071	1.2001	0.092723	0.0801	0.26318	0.31161	0.65925	0.25201	0.2466	-0.60109
chr7:30417558	unexpressed controls	ENSMUSG00000030579	Tyrobp	1.5541	1.5451	0.2154	0.2037	0.62765	1.8238	3.8585	0.19889	0.1897	1.948
chr7:35201087	unexpressed controls	ENSMUSG00000030495	Slc7a10	1.1589	1.1522	0.56628	0.5596	0.20435	1.0924	2.3111	0.34691	0.3363	1.2086
chr7:3641202	mouse poly(A) seq	ENSMUSG00000008373	Prpf31	1.0129	1.007	0.941	0.939	0.010065	0.34464	0.72914	0.29196	0.2841	-0.45574
chr7:44490149	mouse poly(A) seq	ENSMUSG00000008140	Emc10	0.91669	0.91137	0.38016	0.3681	-0.13388	0.42847	0.90649	0.65953	0.6472	-0.14164
chr7:45493130	mouse poly(A) seq	ENSMUSG00000030824	Nucb1	1.1135	1.107	0.69043	0.6814	0.14664	0.24392	0.51605	0.073947	0.0642	-0.95442
chr7:67726551	mouse poly(A) seq	ENSMUSG00000030555	Ttc23	0.7873	0.78273	0.12698	0.1142	-0.35341	0.36458	0.77133	0.39958	0.3914	-0.37458
chr7:73775942	mouse poly(A) seq	ENSMUSG00000078670	Fam174b	1.4248	1.4165	0.0016874	0.0006	0.50237	0.62348	1.3191	0.52811	0.5173	0.39952
chr7:80915591	human melanoma	ENSMUSG00000025724	Sec11a	1.0221	1.0162	0.67491	0.6637	0.0232	0.58694	1.2418	0.42367	0.4142	0.31239
chr7:98051085	mouse poly(A) seq	ENSMUSG00000030761	Myo7a	0.94815	0.94264	0.49636	0.4856	-0.085218	0.34958	0.73959	0.39958	0.3914	-0.43521
chr8:107046927	mouse poly(A) seq	ENSMUSG00000078931	Pdf	0.77772	0.77321	0.052994	0.0418	-0.37107	0.46489	0.98356	0.87398	0.8679	-0.023918
chr8:107557187	mouse poly(A) seq	ENSMUSG00000031930	Wwp2	1.6484	1.6389	4.98e-05	0	0.71269	0.5559	1.1761	0.76988	0.7649	0.234
chr8:124910236	human melanoma	ENSMUSG00000031987	Egln1	1.4507	1.4422	0.0067208	0.0031	0.52831	1.5572	3.2944	0.012458	0.0085	1.72
chr8:13781857	mouse poly(A) seq	ENSMUSG00000038416	Cdc16	1.1217	1.1151	0.31176	0.2982	0.15723	0.37643	0.7964	0.26388	0.2567	-0.32844
chr8:31149887	unexpressed controls	ENSMUSG00000088252	Snord13	1.5208	1.512	0.23288	0.2211	0.59646	0.74493	1.576	0.61376	0.6025	0.65629
chr8:33621035	mouse poly(A) seq	ENSMUSG00000052906	Ubxn8	1.1212	1.1147	0.36132	0.352	0.15666	0.40821	0.86362	0.64935	0.6413	-0.21152
chr8:34137562	mouse poly(A) seq	ENSMUSG00000031513	Leprotl1	0.8171	0.81236	0.036613	0.0276	-0.2998	0.50952	1.078	0.95784	0.9495	0.10831
chr8:3679602	mouse poly(A) seq	ENSMUSG00000040236	Trappc5	0.54511	0.54195	0.00027174	0	-0.88378	0.10917	0.23097	7.34e-05	0	-2.1142
chr8:47182229	mouse poly(A) seq	ENSMUSG00000038143	Stox2	1.6995	1.6896	0.00012042	0	0.7567	1.0013	2.1183	0.057469	0.047	1.0829
chr8:88626588	unexpressed controls	ENSMUSG00000031662	Snx20	1.0842	1.0779	0.81855	0.8096	0.10818	0.47003	0.99442	1	1	-0.0080751
chr9:102546217	unexpressed controls	ENSMUSG00000035606	Ky	0.91788	0.91256	0.81855	0.8096	-0.13202	0.24683	0.52221	0.40886	0.4002	-0.9373
chr9:107598358	mouse poly(A) seq	ENSMUSG00000057969	Sema3b	0.99193	0.98617	0.81332	0.8031	-0.020093	0.4685	0.99118	0.86843	0.8614	-0.012777
chr9:122379798	mouse poly(A) seq	ENSMUSG00000032540	Abhd5	1.2822	1.2748	0.067364	0.0552	0.35027	0.55978	1.1843	0.80786	0.7997	0.24404
chr9:28994774	unexpressed controls	ENSMUSG00000059974	Ntm	0.92623	0.92086	0.83642	0.8294	-0.11895	0.49818	1.054	0.9817	0.9757	0.075851
chr9:39588161	unexpressed controls	ENSMUSG00000038112	AW551984	0.76993	0.76546	0.31277	0.3014	-0.38559	7.7854	16.471	0.089569	0.0796	4.0419
chr9:44986394	unexpressed controls	ENSMUSG00000032094	Cd3d	0.89314	0.88795	0.66292	0.6518	-0.17144	0.067874	0.1436	0.098576	0.0886	-2.7999
chr9:45130043	unexpressed controls	ENSMUSG00000070304	Scn2b	0.97434	0.96868	0.94513	0.939	-0.045904	3.1004	6.5594	0.12999	0.1178	2.7136
chr9:45248920	unexpressed controls	ENSMUSG00000091996	BC049352	1.0297	1.0237	0.9634	0.9593	0.033793	2.5703	5.4378	0.14203	0.1328	2.443
chr9:45410252	unexpressed controls	ENSMUSG00000059412	Fxyd2	0.98033	0.97464	0.9634	0.9593	-0.037063	0.29072	0.61506	0.58191	0.5729	-0.7012
chr9:46281576	mouse poly(A) seq	ENSMUSG00000032078	Zfp259	0.84529	0.84038	0.63924	0.6302	-0.25088	0.56386	1.1929	0.74308	0.7378	0.25451
chr9:54773084	unexpressed controls	ENSMUSG00000032291	Crabp1	0.93568	0.93025	0.87242	0.868	-0.10431	0.87687	1.8552	0.4913	0.4815	0.89154
chr9:57544606	mouse poly(A) seq	ENSMUSG00000032306	Mpi	0.92606	0.92069	0.87398	0.868	-0.11922	0.48168	1.0191	0.97469	0.9696	0.027265
chr9:57750725	mouse poly(A) seq	ENSMUSG00000032316	Clk3	1.1021	1.0957	0.56087	0.5529	0.13191	0.42084	0.89036	0.58486	0.5729	-0.16754
chr9:64178491	mouse poly(A) seq	ENSMUSG00000032399	Rpl4	0.34226	0.34028	5.17e-06	0	-1.5552	0.19017	0.40233	0.017599	0.0126	-1.3136
chr9:70008230	human melanoma	ENSMUSG00000011958	Bnip2	1.0101	1.0042	0.76449	0.7546	0.0060655	0.7428	1.5715	0.24911	0.2435	0.65214
chr9:71296210	unexpressed controls	ENSMUSG00000013584	Aldh1a2	1.4054	1.3972	0.29128	0.281	0.48254	0.74001	1.5656	0.64635	0.6359	0.64672
chr9:73096413	human melanoma	ENSMUSG00000032202	Rab27a	0.69315	0.68912	0.0044509	0.0021	-0.53716	0.4475	0.94675	0.79695	0.7945	-0.078937
chrX:133865547	unexpressed controls	ENSMUSG00000031250	Tnmd	1.1558	1.1491	0.59774	0.5871	0.20052	0.74331	1.5726	0.62997	0.6193	0.65314
chrX:142304778	unexpressed controls	ENSMUSG00000090122	Kcne1l	1.4952	1.4865	0.25135	0.2375	0.57193	3.2057	6.7821	0.12427	0.1115	2.7617
chrX:147197265	unexpressed controls	ENSMUSG00000041380	Htr2c	2.029	2.0172	0.12427	0.1101	1.0124	0.2099	0.44408	0.33527	0.3296	-1.1711
chrX:162962031	unexpressed controls	ENSMUSG00000040808	S100g	1.1473	1.1407	0.64635	0.6353	0.1899	0.67502	1.4281	0.71357	0.7067	0.51411
chrX:48161548	unexpressed controls	ENSMUSG00000031101	Sash3	1.505	1.4962	0.24199	0.2279	0.58133	0.32814	0.69423	0.71357	0.7067	-0.5265
chrX:53054353	unexpressed controls	ENSMUSG00000065418	Mir322	1.9109	1.8998	0.14203	0.1296	0.92586	0.84657	1.791	0.52064	0.5126	0.84081
chrX:8280161	unexpressed controls	ENSMUSG00000031170	Slc38a5	1.1587	1.152	0.58191	0.5755	0.20412	0.20167	0.42666	0.31277	0.3082	-1.2288
chrX:98323206	unexpressed controls	ENSMUSG00000046532	Ar	1.4928	1.4842	0.26095	0.2474	0.56964	0.33379	0.70618	0.73075	0.7241	-0.5019
Hspa5	growth controls	ENSMUSG00000026864	Hspa5	0.069701	0.069297	1.86e-07	0	-3.8511	0.080552	0.17042	1.94e-05	0	-2.5528
Kirrel	growth controls	ENSMUSG00000041734	Kirrel	0.17476	0.17374	1.97e-05	0	-2.525	0.20144	0.42617	0.0077903	0.0054	-1.2305
Lsm4	growth controls	ENSMUSG00000031848	Lsm4	0.087439	0.086932	2.82e-07	0	-3.524	0.066244	0.14015	1.45e-06	0	-2.835
Nf2	growth controls	ENSMUSG00000009073	Nf2	0.34083	0.33885	6.59e-07	0	-1.5613	1.3525	2.8613	0.011048	0.0079	1.5167
Pten	growth controls	ENSMUSG00000013663	Pten	1.227	1.2199	0.13785	0.1257	0.28672	0.5608	1.1865	0.56563	0.5559	0.24666
Rpl11	growth controls	ENSMUSG00000059291	Rpl11	0.07234	0.07192	2.05e-07	0	-3.7975	0.064531	0.13653	6.59e-07	0	-2.8728
Rpn1	growth controls	ENSMUSG00000030062	Rpn1	0.070274	0.069866	1.86e-07	0	-3.8393	0.072668	0.15374	1.56e-06	0	-2.7014
Sfpq	growth controls	ENSMUSG00000028820	Sfpq	0.15078	0.14991	2.82e-07	0	-2.7379	0.10447	0.22103	6.91e-05	0	-2.1777
Stat1	growth controls	ENSMUSG00000026104	Stat1	0.78433	0.77977	0.13599	0.1231	-0.35887	0.25675	0.54319	0.047221	0.0374	-0.88046
Tcp1	growth controls	ENSMUSG00000068039	Tcp1	0.070058	0.069652	1.86e-07	0	-3.8437	0.082838	0.17526	1.46e-05	0	-2.5124
Trp53	growth controls	ENSMUSG00000059552	Trp53	2.1158	2.1035	1.22e-05	0	1.0728	0.62564	1.3236	0.61426	0.6025	0.40451
Zmat2	growth controls	ENSMUSG00000001383	Zmat2	0.14382	0.14299	1.63e-05	0	-2.8061	0.13601	0.28775	0.0018351	0.0005	-1.7971
