# Supplementary material for: Multiplexed screening reveals how cancer-specific alternative polyadenylation shapes tumor growth in vivo
Source: Nat Commun. 2024 Feb 1;15:959. doi: 10.1038/s41467-024-44931-x (PMC10834521; doi:10.1038/s41467-024-44931-x)
Supplement: Supplementary file 7 — Supplementary Data 6 [file 41467_2024_44931_MOESM7_ESM.xlsx]

## Sheet: Sheet1
primer_name	gene_target	genome	direction	sequence(s)	function
RKB4087	NA	NA	NA	CTACACGACGCTCTTCCGATCTTTTTTTTTTTVN	polyA-seq universal primer 1 (1st strand)
RKB4089	NA	NA	NA	AATGATACGGCGACCACCGAGATCTACACTCTTTCCCTACACGACGCTCTTCCGATCT	polyA-seq universal primer 2 (2nd strand)
RKB4090	NA	NA	NA	CAAGCAGAAGACGGCATACGAGATTACAAGGTGACTGGAGTTCAGACGTGTGCTCTTCCGATCT	polyA-seq indexed primer 1
RKB4091	NA	NA	NA	CAAGCAGAAGACGGCATACGAGATGTAGCCGTGACTGGAGTTCAGACGTGTGCTCTTCCGATCT	polyA-seq indexed primer 2
RKB4092	NA	NA	NA	CAAGCAGAAGACGGCATACGAGATAAGCTAGTGACTGGAGTTCAGACGTGTGCTCTTCCGATCT	polyA-seq indexed primer 3
RKB4093	NA	NA	NA	CAAGCAGAAGACGGCATACGAGATCTGATCGTGACTGGAGTTCAGACGTGTGCTCTTCCGATCT	polyA-seq indexed primer 4
RKB4094	NA	NA	NA	CAAGCAGAAGACGGCATACGAGATTCAAGTGTGACTGGAGTTCAGACGTGTGCTCTTCCGATCT	polyA-seq indexed primer 5
RKB4095	NA	NA	NA	CAAGCAGAAGACGGCATACGAGATGATCTGGTGACTGGAGTTCAGACGTGTGCTCTTCCGATCT	polyA-seq indexed primer 6
RKB4096	NA	NA	NA	CAAGCAGAAGACGGCATACGAGATATTGGCGTGACTGGAGTTCAGACGTGTGCTCTTCCGATCT	polyA-seq indexed primer 7
RKB4097	NA	NA	NA	CAAGCAGAAGACGGCATACGAGATCACTGTGTGACTGGAGTTCAGACGTGTGCTCTTCCGATCT	polyA-seq indexed primer 8
RKB4098	NA	NA	NA	CAAGCAGAAGACGGCATACGAGATTGGTCAGTGACTGGAGTTCAGACGTGTGCTCTTCCGATCT	polyA-seq indexed primer 9
RKB4099	NA	NA	NA	CAAGCAGAAGACGGCATACGAGATGCCTAAGTGACTGGAGTTCAGACGTGTGCTCTTCCGATCT	polyA-seq indexed primer 10
RKB4100	NA	NA	NA	CAAGCAGAAGACGGCATACGAGATACATCGGTGACTGGAGTTCAGACGTGTGCTCTTCCGATCT	polyA-seq indexed primer 11
RKB4101	NA	NA	NA	CAAGCAGAAGACGGCATACGAGATCGTGATGTGACTGGAGTTCAGACGTGTGCTCTTCCGATCT	polyA-seq indexed primer 12
NA	Sap30l	mm10	NA	TATTGGCTGAGATGTTGCAG, CTGTAAATGTCTCGGTCAGG	Sap30l pKO1 paired-guide RNA sequences
NA	Sap30l	mm10	NA	GGGTACTGCTTGATGACAGG, ATACTGTAAATGTCTCGGTC	Sap30l pKO2 paired-guide RNA sequences
NA	Sap30l	mm10	F	GTCAGAGGGCAGCAAGCAGCTTGAG	gDNA PCR for pgRNA excision
NA	Sap30l	mm10	R	GCCTTGCTGAGCACTCTAGACACGG	gDNA PCR for pgRNA excision
NA	NA	NA	R	CAAGCAGAAGACGGCATACGAGATTTTTTTTTTTTTTTTTTTTTTTTTVN	3'end RT-PCR cDNA synthesis primer. Use this instead of random or oligo dT primer
NA	NA	NA	R	CAAGCAGAAGACGGCATACGAGAT	Universal R primer for 3'end RT-PCR
NA	Sap30l	mm10	F	GTGAGCCGACACTTCAGGAACATACC	3' UTR nested RTPCR
NA	Sap30l	mm10	F	CAGGAGCAGACTGGACCAGAAGTC	3' UTR nested RTPCR
NA	Sap30l	mm10	F	CAGAAAAGCATCTCGCAGAAGA	Sap30l qPCR
NA	Sap30l	mm10	R	CCATCGTCACTTGCCTTCCTC	Sap30l qPCR
NA	Atg7	mm10	F	CAGGAGTACCTGGCCCTCAGCG	3' UTR nested RTPCR
NA	Atg7	mm10	F	GCAGGACTGGACCGCAGGACT	3' UTR nested RTPCR
NA	Atg7	mm10	NA	GTGTCGAGCCGAAGGCGTCA	ATG7 CRISPR gRNA gene KO
