# Supplementary material for: Multiplexed screening reveals how cancer-specific alternative polyadenylation shapes tumor growth in vivo
Source: Nat Commun. 2024 Feb 1;15:959. doi: 10.1038/s41467-024-44931-x (PMC10834521; doi:10.1038/s41467-024-44931-x)
Supplement: Supplementary file 11 — Source Data [file 41467_2024_44931_MOESM11_ESM.xlsx]

## Sheet: Figure 1J
subtype	hazard (long-vs-short)	se	pval	num_patients	signif
UVM	1.5447	0.3359	0.195531	53	FALSE
UCS	1.3201	0.5433	0.609281	38	FALSE
UCEC	1.006	0.1148	0.958331	363	FALSE
THYM	0.9428	0.2336	0.801035	80	FALSE
TGCT	1.094	0.2172	0.679262	100	FALSE
STAD	0.88	0.1598	0.423682	277	FALSE
SKCM	0.4077	0.1636	4.16e-08	313	TRUE
SARC	1.2466	0.1988	0.267518	173	FALSE
PRAD	1.1724	0.1128	0.158409	331	FALSE
PCPG	1.2855	0.1974	0.20324	119	FALSE
PAAD	0.874	0.3155	0.669585	119	FALSE
OV	1.4405	0.2041	0.0737527	275	FALSE
MESO	1.9608	1.0337	0.514792	58	FALSE
LUSC	0.8209	0.1478	0.181907	334	FALSE
LUAD	1.2657	0.1394	0.090891	341	FALSE
LIHC	0.96	0.1591	0.797544	247	FALSE
LGG	0.7514	0.1257	0.0229547	344	TRUE
KIRP	1.0992	0.1608	0.556168	193	FALSE
KIRC	1.5543	0.1338	0.00098321	354	TRUE
KICH	1.5808	0.3534	0.195022	44	FALSE
HNSC	0.6787	0.1413	0.00609982	347	TRUE
GBM	1.5354	0.4566	0.347688	107	FALSE
ESCA	1.0858	0.2489	0.740929	123	FALSE
DLBC	1.5289	0.406	0.295736	32	FALSE
COAD	1.2636	0.1384	0.0909488	416	FALSE
CHOL	0.5149	0.8614	0.440995	24	FALSE
CESC	0.9608	0.1603	0.802951	203	FALSE
BRCA	1.1935	0.0814	0.0297869	730	TRUE
BLCA	0.9696	0.1744	0.85953	272	FALSE
ACC	1.8412	0.3498	0.0810039	53	FALSE

## Sheet: Figure 3C
Figure 3C	unedited gel image

## Sheet: Figure 3E
Figure 3E quantification of percent distal isoform (PDI) use
sample	clonality	pgrna	genotype	top_band	middle_band	lower_band	pdi	normalized
NTC P	polyclonal	ntc	mixed	1648.01	5499.28	10438.6	0.093712	1
NTC 1	monoclonal	ntc	wt	1569.38	7988.42	11020.5	0.0762636	0.813808
NTC 2	monoclonal	ntc	wt	2016.67	8091.59	11067.5	0.0952347	1.01625
NTC 3	monoclonal	ntc	wt	1611.43	8158.47	11295.8	0.0764954	0.816282
NTC 4	monoclonal	ntc	wt	1752.55	8704.23	11534.6	0.0796924	0.850397
NTC 5	monoclonal	ntc	wt	1884.55	9076.64	11873.3	0.0825306	0.880684
NTC 6	monoclonal	ntc	wt	2731.54	9013.3	11248.8	0.118795	1.26766
Sap30l_1 P	polyclonal	sap30l_1	mixed	4357.73	4016.18	8829.42	0.253307	2.70304
Sap30l_1 18	monoclonal	sap30l_1	het	3954.97	4807.96	9016.05	0.222452	2.37379
Sap30l_1 19	monoclonal	sap30l_1	homo	9914.71	5238.72	6207.64	0.464149	4.95293
Sap30l_1 20	monoclonal	sap30l_1	het	4246.15	4003.72	10042.2	0.232131	2.47707
Sap30l_1 21	monoclonal	sap30l_1	het	2861.28	5863.4	10224.8	0.150995	1.61127
Sap30l_2 P	polyclonal	sap30l_2	mixed	4259.15	4575.26	8638.71	0.243754	2.6011
Sap30l_2 1	monoclonal	sap30l_2	homo	6586.97	1991.51	5733.59	0.460239	4.91121
Sap30l_2 5	monoclonal	sap30l_2	homo	5489.02	2437.16	6158.59	0.389713	4.15862
Sap30l_2 6	monoclonal	sap30l_2	het	3921.07	4696.62	8401.76	0.230388	2.45847
Sap30l_2 8	monoclonal	sap30l_2	het	3285.9	5630.57	8403.52	0.189717	2.02447
Sap30l_2 9	monoclonal	sap30l_2	het	3604.97	4855.81	8799.93	0.208854	2.22868
Sap30l_2 10	monoclonal	sap30l_2	homo	8528.3	5257.6	2412.06	0.526505	5.61833
Sap30l_2 16	monoclonal	sap30l_2	het	2720.05	6084.67	10364.2	0.141899	1.51421
Sap30l_2 17	monoclonal	sap30l_2	homo	4538.41	2327.09	6836.37	0.331226	3.53451

## Sheet: Figure 3F
Figure 3F	qPCR data for Sap30l levels
sample	pgrna	clone	clonality	genotype	gene	ct_1	ct_2	ct_3	ct_mean	ct_sd	calculated_1	calculated_2	calculated_3	calculated_mean	normalized_1	normalized_2	normalized_3	relativized_1	relativized_2	relativized_3	relativized_mean	relativized_sd
210302_1	ntc	ntc_polyclonal	polyclonal	wt	gapdh	17.074	17.276	17.366	17.239	0.149	2.03132	1.71023	1.58402	1.77519
210302_2	ntc	ntc 1	monoclonal	wt	gapdh	15.945	16.912	16.821	16.559	0.534	5.31407	2.33189	2.51983	3.38859
210302_3	ntc	ntc 2	monoclonal	wt	gapdh	16.984	16.922	16.859	16.922	0.063	2.19317	2.31211	2.43957	2.31495
210302_4	ntc	ntc 3	monoclonal	wt	gapdh	17.806	17.929	17.955	17.897	0.08	1.08891	0.9806	0.959121	1.00954
210302_5	ntc	ntc 4	monoclonal	wt	gapdh	17.862	17.34	17.563	17.588	0.262	1.03819	1.61949	1.33932	1.33233
210302_6	ntc	ntc 5	monoclonal	wt	gapdh	17.512	17.465	17.549	17.509	0.042	1.39879	1.45592	1.35539	1.40337
210302_7	ntc	ntc 6	monoclonal	wt	gapdh	17.428	17.812	17.581	17.607	0.194	1.50254	1.08336	1.31894	1.30161
210302_8	sap30l_1	sap30l_1 polyclonal	polyclonal	mixed	gapdh	17.593	17.465	17.272	17.443	0.161	1.30553	1.45592	1.71607	1.49251
210302_9	sap30l_1	sap30l_1 18	monoclonal	het	gapdh	18.606	18.459	18.428	18.498	0.095	0.550872	0.624353	0.641059	0.605428
210302_10	sap30l_1	sap30l_1 19	monoclonal	homo	gapdh	17.732	17.407	17.65	17.597	0.169	1.15976	1.52966	1.24366	1.31102
210302_11	sap30l_1	sap30l_1 20	monoclonal	het	gapdh	16.678	16.898	16.961	16.846	0.149	2.84623	2.35986	2.23656	2.48089
210302_12	sap30l_1	sap30l_1 21	monoclonal	het	gapdh	18.667	18.56	18.258	18.495	0.212	0.52298	0.572885	0.740944	0.61227
210302_13	sap30l_2	sap30l_2 polyclonal	polyclonal	mixed	gapdh	17.302	17.322	17.19	17.271	0.071	1.67277	1.64451	1.84021	1.71916
210302_14	sap30l_2	sap30l_2 1	monoclonal	homo	gapdh	18.094	18.01	18.284	18.129	0.141	0.852028	0.915224	0.724715	0.830656
210302_15	sap30l_2	sap30l_2 5	monoclonal	homo	gapdh	18.302	18.333	18.146	18.261	0.1	0.713689	0.69509	0.815112	0.741297
210302_16	sap30l_2	sap30l_2 6	monoclonal	het	gapdh	18.186	17.978	18.027	18.064	0.108	0.787808	0.940514	0.902067	0.876796
210302_17	sap30l_2	sap30l_2 8	monoclonal	het	gapdh	17.558	17.666	17.609	17.611	0.054	1.34504	1.22682	1.28786	1.28657
210302_18	sap30l_2	sap30l_2 9	monoclonal	het	gapdh	18.434	18.427	18.749	18.537	0.184	0.637791	0.641605	0.487698	0.589032
210302_19	sap30l_2	sap30l_2 10	monoclonal	homo	gapdh	17.885	17.825	18.409	18.039	0.321	1.01805	1.07143	0.651518	0.913666
210302_20	sap30l_2	sap30l_2 16	monoclonal	het	gapdh	18.2	18.384	17.959	18.181	0.213	0.778469	0.665541	0.955859	0.799956
210302_21	sap30l_2	sap30l_2 17	monoclonal	homo	gapdh	17.679	17.77	17.979	17.809	0.154	1.21331	1.12282	0.939713	1.09195
210302_1	ntc	ntc_polyclonal	polyclonal	wt	actb	20.767	20.325	20.293	20.462	0.265	1.2145	1.75588	1.80337	1.59125
210302_2	ntc	ntc 1	monoclonal	wt	actb	20.334	20.52	20.36	20.405	0.101	1.74275	1.49232	1.70536	1.64681
210302_3	ntc	ntc 2	monoclonal	wt	actb	19.565	19.717	19.658	19.647	0.077	3.30961	2.91555	3.06261	3.09592
210302_4	ntc	ntc 3	monoclonal	wt	actb	20.953	20.824	20.747	20.841	0.104	1.03998	1.15811	1.23492	1.14434
210302_5	ntc	ntc 4	monoclonal	wt	actb	20.963	20.972	21.255	21.063	0.166	1.03134	1.02363	0.808417	0.954462
210302_6	ntc	ntc 5	monoclonal	wt	actb	20.614	20.468	20.614	20.565	0.084	1.3798	1.55847	1.3798	1.43935
210302_7	ntc	ntc 6	monoclonal	wt	actb	21.06	21.23	21.29	21.194	0.119	0.95119	0.82545	0.78516	0.853933
210302_8	sap30l_1	sap30l_1 polyclonal	polyclonal	mixed	actb	21.268	20.785	20.731	20.928	0.296	0.799699	1.1964	1.25151	1.08254
210302_9	sap30l_1	sap30l_1 18	monoclonal	het	actb	21.935	22.133	22.302	21.25	0.088	0.45849	0.388697	0.337596	0.394928
210302_10	sap30l_1	sap30l_1 19	monoclonal	homo	actb	20.298	20.354	20.253	20.302	0.051	1.79587	1.71392	1.86455	1.79144
210302_11	sap30l_1	sap30l_1 20	monoclonal	het	actb	21.706	21.604	21.745	21.685	0.073	0.55498	0.604259	0.537218	0.565485
210302_12	sap30l_1	sap30l_1 21	monoclonal	het	actb	21.847	21.91	21.856	21.871	0.034	0.493406	0.46815	0.489717	0.483758
210302_13	sap30l_2	sap30l_2 polyclonal	polyclonal	mixed	actb	22.046	22.233	22.217	22.166	0.104	0.41795	0.357594	0.362398	0.379314
210302_14	sap30l_2	sap30l_2 1	monoclonal	homo	actb	21.256	21.588	21.497	21.447	0.171	0.807743	0.612376	0.660663	0.693594
210302_15	sap30l_2	sap30l_2 5	monoclonal	homo	actb	21.333	21.661	21.691	21.561	0.199	0.7575	0.576204	0.561966	0.63189
210302_16	sap30l_2	sap30l_2 6	monoclonal	het	actb	20.988	21.116	21.455	21.186	0.241	1.01006	0.907785	0.684215	0.867353
210302_17	sap30l_2	sap30l_2 8	monoclonal	het	actb	20.086	20.409	20.568	20.354	0.246	2.1432	1.63707	1.43376	1.73801
210302_18	sap30l_2	sap30l_2 9	monoclonal	het	actb	21.511	21.721	21.737	21.656	0.126	0.652993	0.54808	0.540815	0.580629
210302_19	sap30l_2	sap30l_2 10	monoclonal	homo	actb	21.157	21.26	21.332	21.25	0.088	0.877268	0.805053	0.758132	0.813484
210302_20	sap30l_2	sap30l_2 16	monoclonal	het	actb	21.588	22.327	21.476	21.797	0.462	0.612376	0.33063	0.672336	0.538447
210302_21	sap30l_2	sap30l_2 17	monoclonal	homo	actb	20.644	21.269	21.159	21.024	0.334	1.3457	0.799033	0.875806	1.00685
210302_1	ntc	ntc_polyclonal	polyclonal	wt	sap30l	26.498	26.694	26.591	26.594	0.098	0.0101988	0.00866072	0.00943761	0.00943237	0.00839754	0.00493241	0.00523331	1.35712	0.797125	0.845753	1	0.310231
210302_2	ntc	ntc 1	monoclonal	wt	sap30l	27.384	27.608	27.591	27.528	0.124	0.00487109	0.00404101	0.00409872	0.00433694	0.00279507	0.00270787	0.00240343	0.451709	0.437617	0.388417	0.425914	0.0332294
210302_3	ntc	ntc 2	monoclonal	wt	sap30l	26.555	26.788	26.56	26.635	0.133	0.00972527	0.00800766	0.0096848	0.00913925	0.00293849	0.00274654	0.00316227	0.474888	0.443866	0.511054	0.476603	0.0336264
210302_4	ntc	ntc 3	monoclonal	wt	sap30l	27.887	28.021	28.176	28.028	0.144	0.00320208	0.00286349	0.00251625	0.00286061	0.00307899	0.00247256	0.00203757	0.497594	0.399589	0.329291	0.408825	0.0845311
210302_5	ntc	ntc 4	monoclonal	wt	sap30l	27.583	27.192	27.183	27.319	0.229	0.00412616	0.00571704	0.00576012	0.00520111	0.00400077	0.00558508	0.00712518	0.646563	0.902602	1.1515	0.900221	0.252475
210302_6	ntc	ntc 5	monoclonal	wt	sap30l	26.797	27.024	26.87	26.897	0.116	0.00794778	0.00657693	0.00747832	0.00733435	0.00576012	0.00422013	0.00541988	0.93089	0.682013	0.875904	0.829602	0.13074
210302_7	ntc	ntc 6	monoclonal	wt	sap30l	27.674	27.539	27.663	27.625	0.075	0.00382459	0.00428039	0.00385983	0.00398827	0.00402084	0.00518552	0.00491599	0.649806	0.838029	0.79447	0.760769	0.0985333
210302_8	sap30l_1	sap30l_1 polyclonal	polyclonal	mixed	sap30l	27.722	27.952	27.815	27.83	0.116	0.0036745	0.00303311	0.00340026	0.00336929	0.00459485	0.0025352	0.00271692	0.742571	0.409713	0.43908	0.530455	0.184284
210302_9	sap30l_1	sap30l_1 18	monoclonal	het	sap30l	28.689	28.871	28.759	28.773	0.092	0.00164035	0.00140934	0.00154733	0.00153234	0.00357773	0.00362579	0.00458337	0.578195	0.585962	0.740716	0.634957	0.0916717
210302_10	sap30l_1	sap30l_1 19	monoclonal	homo	sap30l	28.083	27.865	28.002	27.983	0.11	0.00271919	0.00326138	0.00290923	0.00296327	0.00151414	0.00190288	0.00156029	0.244699	0.307523	0.252157	0.268126	0.034322
210302_11	sap30l_1	sap30l_1 20	monoclonal	het	sap30l	28.891	28.58	28.897	28.789	0.181	0.00138602	0.00179646	0.0013791	0.00152053	0.00249743	0.00297301	0.00256712	0.403608	0.480466	0.414871	0.432982	0.0415064
210302_12	sap30l_1	sap30l_1 21	monoclonal	het	sap30l	28.489	28.61	28.562	28.554	0.061	0.00193812	0.00175207	0.00182364	0.00183794	0.00392803	0.00374254	0.00372386	0.634807	0.60483	0.601811	0.613816	0.0182414
210302_13	sap30l_2	sap30l_2 polyclonal	polyclonal	mixed	sap30l	28.527	28.558	28.41	28.499	0.078	0.00187766	0.00182973	0.00207012	0.00192583	0.00449254	0.00511678	0.00571228	0.726036	0.826921	0.923158	0.825372	0.0985699
210302_14	sap30l_2	sap30l_2 1	monoclonal	homo	sap30l	29.016	29.014	28.736	28.922	0.161	0.0012488	0.00125089	0.0015773	0.00135899	0.00154604	0.00204268	0.00238745	0.249854	0.330116	0.385834	0.321935	0.0683579
210302_15	sap30l_2	sap30l_2 5	monoclonal	homo	sap30l	28.569	28.677	28.635	28.627	0.054	0.00181302	0.00165685	0.00171592	0.0017286	0.00239343	0.00287546	0.00305342	0.3868	0.464701	0.493462	0.448321	0.055185
210302_16	sap30l_2	sap30l_2 6	monoclonal	het	sap30l	28.373	28.307	28.054	28.245	0.169	0.00213499	0.00225581	0.00278576	0.00239219	0.00211373	0.00248496	0.00407146	0.341599	0.401593	0.657987	0.46706	0.168047
210302_17	sap30l_2	sap30l_2 8	monoclonal	het	sap30l	27.781	27.37	27.858	27.67	0.263	0.00349806	0.0049283	0.00328048	0.00390228	0.00163216	0.00301043	0.00228802	0.263773	0.486514	0.369766	0.373351	0.111414
210302_18	sap30l_2	sap30l_2 9	monoclonal	het	sap30l	28.688	28.916	28.734	28.779	0.12	0.00164172	0.00135742	0.00157993	0.00152636	0.00251415	0.00247669	0.00292139	0.40631	0.400256	0.472124	0.42623	0.0398605
210302_19	sap30l_2	sap30l_2 10	monoclonal	homo	sap30l	28.597	28.302	28.487	28.462	0.149	0.00177117	0.00226524	0.00194135	0.00199259	0.00201896	0.00281378	0.0025607	0.326284	0.454733	0.413834	0.398284	0.0656214
210302_20	sap30l_2	sap30l_2 16	monoclonal	het	sap30l	28.538	28.668	28.754	28.653	0.109	0.00186051	0.00166934	0.00155379	0.00169455	0.00303818	0.00504896	0.00231104	0.490998	0.815959	0.373486	0.560148	0.229198
210302_21	sap30l_2	sap30l_2 17	monoclonal	homo	sap30l	29.12	28.995	28.818	28.978	0.151	0.00114505	0.00127087	0.00147303	0.00129631	0.000850893	0.00159051	0.00168191	0.137512	0.257041	0.271813	0.222122	0.0736455

## Sheet: Figure 3G
Figure 3G	Scatter plot percent distal isoform (pdi) versus Sap30l mRNA levels
	pgrna_id	clone_id	cell_line_type	Sap30l_pas_clonality	normalized_RNA_level	pdi
	ntc	ntc 1	monoclonal	wt	0.425914	0.0762636
	ntc	ntc 2	monoclonal	wt	0.476603	0.0952347
	ntc	ntc 3	monoclonal	wt	0.408825	0.0764954
	ntc	ntc 4	monoclonal	wt	0.900221	0.0796924
	ntc	ntc 5	monoclonal	wt	0.829602	0.0825306
	ntc	ntc 6	monoclonal	wt	0.760769	0.118795
	sap30l_1	sap30l_1 18	monoclonal	het	0.634957	0.222452
	sap30l_1	sap30l_1 19	monoclonal	homo	0.268126	0.464149
	sap30l_1	sap30l_1 20	monoclonal	het	0.432982	0.232131
	sap30l_1	sap30l_1 21	monoclonal	het	0.613816	0.150995
	sap30l_2	sap30l_2 1	monoclonal	homo	0.321935	0.460239
	sap30l_2	sap30l_2 5	monoclonal	homo	0.448321	0.389713
	sap30l_2	sap30l_2 6	monoclonal	het	0.46706	0.230388
	sap30l_2	sap30l_2 8	monoclonal	het	0.373351	0.189717
	sap30l_2	sap30l_2 9	monoclonal	het	0.42623	0.208854
	sap30l_2	sap30l_2 10	monoclonal	homo	0.398284	0.526505
	sap30l_2	sap30l_2 16	monoclonal	het	0.560148	0.141899
	sap30l_2	sap30l_2 17	monoclonal	homo	0.222122	0.331226

## Sheet: Figure 4F
Figure 4f	anti-ATG7 (green) and anti-alpha tubulin (red)

## Sheet: Figure 4G
Figure 4G	Cell titre glo data ATG7 pKO
	pgrna	day	measured_signal	normalized	norm_day
	atg7	0	21301	0.926708	0.926708
	atg7	0	23206	1.00959	1.00959
	atg7	0	24450	1.06371	1.06371
	crabp1	0	23709	1.11317	1.11317
	crabp1	0	22331	1.04847	1.04847
	crabp1	0	17856	0.838362	0.838362
	atg7	2	90997	3.95886	0.924094
	atg7	2	90848	3.95238	0.922581
	atg7	2	88487	3.84966	0.898605
	atg7	2	94757	4.12244	0.962278
	atg7	2	90291	3.92814	0.916925
	atg7	2	84526	3.67734	0.85838
	atg7	2	94790	4.12387	0.962613
	atg7	2	88404	3.84605	0.897762
	crabp1	2	82715	3.88358	0.906522
	crabp1	2	82924	3.89339	0.908812
	crabp1	2	88560	4.15801	0.97058
	crabp1	2	92963	4.36473	1.01884
	crabp1	2	93970	4.41201	1.02987
	crabp1	2	101922	4.78537	1.11702
	crabp1	2	87156	4.09209	0.955193
	crabp1	2	99745	4.68316	1.09316
	atg7	4	100480	4.37142	0.851786
	atg7	4	100751	4.38321	0.829187
	atg7	4	100745	4.38295	0.829138
	atg7	4	111238	4.83945	0.915496
	atg7	4	104534	4.54779	0.860322
	atg7	4	109020	4.74296	0.897242
	atg7	4	107111	4.6599	0.88153
	atg7	4	104930	4.56502	0.863581
	crabp1	4	106451	4.99801	0.945492
	crabp1	4	106770	5.01299	0.948325
	crabp1	4	106795	5.01416	0.948547
	crabp1	4	110753	5.2	0.983702
	crabp1	4	118671	5.57176	1.05403
	crabp1	4	110441	5.18535	0.98093
	crabp1	4	118418	5.55988	1.05178
	crabp1	4	122405	5.74707	1.08719
	atg7	6	84655	3.68295	0.714154
	atg7	6	86176	3.74912	0.726985
	atg7	6	87011	3.78545	0.734029
	atg7	6	100839	4.38704	0.850683
	atg7	6	87878	3.82317	0.741343
	atg7	6	97714	4.25108	0.82432
	atg7	6	92494	4.02399	0.780284
	atg7	6	88299	3.84148	0.744895
	crabp1	6	108890	5.11253	0.991361
	crabp1	6	104354	4.89956	0.950064
	crabp1	6	110606	5.1931	1.00698
	crabp1	6	110897	5.20676	1.00963
	crabp1	6	116699	5.47917	1.06246
	crabp1	6	110942	5.20887	1.01004
	crabp1	6	107214	5.03384	0.976102
	crabp1	6	109109	5.12281	0.993355
	atg7	8	101103	4.39852	0.856196
	atg7	8	86932	3.78201	0.736188
	atg7	8	90429	3.93415	0.765802
	atg7	8	102639	4.46535	0.869203
	atg7	8	93908	4.0855	0.795265
	atg7	8	99785	4.34118	0.845034
	atg7	8	104498	4.54622	0.884946
	atg7	8	103653	4.50946	0.877791
	crabp1	8	123147	4.61968	0.899245
	crabp1	8	111840	4.68442	0.911848
	crabp1	8	113587	4.45704	0.867586
	crabp1	8	116771	5.78191	1.12548
	crabp1	8	116900	5.25103	1.02214
	crabp1	8	123204	5.33306	1.03811
	crabp1	8	120331	5.48255	1.06721
	crabp1	8	119030	5.48861	1.06839

## Sheet: Figure 4I
Figure 4i	anti-EGLN1 (green) and anti-alpha tubulin (red)

## Sheet: Figure 4J
Figure 4J	Cell titre glo data EGLN1 pKO
	day	cell_line	target	pgrna_id	replicate	read_1	read_2	read_3	read_4	mean	norm	norm_day
	0	b16_cas9	crabp1	1427	1	699416	753686	762215	768032	745837	1	1
	0	b16_cas9	egln1	326	1	693306	685702	692723	655854	681896	1	1
	2	b16_cas9	crabp1	1427	1	3633314	4169461			3.90139e+06	5.23088	0.960955
	2	b16_cas9	crabp1	1427	2	3895980	4192495			4.04424e+06	5.42241	0.99614
	2	b16_cas9	crabp1	1427	3	3959782	4280730			4120256	5.52434	1.01486
	2	b16_cas9	crabp1	1427	4	4159751	4187749			4173750	5.59606	1.02804
	2	b16_cas9	egln1	326	1	4370521	4655174			4.51285e+06	6.61809	1.21579
	2	b16_cas9	egln1	326	2	4103003	4301763			4202383	6.16279	1.13215
	2	b16_cas9	egln1	326	3	4393657	4532468			4.46306e+06	6.54508	1.20238
	2	b16_cas9	egln1	326	4	4431127	4141076			4.2861e+06	6.28556	1.15471
	4	b16_cas9	crabp1	1427	1	1874068	1891371			1.88272e+06	2.5243	1.03487
	4	b16_cas9	crabp1	1427	2	1910003	1828872			1.86944e+06	2.5065	1.02757
	4	b16_cas9	crabp1	1427	3	1585510	1571535			1.57852e+06	2.11644	0.867663
	4	b16_cas9	crabp1	1427	4	1985436	1907449			1.94644e+06	2.60974	1.0699
	4	b16_cas9	egln1	326	1	2085238	2345827			2.21553e+06	3.24908	1.332
	4	b16_cas9	egln1	326	2	2371768	2356618			2364193	3.46709	1.42138
	4	b16_cas9	egln1	326	3	2276535	2050911			2163723	3.1731	1.30085
	4	b16_cas9	egln1	326	4	2191429	2374782			2.28311e+06	3.34817	1.37263
	6	b16_cas9	crabp1	1427	1	2112392	2363080			2237736	3.0003	0.947588
	6	b16_cas9	crabp1	1427	2	2427350	2350265			2.38881e+06	3.20285	1.01156
	6	b16_cas9	crabp1	1427	3	1871121	1899381			1885251	2.5277	0.798326
	6	b16_cas9	crabp1	1427	4	2600596	3267866			2934231	3.93414	1.24253
	6	b16_cas9	egln1	326	1	3076739	2941536			3.00914e+06	4.4129	1.39373
	6	b16_cas9	egln1	326	2	3638365	2971115			3304740	4.8464	1.53064
	6	b16_cas9	egln1	326	3	3997544	2803857			3.4007e+06	4.98712	1.57509
	6	b16_cas9	egln1	326	4	2862636	3156843			3.00974e+06	4.41378	1.39401
	8	b16_cas9	crabp1	1427	1	2210516	2267915			2.23922e+06	3.00228	1.33504
	8	b16_cas9	crabp1	1427	2	1477273	1419191			1448232	1.94175	0.86345
	8	b16_cas9	crabp1	1427	3	870462	855258			862860	1.1569	0.514446
	8	b16_cas9	crabp1	1427	4	2266662	2050815			2.15874e+06	2.89438	1.28706
	8	b16_cas9	egln1	326	1	2501699	2347693			2424696	3.55581	1.58118
	8	b16_cas9	egln1	326	2	2564790	2537277			2.55103e+06	3.74109	1.66357
	8	b16_cas9	egln1	326	3	2293276	2276560			2284918	3.35083	1.49003
	8	b16_cas9	egln1	326	4	2395498	2253681			2.32459e+06	3.40901	1.5159
	10	b16_cas9	crabp1	1427	1	2558341	2394809			2476575	3.32053	1.10528
	10	b16_cas9	crabp1	1427	2	2185143	2221186			2.20316e+06	2.95395	0.983261
	10	b16_cas9	crabp1	1427	3	2042452	2103180			2072816	2.77918	0.925087
	10	b16_cas9	crabp1	1427	4	2324170	2096084			2210127	2.96328	0.986369
	10	b16_cas9	egln1	326	1	2615383	2557398			2.58639e+06	3.79294	1.26253
	10	b16_cas9	egln1	326	2	2281567	2381831			2331699	3.41943	1.1382
	10	b16_cas9	egln1	326	3	2289225	2319475			2304350	3.37933	1.12485
	10	b16_cas9	egln1	326	4	2124880	2134299			2.12959e+06	3.12304	1.03955

## Sheet: Figure 5A
Figure 5A Actinomycin D timecourse

[truncated: 4 more sheets: Figure 5B, Figure 5C, Figure 5D, Figure 5E]
